# Supplementary material for: Granulosa cell transcription is similarly impacted by superovulation and aging and predicts early embryonic trajectories
Source: Nat Commun. 2025 Apr 17;16:3658. doi: 10.1038/s41467-025-58451-9 (PMC12006393; doi:10.1038/s41467-025-58451-9)
Supplement: Supplementary file 4 — Supplementary Data 1 [file 41467_2025_58451_MOESM4_ESM.xlsx]

## Sheet: qc_all_smart-seq
	name	cell_type	ovulation	age	number_of_reads	percent_of_uniquely_mapped_reads	percent_of_multi_mapped_reads	percent_of_unmapped_reads	number_of_genes	percent_mt_rna
1	SO3MOC01	OC	SO	Y	1873786	89.01	8.77	2.22	13898	0.732677
2	SO3MOC02	OC	SO	Y	1160171	89.01	8.64	2.35	12896	0.97017
3	SO3MOC04	OC	SO	Y	1986822	88.75	8.8	2.44	14715	0.982359
4	SO3MOC05	OC	SO	Y	1272458	88.42	8.73	2.85	12727	0.644669
5	SO3MOC06	OC	SO	Y	1052517	88.63	8.7	2.67	12907	0.999859
6	SO3MOC07	OC	SO	Y	1135079	88.8	8.65	2.56	12962	0.565082
7	SO3MOC09	OC	SO	Y	1020165	84.44	10.67	4.88	12871	0.616591
8	SO3MOC10	OC	SO	Y	1755045	87.15	9.63	3.23	14040	1.00051
9	SO3MOC13	OC	SO	Y	1529055	88.85	8.75	2.4	13399	0.875088
10	SO3MOC14	OC	SO	Y	854476	88.46	8.81	2.73	12230	1.01183
11	SO3MOC15	OC	SO	Y	1189425	87.85	9.21	2.93	12834	0.510271
12	SO3MOC16	OC	SO	Y	742667	84.9	10.47	4.63	11910	0.72815
13	SO3MOC17	OC	SO	Y	1578080	89.15	8.52	2.33	13356	0.694296
14	SO3MOC18	OC	SO	Y	1705603	87.68	9.47	2.85	12386	0.927412
15	SO3MOC19	OC	SO	Y	1814900	84.85	10.89	4.25	13410	1.23189
16	SO3MOC20	OC	SO	Y	2429345	88.6	8.94	2.45	14871	0.388397
17	SO3MOC21	OC	SO	Y	1937524	87.68	9.1	3.22	13357	0.72959
18	SO3MOC22	OC	SO	Y	1026541	88.64	8.8	2.55	12409	0.752423
19	SO3MOC23	OC	SO	Y	507741	89.4	8.16	2.45	11025	0.679568
20	SO3MOC24	OC	SO	Y	716248	87.98	8.88	3.16	12248	0.605451
21	SO3MOC25	OC	SO	Y	1058225	89.47	8.41	2.12	12598	0.467969
22	SO3MOC26	OC	SO	Y	1074581	89.23	8.26	2.5	12829	0.393432
23	SO3MOC27	OC	SO	Y	445760	89.15	8.39	2.46	11055	0.467042
24	SO3MOC28	OC	SO	Y	3934783	84.85	10.22	4.93	14223	1.47626
25	SO3MOC29	OC	SO	Y	1323358	88.81	8.81	2.38	13266	0.777041
26	SO3MOC30	OC	SO	Y	892637	88.49	8.77	2.75	12651	0.770495
27	SO3MOC31	OC	SO	Y	1127908	87.91	9	3.1	13085	0.925059
28	SO3MOC32	OC	SO	Y	1271218	85.05	10.2	4.74	13328	1.41349
29	SO3MOC33	OC	SO	Y	1308077	87.57	9.06	3.37	13506	0.575928
30	SO3MGC02	GC	SO	Y	1358107	86.05	11.8	2.16	13967	2.19817
31	SO3MGC04	GC	SO	Y	828407	84.41	13.2	2.39	12712	2.18281
32	SO3MGC05	GC	SO	Y	392263	84.17	11.61	4.22	11657	3.47632
33	SO3MGC06	GC	SO	Y	1667959	83.58	11.78	4.65	14763	3.7631
34	SO3MGC07	GC	SO	Y	822105	87.03	10.2	2.76	13676	2.4136
35	SO3MGC09	GC	SO	Y	1198486	82.57	14.6	2.83	9986	1.6153
36	SO3MGC10	GC	SO	Y	1333877	84.56	13.66	1.78	12674	1.82398
37	SO3MGC12	GC	SO	Y	87560	85.98	11.69	2.34	8325	2.59527
38	SO3MGC13	GC	SO	Y	1317856	85.3	12.66	2.04	12971	2.49418
39	SO3MGC14	GC	SO	Y	2120321	84.36	12.63	3.02	14062	2.5634
40	SO3MGC15	GC	SO	Y	608204	84.91	12.86	2.24	11900	1.93175
41	SO3MGC16	GC	SO	Y	66679	84.52	13.45	2.02	7219	2.66149
42	SO3MGC17	GC	SO	Y	590982	84.13	12.35	3.52	12466	2.17285
43	SO3MGC19	GC	SO	Y	22725	86.2	11.57	2.23	4855	2.64113
44	SO3MGC20	GC	SO	Y	1803215	85.73	12.64	1.64	13768	1.99727
45	SO3MGC21	GC	SO	Y	674506	82.96	14.34	2.7	12676	2.14374
46	SO3MGC22	GC	SO	Y	779404	77.98	19.86	2.15	12381	2.22085
47	SO3MGC23	GC	SO	Y	973351	85.84	12.08	2.08	13479	2.39899
48	SO3MGC24	GC	SO	Y	711670	82.03	13.92	4.05	12509	3.6285
49	SO3MGC25	GC	SO	Y	802181	85.47	12.2	2.33	12463	1.96075
50	SO3MGC26	GC	SO	Y	846195	84.74	12.98	2.28	12955	1.81301
51	SO3MGC27	GC	SO	Y	670770	85.74	11.17	3.1	13290	2.61674
52	SO3MGC28	GC	SO	Y	1959092	85.85	12.29	1.86	14748	1.79933
53	SO3MGC29	GC	SO	Y	663286	83.74	13.83	2.43	12528	2.46179
54	SO3MGC30	GC	SO	Y	2798002	86.52	11.71	1.77	15027	2.06904
55	SO3MGC31	GC	SO	Y	2064313	85.85	12.35	1.8	14083	2.39438
56	SO3MGC32	GC	SO	Y	1886492	85.21	13.02	1.77	14177	2.44101
57	SO3MGC33	GC	SO	Y	64053	86.37	10.9	2.73	7236	2.90069
58	SO12MOC02	OC	SO	O	4343985	88.76	9.41	1.83	14627	0.815118
59	SO12MOC03	OC	SO	O	3335949	88.5	8.87	2.64	15191	0.560233
60	SO12MOC04	OC	SO	O	1409149	86.67	10.88	2.44	11370	1.58654
61	SO12MOC05	OC	SO	O	2050371	86.79	9.51	3.71	13916	0.791424
62	SO12MOC06	OC	SO	O	1615466	74.94	13.97	11.09	12702	0.620205
63	SO12MOC08	OC	SO	O	1403559	80.85	11.65	7.5	12694	1.43207
64	SO12MOC09	OC	SO	O	2204039	88	9.25	2.75	14208	1.16616
65	SO12MOC14	OC	SO	O	2753165	86.34	11.13	2.53	14357	1.58119
66	SO12MOC16	OC	SO	O	417540	86.64	9.68	3.68	10716	1.01929
67	SO12MOC17	OC	SO	O	1053245	85.87	11.02	3.1	12207	1.77763
68	SO12MOC18	OC	SO	O	924418	86.52	10.41	3.06	12189	1.25149
69	SO12MOC19	OC	SO	O	1213682	85.19	10.94	3.88	12386	1.48409
70	SO12MOC20	OC	SO	O	1236562	86.29	10.48	3.23	12735	1.3948
71	SO12MOC22	OC	SO	O	1720632	87.82	9.79	2.39	12869	1.35662
72	SO12MOC24	OC	SO	O	2342305	88.57	9.29	2.14	13729	0.756077
73	SO12MOC25	OC	SO	O	1360127	86.25	10.55	3.21	12859	1.39203
74	SO12MOC26	OC	SO	O	2035724	86.45	10.77	2.77	13399	1.56877
75	SO12MOC27	OC	SO	O	1694499	83.04	11.26	5.7	13342	0.493375
76	SO12MOC28	OC	SO	O	1482921	86.98	9.92	3.09	12574	1.03606
77	SO12MOC29	OC	SO	O	1394369	87.84	10.17	1.99	12070	1.40433
78	SO12MOC30	OC	SO	O	1476245	89.12	9.03	1.86	12418	0.854336
79	SO12MGC02	GC	SO	O	1201318	85.57	12.62	1.81	13203	1.69174
80	SO12MGC03	GC	SO	O	1797816	86.03	12.01	1.96	13928	1.55937
81	SO12MGC04	GC	SO	O	2076752	83.99	13.95	2.07	13520	2.6245
82	SO12MGC05	GC	SO	O	1495298	84.96	13.19	1.84	14103	2.24643
83	SO12MGC06	GC	SO	O	1463253	85.7	12.46	1.85	14023	2.25547
84	SO12MGC08	GC	SO	O	1268169	80.57	11.01	8.42	13939	2.21636
85	SO12MGC09	GC	SO	O	1410131	85.96	12.17	1.86	14241	2.19278
86	SO12MGC14	GC	SO	O	1233403	84.08	14	1.92	13191	2.13704
87	SO12MGC15	GC	SO	O	1268218	85.81	12.57	1.61	13735	1.98725
88	SO12MGC16	GC	SO	O	2067411	85.1	13.4	1.51	14262	2.34378
89	SO12MGC17	GC	SO	O	1334148	81.45	14.37	4.18	11726	2.65046
90	SO12MGC18	GC	SO	O	1297324	85.9	12.26	1.83	13531	1.65276
91	SO12MGC19	GC	SO	O	1360899	86.5	11.91	1.59	13292	1.49245
92	SO12MGC20	GC	SO	O	1316347	85.63	12.51	1.86	13321	1.813
93	SO12MGC22	GC	SO	O	1501437	86.61	11.76	1.64	13538	1.75206
94	SO12MGC26	GC	SO	O	1623248	85.15	12.78	2.07	13506	1.90288
95	SO12MGC27	GC	SO	O	1270247	81.87	14.71	3.42	13761	4.05826
96	SO12MGC29	GC	SO	O	1596146	84.81	13.07	2.12	13854	2.25891
97	SO12MGC30	GC	SO	O	1364251	81.39	13.38	5.23	13495	3.8827
98	NO3MOC02	OC	NO	Y	3093520	83.68	11.31	5.02	15347	1.53313
99	NO3MOC03	OC	NO	Y	1793047	84.02	10.92	5.06	13920	1.74546
100	NO3MOC04	OC	NO	Y	1736976	84.51	12.9	2.6	11810	2.93133
101	NO3MOC08	OC	NO	Y	1783312	83.53	12.85	3.62	11438	2.40422
102	NO3MOC10	OC	NO	Y	1616714	85.93	10.62	3.45	13494	1.42798
103	NO3MOC12	OC	NO	Y	1417913	83.84	12.65	3.52	12542	2.15839
104	NO3MOC13	OC	NO	Y	1691728	87.12	10.81	2.06	12490	1.53963
105	NO3MOC14	OC	NO	Y	3077749	83.74	13.94	2.33	12065	2.70856
106	NO3MOC15	OC	NO	Y	2372758	85.14	13.04	1.83	11975	2.8857
107	NO3MOC17	OC	NO	Y	1800627	85.9	12.4	1.7	12154	3.10982
108	NO3MOC18	OC	NO	Y	1750335	86.27	12.02	1.71	12089	2.02589
109	NO3MOC19	OC	NO	Y	1732749	85.15	12.86	2	11724	3.10396
110	NO3MOC21	OC	NO	Y	1680906	87.2	11.26	1.53	10863	2.2671
111	NO3MGC02	GC	NO	Y	1403394	81.36	13.42	5.23	12892	4.03847
112	NO3MGC03	GC	NO	Y	838479	84.64	12.79	2.57	12192	1.7697
113	NO3MGC04	GC	NO	Y	1703206	85.88	12.11	2.01	14755	2.47348
114	NO3MGC08	GC	NO	Y	2414718	82.54	15.99	1.47	13562	3.52186
115	NO3MGC10	GC	NO	Y	1524706	82.38	15.9	1.72	13088	4.14047
116	NO3MGC12	GC	NO	Y	1320177	80.77	14.37	4.87	11746	4.04372
117	NO3MGC13	GC	NO	Y	1373045	81.48	16.72	1.8	12851	3.95571
118	NO3MGC14	GC	NO	Y	1658730	82.45	15.67	1.89	13245	3.3984
119	NO3MGC15	GC	NO	Y	1352329	82.69	15.23	2.07	13563	2.93305
120	NO3MGC17	GC	NO	Y	1489719	82.98	15.27	1.76	13048	2.71245
121	NO3MGC18	GC	NO	Y	2950065	81.97	16.68	1.35	14116	3.08716
122	NO3MGC19	GC	NO	Y	1395585	84.47	13.49	2.04	13186	1.97851
123	NO3MGC21	GC	NO	Y	1713764	83.1	14.78	2.12	15449	3.12489
124	NO12MOC01	OC	NO	O	1720338	88.47	9.33	2.2	13143	1.3446
125	NO12MOC08	OC	NO	O	2136856	87.74	9.83	2.43	14548	0.92793
126	NO12MOC09	OC	NO	O	1702961	88.07	9.99	1.94	12699	1.43332
127	NO12MOC10	OC	NO	O	1440894	86.98	10.39	2.64	12101	2.31887
128	NO12MOC11	OC	NO	O	1212324	85.33	9.84	4.83	12872	0.792823
129	NO12MOC12	OC	NO	O	1162158	89.03	8.9	2.07	12242	1.10232
130	NO12MOC13	OC	NO	O	1312107	87.22	10.42	2.36	12408	1.62903
131	NO12MOC14	OC	NO	O	1258711	88.29	9.26	2.44	12422	1.06906
132	NO12MOC15	OC	NO	O	1262866	89.05	8.63	2.31	13103	1.02474
133	NO12MOC16	OC	NO	O	1650369	88.59	9.27	2.15	13021	0.865115
134	NO12MOC17	OC	NO	O	1646590	86.99	9.94	3.07	12869	1.55508
135	NO12MOC18	OC	NO	O	1328228	87.74	10.28	1.98	12143	1.64187
136	NO12MOC19	OC	NO	O	1238226	89.18	8.89	1.93	12410	0.6057
137	NO12MOC20	OC	NO	O	1210788	87.32	9.23	3.45	12912	0.894148
138	NO12MOC21	OC	NO	O	507604	86.43	9.76	3.81	11055	0.794533
139	NO12MOC23	OC	NO	O	1308912	88.45	9.45	2.1	12378	0.912062
140	NO12MOC24	OC	NO	O	1915849	88.39	8.68	2.93	13772	0.831799
141	NO12MOC26	OC	NO	O	1872761	86.94	10.77	2.28	12770	1.92855
142	NO12MOC27	OC	NO	O	1501061	87.61	9.97	2.42	12758	1.21746
143	NO12MGC01	GC	NO	O	1687861	85.97	12.32	1.71	14320	2.05442
144	NO12MGC02	GC	NO	O	1164301	86.57	10.77	2.67	14302	2.54226
145	NO12MGC04	GC	NO	O	1451332	81.89	16.05	2.06	13771	1.93203
146	NO12MGC05	GC	NO	O	1574087	80.72	12.35	6.93	13927	3.62048
147	NO12MGC06	GC	NO	O	2183497	84.11	14.42	1.47	13993	0.957774
148	NO12MGC07	GC	NO	O	2201356	84.71	13.48	1.82	14984	2.25567
149	NO12MGC08	GC	NO	O	1793351	83.88	14.19	1.93	13259	2.28953
150	NO12MGC09	GC	NO	O	1672989	86.46	11.23	2.32	15287	2.74599
151	NO12MGC10	GC	NO	O	1532686	85.56	12.6	1.84	14499	2.61057
152	NO12MGC11	GC	NO	O	1343499	84.37	12.39	3.24	14691	4.71417
153	NO12MGC12	GC	NO	O	1825967	86.25	11.03	2.73	15256	3.1118
154	NO12MGC14	GC	NO	O	1693630	86.2	11.55	2.26	15176	3.53426
155	NO12MGC15	GC	NO	O	2392028	85.43	12.9	1.67	15337	2.60108
156	NO12MGC16	GC	NO	O	2106950	85.67	12.68	1.65	14135	2.37035
157	NO12MGC17	GC	NO	O	2175905	86.53	11.59	1.88	15420	2.64002
158	NO12MGC18	GC	NO	O	2420700	85.43	12.55	2.02	15704	2.88551
159	NO12MGC19	GC	NO	O	1898514	85.85	11.86	2.28	15069	2.46771
160	NO12MGC21	GC	NO	O	3444653	85.49	12.5	2.01	16286	2.84612
161	NO12MGC22	GC	NO	O	1752718	87.01	10.8	2.19	15291	2.80373
162	NO12MGC24	GC	NO	O	2584660	86.71	10.94	2.35	16444	3.57411
163	NO12MGC27	GC	NO	O	1525839	85.77	11.85	2.38	14310	2.40953
164	SO3MGC01_rep	GC	SO	Y	3697423	81.29	12.26	6.45	16530	4.26647
165	SO3MGC18_rep	GC	SO	Y	2331454	82.38	11.71	5.92	15648	4.14602
166	SO12MOC15_rep	OC	SO	O	3393497	81.73	12.45	5.83	13724	3.10037
167	NO12MOC02_rep	OC	NO	O	4229907	82.72	11.91	5.37	14086	3.52991
168	NO12MOC04_rep	OC	NO	O	4726835	84.8	9.41	5.78	16288	1.35491
169	NO12MOC05_rep	OC	NO	O	4284226	83.51	11.29	5.19	14918	2.39345
170	NO12MOC06_rep	OC	NO	O	3667271	83.65	10.12	6.23	15611	1.91926
171	NO12MOC22_rep	OC	NO	O	5058538	83.26	11.04	5.69	15409	2.18405
172	NO12MOC07_rep	OC	NO	O	3067633	82.93	10.38	6.69	15082	1.91781
173	SO12MGC25_rep	GC	SO	O	3378087	81.09	13.4	5.51	15645	3.00206
174	SO12MOC07	OC	SO	O	804807	78.76	12.89	8.36	11380	1.33779
175	SO12MOC12	OC	SO	O	1128106	84.13	9.86	6.01	12853	1.80479
176	SO12MGC23	GC	SO	O	1332690	80.38	14.52	5.11	14206	4.17165
177	NO3MOC06	OC	NO	Y	1159067	82.21	10.95	6.84	13087	1.77026
178	NO3MGC07	GC	NO	Y	812775	81.64	13.06	5.31	13035	3.87084
179	NO3MGC09	GC	NO	Y	1240922	80.24	14.49	5.26	13988	4.09882
180	NO3MGC11	GC	NO	Y	972087	77.42	17.33	5.24	12464	5.12607
181	NO3MGC16	GC	NO	Y	1258993	79.89	14.92	5.19	13504	3.06644
182	NO12MOC25	OC	NO	O	917986	84.65	9.72	5.63	12346	1.63818
183	SO3MOC03_rep	OC	SO	Y	7064592	88.37	8.84	2.8	16998	0.813466
184	SO3MOC11_rep	OC	SO	Y	6819611	86.49	9.62	3.89	17038	0.646528
185	SO12MOC10_rep	OC	SO	O	8294379	78.46	13.38	8.16	15848	3.35162
186	SO12MOC21_rep	OC	SO	O	7511640	86	11	3.01	15397	1.40719
187	SO3MGC08_rep	GC	SO	Y	7335172	83.44	14.19	2.37	17722	3.00709
188	SO12MGC01_rep	GC	SO	O	7362215	85.91	11.67	2.42	14466	1.65104
189	SO12MGC13_rep	GC	SO	O	9885702	84.45	10.89	4.66	21773	2.66889
190	NO3MOC20_rep	OC	NO	Y	8332105	87.96	9.96	2.09	12140	0.833312
191	NO3MGC01_rep	GC	NO	Y	7982976	84.01	13.76	2.23	17163	3.19859
192	so75e1	embryo	SO	Y	4810181	74.67	21.85	3.48	15165	2.8247
193	so75e2	embryo	SO	Y	7934456	74.38	21.5	4.12	14401	3.07157
194	so75e4	embryo	SO	Y	5913859	74.03	22.29	3.68	15477	2.96205
195	so75e7	embryo	SO	Y	6251702	74.2	21.77	4.04	15577	2.84758
196	so75e8	embryo	SO	Y	4847500	75.35	21.6	3.05	14599	2.14815
197	so75e9	embryo	SO	Y	6197357	74.83	21.48	3.7	15645	2.65903
198	so75e10	embryo	SO	Y	4843931	76.33	21.09	2.58	14484	1.72678
199	so75e12	embryo	SO	Y	3748102	72.8	21.18	6.03	15104	3.00617
200	so75e13	embryo	SO	Y	2988659	74.03	22.08	3.88	15054	2.34934
201	so75e14	embryo	SO	Y	8085576	76.39	20.69	2.92	15262	2.75799
202	so75e15	embryo	SO	Y	12745947	74.97	21.62	3.42	16794	2.06378
203	so75e16	embryo	SO	Y	6026741	74.32	21.67	4.01	14910	2.14969
204	so75e18	embryo	SO	Y	7189308	75.89	20.68	3.43	16188	2.66934
205	so75e19	embryo	SO	Y	6324348	74.7	21.71	3.59	15829	1.95614
206	so75e20	embryo	SO	Y	13366906	75.28	21.73	2.99	16933	1.59042
207	so75gc1	granulosa cells	SO	Y	5828229	71.88	16.61	11.51	15383	5.30521
208	so75gc2	granulosa cells	SO	Y	5394605	82.87	14.73	2.39	16950	2.41231
209	so75gc4	granulosa cells	SO	Y	8412581	80.16	15.52	4.32	18104	2.70785
210	so75gc6	granulosa cells	SO	Y	6417539	82.5	14.17	3.33	18458	5.77125
211	so75gc7	granulosa cells	SO	Y	7169975	83.06	14.19	2.75	17833	2.10284
212	so75gc8	granulosa cells	SO	Y	5553142	77.96	16.51	5.53	17095	4.59001
213	so75gc9	granulosa cells	SO	Y	3986442	82.6	14.57	2.83	16797	2.76178
214	so75gc10	granulosa cells	SO	Y	3670134	82.5	14.71	2.79	16411	2.92718
215	so75gc12	granulosa cells	SO	Y	5408806	80.66	14.87	4.46	17507	5.52741
216	so75gc13	granulosa cells	SO	Y	6335940	76.32	15.88	7.8	16472	6.20777
217	so75gc14	granulosa cells	SO	Y	6087418	79.03	13.76	7.21	17021	5.31087
218	so75gc15	granulosa cells	SO	Y	4986956	75.94	15.77	8.28	14986	5.24351
219	so75gc16	granulosa cells	SO	Y	4135234	81.25	14.99	3.76	16259	3.02103
220	so75gc18	granulosa cells	SO	Y	7357572	71.36	18.45	10.19	12585	2.47089
221	so75gc19	granulosa cells	SO	Y	3634682	78.66	15.71	5.64	16163	5.04878
222	so75gc20	granulosa cells	SO	Y	3674922	81.85	14.95	3.2	16348	3.26273
223	so76e1	embryo	SO	Y	8905600	75.77	20.76	3.46	16163	3.1342
224	so76e2	embryo	SO	Y	6248145	76.27	20.52	3.21	15905	3.20177
225	so76e3	embryo	SO	Y	4560341	77.85	19.12	3.03	15066	2.25617
226	so76e6	embryo	SO	Y	5040389	77.32	19.51	3.18	15029	2.70572
227	so76e7	embryo	SO	Y	4245853	74.8	21.95	3.25	13432	1.91123
228	so76e8	embryo	SO	Y	11916789	73.44	22.95	3.62	14689	1.75835
229	so76e9	embryo	SO	Y	5675350	76.1	20.28	3.61	14765	1.89576
230	so76e10	embryo	SO	Y	8134361	76.17	20.73	3.1	16434	3.10723
231	so76e11	embryo	SO	Y	7811807	73.54	21.32	5.13	16959	4.95071
232	so76e12	embryo	SO	Y	7743937	76.58	20.38	3.04	17047	3.77662
233	so76e13	embryo	SO	Y	4120850	76.95	20.13	2.92	14748	2.04515
234	so76e14	embryo	SO	Y	3453338	75.8	20.7	3.49	14006	3.26311
235	so76e15	embryo	SO	Y	2171818	76.38	20.78	2.84	13590	1.83925
236	so76gc1	granulosa cells	SO	Y	71086	76.58	17.69	5.73	7358	3.2818
237	so76gc2	granulosa cells	SO	Y	3842635	80.58	16.2	3.22	14911	1.66417
238	so76gc3	granulosa cells	SO	Y	3129191	82.15	14.21	3.65	15626	2.43371
239	so76gc6	granulosa cells	SO	Y	4263601	82.13	14.52	3.35	17277	4.89197
240	so76gc7	granulosa cells	SO	Y	3390703	81.33	14.21	4.46	15421	2.37173
241	so76gc8	granulosa cells	SO	Y	6021593	78.41	13.63	7.96	12633	1.97143
242	so76gc9	granulosa cells	SO	Y	3494008	83.96	13.28	2.75	15917	2.04852
243	so76gc10	granulosa cells	SO	Y	5962005	80.77	15.36	3.87	16899	2.23989
244	so76gc11	granulosa cells	SO	Y	5387685	84.2	12.99	2.81	16738	1.83418
245	so76gc12	granulosa cells	SO	Y	4353139	82.58	14.53	2.9	15997	1.63805
246	so76gc13	granulosa cells	SO	Y	6848679	82.06	14.55	3.39	17654	2.74577
247	so76gc14	granulosa cells	SO	Y	5353724	81.17	15.38	3.44	16568	2.86052
248	so76gc15	granulosa cells	SO	Y	6715892	84.07	13.15	2.78	17550	2.21358
249	so80e7	embryo	SO	Y	2953933	70.73	24.5	4.78	13599	3.33306
250	so80e8	embryo	SO	Y	3775973	75.53	21.16	3.32	14207	1.60966
251	so80e10	embryo	SO	Y	4232807	72.09	21.98	5.93	14114	2.03517
252	so80e11	embryo	SO	Y	3874815	69.98	23.43	6.6	12127	1.96876
253	so80e12	embryo	SO	Y	4602540	70.77	23.6	5.63	10947	2.17521
254	so80e13	embryo	SO	Y	4391754	70.25	24.11	5.65	11797	2.6727
255	so80e14	embryo	SO	Y	4718375	67.59	24.48	7.92	11274	3.19575
256	so80e17	embryo	SO	Y	3765362	69.93	24.96	5.12	12286	2.52288
257	so80e18	embryo	SO	Y	3480472	68.07	25.15	6.78	13438	3.45709
258	so80e19	embryo	SO	Y	3596707	77.02	18.74	4.24	14851	5.33906
259	so80e20	embryo	SO	Y	3861364	75.3	20.98	3.72	14762	2.30417
260	so80e21	embryo	SO	Y	6002800	66.91	25.62	7.47	11139	2.00372
261	so80gc7	granulosa cells	SO	Y	3240970	80.37	16.08	3.56	15928	1.78385
262	so80gc8	granulosa cells	SO	Y	3393814	80.45	15.91	3.64	15923	1.75668
263	so80gc10	granulosa cells	SO	Y	2765884	79.79	15.92	4.29	14806	1.49992
264	so80gc11	granulosa cells	SO	Y	3653350	79.86	14.52	5.63	14402	1.74729
265	so80gc12	granulosa cells	SO	Y	3226662	78.84	15.72	5.44	14983	2.16331
266	so80gc13	granulosa cells	SO	Y	2131478	79.8	14.83	5.37	14089	2.98698
267	so80gc14	granulosa cells	SO	Y	3609023	78.18	17.53	4.3	15730	2.68453
268	so80gc17	granulosa cells	SO	Y	4827113	78.65	16.64	4.72	15732	2.1875
269	so80gc18	granulosa cells	SO	Y	3994133	78.71	16.04	5.24	15562	2.2768
270	so80gc19	granulosa cells	SO	Y	3421129	78.87	15.7	5.43	14191	1.87251
271	so80gc20	granulosa cells	SO	Y	4196345	78.51	16.28	5.21	15337	2.34233
272	so80gc21	granulosa cells	SO	Y	4386424	79.05	16.08	4.87	15793	1.86657
273	so81e2	embryo	SO	Y	5740503	70.2	24	5.8	13914	2.89818
274	so81e3	embryo	SO	Y	4075895	65.08	27.64	7.27	10898	2.32725
275	so81e4	embryo	SO	Y	3880368	76.18	18.84	4.98	15655	6.3002
276	so81e5	embryo	SO	Y	15494122	69.21	25.29	5.5	15777	3.04945
277	so81e6	embryo	SO	Y	4781742	71.75	23.41	4.83	14779	2.6041
278	so81e7	embryo	SO	Y	4153049	74.91	20.68	4.41	14990	2.79977
279	so81e8	embryo	SO	Y	4131913	61.28	29.02	9.69	12785	2.5002
280	so81e10	embryo	SO	Y	3410013	72.12	23.49	4.38	13157	1.95101
281	so81e12	embryo	SO	Y	54848	72.36	22.16	5.48	5831	3.07101
282	so81e13	embryo	SO	Y	4655068	71.94	23.03	5.03	12636	2.64762
283	so81gc1	granulosa cells	SO	Y	3431450	78.18	16.96	4.86	15157	2.26433
284	so81gc2	granulosa cells	SO	Y	3830422	77.07	18.37	4.56	14068	0.94348
285	so81gc3	granulosa cells	SO	Y	5335730	81.68	15.45	2.87	15576	0.944894
286	so81gc4	granulosa cells	SO	Y	4830817	72.92	16.47	10.61	15545	4.33405
287	so81gc5	granulosa cells	SO	Y	3693131	79.1	16.33	4.58	13652	0.643721
288	so81gc6	granulosa cells	SO	Y	3321424	79.23	15.18	5.59	16335	7.56121
289	so81gc7	granulosa cells	SO	Y	3359699	77.13	16.81	6.07	14864	1.85658
290	so81gc8	granulosa cells	SO	Y	3631177	80.84	14.94	4.22	15160	2.01136
291	so81gc10	granulosa cells	SO	Y	2785622	77.62	16.83	5.55	15326	3.6769
292	so81gc12	granulosa cells	SO	Y	3364588	81.76	14.22	4.01	15041	2.29854
293	so81gc13	granulosa cells	SO	Y	4445500	79	16.43	4.57	16240	2.14768
294	so88gc23	GC	SO	Y	1515152	78.88	17.15	3.98	13648	2.34487
295	so88gc24	GC	SO	Y	1083331	81.77	15.05	3.17	13068	1.73224
296	so88gc26	GC	SO	Y	752859	81.29	15.66	3.04	12365	2.14221
297	so88gc28	GC	SO	Y	1151375	81.37	15.35	3.29	13216	2.50973
298	so88gc29	GC	SO	Y	924582	79.46	16.44	4.11	12774	2.7623
299	so88gc31	GC	SO	Y	582093	79.62	16.44	3.93	11896	2.67245
300	so88gc32	GC	SO	Y	829612	80.24	16.33	3.43	12499	2.802
301	so88gc33	GC	SO	Y	1181003	82.85	14.78	2.36	13225	1.85855
302	no37gc2	GC	NO	Y	2040059	81.88	15.04	3.08	14321	2.00107
303	no37gc3	GC	NO	Y	1364031	79.2	16.45	4.35	12960	1.55812
304	no37gc4	GC	NO	Y	1238305	80.03	15.84	4.14	13055	2.30871
305	no37gc5	GC	NO	Y	1245591	80.28	15.9	3.82	13201	2.15379
306	no37gc6	GC	NO	Y	1192478	80.06	15.61	4.33	13279	2.75865
307	no37gc7	GC	NO	Y	1472009	79.01	17.68	3.3	13333	1.81857
308	no37gc8	GC	NO	Y	1183481	79.94	16.53	3.53	13208	1.88585
309	no39gc2	GC	NO	Y	1289599	78.96	17.59	3.46	12946	2.31128
310	no39gc3	GC	NO	Y	1512198	76.67	17.77	5.56	13442	4.04577
311	no39gc4	GC	NO	Y	1722437	78.96	16.64	4.4	13865	3.30477
312	no39gc5	GC	NO	Y	1392318	77.69	18.25	4.06	13485	4.48105
313	no39gc7	GC	NO	Y	1175639	81.35	15.8	2.86	12943	2.152
314	no40gc2	GC	NO	Y	1226653	82.91	14.87	2.22	13266	2.88194
315	no40gc3	GC	NO	Y	1604263	78.71	17.44	3.86	13836	3.195
316	no40gc4	GC	NO	Y	1428656	82.26	14.94	2.79	13463	2.01705
317	no40gc5	GC	NO	Y	1346866	81.55	15.29	3.17	13713	3.14476
318	no40gc6	GC	NO	Y	1533964	79.16	18.08	2.75	12857	1.09473
319	no40gc7	GC	NO	Y	1521886	76.76	19.02	4.22	13461	6.36434
320	no40gc8	GC	NO	Y	1744196	73.94	19.23	6.83	13659	4.49174
321	no40gc9	GC	NO	Y	1457498	83.98	13.98	2.04	13430	1.6296
322	no40gc10	GC	NO	Y	1167904	77.92	17.21	4.87	13278	3.87653
323	no40e10	E	NO	Y	541400	37.59	36.68	25.73	1833	49.3472
324	no34e1	E	NO	Y	1734016	44.39	32.37	23.23	8875	10.9784
325	no34e2	E	NO	Y	1617064	65.35	26.31	8.34	9605	3.92995
326	no34e3	E	NO	Y	2244091	35.66	38.38	25.95	6573	10.1004
327	no34e7	E	NO	Y	2166482	39.39	37.81	22.8	6787	11.2941
328	no35e3	E	NO	Y	1980991	66.38	24.4	9.22	10861	3.60168
329	no35e4	E	NO	Y	1282760	74.03	21.4	4.57	12289	2.15586
330	no35e8	E	NO	Y	1458469	63.74	27.06	9.21	9660	2.83054
331	no36e1	E	NO	Y	771341	58.35	26.46	15.2	7294	7.31
332	no36e3	E	NO	Y	443820	56.87	28.69	14.45	6569	3.99958
333	no36e4	E	NO	Y	8832762	68.45	25.24	6.3	13291	2.08636
334	no36e5	E	NO	Y	1712135	58.51	27.2	14.29	9822	4.72052
335	no37e2	E	NO	Y	1437431	76.37	19.8	3.83	12217	4.01008
336	no37e3	E	NO	Y	445523	54.07	30.88	15.05	8229	4.52455
337	no37e4	E	NO	Y	1779807	72.9	21.6	5.5	13613	3.40209
338	no37e5	E	NO	Y	1999326	71.92	23.08	5	12802	3.32159
339	no37e6	E	NO	Y	1540116	73.66	21.46	4.88	11834	3.84613
340	no37e7	E	NO	Y	1895306	59.93	28.13	11.95	9765	3.66027
341	no37e8	E	NO	Y	1499732	71.37	23.43	5.2	10795	2.17559
342	no39e2	E	NO	Y	1613629	66.86	25.68	7.46	11190	3.95049
343	no39e3	E	NO	Y	2982700	62.83	25.26	11.91	8422	6.41571
344	no39e4	E	NO	Y	1968513	71.88	22.4	5.73	13200	4.51902
345	no39e5	E	NO	Y	2040835	53.35	15.93	30.72	4407	75.2068
346	no39e7	E	NO	Y	2060985	44.71	33.49	21.8	6388	21.3582
347	no40e2	E	NO	Y	1665701	46.46	31.03	22.51	6913	19.1498
348	no40e3	E	NO	Y	1392411	46.28	25.63	28.09	5400	35.4389
349	no40e4	E	NO	Y	1524383	74.38	18.72	6.91	12092	11.9698
350	no40e5	E	NO	Y	2536480	69.98	22.17	7.85	13286	5.42759
351	no40e6	E	NO	Y	2306407	73.65	21.8	4.56	12998	3.44479
352	no40e7	E	NO	Y	2328597	53.32	22.94	23.73	9540	32.4934
353	no40e8	E	NO	Y	1774087	51.67	30.45	17.87	11342	7.69793
354	no40e9	E	NO	Y	1293108	60.6	25.06	14.34	8723	17.4501
355	no36e2	E	NO	Y	1312821	70.81	25.1	4.09	10698	2.23699
356	so88e23	E	SO	Y	1304451	57.88	27.45	14.67	9997	11.4944
357	so88e26	E	SO	Y	1971306	37.6	36.15	26.26	7323	14.2206
358	so88e29	E	SO	Y	1604634	45.14	31.57	23.29	8831	9.83323
359	so88e32	E	SO	Y	1623243	57.52	28.2	14.28	9994	3.65377
360	so88e33	E	SO	Y	2063000	38.34	35.98	25.68	5177	11.3078
361	no34gc1	GC	NO	Y	1443126	57.77	23.47	18.77	12969	7.69446
362	no34gc2	GC	NO	Y	1632521	73.36	17.42	9.22	11958	1.97374
363	no34gc3	GC	NO	Y	3250405	70.45	19.52	10.04	14161	1.99839
364	no34gc7	GC	NO	Y	3967961	68.36	18.65	12.98	14602	4.35118
365	no35gc3	GC	NO	Y	3083935	80.68	15.75	3.57	14546	1.48041
366	no35gc4	GC	NO	Y	3307747	79.43	16.71	3.87	14255	1.51158
367	no35gc5	GC	NO	Y	2615889	77.9	18.14	3.97	14623	1.88444
368	no35gc6	GC	NO	Y	3764621	74.07	19.15	6.78	15220	1.81283
369	no35gc7	GC	NO	Y	2268691	80.72	15.94	3.34	13859	1.62247
370	no35gc8	GC	NO	Y	3969931	73.37	17.89	8.73	14464	2.7698
371	no36gc1	GC	NO	Y	1807894	69.21	19.93	10.85	12350	2.97107
372	no36gc2	GC	NO	Y	1672517	59.04	23.43	17.53	13535	6.11062
373	no36gc3	GC	NO	Y	721049	75.19	17.93	6.87	11214	2.66984
374	no36gc4	GC	NO	Y	2387534	62.49	22.27	15.23	14541	6.71054
375	no36gc5	GC	NO	Y	699613	74.89	18.18	6.93	11621	3.99322
376	no36gc6	GC	NO	Y	1680195	71.26	18.2	10.53	12829	3.12814
377	no36gc7	GC	NO	Y	1369794	67.97	17.55	14.47	12395	6.66744
378	no38gc1	GC	NO	Y	1885205	63.12	21.4	15.48	13233	5.19581
379	no38gc2	GC	NO	Y	1603803	75.2	17.6	7.2	13055	2.37201
380	no38gc4	GC	NO	Y	2070315	74.22	17.1	8.68	12260	2.92345
381	no38gc6	GC	NO	Y	1703940	70.88	19.14	9.99	13040	3.75794
382	no38gc7	GC	NO	Y	1754709	53.04	25.3	21.67	13840	7.33961
383	no38gc8	GC	NO	Y	1510177	59.04	24.53	16.43	12735	10.5266
384	no38gc9	GC	NO	Y	1642750	73.14	18.39	8.47	13399	4.08553
385	no41gc1	GC	NO	Y	1234720	69.72	18.56	11.71	12716	9.14852
386	no41gc2	GC	NO	Y	1405683	64.32	19.73	15.95	12425	6.54922
387	no41gc3	GC	NO	Y	2054421	68.23	20.05	11.72	13821	6.49628
388	no41gc4	GC	NO	Y	1638963	70.97	17.66	11.37	12412	5.11154
389	no41gc5	GC	NO	Y	1614813	69.93	18.82	11.25	13571	7.96343
390	no41gc6	GC	NO	Y	1380611	60.58	33.38	6.04	11418	0.373922
391	no41gc7	GC	NO	Y	1620800	79.96	16.39	3.65	14058	2.98063
392	no41gc8	GC	NO	Y	1751237	71.31	17.76	10.93	12814	5.79553
393	no41gc9	GC	NO	Y	1523165	70.77	18.53	10.7	13037	5.65437
394	no41gc10	GC	NO	Y	1737281	71.74	19.24	9.02	13537	4.27906
395	no42gc1	GC	NO	Y	1413606	78.73	17.06	4.21	13700	3.00831
396	no42gc3	GC	NO	Y	1202529	77.41	17.23	5.37	12970	3.1904
397	no42gc4	GC	NO	Y	1861971	63.2	18.51	18.3	12235	9.96674
398	no38e1	E	NO	Y	2357631	41.92	35.06	23.02	6755	11.0509
399	no38e2	E	NO	Y	1624827	48.46	31.39	20.15	7874	12.7385
400	no38e4	E	NO	Y	1606621	73.64	21.42	4.94	12096	3.8584
401	no38e7	E	NO	Y	1231337	71.44	24.72	3.83	10800	3.35816
402	no38e9	E	NO	Y	1864023	66.01	26.43	7.55	10186	2.8717
403	no41e1	E	NO	Y	2050704	64.14	27.74	8.11	11216	2.70515
404	no41e2	E	NO	Y	1427697	64.87	26.27	8.87	11021	4.37974
405	no41e3	E	NO	Y	1802244	73.79	21.8	4.41	12788	2.43293
406	no41e4	E	NO	Y	2073718	72.62	19.54	7.84	10677	7.2146
407	no41e5	E	NO	Y	1667665	61.45	27.43	11.13	10080	5.83985
408	no41e6	E	NO	Y	1546377	65.34	25.62	9.04	9517	5.28028
409	no41e7	E	NO	Y	1800636	70.02	24.06	5.92	11920	4.96782
410	no41e8	E	NO	Y	2487079	68.42	23.91	7.66	10875	6.13153
411	no41e9	E	NO	Y	3150407	61.32	27.8	10.87	11311	6.233
412	no41e10	E	NO	Y	1544879	72.97	21.41	5.62	14982	3.98548
413	no42e1	E	NO	Y	2678671	55.85	29.35	14.81	7878	6.73248
414	no42e3	E	NO	Y	2045993	68.74	26.13	5.13	9442	9.04984
415	no42e4	E	NO	Y	3200775	59.62	28.98	11.4	10860	6.16295
416	so90gc2	GC	SO	Y	1487717	75.84	16.26	7.9	11074	4.31259
417	so90gc3	GC	SO	Y	1362608	74.58	14.51	10.91	13032	9.41059
418	so90gc4	GC	SO	Y	1596453	73.89	14.33	11.79	13082	10.496
419	so90gc5	GC	SO	Y	1655513	78.52	14.86	6.63	12343	2.28684
420	so90gc6	GC	SO	Y	627503	66.02	15.7	18.28	10998	14.6088
421	so90gc8	GC	SO	Y	1637273	78.97	14.37	6.66	12723	3.94991
422	so90gc9	GC	SO	Y	1448974	72.35	17.5	10.16	13078	8.38809
423	so90gc10	GC	SO	Y	1811189	75.63	16.02	8.35	12588	7.4482
424	so90gc11	GC	SO	Y	1288646	75.25	16.61	8.13	12024	2.87726
425	so90gc12	GC	SO	Y	1622385	74.62	15.02	10.37	12560	5.68207
426	so90gc13	GC	SO	Y	1425755	73.71	16.14	10.15	13248	7.7839
427	so90gc14	GC	SO	Y	1158208	73.92	15.52	10.56	12265	6.00722
428	so90gc15	GC	SO	Y	1386090	75.04	14.31	10.65	12777	7.368
429	so90gc16	GC	SO	Y	1565995	74.02	15.51	10.46	13306	9.4896
430	so90gc17	GC	SO	Y	1401238	75.83	14.14	10.03	12340	6.4259
431	so90gc18	GC	SO	Y	1937266	80.91	15.79	3.31	14324	2.58873
432	so90gc19	GC	SO	Y	1591185	78.34	14.06	7.61	13504	5.55268
433	so90e1	E	SO	Y	1971888	65.77	24.1	10.13	9541	10.926
434	so90e2	E	SO	Y	2198325	65.93	22.64	11.43	9134	3.60417
435	so90e3	E	SO	Y	2271336	65.38	24.76	9.85	12616	3.88301
436	so90e4	E	SO	Y	1635277	59.52	26.31	14.18	8227	3.45326
437	so90e6	E	SO	Y	1973843	62.74	25.08	12.17	13036	8.887
438	so90e7	E	SO	Y	2137713	57.81	27.4	14.79	9530	4.10991
439	so90e8	E	SO	Y	1654755	58.34	27.08	14.58	9143	4.21303
440	so90e9	E	SO	Y	1632790	72.08	22.97	4.96	12656	4.73145
441	so90e10	E	SO	Y	2001804	62.2	24.37	13.43	9912	2.99531
442	so90e11	E	SO	Y	2242996	50.27	29.82	19.91	7001	7.88413
443	so90e12	E	SO	Y	1748245	63.54	24.74	11.7	11695	2.53363
444	so90e14	E	SO	Y	1544572	79.73	17.48	2.79	12936	0.815347
445	so90e15	E	SO	Y	2556850	61.76	25.71	12.53	11540	6.74021
446	so90e17	E	SO	Y	2064321	57.9	24.81	17.29	8079	10.0234
447	so91gc1	GC	SO	Y	2071109	67.61	17.85	14.55	12993	5.38884
448	so91gc2	GC	SO	Y	1565822	82.12	14.63	3.25	14195	3.01593
449	so91gc3	GC	SO	Y	1990301	80.61	16.2	3.19	14391	3.18708
450	so91gc4	GC	SO	Y	2048371	51.05	33.29	15.66	16439	7.4246
451	so91gc5	GC	SO	Y	3738831	59.18	18.16	22.65	15522	10.2694
452	so91gc7	GC	SO	Y	2670727	54.86	29.94	15.2	18214	4.67625
453	so91gc10	GC	SO	Y	2461006	79.73	15.35	4.92	14804	4.11091
454	so91gc11	GC	SO	Y	2149619	62.91	19.25	17.84	13724	6.51174
455	so91gc13	GC	SO	Y	2182972	82.27	14.58	3.15	15435	3.24607
456	so91gc14	GC	SO	Y	1998971	42.29	27.33	30.38	18739	4.99329
457	so91gc16	GC	SO	Y	1711975	83.24	13.16	3.6	14181	3.00941
458	so91gc17	GC	SO	Y	1550419	78.9	15.56	5.55	13930	3.65995
459	so91gc18	GC	SO	Y	2349913	76.81	16.16	7.02	14912	7.57465
460	so91gc19	GC	SO	Y	8425109	79.76	15.41	4.83	17815	4.38867
461	so91gc20	GC	SO	Y	1854402	63.02	20.12	16.85	13894	10.7308
462	so91gc21	GC	SO	Y	1670384	80.84	15.25	3.9	14276	3.85652
463	so91gc22	GC	SO	Y	2106470	78.27	15.63	6.09	14514	5.73467
464	so91gc26	GC	SO	Y	1928542	79.62	14.77	5.61	13701	3.64009
465	so91e1	E	SO	Y	11651177	64.5	26.79	8.7	17792	3.13869
466	so91e2	E	SO	Y	2195970	74.54	20.04	5.42	14160	5.81208
467	so91e3	E	SO	Y	2728905	74.83	17.08	8.09	11328	9.8693
468	so91e4	E	SO	Y	984504	46.64	32.63	20.74	6663	12.2596
469	so91e5	E	SO	Y	2739014	74.02	16.03	9.94	7210	81.374
470	so91e7	E	SO	Y	2216431	73.24	21.74	5.02	13058	4.27531
471	so91e9	E	SO	Y	3299337	68.93	20.64	10.44	10570	8.05006
472	so91e10	E	SO	Y	1739801	73.9	21.86	4.25	13757	3.68443
473	so91e11	E	SO	Y	1108348	64.81	24.57	10.62	10193	4.07877
474	so91e13	E	SO	Y	1701066	72.76	21.84	5.39	12848	2.50658
475	so91e14	E	SO	Y	3213520	34.67	38.36	26.98	4286	30.4949
476	so91e15	E	SO	Y	3289874	56.64	26.98	16.38	10094	6.30644
477	so91e17	E	SO	Y	2962601	51.24	26.37	22.39	9808	6.09344
478	so91e19	E	SO	Y	2023688	64.93	24.71	10.36	11289	6.71566
479	so91e20	E	SO	Y	21013318	75.14	20.64	4.22	17732	3.81575
480	so91e21	E	SO	Y	1954392	59.9	24.5	15.59	13394	6.89273
481	so91e23	E	SO	Y	3827961	37.95	34.79	27.25	5282	41.5518
482	so91e26	E	SO	Y	2625864	69.7	21.56	8.74	12515	4.16333
483	so92gc2	GC	SO	Y	2494799	74.29	18.77	6.94	13244	2.14732
484	so92gc5	GC	SO	Y	2477635	78.74	16.02	5.24	13525	2.77895
485	so92gc8	GC	SO	Y	1494828	75	15.42	9.57	11322	3.15635
486	so92gc10	GC	SO	Y	2588927	72.53	16.2	11.27	14626	8.25599
487	so92gc11	GC	SO	Y	2154951	74.28	18.24	7.48	13583	3.17499
488	so92gc12	GC	SO	Y	2387485	77.79	16.93	5.28	13572	2.52167
489	so92gc13	GC	SO	Y	1823479	76.15	17.06	6.79	13763	5.23162
490	so92gc14	GC	SO	Y	1450265	79.48	15.35	5.17	12517	2.29205
491	so92gc15	GC	SO	Y	1384885	79.84	15.91	4.26	12390	1.39284
492	so92gc16	GC	SO	Y	2074460	73.84	18.69	7.47	13633	5.04307
493	so92gc19	GC	SO	Y	1601173	74.59	18.11	7.3	13092	3.9493
494	so92gc21	GC	SO	Y	780944	74.8	17.8	7.39	11586	3.72868
495	so92gc22	GC	SO	Y	2248376	79.06	17.12	3.83	14075	1.87332
496	so92gc23	GC	SO	Y	1950747	44.82	26.67	28.51	10897	21.3514
497	so92e2	E	SO	Y	1983950	64.66	23.41	11.93	10484	11.0846
498	so92e5	E	SO	Y	1504512	72.97	21.75	5.28	13611	5.86975
499	so92e8	E	SO	Y	1634094	74.88	21.78	3.33	12804	3.16659
500	so92e10	E	SO	Y	1886146	71.87	23.24	4.89	12727	4.68818
501	so92e11	E	SO	Y	2219689	64.97	23.51	11.52	11543	7.12968
502	so92e12	E	SO	Y	1997047	63.81	25.7	10.5	10096	7.69478
503	so92e13	E	SO	Y	1991596	68.3	20.39	11.31	10442	5.82417
504	so92e14	E	SO	Y	2432237	54.05	30.93	15.02	8916	7.90892
505	so92e15	E	SO	Y	1604724	52.18	33.39	14.44	9088	7.72203
506	so92e16	E	SO	Y	2166379	57.68	29.02	13.3	9223	6.55544
507	so92e17	E	SO	Y	2093871	66.35	25.92	7.72	12678	5.80268
508	so92e19	E	SO	Y	2005854	74.22	21.98	3.8	12486	1.94666
509	so92e21	E	SO	Y	2010534	65.44	21.79	12.77	9924	7.69375
510	so92e23	E	SO	Y	2532276	72.79	21.25	5.95	11571	9.99051
511	so88gc27	GC	SO	Y	2132727	70.06	17.77	12.17	13169	8.07465
