# Supplementary material for: Granulosa cell transcription is similarly impacted by superovulation and aging and predicts early embryonic trajectories
Source: Nat Commun. 2025 Apr 17;16:3658. doi: 10.1038/s41467-025-58451-9 (PMC12006393; doi:10.1038/s41467-025-58451-9)
Supplement: Supplementary file 5 — Supplementary Data 2 [file 41467_2025_58451_MOESM5_ESM.xlsx]

## Sheet: Sheet1
OC	GC	group
NO12MOC01	NO12MGC01	O_NO
NO12MOC08	NO12MGC08	O_NO
NO12MOC09	NO12MGC09	O_NO
NO12MOC10	NO12MGC10	O_NO
NO12MOC11	NO12MGC11	O_NO
NO12MOC12	NO12MGC12	O_NO
NO12MOC14	NO12MGC14	O_NO
NO12MOC15	NO12MGC15	O_NO
NO12MOC16	NO12MGC16	O_NO
NO12MOC17	NO12MGC17	O_NO
NO12MOC18	NO12MGC18	O_NO
NO12MOC19	NO12MGC19	O_NO
NO12MOC21	NO12MGC21	O_NO
NO12MOC24	NO12MGC24	O_NO
NO12MOC27	NO12MGC27	O_NO
NO3MOC02	NO3MGC02	Y_NO
NO3MOC03	NO3MGC03	Y_NO
NO3MOC04	NO3MGC04	Y_NO
NO3MOC08	NO3MGC08	Y_NO
NO3MOC10	NO3MGC10	Y_NO
NO3MOC12	NO3MGC12	Y_NO
NO3MOC13	NO3MGC13	Y_NO
NO3MOC14	NO3MGC14	Y_NO
NO3MOC15	NO3MGC15	Y_NO
NO3MOC17	NO3MGC17	Y_NO
NO3MOC18	NO3MGC18	Y_NO
NO3MOC19	NO3MGC19	Y_NO
NO3MOC21	NO3MGC21	Y_NO
SO12MOC02	SO12MGC02	O_SO
SO12MOC03	SO12MGC03	O_SO
SO12MOC04	SO12MGC04	O_SO
SO12MOC05	SO12MGC05	O_SO
SO12MOC06	SO12MGC06	O_SO
SO12MOC08	SO12MGC08	O_SO
SO12MOC09	SO12MGC09	O_SO
SO12MOC14	SO12MGC14	O_SO
SO12MOC16	SO12MGC16	O_SO
SO12MOC17	SO12MGC17	O_SO
SO12MOC18	SO12MGC18	O_SO
SO12MOC19	SO12MGC19	O_SO
SO12MOC20	SO12MGC20	O_SO
SO12MOC22	SO12MGC22	O_SO
SO12MOC26	SO12MGC26	O_SO
SO12MOC27	SO12MGC27	O_SO
SO12MOC29	SO12MGC29	O_SO
SO12MOC30	SO12MGC30	O_SO
SO3MOC02	SO3MGC02	Y_SO
SO3MOC04	SO3MGC04	Y_SO
SO3MOC05	SO3MGC05	Y_SO
SO3MOC06	SO3MGC06	Y_SO
SO3MOC07	SO3MGC07	Y_SO
SO3MOC09	SO3MGC09	Y_SO
SO3MOC10	SO3MGC10	Y_SO
SO3MOC13	SO3MGC13	Y_SO
SO3MOC14	SO3MGC14	Y_SO
SO3MOC15	SO3MGC15	Y_SO
SO3MOC16	SO3MGC16	Y_SO
SO3MOC17	SO3MGC17	Y_SO
SO3MOC19	SO3MGC19	Y_SO
SO3MOC20	SO3MGC20	Y_SO
SO3MOC21	SO3MGC21	Y_SO
SO3MOC22	SO3MGC22	Y_SO
SO3MOC23	SO3MGC23	Y_SO
SO3MOC24	SO3MGC24	Y_SO
SO3MOC25	SO3MGC25	Y_SO
SO3MOC26	SO3MGC26	Y_SO
SO3MOC27	SO3MGC27	Y_SO
SO3MOC28	SO3MGC28	Y_SO
SO3MOC29	SO3MGC29	Y_SO
SO3MOC30	SO3MGC30	Y_SO
SO3MOC31	SO3MGC31	Y_SO
SO3MOC32	SO3MGC32	Y_SO
SO3MOC33	SO3MGC33	Y_SO
NO12MOC02_rep	NO12MGC02	O_NO
NO12MOC04_rep	NO12MGC04	O_NO
NO12MOC05_rep	NO12MGC05	O_NO
NO12MOC06_rep	NO12MGC06	O_NO
NO12MOC07_rep	NO12MGC07	O_NO
NO12MOC22_rep	NO12MGC22	O_NO
SO12MOC15_rep	SO12MGC15	O_SO
