# Supplementary material for: Granulosa cell transcription is similarly impacted by superovulation and aging and predicts early embryonic trajectories
Source: Nat Commun. 2025 Apr 17;16:3658. doi: 10.1038/s41467-025-58451-9 (PMC12006393; doi:10.1038/s41467-025-58451-9)
Supplement: Supplementary file 7 — Supplementary Data 4 [file 41467_2025_58451_MOESM7_ESM.xlsx]

## Sheet: Read me
	Supplementary Table 4 shows overrepresentation analysis in following conditions:
	Tab name	Contents
	1. oc_ovulation_all	all pathways after superovulation in young mice oocytes
	2. gc_ovulation_all	all pathways after superovulation in young mice granulosa cells
	3. oc_ovulation_up	pathways based on upregulated genes after superovulation in young mice oocytes (statistically significant, key-word filtered)
	4. oc_ovulation_down	pathways based on downregulated genes after superovulation in young mice oocytes (statistically significant, key-word filtered)
	5. gc_ovulation_up	pathways based on upregulated genes after superovulation in young mice granulosa cells (statistically significant, key-word filtered)
	6. gc_ovulation_down	pathways based on downregulated genes after superovulation in young mice granulosa cells (statistically significant, key-word filtered)
	7. oc_age_up	pathways based on upregulated genes after superovulation in old mice oocytes (statistically significant, key-word filtered)
	8. oc_age_down	pathways based on downregulated genes after superovulation in old mice oocytes (statistically significant, key-word filtered)
	9. gc_age_up	pathways based on upregulated genes after superovulation in old mice granulosa cells (statistically significant, key-word filtered)
	10. gc_age_down	pathways based on downregulated genes after superovulation in old mice granulosa cells (statistically significant, key-word filtered)
	11. oc_DEG_pathways	pathways based on differentially expressed genes and corresponding significant genes after superovulation in young mice oocytes (statistically significant, key-word filtered)
	12. gc_DEG_pathways	pathways based on differentially expressed genes and corresponding significant genes after superovulation in young mice granulosa cells (statistically significant, key-word filtered)
	13. oc_pathways_age_ov	pathways based on shared genes between aging and superovulation in oocytes (statistically significant, key-word filtered)
	14. gc_pathways_age_ov	pathways based on shared genes between aging and superovulation in granulosa cells (statistically significant, key-word filtered)
	P-values were estimated using a hypergeometric test and corrected using the Benjamini-Hochberg method.

## Sheet: 1.oc_ovulation_all
pathway	description	in_set_df	df	n_df	in_set	p_value	p_value_adj	gene_ratio	p_value_adj_final	keyword_filtered
HALLMARK_TNFA_SIGNALING_VIA_NFKB	http://www.gsea-msigdb.org/gsea/msigdb/cards/HALLMARK_TNFA_SIGNALING_VIA_NFKB	33	3519	12228	138	0.0110109	0.0220217	0.23913	0.0716563	FALSE
HALLMARK_HYPOXIA	http://www.gsea-msigdb.org/gsea/msigdb/cards/HALLMARK_HYPOXIA	34	3519	12228	146	0.01488	0.0275556	0.232877	0.087742	FALSE
HALLMARK_CHOLESTEROL_HOMEOSTASIS	http://www.gsea-msigdb.org/gsea/msigdb/cards/HALLMARK_CHOLESTEROL_HOMEOSTASIS	17	3519	12228	63	0.0191225	0.0329698	0.269841	0.103475	FALSE
HALLMARK_MITOTIC_SPINDLE	http://www.gsea-msigdb.org/gsea/msigdb/cards/HALLMARK_MITOTIC_SPINDLE	45	3519	12228	192	0.00510491	0.0116021	0.234375	0.0409195	TRUE
HALLMARK_WNT_BETA_CATENIN_SIGNALING	http://www.gsea-msigdb.org/gsea/msigdb/cards/HALLMARK_WNT_BETA_CATENIN_SIGNALING	6	3519	12228	34	0.473625	0.503856	0.176471	0.730742	FALSE
HALLMARK_TGF_BETA_SIGNALING	http://www.gsea-msigdb.org/gsea/msigdb/cards/HALLMARK_TGF_BETA_SIGNALING	10	3519	12228	45	0.177428	0.201623	0.222222	0.421372	FALSE
HALLMARK_IL6_JAK_STAT3_SIGNALING	http://www.gsea-msigdb.org/gsea/msigdb/cards/HALLMARK_IL6_JAK_STAT3_SIGNALING	16	3519	12228	49	0.0031976	0.00888221	0.326531	0.029571	FALSE
HALLMARK_DNA_REPAIR	http://www.gsea-msigdb.org/gsea/msigdb/cards/HALLMARK_DNA_REPAIR	50	3519	12228	142	2.02371e-08	1.01186e-06	0.352113	1.30636e-06	FALSE
HALLMARK_G2M_CHECKPOINT	http://www.gsea-msigdb.org/gsea/msigdb/cards/HALLMARK_G2M_CHECKPOINT	49	3519	12228	188	0.000310461	0.00194038	0.260638	0.00470826	TRUE
HALLMARK_APOPTOSIS	http://www.gsea-msigdb.org/gsea/msigdb/cards/HALLMARK_APOPTOSIS	34	3519	12228	121	0.000584646	0.00265748	0.280992	0.00776258	TRUE
HALLMARK_NOTCH_SIGNALING	http://www.gsea-msigdb.org/gsea/msigdb/cards/HALLMARK_NOTCH_SIGNALING	10	3519	12228	21	0.00072904	0.00289714	0.47619	0.00932639	FALSE
HALLMARK_ADIPOGENESIS	http://www.gsea-msigdb.org/gsea/msigdb/cards/HALLMARK_ADIPOGENESIS	44	3519	12228	176	0.00152459	0.00508197	0.25	0.0168619	FALSE
HALLMARK_ESTROGEN_RESPONSE_EARLY	http://www.gsea-msigdb.org/gsea/msigdb/cards/HALLMARK_ESTROGEN_RESPONSE_EARLY	36	3519	12228	146	0.00491462	0.0116021	0.246575	0.0400517	TRUE
HALLMARK_ESTROGEN_RESPONSE_LATE	http://www.gsea-msigdb.org/gsea/msigdb/cards/HALLMARK_ESTROGEN_RESPONSE_LATE	32	3519	12228	135	0.0138017	0.0265417	0.237037	0.0835423	TRUE
HALLMARK_ANDROGEN_RESPONSE	http://www.gsea-msigdb.org/gsea/msigdb/cards/HALLMARK_ANDROGEN_RESPONSE	28	3519	12228	87	0.000152443	0.00152443	0.321839	0.00269024	FALSE
HALLMARK_MYOGENESIS	http://www.gsea-msigdb.org/gsea/msigdb/cards/HALLMARK_MYOGENESIS	34	3519	12228	116	0.000248544	0.0018522	0.293103	0.00392708	FALSE
HALLMARK_PROTEIN_SECRETION	http://www.gsea-msigdb.org/gsea/msigdb/cards/HALLMARK_PROTEIN_SECRETION	25	3519	12228	91	0.00406167	0.0106886	0.274725	0.0346248	FALSE
HALLMARK_INTERFERON_ALPHA_RESPONSE	http://www.gsea-msigdb.org/gsea/msigdb/cards/HALLMARK_INTERFERON_ALPHA_RESPONSE	15	3519	12228	67	0.110917	0.138646	0.223881	0.324973	FALSE
HALLMARK_INTERFERON_GAMMA_RESPONSE	http://www.gsea-msigdb.org/gsea/msigdb/cards/HALLMARK_INTERFERON_GAMMA_RESPONSE	30	3519	12228	121	0.00887771	0.0184952	0.247934	0.0609199	FALSE
HALLMARK_APICAL_JUNCTION	http://www.gsea-msigdb.org/gsea/msigdb/cards/HALLMARK_APICAL_JUNCTION	33	3519	12228	147	0.0269713	0.0408657	0.22449	0.130759	FALSE
HALLMARK_APICAL_SURFACE	http://www.gsea-msigdb.org/gsea/msigdb/cards/HALLMARK_APICAL_SURFACE	8	3519	12228	33	0.149716	0.174088	0.242424	0.384369	FALSE
HALLMARK_HEDGEHOG_SIGNALING	http://www.gsea-msigdb.org/gsea/msigdb/cards/HALLMARK_HEDGEHOG_SIGNALING	4	3519	12228	27	0.652385	0.665699	0.148148	0.836212	FALSE
HALLMARK_COMPLEMENT	http://www.gsea-msigdb.org/gsea/msigdb/cards/HALLMARK_COMPLEMENT	24	3519	12228	124	0.191004	0.212227	0.193548	0.432884	FALSE
HALLMARK_UNFOLDED_PROTEIN_RESPONSE	http://www.gsea-msigdb.org/gsea/msigdb/cards/HALLMARK_UNFOLDED_PROTEIN_RESPONSE	31	3519	12228	106	0.000475614	0.00262984	0.292453	0.00672438	FALSE
HALLMARK_PI3K_AKT_MTOR_SIGNALING	http://www.gsea-msigdb.org/gsea/msigdb/cards/HALLMARK_PI3K_AKT_MTOR_SIGNALING	21	3519	12228	94	0.0698803	0.099829	0.223404	0.241772	FALSE
HALLMARK_MTORC1_SIGNALING	http://www.gsea-msigdb.org/gsea/msigdb/cards/HALLMARK_MTORC1_SIGNALING	46	3519	12228	184	0.00121017	0.00432205	0.25	0.0139533	FALSE
HALLMARK_E2F_TARGETS	http://www.gsea-msigdb.org/gsea/msigdb/cards/HALLMARK_E2F_TARGETS	56	3519	12228	196	7.20484e-06	0.000120081	0.285714	0.000211658	FALSE
HALLMARK_MYC_TARGETS_V1	http://www.gsea-msigdb.org/gsea/msigdb/cards/HALLMARK_MYC_TARGETS_V1	56	3519	12228	187	1.47056e-06	3.67641e-05	0.299465	5.26612e-05	FALSE
HALLMARK_MYC_TARGETS_V2	http://www.gsea-msigdb.org/gsea/msigdb/cards/HALLMARK_MYC_TARGETS_V2	14	3519	12228	52	0.0322216	0.0473847	0.269231	0.146089	FALSE
HALLMARK_EPITHELIAL_MESENCHYMAL_TRANSITION	http://www.gsea-msigdb.org/gsea/msigdb/cards/HALLMARK_EPITHELIAL_MESENCHYMAL_TRANSITION	30	3519	12228	129	0.0215314	0.0341994	0.232558	0.112495	FALSE
HALLMARK_INFLAMMATORY_RESPONSE	http://www.gsea-msigdb.org/gsea/msigdb/cards/HALLMARK_INFLAMMATORY_RESPONSE	24	3519	12228	113	0.0897793	0.115102	0.212389	0.278418	FALSE
HALLMARK_XENOBIOTIC_METABOLISM	http://www.gsea-msigdb.org/gsea/msigdb/cards/HALLMARK_XENOBIOTIC_METABOLISM	34	3519	12228	141	0.00876535	0.0184952	0.241135	0.06061	FALSE
HALLMARK_FATTY_ACID_METABOLISM	http://www.gsea-msigdb.org/gsea/msigdb/cards/HALLMARK_FATTY_ACID_METABOLISM	35	3519	12228	125	0.000525969	0.00262984	0.28	0.00721791	FALSE
HALLMARK_OXIDATIVE_PHOSPHORYLATION	http://www.gsea-msigdb.org/gsea/msigdb/cards/HALLMARK_OXIDATIVE_PHOSPHORYLATION	48	3519	12228	190	0.000753256	0.00289714	0.252632	0.00957377	TRUE
HALLMARK_GLYCOLYSIS	http://www.gsea-msigdb.org/gsea/msigdb/cards/HALLMARK_GLYCOLYSIS	32	3519	12228	163	0.131319	0.156332	0.196319	0.347493	FALSE
HALLMARK_REACTIVE_OXYGEN_SPECIES_PATHWAY	http://www.gsea-msigdb.org/gsea/msigdb/cards/HALLMARK_REACTIVE_OXYGEN_SPECIES_PATHWAY	11	3519	12228	47	0.124027	0.151253	0.234043	0.336054	FALSE
HALLMARK_P53_PATHWAY	http://www.gsea-msigdb.org/gsea/msigdb/cards/HALLMARK_P53_PATHWAY	35	3519	12228	153	0.0177798	0.0317497	0.228758	0.097789	FALSE
HALLMARK_UV_RESPONSE_UP	http://www.gsea-msigdb.org/gsea/msigdb/cards/HALLMARK_UV_RESPONSE_UP	29	3519	12228	124	0.0218876	0.0341994	0.233871	0.114053	FALSE
HALLMARK_UV_RESPONSE_DN	http://www.gsea-msigdb.org/gsea/msigdb/cards/HALLMARK_UV_RESPONSE_DN	19	3519	12228	117	0.522434	0.544202	0.162393	0.752735	FALSE
HALLMARK_ANGIOGENESIS	http://www.gsea-msigdb.org/gsea/msigdb/cards/HALLMARK_ANGIOGENESIS	5	3519	12228	21	0.241105	0.26207	0.238095	0.50105	FALSE
HALLMARK_HEME_METABOLISM	http://www.gsea-msigdb.org/gsea/msigdb/cards/HALLMARK_HEME_METABOLISM	43	3519	12228	158	0.000259308	0.0018522	0.272152	0.00407093	FALSE
HALLMARK_COAGULATION	http://www.gsea-msigdb.org/gsea/msigdb/cards/HALLMARK_COAGULATION	20	3519	12228	78	0.0203942	0.0339903	0.25641	0.108991	FALSE
HALLMARK_IL2_STAT5_SIGNALING	http://www.gsea-msigdb.org/gsea/msigdb/cards/HALLMARK_IL2_STAT5_SIGNALING	31	3519	12228	150	0.0815215	0.110164	0.206667	0.27005	FALSE
HALLMARK_BILE_ACID_METABOLISM	http://www.gsea-msigdb.org/gsea/msigdb/cards/HALLMARK_BILE_ACID_METABOLISM	19	3519	12228	84	0.0737493	0.10243	0.22619	0.250911	FALSE
HALLMARK_PEROXISOME	http://www.gsea-msigdb.org/gsea/msigdb/cards/HALLMARK_PEROXISOME	29	3519	12228	85	3.5398e-05	0.000442476	0.341176	0.000825473	FALSE
HALLMARK_ALLOGRAFT_REJECTION	http://www.gsea-msigdb.org/gsea/msigdb/cards/HALLMARK_ALLOGRAFT_REJECTION	30	3519	12228	109	0.00170395	0.00532485	0.275229	0.0183727	FALSE
HALLMARK_SPERMATOGENESIS	http://www.gsea-msigdb.org/gsea/msigdb/cards/HALLMARK_SPERMATOGENESIS	25	3519	12228	88	0.00249176	0.00732871	0.284091	0.0244982	FALSE
HALLMARK_KRAS_SIGNALING_UP	http://www.gsea-msigdb.org/gsea/msigdb/cards/HALLMARK_KRAS_SIGNALING_UP	28	3519	12228	134	0.084315	0.110941	0.208955	0.276471	FALSE
HALLMARK_KRAS_SIGNALING_DN	http://www.gsea-msigdb.org/gsea/msigdb/cards/HALLMARK_KRAS_SIGNALING_DN	28	3519	12228	106	0.00450313	0.0112578	0.264151	0.0375401	FALSE
HALLMARK_PANCREAS_BETA_CELLS	http://www.gsea-msigdb.org/gsea/msigdb/cards/HALLMARK_PANCREAS_BETA_CELLS	3	3519	12228	21	0.680212	0.680212	0.142857	0.868816	FALSE
KEGG_GLYCOLYSIS_GLUCONEOGENESIS	http://www.gsea-msigdb.org/gsea/msigdb/cards/KEGG_GLYCOLYSIS_GLUCONEOGENESIS	5	3519	12228	41	0.811765	0.914157	0.121951	0.962309	FALSE
KEGG_CITRATE_CYCLE_TCA_CYCLE	http://www.gsea-msigdb.org/gsea/msigdb/cards/KEGG_CITRATE_CYCLE_TCA_CYCLE	4	3519	12228	29	0.70884	0.837106	0.137931	0.87984	FALSE
KEGG_PENTOSE_PHOSPHATE_PATHWAY	http://www.gsea-msigdb.org/gsea/msigdb/cards/KEGG_PENTOSE_PHOSPHATE_PATHWAY	9	3519	12228	26	0.0165255	0.0986509	0.346154	0.0924712	FALSE
KEGG_PENTOSE_AND_GLUCURONATE_INTERCONVERSIONS	http://www.gsea-msigdb.org/gsea/msigdb/cards/KEGG_PENTOSE_AND_GLUCURONATE_INTERCONVERSIONS	3	3519	12228	9	0.165092	0.389519	0.333333	0.40396	FALSE
KEGG_FRUCTOSE_AND_MANNOSE_METABOLISM	http://www.gsea-msigdb.org/gsea/msigdb/cards/KEGG_FRUCTOSE_AND_MANNOSE_METABOLISM	6	3519	12228	27	0.260516	0.49028	0.222222	0.512776	FALSE
KEGG_GALACTOSE_METABOLISM	http://www.gsea-msigdb.org/gsea/msigdb/cards/KEGG_GALACTOSE_METABOLISM	6	3519	12228	24	0.177805	0.403608	0.25	0.421372	FALSE
KEGG_ASCORBATE_AND_ALDARATE_METABOLISM	http://www.gsea-msigdb.org/gsea/msigdb/cards/KEGG_ASCORBATE_AND_ALDARATE_METABOLISM	2	3519	12228	6	0.249567	0.480276	0.333333	0.50105	FALSE
KEGG_FATTY_ACID_METABOLISM	http://www.gsea-msigdb.org/gsea/msigdb/cards/KEGG_FATTY_ACID_METABOLISM	9	3519	12228	33	0.0719141	0.246185	0.272727	0.245519	FALSE
KEGG_STEROID_BIOSYNTHESIS	http://www.gsea-msigdb.org/gsea/msigdb/cards/KEGG_STEROID_BIOSYNTHESIS	3	3519	12228	13	0.350062	0.577624	0.230769	0.615116	TRUE
KEGG_PRIMARY_BILE_ACID_BIOSYNTHESIS	http://www.gsea-msigdb.org/gsea/msigdb/cards/KEGG_PRIMARY_BILE_ACID_BIOSYNTHESIS	2	3519	12228	8	0.377521	0.595917	0.25	0.638551	FALSE
KEGG_STEROID_HORMONE_BIOSYNTHESIS	http://www.gsea-msigdb.org/gsea/msigdb/cards/KEGG_STEROID_HORMONE_BIOSYNTHESIS	4	3519	12228	16	0.249606	0.480276	0.25	0.50105	TRUE
KEGG_OXIDATIVE_PHOSPHORYLATION	http://www.gsea-msigdb.org/gsea/msigdb/cards/KEGG_OXIDATIVE_PHOSPHORYLATION	34	3519	12228	109	6.46952e-05	0.00222153	0.311927	0.00135929	TRUE
KEGG_PURINE_METABOLISM	http://www.gsea-msigdb.org/gsea/msigdb/cards/KEGG_PURINE_METABOLISM	33	3519	12228	131	0.00486549	0.0458218	0.251908	0.0397835	FALSE
KEGG_PYRIMIDINE_METABOLISM	http://www.gsea-msigdb.org/gsea/msigdb/cards/KEGG_PYRIMIDINE_METABOLISM	23	3519	12228	83	0.00508276	0.0464947	0.277108	0.0409195	FALSE
KEGG_ALANINE_ASPARTATE_AND_GLUTAMATE_METABOLISM	http://www.gsea-msigdb.org/gsea/msigdb/cards/KEGG_ALANINE_ASPARTATE_AND_GLUTAMATE_METABOLISM	5	3519	12228	25	0.375907	0.595917	0.2	0.638551	FALSE
KEGG_GLYCINE_SERINE_AND_THREONINE_METABOLISM	http://www.gsea-msigdb.org/gsea/msigdb/cards/KEGG_GLYCINE_SERINE_AND_THREONINE_METABOLISM	3	3519	12228	19	0.610441	0.771083	0.157895	0.815139	FALSE
KEGG_CYSTEINE_AND_METHIONINE_METABOLISM	http://www.gsea-msigdb.org/gsea/msigdb/cards/KEGG_CYSTEINE_AND_METHIONINE_METABOLISM	10	3519	12228	31	0.0197689	0.111991	0.322581	0.106345	FALSE
KEGG_VALINE_LEUCINE_AND_ISOLEUCINE_DEGRADATION	http://www.gsea-msigdb.org/gsea/msigdb/cards/KEGG_VALINE_LEUCINE_AND_ISOLEUCINE_DEGRADATION	11	3519	12228	37	0.0273911	0.134072	0.297297	0.131424	FALSE
KEGG_VALINE_LEUCINE_AND_ISOLEUCINE_BIOSYNTHESIS	http://www.gsea-msigdb.org/gsea/msigdb/cards/KEGG_VALINE_LEUCINE_AND_ISOLEUCINE_BIOSYNTHESIS	1	3519	12228	11	0.855039	0.947121	0.0909091	0.99643	FALSE
KEGG_LYSINE_DEGRADATION	http://www.gsea-msigdb.org/gsea/msigdb/cards/KEGG_LYSINE_DEGRADATION	9	3519	12228	35	0.0981637	0.290201	0.257143	0.297095	FALSE
KEGG_ARGININE_AND_PROLINE_METABOLISM	http://www.gsea-msigdb.org/gsea/msigdb/cards/KEGG_ARGININE_AND_PROLINE_METABOLISM	10	3519	12228	40	0.0981219	0.290201	0.25	0.297095	FALSE
KEGG_HISTIDINE_METABOLISM	http://www.gsea-msigdb.org/gsea/msigdb/cards/KEGG_HISTIDINE_METABOLISM	5	3519	12228	21	0.241105	0.480276	0.238095	0.50105	FALSE
KEGG_TYROSINE_METABOLISM	http://www.gsea-msigdb.org/gsea/msigdb/cards/KEGG_TYROSINE_METABOLISM	3	3519	12228	27	0.83311	0.930215	0.111111	0.978042	FALSE
KEGG_PHENYLALANINE_METABOLISM	http://www.gsea-msigdb.org/gsea/msigdb/cards/KEGG_PHENYLALANINE_METABOLISM	2	3519	12228	13	0.643324	0.795574	0.153846	0.835368	FALSE
KEGG_TRYPTOPHAN_METABOLISM	http://www.gsea-msigdb.org/gsea/msigdb/cards/KEGG_TRYPTOPHAN_METABOLISM	6	3519	12228	26	0.2318	0.468639	0.230769	0.491661	FALSE
KEGG_BETA_ALANINE_METABOLISM	http://www.gsea-msigdb.org/gsea/msigdb/cards/KEGG_BETA_ALANINE_METABOLISM	6	3519	12228	16	0.0323533	0.147073	0.375	0.146089	FALSE
KEGG_TAURINE_AND_HYPOTAURINE_METABOLISM	http://www.gsea-msigdb.org/gsea/msigdb/cards/KEGG_TAURINE_AND_HYPOTAURINE_METABOLISM	0	3519	12228	5	1	1	0	1	FALSE
KEGG_SELENOAMINO_ACID_METABOLISM	http://www.gsea-msigdb.org/gsea/msigdb/cards/KEGG_SELENOAMINO_ACID_METABOLISM	8	3519	12228	22	0.0171466	0.0995841	0.363636	0.0950081	FALSE
KEGG_GLUTATHIONE_METABOLISM	http://www.gsea-msigdb.org/gsea/msigdb/cards/KEGG_GLUTATHIONE_METABOLISM	7	3519	12228	36	0.357408	0.585936	0.194444	0.625224	FALSE
KEGG_STARCH_AND_SUCROSE_METABOLISM	http://www.gsea-msigdb.org/gsea/msigdb/cards/KEGG_STARCH_AND_SUCROSE_METABOLISM	4	3519	12228	23	0.519373	0.703422	0.173913	0.748544	FALSE
KEGG_N_GLYCAN_BIOSYNTHESIS	http://www.gsea-msigdb.org/gsea/msigdb/cards/KEGG_N_GLYCAN_BIOSYNTHESIS	8	3519	12228	39	0.285176	0.525609	0.205128	0.552884	FALSE
KEGG_OTHER_GLYCAN_DEGRADATION	http://www.gsea-msigdb.org/gsea/msigdb/cards/KEGG_OTHER_GLYCAN_DEGRADATION	2	3519	12228	11	0.548914	0.727539	0.181818	0.777417	FALSE
KEGG_O_GLYCAN_BIOSYNTHESIS	http://www.gsea-msigdb.org/gsea/msigdb/cards/KEGG_O_GLYCAN_BIOSYNTHESIS	3	3519	12228	19	0.610441	0.771083	0.157895	0.815139	FALSE
KEGG_AMINO_SUGAR_AND_NUCLEOTIDE_SUGAR_METABOLISM	http://www.gsea-msigdb.org/gsea/msigdb/cards/KEGG_AMINO_SUGAR_AND_NUCLEOTIDE_SUGAR_METABOLISM	5	3519	12228	37	0.732613	0.858717	0.135135	0.903066	FALSE
KEGG_GLYCOSAMINOGLYCAN_DEGRADATION	http://www.gsea-msigdb.org/gsea/msigdb/cards/KEGG_GLYCOSAMINOGLYCAN_DEGRADATION	2	3519	12228	19	0.834675	0.931497	0.105263	0.979176	FALSE
KEGG_GLYCOSAMINOGLYCAN_BIOSYNTHESIS_CHONDROITIN_SULFATE	http://www.gsea-msigdb.org/gsea/msigdb/cards/KEGG_GLYCOSAMINOGLYCAN_BIOSYNTHESIS_CHONDROITIN_SULFATE	3	3519	12228	13	0.350062	0.577624	0.230769	0.615116	FALSE
KEGG_GLYCOSAMINOGLYCAN_BIOSYNTHESIS_KERATAN_SULFATE	http://www.gsea-msigdb.org/gsea/msigdb/cards/KEGG_GLYCOSAMINOGLYCAN_BIOSYNTHESIS_KERATAN_SULFATE	2	3519	12228	11	0.548914	0.727539	0.181818	0.777417	FALSE
KEGG_GLYCOSAMINOGLYCAN_BIOSYNTHESIS_HEPARAN_SULFATE	http://www.gsea-msigdb.org/gsea/msigdb/cards/KEGG_GLYCOSAMINOGLYCAN_BIOSYNTHESIS_HEPARAN_SULFATE	7	3519	12228	17	0.0121573	0.0837505	0.411765	0.0772089	FALSE
KEGG_GLYCEROLIPID_METABOLISM	http://www.gsea-msigdb.org/gsea/msigdb/cards/KEGG_GLYCEROLIPID_METABOLISM	8	3519	12228	38	0.260489	0.49028	0.210526	0.512776	FALSE
KEGG_INOSITOL_PHOSPHATE_METABOLISM	http://www.gsea-msigdb.org/gsea/msigdb/cards/KEGG_INOSITOL_PHOSPHATE_METABOLISM	9	3519	12228	44	0.27026	0.506483	0.204545	0.530654	FALSE
KEGG_GLYCOSYLPHOSPHATIDYLINOSITOL_GPI_ANCHOR_BIOSYNTHESIS	http://www.gsea-msigdb.org/gsea/msigdb/cards/KEGG_GLYCOSYLPHOSPHATIDYLINOSITOL_GPI_ANCHOR_BIOSYNTHESIS	10	3519	12228	24	0.00254954	0.0296384	0.416667	0.0248917	FALSE
KEGG_GLYCEROPHOSPHOLIPID_METABOLISM	http://www.gsea-msigdb.org/gsea/msigdb/cards/KEGG_GLYCEROPHOSPHOLIPID_METABOLISM	14	3519	12228	58	0.0733415	0.249921	0.241379	0.24987	FALSE
KEGG_ETHER_LIPID_METABOLISM	http://www.gsea-msigdb.org/gsea/msigdb/cards/KEGG_ETHER_LIPID_METABOLISM	7	3519	12228	20	0.0312472	0.147073	0.35	0.146089	FALSE
KEGG_ARACHIDONIC_ACID_METABOLISM	http://www.gsea-msigdb.org/gsea/msigdb/cards/KEGG_ARACHIDONIC_ACID_METABOLISM	3	3519	12228	23	0.740236	0.864125	0.130435	0.909947	FALSE
KEGG_LINOLEIC_ACID_METABOLISM	http://www.gsea-msigdb.org/gsea/msigdb/cards/KEGG_LINOLEIC_ACID_METABOLISM	2	3519	12228	6	0.249567	0.480276	0.333333	0.50105	FALSE
KEGG_ALPHA_LINOLENIC_ACID_METABOLISM	http://www.gsea-msigdb.org/gsea/msigdb/cards/KEGG_ALPHA_LINOLENIC_ACID_METABOLISM	3	3519	12228	8	0.124342	0.32957	0.375	0.336054	FALSE
KEGG_SPHINGOLIPID_METABOLISM	http://www.gsea-msigdb.org/gsea/msigdb/cards/KEGG_SPHINGOLIPID_METABOLISM	7	3519	12228	33	0.274556	0.509401	0.212121	0.535044	FALSE
KEGG_GLYCOSPHINGOLIPID_BIOSYNTHESIS_LACTO_AND_NEOLACTO_SERIES	http://www.gsea-msigdb.org/gsea/msigdb/cards/KEGG_GLYCOSPHINGOLIPID_BIOSYNTHESIS_LACTO_AND_NEOLACTO_SERIES	3	3519	12228	13	0.350062	0.577624	0.230769	0.615116	FALSE
KEGG_GLYCOSPHINGOLIPID_BIOSYNTHESIS_GLOBO_SERIES	http://www.gsea-msigdb.org/gsea/msigdb/cards/KEGG_GLYCOSPHINGOLIPID_BIOSYNTHESIS_GLOBO_SERIES	1	3519	12228	8	0.754503	0.866053	0.125	0.912176	FALSE
KEGG_GLYCOSPHINGOLIPID_BIOSYNTHESIS_GANGLIO_SERIES	http://www.gsea-msigdb.org/gsea/msigdb/cards/KEGG_GLYCOSPHINGOLIPID_BIOSYNTHESIS_GANGLIO_SERIES	2	3519	12228	10	0.495505	0.687436	0.2	0.730742	FALSE
KEGG_PYRUVATE_METABOLISM	http://www.gsea-msigdb.org/gsea/msigdb/cards/KEGG_PYRUVATE_METABOLISM	9	3519	12228	31	0.0505183	0.201352	0.290323	0.20158	FALSE
KEGG_GLYOXYLATE_AND_DICARBOXYLATE_METABOLISM	http://www.gsea-msigdb.org/gsea/msigdb/cards/KEGG_GLYOXYLATE_AND_DICARBOXYLATE_METABOLISM	4	3519	12228	13	0.143744	0.362344	0.307692	0.372535	FALSE
KEGG_PROPANOATE_METABOLISM	http://www.gsea-msigdb.org/gsea/msigdb/cards/KEGG_PROPANOATE_METABOLISM	6	3519	12228	27	0.260516	0.49028	0.222222	0.512776	FALSE
KEGG_BUTANOATE_METABOLISM	http://www.gsea-msigdb.org/gsea/msigdb/cards/KEGG_BUTANOATE_METABOLISM	5	3519	12228	27	0.444241	0.644767	0.185185	0.690337	FALSE
KEGG_ONE_CARBON_POOL_BY_FOLATE	http://www.gsea-msigdb.org/gsea/msigdb/cards/KEGG_ONE_CARBON_POOL_BY_FOLATE	3	3519	12228	16	0.488233	0.687436	0.1875	0.730742	FALSE
KEGG_RIBOFLAVIN_METABOLISM	http://www.gsea-msigdb.org/gsea/msigdb/cards/KEGG_RIBOFLAVIN_METABOLISM	1	3519	12228	11	0.855039	0.947121	0.0909091	0.99643	FALSE
KEGG_NICOTINATE_AND_NICOTINAMIDE_METABOLISM	http://www.gsea-msigdb.org/gsea/msigdb/cards/KEGG_NICOTINATE_AND_NICOTINAMIDE_METABOLISM	4	3519	12228	16	0.249606	0.480276	0.25	0.50105	FALSE
KEGG_PANTOTHENATE_AND_COA_BIOSYNTHESIS	http://www.gsea-msigdb.org/gsea/msigdb/cards/KEGG_PANTOTHENATE_AND_COA_BIOSYNTHESIS	3	3519	12228	11	0.255164	0.485115	0.272727	0.505587	FALSE
KEGG_FOLATE_BIOSYNTHESIS	http://www.gsea-msigdb.org/gsea/msigdb/cards/KEGG_FOLATE_BIOSYNTHESIS	3	3519	12228	9	0.165092	0.389519	0.333333	0.40396	FALSE
KEGG_RETINOL_METABOLISM	http://www.gsea-msigdb.org/gsea/msigdb/cards/KEGG_RETINOL_METABOLISM	0	3519	12228	17	1	1	0	1	FALSE
KEGG_PORPHYRIN_AND_CHLOROPHYLL_METABOLISM	http://www.gsea-msigdb.org/gsea/msigdb/cards/KEGG_PORPHYRIN_AND_CHLOROPHYLL_METABOLISM	6	3519	12228	19	0.0716816	0.246185	0.315789	0.245408	FALSE
KEGG_TERPENOID_BACKBONE_BIOSYNTHESIS	http://www.gsea-msigdb.org/gsea/msigdb/cards/KEGG_TERPENOID_BACKBONE_BIOSYNTHESIS	3	3519	12228	12	0.30245	0.537904	0.25	0.564513	FALSE
KEGG_LIMONENE_AND_PINENE_DEGRADATION	http://www.gsea-msigdb.org/gsea/msigdb/cards/KEGG_LIMONENE_AND_PINENE_DEGRADATION	3	3519	12228	7	0.0879182	0.273199	0.428571	0.276471	FALSE
KEGG_NITROGEN_METABOLISM	http://www.gsea-msigdb.org/gsea/msigdb/cards/KEGG_NITROGEN_METABOLISM	3	3519	12228	12	0.30245	0.537904	0.25	0.564513	FALSE
KEGG_SULFUR_METABOLISM	http://www.gsea-msigdb.org/gsea/msigdb/cards/KEGG_SULFUR_METABOLISM	1	3519	12228	7	0.707381	0.836268	0.142857	0.878807	FALSE
KEGG_AMINOACYL_TRNA_BIOSYNTHESIS	http://www.gsea-msigdb.org/gsea/msigdb/cards/KEGG_AMINOACYL_TRNA_BIOSYNTHESIS	5	3519	12228	40	0.793954	0.896911	0.125	0.943691	FALSE
KEGG_METABOLISM_OF_XENOBIOTICS_BY_CYTOCHROME_P450	http://www.gsea-msigdb.org/gsea/msigdb/cards/KEGG_METABOLISM_OF_XENOBIOTICS_BY_CYTOCHROME_P450	4	3519	12228	21	0.444577	0.644767	0.190476	0.690337	FALSE
KEGG_DRUG_METABOLISM_CYTOCHROME_P450	http://www.gsea-msigdb.org/gsea/msigdb/cards/KEGG_DRUG_METABOLISM_CYTOCHROME_P450	5	3519	12228	23	0.307442	0.541167	0.217391	0.57001	FALSE
KEGG_DRUG_METABOLISM_OTHER_ENZYMES	http://www.gsea-msigdb.org/gsea/msigdb/cards/KEGG_DRUG_METABOLISM_OTHER_ENZYMES	5	3519	12228	23	0.307442	0.541167	0.217391	0.57001	FALSE
KEGG_BIOSYNTHESIS_OF_UNSATURATED_FATTY_ACIDS	http://www.gsea-msigdb.org/gsea/msigdb/cards/KEGG_BIOSYNTHESIS_OF_UNSATURATED_FATTY_ACIDS	8	3519	12228	20	0.00910257	0.0682925	0.4	0.0619134	FALSE
KEGG_ABC_TRANSPORTERS	http://www.gsea-msigdb.org/gsea/msigdb/cards/KEGG_ABC_TRANSPORTERS	8	3519	12228	35	0.19103	0.414766	0.228571	0.432884	FALSE
KEGG_RIBOSOME	http://www.gsea-msigdb.org/gsea/msigdb/cards/KEGG_RIBOSOME	8	3519	12228	59	0.754279	0.866053	0.135593	0.912176	FALSE
KEGG_RNA_DEGRADATION	http://www.gsea-msigdb.org/gsea/msigdb/cards/KEGG_RNA_DEGRADATION	17	3519	12228	52	0.00237653	0.0285183	0.326923	0.0235778	FALSE
KEGG_RNA_POLYMERASE	http://www.gsea-msigdb.org/gsea/msigdb/cards/KEGG_RNA_POLYMERASE	9	3519	12228	24	0.00935146	0.069074	0.375	0.0628469	FALSE
KEGG_BASAL_TRANSCRIPTION_FACTORS	http://www.gsea-msigdb.org/gsea/msigdb/cards/KEGG_BASAL_TRANSCRIPTION_FACTORS	13	3519	12228	33	0.00112435	0.0176346	0.393939	0.0131648	FALSE
KEGG_DNA_REPLICATION	http://www.gsea-msigdb.org/gsea/msigdb/cards/KEGG_DNA_REPLICATION	9	3519	12228	35	0.0981637	0.290201	0.257143	0.297095	FALSE
KEGG_SPLICEOSOME	http://www.gsea-msigdb.org/gsea/msigdb/cards/KEGG_SPLICEOSOME	42	3519	12228	117	1.44053e-07	1.39794e-05	0.358974	7.55854e-06	FALSE
KEGG_PROTEASOME	http://www.gsea-msigdb.org/gsea/msigdb/cards/KEGG_PROTEASOME	9	3519	12228	38	0.146481	0.366907	0.236842	0.377931	FALSE
KEGG_PROTEIN_EXPORT	http://www.gsea-msigdb.org/gsea/msigdb/cards/KEGG_PROTEIN_EXPORT	9	3519	12228	25	0.0125625	0.084627	0.36	0.0787929	FALSE
KEGG_PPAR_SIGNALING_PATHWAY	http://www.gsea-msigdb.org/gsea/msigdb/cards/KEGG_PPAR_SIGNALING_PATHWAY	15	3519	12228	40	0.000878188	0.0146277	0.375	0.0107845	FALSE
KEGG_BASE_EXCISION_REPAIR	http://www.gsea-msigdb.org/gsea/msigdb/cards/KEGG_BASE_EXCISION_REPAIR	9	3519	12228	30	0.0415911	0.179211	0.3	0.179223	FALSE
KEGG_NUCLEOTIDE_EXCISION_REPAIR	http://www.gsea-msigdb.org/gsea/msigdb/cards/KEGG_NUCLEOTIDE_EXCISION_REPAIR	11	3519	12228	43	0.0743864	0.250801	0.255814	0.251212	FALSE
KEGG_MISMATCH_REPAIR	http://www.gsea-msigdb.org/gsea/msigdb/cards/KEGG_MISMATCH_REPAIR	5	3519	12228	22	0.273855	0.509371	0.227273	0.53474	FALSE
KEGG_HOMOLOGOUS_RECOMBINATION	http://www.gsea-msigdb.org/gsea/msigdb/cards/KEGG_HOMOLOGOUS_RECOMBINATION	6	3519	12228	26	0.2318	0.468639	0.230769	0.491661	FALSE
KEGG_NON_HOMOLOGOUS_END_JOINING	http://www.gsea-msigdb.org/gsea/msigdb/cards/KEGG_NON_HOMOLOGOUS_END_JOINING	5	3519	12228	12	0.0316786	0.147073	0.416667	0.146089	FALSE
KEGG_MAPK_SIGNALING_PATHWAY	http://www.gsea-msigdb.org/gsea/msigdb/cards/KEGG_MAPK_SIGNALING_PATHWAY	36	3519	12228	186	0.133668	0.346916	0.193548	0.353614	TRUE
KEGG_ERBB_SIGNALING_PATHWAY	http://www.gsea-msigdb.org/gsea/msigdb/cards/KEGG_ERBB_SIGNALING_PATHWAY	15	3519	12228	70	0.146631	0.366907	0.214286	0.37812	FALSE
KEGG_CALCIUM_SIGNALING_PATHWAY	http://www.gsea-msigdb.org/gsea/msigdb/cards/KEGG_CALCIUM_SIGNALING_PATHWAY	18	3519	12228	94	0.247207	0.480276	0.191489	0.50105	FALSE
KEGG_CYTOKINE_CYTOKINE_RECEPTOR_INTERACTION	http://www.gsea-msigdb.org/gsea/msigdb/cards/KEGG_CYTOKINE_CYTOKINE_RECEPTOR_INTERACTION	25	3519	12228	101	0.0162108	0.0986509	0.247525	0.0919423	FALSE
KEGG_CHEMOKINE_SIGNALING_PATHWAY	http://www.gsea-msigdb.org/gsea/msigdb/cards/KEGG_CHEMOKINE_SIGNALING_PATHWAY	30	3519	12228	111	0.00231269	0.0282073	0.27027	0.0230611	FALSE
KEGG_PHOSPHATIDYLINOSITOL_SIGNALING_SYSTEM	http://www.gsea-msigdb.org/gsea/msigdb/cards/KEGG_PHOSPHATIDYLINOSITOL_SIGNALING_SYSTEM	13	3519	12228	59	0.143996	0.362344	0.220339	0.372892	FALSE
KEGG_NEUROACTIVE_LIGAND_RECEPTOR_INTERACTION	http://www.gsea-msigdb.org/gsea/msigdb/cards/KEGG_NEUROACTIVE_LIGAND_RECEPTOR_INTERACTION	11	3519	12228	100	0.942712	1	0.11	1	FALSE
KEGG_CELL_CYCLE	http://www.gsea-msigdb.org/gsea/msigdb/cards/KEGG_CELL_CYCLE	41	3519	12228	114	1.90256e-07	1.76938e-05	0.359649	9.38088e-06	FALSE
KEGG_OOCYTE_MEIOSIS	http://www.gsea-msigdb.org/gsea/msigdb/cards/KEGG_OOCYTE_MEIOSIS	27	3519	12228	93	0.00120538	0.0180732	0.290323	0.0139273	TRUE
KEGG_P53_SIGNALING_PATHWAY	http://www.gsea-msigdb.org/gsea/msigdb/cards/KEGG_P53_SIGNALING_PATHWAY	10	3519	12228	58	0.460685	0.667695	0.172414	0.714212	FALSE
KEGG_UBIQUITIN_MEDIATED_PROTEOLYSIS	http://www.gsea-msigdb.org/gsea/msigdb/cards/KEGG_UBIQUITIN_MEDIATED_PROTEOLYSIS	35	3519	12228	125	0.000525969	0.0102979	0.28	0.00721791	FALSE
KEGG_SNARE_INTERACTIONS_IN_VESICULAR_TRANSPORT	http://www.gsea-msigdb.org/gsea/msigdb/cards/KEGG_SNARE_INTERACTIONS_IN_VESICULAR_TRANSPORT	4	3519	12228	30	0.734433	0.86005	0.133333	0.904627	FALSE
KEGG_REGULATION_OF_AUTOPHAGY	http://www.gsea-msigdb.org/gsea/msigdb/cards/KEGG_REGULATION_OF_AUTOPHAGY	6	3519	12228	20	0.0890106	0.273199	0.3	0.276471	FALSE
KEGG_LYSOSOME	http://www.gsea-msigdb.org/gsea/msigdb/cards/KEGG_LYSOSOME	26	3519	12228	98	0.00568352	0.0493603	0.265306	0.0442249	FALSE
KEGG_ENDOCYTOSIS	http://www.gsea-msigdb.org/gsea/msigdb/cards/KEGG_ENDOCYTOSIS	34	3519	12228	141	0.00876535	0.0672311	0.241135	0.06061	FALSE
KEGG_PEROXISOME	http://www.gsea-msigdb.org/gsea/msigdb/cards/KEGG_PEROXISOME	18	3519	12228	67	0.0169543	0.0995841	0.268657	0.0947894	FALSE
KEGG_MTOR_SIGNALING_PATHWAY	http://www.gsea-msigdb.org/gsea/msigdb/cards/KEGG_MTOR_SIGNALING_PATHWAY	8	3519	12228	44	0.414459	0.623564	0.181818	0.6671	FALSE
KEGG_APOPTOSIS	http://www.gsea-msigdb.org/gsea/msigdb/cards/KEGG_APOPTOSIS	14	3519	12228	62	0.114298	0.316912	0.225806	0.327349	TRUE
KEGG_CARDIAC_MUSCLE_CONTRACTION	http://www.gsea-msigdb.org/gsea/msigdb/cards/KEGG_CARDIAC_MUSCLE_CONTRACTION	13	3519	12228	48	0.0365086	0.162325	0.270833	0.161653	FALSE
KEGG_VASCULAR_SMOOTH_MUSCLE_CONTRACTION	http://www.gsea-msigdb.org/gsea/msigdb/cards/KEGG_VASCULAR_SMOOTH_MUSCLE_CONTRACTION	17	3519	12228	70	0.0495848	0.200495	0.242857	0.199805	FALSE
KEGG_WNT_SIGNALING_PATHWAY	http://www.gsea-msigdb.org/gsea/msigdb/cards/KEGG_WNT_SIGNALING_PATHWAY	28	3519	12228	108	0.00594343	0.0512191	0.259259	0.0459913	FALSE
KEGG_DORSO_VENTRAL_AXIS_FORMATION	http://www.gsea-msigdb.org/gsea/msigdb/cards/KEGG_DORSO_VENTRAL_AXIS_FORMATION	2	3519	12228	18	0.811071	0.913837	0.111111	0.961836	FALSE
KEGG_NOTCH_SIGNALING_PATHWAY	http://www.gsea-msigdb.org/gsea/msigdb/cards/KEGG_NOTCH_SIGNALING_PATHWAY	12	3519	12228	35	0.00655174	0.0553209	0.342857	0.0496096	FALSE
KEGG_HEDGEHOG_SIGNALING_PATHWAY	http://www.gsea-msigdb.org/gsea/msigdb/cards/KEGG_HEDGEHOG_SIGNALING_PATHWAY	10	3519	12228	31	0.0197689	0.111991	0.322581	0.106345	FALSE
KEGG_TGF_BETA_SIGNALING_PATHWAY	http://www.gsea-msigdb.org/gsea/msigdb/cards/KEGG_TGF_BETA_SIGNALING_PATHWAY	14	3519	12228	52	0.0322216	0.147073	0.269231	0.146089	FALSE
KEGG_AXON_GUIDANCE	http://www.gsea-msigdb.org/gsea/msigdb/cards/KEGG_AXON_GUIDANCE	27	3519	12228	102	0.00505855	0.0464947	0.264706	0.0409188	FALSE
KEGG_VEGF_SIGNALING_PATHWAY	http://www.gsea-msigdb.org/gsea/msigdb/cards/KEGG_VEGF_SIGNALING_PATHWAY	13	3519	12228	54	0.0838304	0.273199	0.240741	0.276471	FALSE
KEGG_FOCAL_ADHESION	http://www.gsea-msigdb.org/gsea/msigdb/cards/KEGG_FOCAL_ADHESION	32	3519	12228	138	0.01881	0.107651	0.231884	0.101913	FALSE
KEGG_ECM_RECEPTOR_INTERACTION	http://www.gsea-msigdb.org/gsea/msigdb/cards/KEGG_ECM_RECEPTOR_INTERACTION	15	3519	12228	48	0.00671173	0.0553209	0.3125	0.0500042	FALSE
KEGG_CELL_ADHESION_MOLECULES_CAMS	http://www.gsea-msigdb.org/gsea/msigdb/cards/KEGG_CELL_ADHESION_MOLECULES_CAMS	22	3519	12228	63	0.000204636	0.00537351	0.349206	0.00338029	FALSE
KEGG_ADHERENS_JUNCTION	http://www.gsea-msigdb.org/gsea/msigdb/cards/KEGG_ADHERENS_JUNCTION	19	3519	12228	63	0.00381747	0.0391738	0.301587	0.0333951	FALSE
KEGG_TIGHT_JUNCTION	http://www.gsea-msigdb.org/gsea/msigdb/cards/KEGG_TIGHT_JUNCTION	21	3519	12228	96	0.0838607	0.273199	0.21875	0.276471	FALSE
KEGG_GAP_JUNCTION	http://www.gsea-msigdb.org/gsea/msigdb/cards/KEGG_GAP_JUNCTION	9	3519	12228	65	0.739437	0.864125	0.138462	0.909947	FALSE
KEGG_COMPLEMENT_AND_COAGULATION_CASCADES	http://www.gsea-msigdb.org/gsea/msigdb/cards/KEGG_COMPLEMENT_AND_COAGULATION_CASCADES	7	3519	12228	34	0.301715	0.537904	0.205882	0.564513	FALSE
KEGG_ANTIGEN_PROCESSING_AND_PRESENTATION	http://www.gsea-msigdb.org/gsea/msigdb/cards/KEGG_ANTIGEN_PROCESSING_AND_PRESENTATION	6	3519	12228	29	0.320295	0.548235	0.206897	0.57856	FALSE
KEGG_RENIN_ANGIOTENSIN_SYSTEM	http://www.gsea-msigdb.org/gsea/msigdb/cards/KEGG_RENIN_ANGIOTENSIN_SYSTEM	1	3519	12228	10	0.82721	0.92409	0.1	0.971813	FALSE
KEGG_TOLL_LIKE_RECEPTOR_SIGNALING_PATHWAY	http://www.gsea-msigdb.org/gsea/msigdb/cards/KEGG_TOLL_LIKE_RECEPTOR_SIGNALING_PATHWAY	11	3519	12228	60	0.370091	0.595917	0.183333	0.638551	FALSE
KEGG_NOD_LIKE_RECEPTOR_SIGNALING_PATHWAY	http://www.gsea-msigdb.org/gsea/msigdb/cards/KEGG_NOD_LIKE_RECEPTOR_SIGNALING_PATHWAY	6	3519	12228	39	0.615431	0.776947	0.153846	0.821021	FALSE
KEGG_RIG_I_LIKE_RECEPTOR_SIGNALING_PATHWAY	http://www.gsea-msigdb.org/gsea/msigdb/cards/KEGG_RIG_I_LIKE_RECEPTOR_SIGNALING_PATHWAY	6	3519	12228	41	0.665721	0.810202	0.146341	0.85176	FALSE
KEGG_CYTOSOLIC_DNA_SENSING_PATHWAY	http://www.gsea-msigdb.org/gsea/msigdb/cards/KEGG_CYTOSOLIC_DNA_SENSING_PATHWAY	5	3519	12228	27	0.444241	0.644767	0.185185	0.690337	FALSE
KEGG_JAK_STAT_SIGNALING_PATHWAY	http://www.gsea-msigdb.org/gsea/msigdb/cards/KEGG_JAK_STAT_SIGNALING_PATHWAY	24	3519	12228	86	0.0038697	0.0391738	0.27907	0.0336013	FALSE
KEGG_HEMATOPOIETIC_CELL_LINEAGE	http://www.gsea-msigdb.org/gsea/msigdb/cards/KEGG_HEMATOPOIETIC_CELL_LINEAGE	13	3519	12228	34	0.00155482	0.0216898	0.382353	0.0171223	FALSE
KEGG_NATURAL_KILLER_CELL_MEDIATED_CYTOTOXICITY	http://www.gsea-msigdb.org/gsea/msigdb/cards/KEGG_NATURAL_KILLER_CELL_MEDIATED_CYTOTOXICITY	11	3519	12228	65	0.479843	0.687436	0.169231	0.730742	FALSE
KEGG_T_CELL_RECEPTOR_SIGNALING_PATHWAY	http://www.gsea-msigdb.org/gsea/msigdb/cards/KEGG_T_CELL_RECEPTOR_SIGNALING_PATHWAY	14	3519	12228	77	0.354411	0.582937	0.181818	0.620978	FALSE
KEGG_B_CELL_RECEPTOR_SIGNALING_PATHWAY	http://www.gsea-msigdb.org/gsea/msigdb/cards/KEGG_B_CELL_RECEPTOR_SIGNALING_PATHWAY	12	3519	12228	62	0.289982	0.52985	0.193548	0.557233	FALSE
KEGG_FC_EPSILON_RI_SIGNALING_PATHWAY	http://www.gsea-msigdb.org/gsea/msigdb/cards/KEGG_FC_EPSILON_RI_SIGNALING_PATHWAY	11	3519	12228	52	0.206115	0.436622	0.211538	0.455505	FALSE
KEGG_FC_GAMMA_R_MEDIATED_PHAGOCYTOSIS	http://www.gsea-msigdb.org/gsea/msigdb/cards/KEGG_FC_GAMMA_R_MEDIATED_PHAGOCYTOSIS	18	3519	12228	79	0.0756578	0.253937	0.227848	0.255017	FALSE
KEGG_LEUKOCYTE_TRANSENDOTHELIAL_MIGRATION	http://www.gsea-msigdb.org/gsea/msigdb/cards/KEGG_LEUKOCYTE_TRANSENDOTHELIAL_MIGRATION	15	3519	12228	76	0.233986	0.47263	0.197368	0.495654	FALSE
KEGG_INTESTINAL_IMMUNE_NETWORK_FOR_IGA_PRODUCTION	http://www.gsea-msigdb.org/gsea/msigdb/cards/KEGG_INTESTINAL_IMMUNE_NETWORK_FOR_IGA_PRODUCTION	4	3519	12228	13	0.143744	0.362344	0.307692	0.372535	FALSE
KEGG_CIRCADIAN_RHYTHM_MAMMAL	http://www.gsea-msigdb.org/gsea/msigdb/cards/KEGG_CIRCADIAN_RHYTHM_MAMMAL	5	3519	12228	13	0.0448114	0.18522	0.384615	0.183893	FALSE
KEGG_LONG_TERM_POTENTIATION	http://www.gsea-msigdb.org/gsea/msigdb/cards/KEGG_LONG_TERM_POTENTIATION	13	3519	12228	51	0.0568969	0.214335	0.254902	0.214526	FALSE
KEGG_NEUROTROPHIN_SIGNALING_PATHWAY	http://www.gsea-msigdb.org/gsea/msigdb/cards/KEGG_NEUROTROPHIN_SIGNALING_PATHWAY	23	3519	12228	104	0.0660334	0.233947	0.221154	0.23416	FALSE
KEGG_LONG_TERM_DEPRESSION	http://www.gsea-msigdb.org/gsea/msigdb/cards/KEGG_LONG_TERM_DEPRESSION	6	3519	12228	44	0.732911	0.858717	0.136364	0.903092	FALSE
KEGG_OLFACTORY_TRANSDUCTION	http://www.gsea-msigdb.org/gsea/msigdb/cards/KEGG_OLFACTORY_TRANSDUCTION	10	3519	12228	60	0.506324	0.689516	0.166667	0.732968	FALSE
KEGG_TASTE_TRANSDUCTION	http://www.gsea-msigdb.org/gsea/msigdb/cards/KEGG_TASTE_TRANSDUCTION	3	3519	12228	15	0.44349	0.644767	0.2	0.690337	FALSE
KEGG_REGULATION_OF_ACTIN_CYTOSKELETON	http://www.gsea-msigdb.org/gsea/msigdb/cards/KEGG_REGULATION_OF_ACTIN_CYTOSKELETON	40	3519	12228	160	0.0024246	0.0289396	0.25	0.023982	FALSE
KEGG_INSULIN_SIGNALING_PATHWAY	http://www.gsea-msigdb.org/gsea/msigdb/cards/KEGG_INSULIN_SIGNALING_PATHWAY	28	3519	12228	115	0.014289	0.0929827	0.243478	0.0861202	TRUE
KEGG_GNRH_SIGNALING_PATHWAY	http://www.gsea-msigdb.org/gsea/msigdb/cards/KEGG_GNRH_SIGNALING_PATHWAY	16	3519	12228	67	0.0634715	0.228498	0.238806	0.22964	FALSE
KEGG_PROGESTERONE_MEDIATED_OOCYTE_MATURATION	http://www.gsea-msigdb.org/gsea/msigdb/cards/KEGG_PROGESTERONE_MEDIATED_OOCYTE_MATURATION	19	3519	12228	73	0.0200995	0.113575	0.260274	0.107887	TRUE
KEGG_MELANOGENESIS	http://www.gsea-msigdb.org/gsea/msigdb/cards/KEGG_MELANOGENESIS	12	3519	12228	63	0.309946	0.541167	0.190476	0.57001	FALSE
KEGG_ADIPOCYTOKINE_SIGNALING_PATHWAY	http://www.gsea-msigdb.org/gsea/msigdb/cards/KEGG_ADIPOCYTOKINE_SIGNALING_PATHWAY	10	3519	12228	48	0.235795	0.474996	0.208333	0.498733	FALSE
KEGG_TYPE_II_DIABETES_MELLITUS	http://www.gsea-msigdb.org/gsea/msigdb/cards/KEGG_TYPE_II_DIABETES_MELLITUS	6	3519	12228	31	0.381759	0.601331	0.193548	0.644498	FALSE
KEGG_TYPE_I_DIABETES_MELLITUS	http://www.gsea-msigdb.org/gsea/msigdb/cards/KEGG_TYPE_I_DIABETES_MELLITUS	3	3519	12228	12	0.30245	0.537904	0.25	0.564513	FALSE
KEGG_MATURITY_ONSET_DIABETES_OF_THE_YOUNG	http://www.gsea-msigdb.org/gsea/msigdb/cards/KEGG_MATURITY_ONSET_DIABETES_OF_THE_YOUNG	2	3519	12228	9	0.438215	0.644767	0.222222	0.690337	FALSE
KEGG_ALDOSTERONE_REGULATED_SODIUM_REABSORPTION	http://www.gsea-msigdb.org/gsea/msigdb/cards/KEGG_ALDOSTERONE_REGULATED_SODIUM_REABSORPTION	6	3519	12228	29	0.320295	0.548235	0.206897	0.57856	FALSE
KEGG_VASOPRESSIN_REGULATED_WATER_REABSORPTION	http://www.gsea-msigdb.org/gsea/msigdb/cards/KEGG_VASOPRESSIN_REGULATED_WATER_REABSORPTION	10	3519	12228	35	0.044753	0.18522	0.285714	0.183893	FALSE
KEGG_PROXIMAL_TUBULE_BICARBONATE_RECLAMATION	http://www.gsea-msigdb.org/gsea/msigdb/cards/KEGG_PROXIMAL_TUBULE_BICARBONATE_RECLAMATION	4	3519	12228	14	0.17695	0.403608	0.285714	0.421372	FALSE
KEGG_ALZHEIMERS_DISEASE	http://www.gsea-msigdb.org/gsea/msigdb/cards/KEGG_ALZHEIMERS_DISEASE	38	3519	12228	134	0.000235264	0.00596716	0.283582	0.00377763	FALSE
KEGG_PARKINSONS_DISEASE	http://www.gsea-msigdb.org/gsea/msigdb/cards/KEGG_PARKINSONS_DISEASE	37	3519	12228	107	2.20204e-06	0.000123153	0.345794	7.41627e-05	FALSE
KEGG_AMYOTROPHIC_LATERAL_SCLEROSIS_ALS	http://www.gsea-msigdb.org/gsea/msigdb/cards/KEGG_AMYOTROPHIC_LATERAL_SCLEROSIS_ALS	11	3519	12228	35	0.0181396	0.104806	0.314286	0.0992115	FALSE
KEGG_HUNTINGTONS_DISEASE	http://www.gsea-msigdb.org/gsea/msigdb/cards/KEGG_HUNTINGTONS_DISEASE	49	3519	12228	149	3.13339e-07	2.49776e-05	0.328859	1.3849e-05	FALSE
KEGG_PRION_DISEASES	http://www.gsea-msigdb.org/gsea/msigdb/cards/KEGG_PRION_DISEASES	4	3519	12228	25	0.589036	0.754724	0.16	0.799174	FALSE
KEGG_VIBRIO_CHOLERAE_INFECTION	http://www.gsea-msigdb.org/gsea/msigdb/cards/KEGG_VIBRIO_CHOLERAE_INFECTION	11	3519	12228	46	0.110211	0.314164	0.23913	0.324546	FALSE
KEGG_EPITHELIAL_CELL_SIGNALING_IN_HELICOBACTER_PYLORI_INFECTION	http://www.gsea-msigdb.org/gsea/msigdb/cards/KEGG_EPITHELIAL_CELL_SIGNALING_IN_HELICOBACTER_PYLORI_INFECTION	10	3519	12228	54	0.368129	0.595917	0.185185	0.638551	FALSE
KEGG_PATHOGENIC_ESCHERICHIA_COLI_INFECTION	http://www.gsea-msigdb.org/gsea/msigdb/cards/KEGG_PATHOGENIC_ESCHERICHIA_COLI_INFECTION	10	3519	12228	44	0.159628	0.388492	0.227273	0.401916	FALSE
KEGG_LEISHMANIA_INFECTION	http://www.gsea-msigdb.org/gsea/msigdb/cards/KEGG_LEISHMANIA_INFECTION	6	3519	12228	37	0.561142	0.739793	0.162162	0.791537	FALSE
KEGG_PATHWAYS_IN_CANCER	http://www.gsea-msigdb.org/gsea/msigdb/cards/KEGG_PATHWAYS_IN_CANCER	60	3519	12228	243	0.000346101	0.00804686	0.246914	0.00518465	FALSE
KEGG_COLORECTAL_CANCER	http://www.gsea-msigdb.org/gsea/msigdb/cards/KEGG_COLORECTAL_CANCER	17	3519	12228	56	0.00560754	0.0488907	0.303571	0.043737	FALSE
KEGG_RENAL_CELL_CARCINOMA	http://www.gsea-msigdb.org/gsea/msigdb/cards/KEGG_RENAL_CELL_CARCINOMA	17	3519	12228	57	0.00681597	0.0553209	0.298246	0.0502089	FALSE
KEGG_PANCREATIC_CANCER	http://www.gsea-msigdb.org/gsea/msigdb/cards/KEGG_PANCREATIC_CANCER	14	3519	12228	57	0.0648506	0.230856	0.245614	0.231416	FALSE
KEGG_ENDOMETRIAL_CANCER	http://www.gsea-msigdb.org/gsea/msigdb/cards/KEGG_ENDOMETRIAL_CANCER	14	3519	12228	48	0.0163593	0.0986509	0.291667	0.0923577	FALSE
KEGG_GLIOMA	http://www.gsea-msigdb.org/gsea/msigdb/cards/KEGG_GLIOMA	6	3519	12228	52	0.863547	0.955596	0.115385	1	FALSE
KEGG_PROSTATE_CANCER	http://www.gsea-msigdb.org/gsea/msigdb/cards/KEGG_PROSTATE_CANCER	18	3519	12228	79	0.0756578	0.253937	0.227848	0.255017	FALSE
KEGG_THYROID_CANCER	http://www.gsea-msigdb.org/gsea/msigdb/cards/KEGG_THYROID_CANCER	4	3519	12228	25	0.589036	0.754724	0.16	0.799174	FALSE
KEGG_BASAL_CELL_CARCINOMA	http://www.gsea-msigdb.org/gsea/msigdb/cards/KEGG_BASAL_CELL_CARCINOMA	10	3519	12228	32	0.0247135	0.125365	0.3125	0.123467	FALSE
KEGG_MELANOMA	http://www.gsea-msigdb.org/gsea/msigdb/cards/KEGG_MELANOMA	9	3519	12228	50	0.414592	0.623564	0.18	0.6671	FALSE
KEGG_BLADDER_CANCER	http://www.gsea-msigdb.org/gsea/msigdb/cards/KEGG_BLADDER_CANCER	4	3519	12228	31	0.758291	0.868843	0.129032	0.915735	FALSE
KEGG_CHRONIC_MYELOID_LEUKEMIA	http://www.gsea-msigdb.org/gsea/msigdb/cards/KEGG_CHRONIC_MYELOID_LEUKEMIA	18	3519	12228	64	0.0104963	0.0755734	0.28125	0.0694938	FALSE
KEGG_ACUTE_MYELOID_LEUKEMIA	http://www.gsea-msigdb.org/gsea/msigdb/cards/KEGG_ACUTE_MYELOID_LEUKEMIA	8	3519	12228	50	0.566991	0.746622	0.16	0.79414	FALSE
KEGG_SMALL_CELL_LUNG_CANCER	http://www.gsea-msigdb.org/gsea/msigdb/cards/KEGG_SMALL_CELL_LUNG_CANCER	17	3519	12228	71	0.0557807	0.214335	0.239437	0.214526	FALSE
KEGG_NON_SMALL_CELL_LUNG_CANCER	http://www.gsea-msigdb.org/gsea/msigdb/cards/KEGG_NON_SMALL_CELL_LUNG_CANCER	6	3519	12228	46	0.772039	0.884141	0.130435	0.931192	FALSE
KEGG_ASTHMA	http://www.gsea-msigdb.org/gsea/msigdb/cards/KEGG_ASTHMA	2	3519	12228	7	0.314226	0.541167	0.285714	0.57001	FALSE
KEGG_AUTOIMMUNE_THYROID_DISEASE	http://www.gsea-msigdb.org/gsea/msigdb/cards/KEGG_AUTOIMMUNE_THYROID_DISEASE	2	3519	12228	10	0.495505	0.687436	0.2	0.730742	FALSE
KEGG_SYSTEMIC_LUPUS_ERYTHEMATOSUS	http://www.gsea-msigdb.org/gsea/msigdb/cards/KEGG_SYSTEMIC_LUPUS_ERYTHEMATOSUS	8	3519	12228	46	0.466613	0.67497	0.173913	0.72283	FALSE
KEGG_ALLOGRAFT_REJECTION	http://www.gsea-msigdb.org/gsea/msigdb/cards/KEGG_ALLOGRAFT_REJECTION	1	3519	12228	7	0.707381	0.836268	0.142857	0.878807	FALSE
KEGG_GRAFT_VERSUS_HOST_DISEASE	http://www.gsea-msigdb.org/gsea/msigdb/cards/KEGG_GRAFT_VERSUS_HOST_DISEASE	1	3519	12228	5	0.584274	0.75121	0.2	0.79414	FALSE
KEGG_PRIMARY_IMMUNODEFICIENCY	http://www.gsea-msigdb.org/gsea/msigdb/cards/KEGG_PRIMARY_IMMUNODEFICIENCY	6	3519	12228	16	0.0323533	0.147073	0.375	0.146089	FALSE
KEGG_HYPERTROPHIC_CARDIOMYOPATHY_HCM	http://www.gsea-msigdb.org/gsea/msigdb/cards/KEGG_HYPERTROPHIC_CARDIOMYOPATHY_HCM	10	3519	12228	49	0.256674	0.487157	0.204082	0.50818	FALSE
KEGG_ARRHYTHMOGENIC_RIGHT_VENTRICULAR_CARDIOMYOPATHY_ARVC	http://www.gsea-msigdb.org/gsea/msigdb/cards/KEGG_ARRHYTHMOGENIC_RIGHT_VENTRICULAR_CARDIOMYOPATHY_ARVC	13	3519	12228	51	0.0568969	0.214335	0.254902	0.214526	FALSE
KEGG_DILATED_CARDIOMYOPATHY	http://www.gsea-msigdb.org/gsea/msigdb/cards/KEGG_DILATED_CARDIOMYOPATHY	12	3519	12228	53	0.134625	0.348185	0.226415	0.355093	FALSE
KEGG_VIRAL_MYOCARDITIS	http://www.gsea-msigdb.org/gsea/msigdb/cards/KEGG_VIRAL_MYOCARDITIS	11	3519	12228	42	0.0643301	0.229736	0.261905	0.230367	FALSE
BIOCARTA_RELA_PATHWAY	http://www.gsea-msigdb.org/gsea/msigdb/cards/BIOCARTA_RELA_PATHWAY	3	3519	12228	12	0.30245	0.537904	0.25	0.564513	FALSE
BIOCARTA_NO1_PATHWAY	http://www.gsea-msigdb.org/gsea/msigdb/cards/BIOCARTA_NO1_PATHWAY	7	3519	12228	18	0.0171774	0.0995841	0.388889	0.0950081	FALSE
BIOCARTA_CSK_PATHWAY	http://www.gsea-msigdb.org/gsea/msigdb/cards/BIOCARTA_CSK_PATHWAY	5	3519	12228	11	0.0212453	0.116225	0.454545	0.111356	FALSE
BIOCARTA_SRCRPTP_PATHWAY	http://www.gsea-msigdb.org/gsea/msigdb/cards/BIOCARTA_SRCRPTP_PATHWAY	2	3519	12228	10	0.495505	0.687436	0.2	0.730742	FALSE
BIOCARTA_AMI_PATHWAY	http://www.gsea-msigdb.org/gsea/msigdb/cards/BIOCARTA_AMI_PATHWAY	3	3519	12228	11	0.255164	0.485115	0.272727	0.505587	FALSE
BIOCARTA_GRANULOCYTES_PATHWAY	http://www.gsea-msigdb.org/gsea/msigdb/cards/BIOCARTA_GRANULOCYTES_PATHWAY	2	3519	12228	5	0.185349	0.403608	0.4	0.421372	FALSE
BIOCARTA_LYM_PATHWAY	http://www.gsea-msigdb.org/gsea/msigdb/cards/BIOCARTA_LYM_PATHWAY	1	3519	12228	6	0.651216	0.795574	0.166667	0.835368	FALSE
BIOCARTA_ARAP_PATHWAY	http://www.gsea-msigdb.org/gsea/msigdb/cards/BIOCARTA_ARAP_PATHWAY	4	3519	12228	16	0.249606	0.480276	0.25	0.50105	FALSE
BIOCARTA_AGR_PATHWAY	http://www.gsea-msigdb.org/gsea/msigdb/cards/BIOCARTA_AGR_PATHWAY	7	3519	12228	27	0.131293	0.341149	0.259259	0.347493	FALSE
BIOCARTA_AKAP95_PATHWAY	http://www.gsea-msigdb.org/gsea/msigdb/cards/BIOCARTA_AKAP95_PATHWAY	1	3519	12228	10	0.82721	0.92409	0.1	0.971813	FALSE
BIOCARTA_AKT_PATHWAY	http://www.gsea-msigdb.org/gsea/msigdb/cards/BIOCARTA_AKT_PATHWAY	5	3519	12228	18	0.151041	0.371691	0.277778	0.384739	FALSE
BIOCARTA_ALK_PATHWAY	http://www.gsea-msigdb.org/gsea/msigdb/cards/BIOCARTA_ALK_PATHWAY	6	3519	12228	21	0.108399	0.310587	0.285714	0.31998	FALSE
BIOCARTA_AT1R_PATHWAY	http://www.gsea-msigdb.org/gsea/msigdb/cards/BIOCARTA_AT1R_PATHWAY	5	3519	12228	25	0.375907	0.595917	0.2	0.638551	FALSE
BIOCARTA_ACE2_PATHWAY	http://www.gsea-msigdb.org/gsea/msigdb/cards/BIOCARTA_ACE2_PATHWAY	2	3519	12228	7	0.314226	0.541167	0.285714	0.57001	FALSE
BIOCARTA_ASBCELL_PATHWAY	http://www.gsea-msigdb.org/gsea/msigdb/cards/BIOCARTA_ASBCELL_PATHWAY	2	3519	12228	5	0.185349	0.403608	0.4	0.421372	FALSE
BIOCARTA_DNAFRAGMENT_PATHWAY	http://www.gsea-msigdb.org/gsea/msigdb/cards/BIOCARTA_DNAFRAGMENT_PATHWAY	2	3519	12228	7	0.314226	0.541167	0.285714	0.57001	FALSE
BIOCARTA_CHEMICAL_PATHWAY	http://www.gsea-msigdb.org/gsea/msigdb/cards/BIOCARTA_CHEMICAL_PATHWAY	2	3519	12228	16	0.754693	0.866053	0.125	0.912176	FALSE
BIOCARTA_SPPA_PATHWAY	http://www.gsea-msigdb.org/gsea/msigdb/cards/BIOCARTA_SPPA_PATHWAY	1	3519	12228	11	0.855039	0.947121	0.0909091	0.99643	FALSE
BIOCARTA_ATM_PATHWAY	http://www.gsea-msigdb.org/gsea/msigdb/cards/BIOCARTA_ATM_PATHWAY	3	3519	12228	20	0.64655	0.795574	0.15	0.835368	FALSE
BIOCARTA_AGPCR_PATHWAY	http://www.gsea-msigdb.org/gsea/msigdb/cards/BIOCARTA_AGPCR_PATHWAY	2	3519	12228	7	0.314226	0.541167	0.285714	0.57001	FALSE
BIOCARTA_BCELLSURVIVAL_PATHWAY	http://www.gsea-msigdb.org/gsea/msigdb/cards/BIOCARTA_BCELLSURVIVAL_PATHWAY	1	3519	12228	13	0.897977	0.984906	0.0769231	1	FALSE
BIOCARTA_BLYMPHOCYTE_PATHWAY	http://www.gsea-msigdb.org/gsea/msigdb/cards/BIOCARTA_BLYMPHOCYTE_PATHWAY	1	3519	12228	6	0.651216	0.795574	0.166667	0.835368	FALSE
BIOCARTA_BCR_PATHWAY	http://www.gsea-msigdb.org/gsea/msigdb/cards/BIOCARTA_BCR_PATHWAY	7	3519	12228	28	0.152087	0.373441	0.25	0.3867	FALSE
BIOCARTA_BIOPEPTIDES_PATHWAY	http://www.gsea-msigdb.org/gsea/msigdb/cards/BIOCARTA_BIOPEPTIDES_PATHWAY	4	3519	12228	26	0.621549	0.783341	0.153846	0.827944	FALSE
BIOCARTA_RANKL_PATHWAY	http://www.gsea-msigdb.org/gsea/msigdb/cards/BIOCARTA_RANKL_PATHWAY	0	3519	12228	10	1	1	0	1	FALSE
BIOCARTA_CACAM_PATHWAY	http://www.gsea-msigdb.org/gsea/msigdb/cards/BIOCARTA_CACAM_PATHWAY	1	3519	12228	8	0.754503	0.866053	0.125	0.912176	FALSE
BIOCARTA_CDMAC_PATHWAY	http://www.gsea-msigdb.org/gsea/msigdb/cards/BIOCARTA_CDMAC_PATHWAY	2	3519	12228	13	0.643324	0.795574	0.153846	0.835368	FALSE
BIOCARTA_CARM_ER_PATHWAY	http://www.gsea-msigdb.org/gsea/msigdb/cards/BIOCARTA_CARM_ER_PATHWAY	9	3519	12228	22	0.00481862	0.0457668	0.409091	0.0396316	FALSE
BIOCARTA_CASPASE_PATHWAY	http://www.gsea-msigdb.org/gsea/msigdb/cards/BIOCARTA_CASPASE_PATHWAY	5	3519	12228	16	0.100829	0.293798	0.3125	0.301625	FALSE
BIOCARTA_CBL_PATHWAY	http://www.gsea-msigdb.org/gsea/msigdb/cards/BIOCARTA_CBL_PATHWAY	0	3519	12228	10	1	1	0	1	FALSE
BIOCARTA_CCR3_PATHWAY	http://www.gsea-msigdb.org/gsea/msigdb/cards/BIOCARTA_CCR3_PATHWAY	3	3519	12228	16	0.488233	0.687436	0.1875	0.730742	FALSE
BIOCARTA_CD40_PATHWAY	http://www.gsea-msigdb.org/gsea/msigdb/cards/BIOCARTA_CD40_PATHWAY	3	3519	12228	13	0.350062	0.577624	0.230769	0.615116	FALSE
BIOCARTA_MCM_PATHWAY	http://www.gsea-msigdb.org/gsea/msigdb/cards/BIOCARTA_MCM_PATHWAY	9	3519	12228	18	0.00086793	0.0145656	0.5	0.0107121	FALSE
BIOCARTA_G1_PATHWAY	http://www.gsea-msigdb.org/gsea/msigdb/cards/BIOCARTA_G1_PATHWAY	11	3519	12228	24	0.000595374	0.0113579	0.458333	0.00787306	FALSE
BIOCARTA_G2_PATHWAY	http://www.gsea-msigdb.org/gsea/msigdb/cards/BIOCARTA_G2_PATHWAY	4	3519	12228	25	0.589036	0.754724	0.16	0.799174	FALSE
BIOCARTA_CELL2CELL_PATHWAY	http://www.gsea-msigdb.org/gsea/msigdb/cards/BIOCARTA_CELL2CELL_PATHWAY	3	3519	12228	11	0.255164	0.485115	0.272727	0.505587	FALSE
BIOCARTA_LAIR_PATHWAY	http://www.gsea-msigdb.org/gsea/msigdb/cards/BIOCARTA_LAIR_PATHWAY	1	3519	12228	7	0.707381	0.836268	0.142857	0.878807	FALSE
BIOCARTA_CERAMIDE_PATHWAY	http://www.gsea-msigdb.org/gsea/msigdb/cards/BIOCARTA_CERAMIDE_PATHWAY	4	3519	12228	19	0.366558	0.595917	0.210526	0.636804	FALSE
BIOCARTA_TID_PATHWAY	http://www.gsea-msigdb.org/gsea/msigdb/cards/BIOCARTA_TID_PATHWAY	4	3519	12228	11	0.086095	0.273199	0.363636	0.276471	FALSE
BIOCARTA_CLASSIC_PATHWAY	http://www.gsea-msigdb.org/gsea/msigdb/cards/BIOCARTA_CLASSIC_PATHWAY	0	3519	12228	7	1	1	0	1	FALSE
BIOCARTA_COMP_PATHWAY	http://www.gsea-msigdb.org/gsea/msigdb/cards/BIOCARTA_COMP_PATHWAY	1	3519	12228	9	0.794039	0.896911	0.111111	0.943691	FALSE
BIOCARTA_VDR_PATHWAY	http://www.gsea-msigdb.org/gsea/msigdb/cards/BIOCARTA_VDR_PATHWAY	9	3519	12228	22	0.00481862	0.0457668	0.409091	0.0396316	FALSE
BIOCARTA_HDAC_PATHWAY	http://www.gsea-msigdb.org/gsea/msigdb/cards/BIOCARTA_HDAC_PATHWAY	4	3519	12228	21	0.444577	0.644767	0.190476	0.690337	FALSE
BIOCARTA_GCR_PATHWAY	http://www.gsea-msigdb.org/gsea/msigdb/cards/BIOCARTA_GCR_PATHWAY	3	3519	12228	14	0.397275	0.618352	0.214286	0.662889	FALSE
BIOCARTA_CTCF_PATHWAY	http://www.gsea-msigdb.org/gsea/msigdb/cards/BIOCARTA_CTCF_PATHWAY	6	3519	12228	18	0.0564653	0.214335	0.333333	0.214526	FALSE
BIOCARTA_CTL_PATHWAY	http://www.gsea-msigdb.org/gsea/msigdb/cards/BIOCARTA_CTL_PATHWAY	0	3519	12228	5	1	1	0	1	FALSE
BIOCARTA_CXCR4_PATHWAY	http://www.gsea-msigdb.org/gsea/msigdb/cards/BIOCARTA_CXCR4_PATHWAY	2	3519	12228	16	0.754693	0.866053	0.125	0.912176	FALSE
BIOCARTA_CELLCYCLE_PATHWAY	http://www.gsea-msigdb.org/gsea/msigdb/cards/BIOCARTA_CELLCYCLE_PATHWAY	3	3519	12228	20	0.64655	0.795574	0.15	0.835368	FALSE
BIOCARTA_CFTR_PATHWAY	http://www.gsea-msigdb.org/gsea/msigdb/cards/BIOCARTA_CFTR_PATHWAY	4	3519	12228	8	0.0272125	0.134072	0.5	0.130759	FALSE
BIOCARTA_CYTOKINE_PATHWAY	http://www.gsea-msigdb.org/gsea/msigdb/cards/BIOCARTA_CYTOKINE_PATHWAY	2	3519	12228	4	0.124121	0.32957	0.5	0.336054	FALSE
BIOCARTA_INFLAM_PATHWAY	http://www.gsea-msigdb.org/gsea/msigdb/cards/BIOCARTA_INFLAM_PATHWAY	6	3519	12228	9	0.000935381	0.0152392	0.666667	0.0112613	FALSE
BIOCARTA_D4GDI_PATHWAY	http://www.gsea-msigdb.org/gsea/msigdb/cards/BIOCARTA_D4GDI_PATHWAY	2	3519	12228	7	0.314226	0.541167	0.285714	0.57001	FALSE
BIOCARTA_DC_PATHWAY	http://www.gsea-msigdb.org/gsea/msigdb/cards/BIOCARTA_DC_PATHWAY	1	3519	12228	3	0.409397	0.61991	0.333333	0.662889	FALSE
BIOCARTA_P35ALZHEIMERS_PATHWAY	http://www.gsea-msigdb.org/gsea/msigdb/cards/BIOCARTA_P35ALZHEIMERS_PATHWAY	2	3519	12228	7	0.314226	0.541167	0.285714	0.57001	FALSE
BIOCARTA_RNA_PATHWAY	http://www.gsea-msigdb.org/gsea/msigdb/cards/BIOCARTA_RNA_PATHWAY	2	3519	12228	9	0.438215	0.644767	0.222222	0.690337	FALSE
BIOCARTA_MTA3_PATHWAY	http://www.gsea-msigdb.org/gsea/msigdb/cards/BIOCARTA_MTA3_PATHWAY	5	3519	12228	17	0.12477	0.32957	0.294118	0.336054	FALSE
BIOCARTA_SKP2E2F_PATHWAY	http://www.gsea-msigdb.org/gsea/msigdb/cards/BIOCARTA_SKP2E2F_PATHWAY	3	3519	12228	9	0.165092	0.389519	0.333333	0.40396	FALSE
BIOCARTA_CALCINEURIN_PATHWAY	http://www.gsea-msigdb.org/gsea/msigdb/cards/BIOCARTA_CALCINEURIN_PATHWAY	3	3519	12228	15	0.44349	0.644767	0.2	0.690337	FALSE
BIOCARTA_EGF_PATHWAY	http://www.gsea-msigdb.org/gsea/msigdb/cards/BIOCARTA_EGF_PATHWAY	8	3519	12228	26	0.0463992	0.189676	0.307692	0.189065	FALSE
BIOCARTA_ETC_PATHWAY	http://www.gsea-msigdb.org/gsea/msigdb/cards/BIOCARTA_ETC_PATHWAY	2	3519	12228	9	0.438215	0.644767	0.222222	0.690337	FALSE
BIOCARTA_NDKDYNAMIN_PATHWAY	http://www.gsea-msigdb.org/gsea/msigdb/cards/BIOCARTA_NDKDYNAMIN_PATHWAY	2	3519	12228	14	0.684333	0.826084	0.142857	0.869438	FALSE
BIOCARTA_EPHA4_PATHWAY	http://www.gsea-msigdb.org/gsea/msigdb/cards/BIOCARTA_EPHA4_PATHWAY	2	3519	12228	7	0.314226	0.541167	0.285714	0.57001	FALSE
BIOCARTA_EPO_PATHWAY	http://www.gsea-msigdb.org/gsea/msigdb/cards/BIOCARTA_EPO_PATHWAY	4	3519	12228	16	0.249606	0.480276	0.25	0.50105	FALSE
BIOCARTA_ECM_PATHWAY	http://www.gsea-msigdb.org/gsea/msigdb/cards/BIOCARTA_ECM_PATHWAY	4	3519	12228	17	0.288017	0.528663	0.235294	0.554448	FALSE
BIOCARTA_ERK_PATHWAY	http://www.gsea-msigdb.org/gsea/msigdb/cards/BIOCARTA_ERK_PATHWAY	4	3519	12228	24	0.554936	0.733778	0.166667	0.783683	FALSE
BIOCARTA_ERYTH_PATHWAY	http://www.gsea-msigdb.org/gsea/msigdb/cards/BIOCARTA_ERYTH_PATHWAY	3	3519	12228	6	0.0569127	0.214335	0.5	0.214526	FALSE
BIOCARTA_EPONFKB_PATHWAY	http://www.gsea-msigdb.org/gsea/msigdb/cards/BIOCARTA_EPONFKB_PATHWAY	2	3519	12228	8	0.377521	0.595917	0.25	0.638551	FALSE
BIOCARTA_EIF_PATHWAY	http://www.gsea-msigdb.org/gsea/msigdb/cards/BIOCARTA_EIF_PATHWAY	8	3519	12228	15	0.000987835	0.0159772	0.533333	0.011817	FALSE
BIOCARTA_EXTRINSIC_PATHWAY	http://www.gsea-msigdb.org/gsea/msigdb/cards/BIOCARTA_EXTRINSIC_PATHWAY	0	3519	12228	6	1	1	0	1	FALSE
BIOCARTA_FAS_PATHWAY	http://www.gsea-msigdb.org/gsea/msigdb/cards/BIOCARTA_FAS_PATHWAY	7	3519	12228	27	0.131293	0.341149	0.259259	0.347493	FALSE
BIOCARTA_FCER1_PATHWAY	http://www.gsea-msigdb.org/gsea/msigdb/cards/BIOCARTA_FCER1_PATHWAY	7	3519	12228	33	0.274556	0.509401	0.212121	0.535044	FALSE
BIOCARTA_FIBRINOLYSIS_PATHWAY	http://www.gsea-msigdb.org/gsea/msigdb/cards/BIOCARTA_FIBRINOLYSIS_PATHWAY	2	3519	12228	8	0.377521	0.595917	0.25	0.638551	FALSE
BIOCARTA_FMLP_PATHWAY	http://www.gsea-msigdb.org/gsea/msigdb/cards/BIOCARTA_FMLP_PATHWAY	7	3519	12228	29	0.174294	0.403608	0.241379	0.421372	FALSE
BIOCARTA_FREE_PATHWAY	http://www.gsea-msigdb.org/gsea/msigdb/cards/BIOCARTA_FREE_PATHWAY	0	3519	12228	8	1	1	0	1	FALSE
BIOCARTA_GABA_PATHWAY	http://www.gsea-msigdb.org/gsea/msigdb/cards/BIOCARTA_GABA_PATHWAY	1	3519	12228	6	0.651216	0.795574	0.166667	0.835368	FALSE
BIOCARTA_GATA3_PATHWAY	http://www.gsea-msigdb.org/gsea/msigdb/cards/BIOCARTA_GATA3_PATHWAY	4	3519	12228	10	0.0625133	0.226878	0.4	0.22701	FALSE
BIOCARTA_SET_PATHWAY	http://www.gsea-msigdb.org/gsea/msigdb/cards/BIOCARTA_SET_PATHWAY	3	3519	12228	7	0.0879182	0.273199	0.428571	0.276471	FALSE
BIOCARTA_GH_PATHWAY	http://www.gsea-msigdb.org/gsea/msigdb/cards/BIOCARTA_GH_PATHWAY	5	3519	12228	21	0.241105	0.480276	0.238095	0.50105	FALSE
BIOCARTA_AHSP_PATHWAY	http://www.gsea-msigdb.org/gsea/msigdb/cards/BIOCARTA_AHSP_PATHWAY	3	3519	12228	8	0.124342	0.32957	0.375	0.336054	FALSE
BIOCARTA_TCAPOPTOSIS_PATHWAY	http://www.gsea-msigdb.org/gsea/msigdb/cards/BIOCARTA_TCAPOPTOSIS_PATHWAY	1	3519	12228	3	0.409397	0.61991	0.333333	0.662889	TRUE
BIOCARTA_HIVNEF_PATHWAY	http://www.gsea-msigdb.org/gsea/msigdb/cards/BIOCARTA_HIVNEF_PATHWAY	14	3519	12228	48	0.0163593	0.0986509	0.291667	0.0923577	FALSE
BIOCARTA_SALMONELLA_PATHWAY	http://www.gsea-msigdb.org/gsea/msigdb/cards/BIOCARTA_SALMONELLA_PATHWAY	1	3519	12228	4	0.504489	0.687436	0.25	0.730742	FALSE
BIOCARTA_MPR_PATHWAY	http://www.gsea-msigdb.org/gsea/msigdb/cards/BIOCARTA_MPR_PATHWAY	3	3519	12228	17	0.531136	0.713724	0.176471	0.761582	FALSE
BIOCARTA_HCMV_PATHWAY	http://www.gsea-msigdb.org/gsea/msigdb/cards/BIOCARTA_HCMV_PATHWAY	4	3519	12228	16	0.249606	0.480276	0.25	0.50105	FALSE
BIOCARTA_P53HYPOXIA_PATHWAY	http://www.gsea-msigdb.org/gsea/msigdb/cards/BIOCARTA_P53HYPOXIA_PATHWAY	3	3519	12228	20	0.64655	0.795574	0.15	0.835368	FALSE
BIOCARTA_HIF_PATHWAY	http://www.gsea-msigdb.org/gsea/msigdb/cards/BIOCARTA_HIF_PATHWAY	3	3519	12228	13	0.350062	0.577624	0.230769	0.615116	FALSE
BIOCARTA_IGF1_PATHWAY	http://www.gsea-msigdb.org/gsea/msigdb/cards/BIOCARTA_IGF1_PATHWAY	7	3519	12228	19	0.0234966	0.12001	0.368421	0.118049	FALSE
BIOCARTA_IL17_PATHWAY	http://www.gsea-msigdb.org/gsea/msigdb/cards/BIOCARTA_IL17_PATHWAY	1	3519	12228	3	0.409397	0.61991	0.333333	0.662889	FALSE
BIOCARTA_IL2_PATHWAY	http://www.gsea-msigdb.org/gsea/msigdb/cards/BIOCARTA_IL2_PATHWAY	5	3519	12228	16	0.100829	0.293798	0.3125	0.301625	FALSE
BIOCARTA_IL3_PATHWAY	http://www.gsea-msigdb.org/gsea/msigdb/cards/BIOCARTA_IL3_PATHWAY	2	3519	12228	11	0.548914	0.727539	0.181818	0.777417	FALSE
BIOCARTA_IL4_PATHWAY	http://www.gsea-msigdb.org/gsea/msigdb/cards/BIOCARTA_IL4_PATHWAY	2	3519	12228	7	0.314226	0.541167	0.285714	0.57001	FALSE
BIOCARTA_IL5_PATHWAY	http://www.gsea-msigdb.org/gsea/msigdb/cards/BIOCARTA_IL5_PATHWAY	4	3519	12228	5	0.00292206	0.0324479	0.8	0.0274629	FALSE
BIOCARTA_IL6_PATHWAY	http://www.gsea-msigdb.org/gsea/msigdb/cards/BIOCARTA_IL6_PATHWAY	6	3519	12228	18	0.0564653	0.214335	0.333333	0.214526	FALSE
BIOCARTA_IL10_PATHWAY	http://www.gsea-msigdb.org/gsea/msigdb/cards/BIOCARTA_IL10_PATHWAY	2	3519	12228	7	0.314226	0.541167	0.285714	0.57001	FALSE
BIOCARTA_IL12_PATHWAY	http://www.gsea-msigdb.org/gsea/msigdb/cards/BIOCARTA_IL12_PATHWAY	1	3519	12228	14	0.914411	0.999983	0.0714286	1	FALSE
BIOCARTA_IL2RB_PATHWAY	http://www.gsea-msigdb.org/gsea/msigdb/cards/BIOCARTA_IL2RB_PATHWAY	9	3519	12228	28	0.0270588	0.134072	0.321429	0.130759	FALSE
BIOCARTA_IL22BP_PATHWAY	http://www.gsea-msigdb.org/gsea/msigdb/cards/BIOCARTA_IL22BP_PATHWAY	3	3519	12228	7	0.0879182	0.273199	0.428571	0.276471	FALSE
BIOCARTA_IL7_PATHWAY	http://www.gsea-msigdb.org/gsea/msigdb/cards/BIOCARTA_IL7_PATHWAY	3	3519	12228	10	0.209054	0.436622	0.3	0.455505	FALSE
BIOCARTA_GSK3_PATHWAY	http://www.gsea-msigdb.org/gsea/msigdb/cards/BIOCARTA_GSK3_PATHWAY	5	3519	12228	17	0.12477	0.32957	0.294118	0.336054	FALSE
BIOCARTA_DEATH_PATHWAY	http://www.gsea-msigdb.org/gsea/msigdb/cards/BIOCARTA_DEATH_PATHWAY	5	3519	12228	25	0.375907	0.595917	0.2	0.638551	FALSE
BIOCARTA_RACCYCD_PATHWAY	http://www.gsea-msigdb.org/gsea/msigdb/cards/BIOCARTA_RACCYCD_PATHWAY	7	3519	12228	26	0.11202	0.314543	0.269231	0.324973	FALSE
BIOCARTA_GLEEVEC_PATHWAY	http://www.gsea-msigdb.org/gsea/msigdb/cards/BIOCARTA_GLEEVEC_PATHWAY	5	3519	12228	21	0.241105	0.480276	0.238095	0.50105	FALSE
BIOCARTA_INSULIN_PATHWAY	http://www.gsea-msigdb.org/gsea/msigdb/cards/BIOCARTA_INSULIN_PATHWAY	7	3519	12228	18	0.0171774	0.0995841	0.388889	0.0950081	TRUE
BIOCARTA_INTEGRIN_PATHWAY	http://www.gsea-msigdb.org/gsea/msigdb/cards/BIOCARTA_INTEGRIN_PATHWAY	6	3519	12228	30	0.350922	0.577624	0.2	0.615195	FALSE
BIOCARTA_INTRINSIC_PATHWAY	http://www.gsea-msigdb.org/gsea/msigdb/cards/BIOCARTA_INTRINSIC_PATHWAY	2	3519	12228	11	0.548914	0.727539	0.181818	0.777417	FALSE
BIOCARTA_KERATINOCYTE_PATHWAY	http://www.gsea-msigdb.org/gsea/msigdb/cards/BIOCARTA_KERATINOCYTE_PATHWAY	6	3519	12228	33	0.443288	0.644767	0.181818	0.690337	FALSE
BIOCARTA_TCRA_PATHWAY	http://www.gsea-msigdb.org/gsea/msigdb/cards/BIOCARTA_TCRA_PATHWAY	2	3519	12228	5	0.185349	0.403608	0.4	0.421372	FALSE
BIOCARTA_LECTIN_PATHWAY	http://www.gsea-msigdb.org/gsea/msigdb/cards/BIOCARTA_LECTIN_PATHWAY	1	3519	12228	8	0.754503	0.866053	0.125	0.912176	FALSE
BIOCARTA_PYK2_PATHWAY	http://www.gsea-msigdb.org/gsea/msigdb/cards/BIOCARTA_PYK2_PATHWAY	6	3519	12228	25	0.204159	0.436622	0.24	0.455505	FALSE
BIOCARTA_EGFR_SMRTE_PATHWAY	http://www.gsea-msigdb.org/gsea/msigdb/cards/BIOCARTA_EGFR_SMRTE_PATHWAY	3	3519	12228	10	0.209054	0.436622	0.3	0.455505	FALSE
BIOCARTA_MAPK_PATHWAY	http://www.gsea-msigdb.org/gsea/msigdb/cards/BIOCARTA_MAPK_PATHWAY	11	3519	12228	73	0.643596	0.795574	0.150685	0.835368	TRUE
BIOCARTA_MCALPAIN_PATHWAY	http://www.gsea-msigdb.org/gsea/msigdb/cards/BIOCARTA_MCALPAIN_PATHWAY	4	3519	12228	13	0.143744	0.362344	0.307692	0.372535	FALSE
BIOCARTA_PPARA_PATHWAY	http://www.gsea-msigdb.org/gsea/msigdb/cards/BIOCARTA_PPARA_PATHWAY	16	3519	12228	41	0.000353435	0.00804965	0.390244	0.00527839	FALSE
BIOCARTA_ETS_PATHWAY	http://www.gsea-msigdb.org/gsea/msigdb/cards/BIOCARTA_ETS_PATHWAY	2	3519	12228	15	0.721385	0.846992	0.133333	0.890232	FALSE
BIOCARTA_MONOCYTE_PATHWAY	http://www.gsea-msigdb.org/gsea/msigdb/cards/BIOCARTA_MONOCYTE_PATHWAY	2	3519	12228	6	0.249567	0.480276	0.333333	0.50105	FALSE
BIOCARTA_MTOR_PATHWAY	http://www.gsea-msigdb.org/gsea/msigdb/cards/BIOCARTA_MTOR_PATHWAY	7	3519	12228	21	0.040539	0.175695	0.333333	0.175693	FALSE
BIOCARTA_IGF1R_PATHWAY	http://www.gsea-msigdb.org/gsea/msigdb/cards/BIOCARTA_IGF1R_PATHWAY	6	3519	12228	20	0.0890106	0.273199	0.3	0.276471	FALSE
BIOCARTA_PITX2_PATHWAY	http://www.gsea-msigdb.org/gsea/msigdb/cards/BIOCARTA_PITX2_PATHWAY	6	3519	12228	12	0.00663873	0.0553209	0.5	0.0497626	FALSE
BIOCARTA_NGF_PATHWAY	http://www.gsea-msigdb.org/gsea/msigdb/cards/BIOCARTA_NGF_PATHWAY	5	3519	12228	16	0.100829	0.293798	0.3125	0.301625	FALSE
BIOCARTA_VIP_PATHWAY	http://www.gsea-msigdb.org/gsea/msigdb/cards/BIOCARTA_VIP_PATHWAY	5	3519	12228	22	0.273855	0.509371	0.227273	0.53474	FALSE
BIOCARTA_NFAT_PATHWAY	http://www.gsea-msigdb.org/gsea/msigdb/cards/BIOCARTA_NFAT_PATHWAY	9	3519	12228	37	0.129223	0.339121	0.243243	0.34615	FALSE
BIOCARTA_NTHI_PATHWAY	http://www.gsea-msigdb.org/gsea/msigdb/cards/BIOCARTA_NTHI_PATHWAY	7	3519	12228	18	0.0171774	0.0995841	0.388889	0.0950081	FALSE
BIOCARTA_NFKB_PATHWAY	http://www.gsea-msigdb.org/gsea/msigdb/cards/BIOCARTA_NFKB_PATHWAY	1	3519	12228	15	0.928198	1	0.0666667	1	FALSE
BIOCARTA_NOS1_PATHWAY	http://www.gsea-msigdb.org/gsea/msigdb/cards/BIOCARTA_NOS1_PATHWAY	5	3519	12228	13	0.0448114	0.18522	0.384615	0.183893	FALSE
BIOCARTA_NO2IL12_PATHWAY	http://www.gsea-msigdb.org/gsea/msigdb/cards/BIOCARTA_NO2IL12_PATHWAY	2	3519	12228	9	0.438215	0.644767	0.222222	0.690337	FALSE
BIOCARTA_RARRXR_PATHWAY	http://www.gsea-msigdb.org/gsea/msigdb/cards/BIOCARTA_RARRXR_PATHWAY	2	3519	12228	6	0.249567	0.480276	0.333333	0.50105	FALSE
BIOCARTA_NUCLEARRS_PATHWAY	http://www.gsea-msigdb.org/gsea/msigdb/cards/BIOCARTA_NUCLEARRS_PATHWAY	6	3519	12228	20	0.0890106	0.273199	0.3	0.276471	FALSE
BIOCARTA_ARENRF2_PATHWAY	http://www.gsea-msigdb.org/gsea/msigdb/cards/BIOCARTA_ARENRF2_PATHWAY	3	3519	12228	16	0.488233	0.687436	0.1875	0.730742	FALSE
BIOCARTA_P38MAPK_PATHWAY	http://www.gsea-msigdb.org/gsea/msigdb/cards/BIOCARTA_P38MAPK_PATHWAY	7	3519	12228	32	0.248075	0.480276	0.21875	0.50105	TRUE
BIOCARTA_P53_PATHWAY	http://www.gsea-msigdb.org/gsea/msigdb/cards/BIOCARTA_P53_PATHWAY	4	3519	12228	14	0.17695	0.403608	0.285714	0.421372	FALSE
BIOCARTA_PDGF_PATHWAY	http://www.gsea-msigdb.org/gsea/msigdb/cards/BIOCARTA_PDGF_PATHWAY	8	3519	12228	26	0.0463992	0.189676	0.307692	0.189065	FALSE
BIOCARTA_CCR5_PATHWAY	http://www.gsea-msigdb.org/gsea/msigdb/cards/BIOCARTA_CCR5_PATHWAY	1	3519	12228	12	0.878388	0.967701	0.0833333	1	FALSE
BIOCARTA_PTDINS_PATHWAY	http://www.gsea-msigdb.org/gsea/msigdb/cards/BIOCARTA_PTDINS_PATHWAY	8	3519	12228	22	0.0171466	0.0995841	0.363636	0.0950081	FALSE
BIOCARTA_PLCE_PATHWAY	http://www.gsea-msigdb.org/gsea/msigdb/cards/BIOCARTA_PLCE_PATHWAY	3	3519	12228	7	0.0879182	0.273199	0.428571	0.276471	FALSE
BIOCARTA_EDG1_PATHWAY	http://www.gsea-msigdb.org/gsea/msigdb/cards/BIOCARTA_EDG1_PATHWAY	3	3519	12228	17	0.531136	0.713724	0.176471	0.761582	FALSE
BIOCARTA_CDK5_PATHWAY	http://www.gsea-msigdb.org/gsea/msigdb/cards/BIOCARTA_CDK5_PATHWAY	1	3519	12228	10	0.82721	0.92409	0.1	0.971813	FALSE
BIOCARTA_MYOSIN_PATHWAY	http://www.gsea-msigdb.org/gsea/msigdb/cards/BIOCARTA_MYOSIN_PATHWAY	1	3519	12228	9	0.794039	0.896911	0.111111	0.943691	FALSE
BIOCARTA_PLATELETAPP_PATHWAY	http://www.gsea-msigdb.org/gsea/msigdb/cards/BIOCARTA_PLATELETAPP_PATHWAY	3	3519	12228	9	0.165092	0.389519	0.333333	0.40396	FALSE
BIOCARTA_PS1_PATHWAY	http://www.gsea-msigdb.org/gsea/msigdb/cards/BIOCARTA_PS1_PATHWAY	2	3519	12228	11	0.548914	0.727539	0.181818	0.777417	FALSE
BIOCARTA_AKAPCENTROSOME_PATHWAY	http://www.gsea-msigdb.org/gsea/msigdb/cards/BIOCARTA_AKAPCENTROSOME_PATHWAY	2	3519	12228	12	0.598207	0.759498	0.166667	0.803505	FALSE
BIOCARTA_PTEN_PATHWAY	http://www.gsea-msigdb.org/gsea/msigdb/cards/BIOCARTA_PTEN_PATHWAY	5	3519	12228	16	0.100829	0.293798	0.3125	0.301625	FALSE
BIOCARTA_RAB_PATHWAY	http://www.gsea-msigdb.org/gsea/msigdb/cards/BIOCARTA_RAB_PATHWAY	5	3519	12228	11	0.0212453	0.116225	0.454545	0.111356	FALSE
BIOCARTA_RAC1_PATHWAY	http://www.gsea-msigdb.org/gsea/msigdb/cards/BIOCARTA_RAC1_PATHWAY	5	3519	12228	18	0.151041	0.371691	0.277778	0.384739	FALSE
BIOCARTA_RAS_PATHWAY	http://www.gsea-msigdb.org/gsea/msigdb/cards/BIOCARTA_RAS_PATHWAY	7	3519	12228	20	0.0312472	0.147073	0.35	0.146089	FALSE
BIOCARTA_NKCELLS_PATHWAY	http://www.gsea-msigdb.org/gsea/msigdb/cards/BIOCARTA_NKCELLS_PATHWAY	2	3519	12228	12	0.598207	0.759498	0.166667	0.803505	FALSE
BIOCARTA_RB_PATHWAY	http://www.gsea-msigdb.org/gsea/msigdb/cards/BIOCARTA_RB_PATHWAY	4	3519	12228	13	0.143744	0.362344	0.307692	0.372535	FALSE
BIOCARTA_BAD_PATHWAY	http://www.gsea-msigdb.org/gsea/msigdb/cards/BIOCARTA_BAD_PATHWAY	4	3519	12228	18	0.327153	0.554446	0.222222	0.586413	FALSE
BIOCARTA_CK1_PATHWAY	http://www.gsea-msigdb.org/gsea/msigdb/cards/BIOCARTA_CK1_PATHWAY	4	3519	12228	11	0.086095	0.273199	0.363636	0.276471	FALSE
BIOCARTA_EIF2_PATHWAY	http://www.gsea-msigdb.org/gsea/msigdb/cards/BIOCARTA_EIF2_PATHWAY	5	3519	12228	11	0.0212453	0.116225	0.454545	0.111356	FALSE
BIOCARTA_EIF4_PATHWAY	http://www.gsea-msigdb.org/gsea/msigdb/cards/BIOCARTA_EIF4_PATHWAY	5	3519	12228	22	0.273855	0.509371	0.227273	0.53474	FALSE
BIOCARTA_STEM_PATHWAY	http://www.gsea-msigdb.org/gsea/msigdb/cards/BIOCARTA_STEM_PATHWAY	2	3519	12228	3	0.0693928	0.242766	0.666667	0.24034	FALSE
BIOCARTA_P27_PATHWAY	http://www.gsea-msigdb.org/gsea/msigdb/cards/BIOCARTA_P27_PATHWAY	6	3519	12228	12	0.00663873	0.0553209	0.5	0.0497626	FALSE
BIOCARTA_PGC1A_PATHWAY	http://www.gsea-msigdb.org/gsea/msigdb/cards/BIOCARTA_PGC1A_PATHWAY	3	3519	12228	12	0.30245	0.537904	0.25	0.564513	FALSE
BIOCARTA_PML_PATHWAY	http://www.gsea-msigdb.org/gsea/msigdb/cards/BIOCARTA_PML_PATHWAY	6	3519	12228	11	0.00383914	0.0391738	0.545455	0.0333951	FALSE
BIOCARTA_DREAM_PATHWAY	http://www.gsea-msigdb.org/gsea/msigdb/cards/BIOCARTA_DREAM_PATHWAY	2	3519	12228	10	0.495505	0.687436	0.2	0.730742	FALSE
BIOCARTA_LEPTIN_PATHWAY	http://www.gsea-msigdb.org/gsea/msigdb/cards/BIOCARTA_LEPTIN_PATHWAY	1	3519	12228	9	0.794039	0.896911	0.111111	0.943691	FALSE
BIOCARTA_RHO_PATHWAY	http://www.gsea-msigdb.org/gsea/msigdb/cards/BIOCARTA_RHO_PATHWAY	3	3519	12228	18	0.571933	0.749591	0.166667	0.79414	FALSE
BIOCARTA_AKAP13_PATHWAY	http://www.gsea-msigdb.org/gsea/msigdb/cards/BIOCARTA_AKAP13_PATHWAY	1	3519	12228	9	0.794039	0.896911	0.111111	0.943691	FALSE
BIOCARTA_ATRBRCA_PATHWAY	http://www.gsea-msigdb.org/gsea/msigdb/cards/BIOCARTA_ATRBRCA_PATHWAY	3	3519	12228	20	0.64655	0.795574	0.15	0.835368	FALSE
BIOCARTA_CARDIACEGF_PATHWAY	http://www.gsea-msigdb.org/gsea/msigdb/cards/BIOCARTA_CARDIACEGF_PATHWAY	0	3519	12228	15	1	1	0	1	FALSE
BIOCARTA_HER2_PATHWAY	http://www.gsea-msigdb.org/gsea/msigdb/cards/BIOCARTA_HER2_PATHWAY	6	3519	12228	20	0.0890106	0.273199	0.3	0.276471	FALSE
BIOCARTA_ERK5_PATHWAY	http://www.gsea-msigdb.org/gsea/msigdb/cards/BIOCARTA_ERK5_PATHWAY	2	3519	12228	12	0.598207	0.759498	0.166667	0.803505	FALSE
BIOCARTA_MAL_PATHWAY	http://www.gsea-msigdb.org/gsea/msigdb/cards/BIOCARTA_MAL_PATHWAY	3	3519	12228	18	0.571933	0.749591	0.166667	0.79414	FALSE
BIOCARTA_MEF2D_PATHWAY	http://www.gsea-msigdb.org/gsea/msigdb/cards/BIOCARTA_MEF2D_PATHWAY	7	3519	12228	15	0.00540409	0.0474879	0.466667	0.0424879	FALSE
BIOCARTA_MITOCHONDRIA_PATHWAY	http://www.gsea-msigdb.org/gsea/msigdb/cards/BIOCARTA_MITOCHONDRIA_PATHWAY	3	3519	12228	16	0.488233	0.687436	0.1875	0.730742	FALSE
BIOCARTA_ACH_PATHWAY	http://www.gsea-msigdb.org/gsea/msigdb/cards/BIOCARTA_ACH_PATHWAY	2	3519	12228	12	0.598207	0.759498	0.166667	0.803505	FALSE
BIOCARTA_PARKIN_PATHWAY	http://www.gsea-msigdb.org/gsea/msigdb/cards/BIOCARTA_PARKIN_PATHWAY	2	3519	12228	6	0.249567	0.480276	0.333333	0.50105	FALSE
BIOCARTA_CDC42RAC_PATHWAY	http://www.gsea-msigdb.org/gsea/msigdb/cards/BIOCARTA_CDC42RAC_PATHWAY	2	3519	12228	8	0.377521	0.595917	0.25	0.638551	FALSE
BIOCARTA_RANMS_PATHWAY	http://www.gsea-msigdb.org/gsea/msigdb/cards/BIOCARTA_RANMS_PATHWAY	7	3519	12228	11	0.000503149	0.0100851	0.636364	0.00702261	FALSE
BIOCARTA_BARR_MAPK_PATHWAY	http://www.gsea-msigdb.org/gsea/msigdb/cards/BIOCARTA_BARR_MAPK_PATHWAY	1	3519	12228	9	0.794039	0.896911	0.111111	0.943691	TRUE
BIOCARTA_TOB1_PATHWAY	http://www.gsea-msigdb.org/gsea/msigdb/cards/BIOCARTA_TOB1_PATHWAY	6	3519	12228	10	0.00201951	0.0262041	0.6	0.0208145	FALSE
BIOCARTA_BARRESTIN_SRC_PATHWAY	http://www.gsea-msigdb.org/gsea/msigdb/cards/BIOCARTA_BARRESTIN_SRC_PATHWAY	2	3519	12228	12	0.598207	0.759498	0.166667	0.803505	FALSE
BIOCARTA_NKT_PATHWAY	http://www.gsea-msigdb.org/gsea/msigdb/cards/BIOCARTA_NKT_PATHWAY	6	3519	12228	15	0.0233283	0.12001	0.4	0.118049	FALSE
BIOCARTA_IL1R_PATHWAY	http://www.gsea-msigdb.org/gsea/msigdb/cards/BIOCARTA_IL1R_PATHWAY	4	3519	12228	20	0.40582	0.61991	0.2	0.662889	FALSE
BIOCARTA_MET_PATHWAY	http://www.gsea-msigdb.org/gsea/msigdb/cards/BIOCARTA_MET_PATHWAY	9	3519	12228	30	0.0415911	0.179211	0.3	0.179223	FALSE
BIOCARTA_GPCR_PATHWAY	http://www.gsea-msigdb.org/gsea/msigdb/cards/BIOCARTA_GPCR_PATHWAY	6	3519	12228	25	0.204159	0.436622	0.24	0.455505	FALSE
BIOCARTA_IGF1MTOR_PATHWAY	http://www.gsea-msigdb.org/gsea/msigdb/cards/BIOCARTA_IGF1MTOR_PATHWAY	7	3519	12228	19	0.0234966	0.12001	0.368421	0.118049	FALSE
BIOCARTA_SODD_PATHWAY	http://www.gsea-msigdb.org/gsea/msigdb/cards/BIOCARTA_SODD_PATHWAY	1	3519	12228	7	0.707381	0.836268	0.142857	0.878807	FALSE
BIOCARTA_SHH_PATHWAY	http://www.gsea-msigdb.org/gsea/msigdb/cards/BIOCARTA_SHH_PATHWAY	4	3519	12228	13	0.143744	0.362344	0.307692	0.372535	FALSE
BIOCARTA_PTC1_PATHWAY	http://www.gsea-msigdb.org/gsea/msigdb/cards/BIOCARTA_PTC1_PATHWAY	1	3519	12228	10	0.82721	0.92409	0.1	0.971813	FALSE
BIOCARTA_SPRY_PATHWAY	http://www.gsea-msigdb.org/gsea/msigdb/cards/BIOCARTA_SPRY_PATHWAY	5	3519	12228	16	0.100829	0.293798	0.3125	0.301625	FALSE
BIOCARTA_BARRESTIN_PATHWAY	http://www.gsea-msigdb.org/gsea/msigdb/cards/BIOCARTA_BARRESTIN_PATHWAY	1	3519	12228	7	0.707381	0.836268	0.142857	0.878807	FALSE
BIOCARTA_STATHMIN_PATHWAY	http://www.gsea-msigdb.org/gsea/msigdb/cards/BIOCARTA_STATHMIN_PATHWAY	5	3519	12228	14	0.0607295	0.224418	0.357143	0.224099	FALSE
BIOCARTA_HSP27_PATHWAY	http://www.gsea-msigdb.org/gsea/msigdb/cards/BIOCARTA_HSP27_PATHWAY	3	3519	12228	8	0.124342	0.32957	0.375	0.336054	FALSE
BIOCARTA_TCR_PATHWAY	http://www.gsea-msigdb.org/gsea/msigdb/cards/BIOCARTA_TCR_PATHWAY	9	3519	12228	35	0.0981637	0.290201	0.257143	0.297095	FALSE
BIOCARTA_TCYTOTOXIC_PATHWAY	http://www.gsea-msigdb.org/gsea/msigdb/cards/BIOCARTA_TCYTOTOXIC_PATHWAY	0	3519	12228	3	1	1	0	1	FALSE
BIOCARTA_THELPER_PATHWAY	http://www.gsea-msigdb.org/gsea/msigdb/cards/BIOCARTA_THELPER_PATHWAY	1	3519	12228	4	0.504489	0.687436	0.25	0.730742	FALSE
BIOCARTA_TALL1_PATHWAY	http://www.gsea-msigdb.org/gsea/msigdb/cards/BIOCARTA_TALL1_PATHWAY	1	3519	12228	10	0.82721	0.92409	0.1	0.971813	FALSE
BIOCARTA_TEL_PATHWAY	http://www.gsea-msigdb.org/gsea/msigdb/cards/BIOCARTA_TEL_PATHWAY	2	3519	12228	15	0.721385	0.846992	0.133333	0.890232	FALSE
BIOCARTA_TGFB_PATHWAY	http://www.gsea-msigdb.org/gsea/msigdb/cards/BIOCARTA_TGFB_PATHWAY	7	3519	12228	15	0.00540409	0.0474879	0.466667	0.0424879	FALSE
BIOCARTA_TH1TH2_PATHWAY	http://www.gsea-msigdb.org/gsea/msigdb/cards/BIOCARTA_TH1TH2_PATHWAY	3	3519	12228	10	0.209054	0.436622	0.3	0.455505	FALSE
BIOCARTA_41BB_PATHWAY	http://www.gsea-msigdb.org/gsea/msigdb/cards/BIOCARTA_41BB_PATHWAY	1	3519	12228	14	0.914411	0.999983	0.0714286	1	FALSE
BIOCARTA_CTLA4_PATHWAY	http://www.gsea-msigdb.org/gsea/msigdb/cards/BIOCARTA_CTLA4_PATHWAY	3	3519	12228	9	0.165092	0.389519	0.333333	0.40396	FALSE
BIOCARTA_LONGEVITY_PATHWAY	http://www.gsea-msigdb.org/gsea/msigdb/cards/BIOCARTA_LONGEVITY_PATHWAY	3	3519	12228	12	0.30245	0.537904	0.25	0.564513	FALSE
BIOCARTA_SARS_PATHWAY	http://www.gsea-msigdb.org/gsea/msigdb/cards/BIOCARTA_SARS_PATHWAY	1	3519	12228	5	0.584274	0.75121	0.2	0.79414	FALSE
BIOCARTA_PAR1_PATHWAY	http://www.gsea-msigdb.org/gsea/msigdb/cards/BIOCARTA_PAR1_PATHWAY	2	3519	12228	15	0.721385	0.846992	0.133333	0.890232	FALSE
BIOCARTA_STRESS_PATHWAY	http://www.gsea-msigdb.org/gsea/msigdb/cards/BIOCARTA_STRESS_PATHWAY	5	3519	12228	21	0.241105	0.480276	0.238095	0.50105	FALSE
BIOCARTA_TNFR1_PATHWAY	http://www.gsea-msigdb.org/gsea/msigdb/cards/BIOCARTA_TNFR1_PATHWAY	6	3519	12228	26	0.2318	0.468639	0.230769	0.491661	FALSE
BIOCARTA_TNFR2_PATHWAY	http://www.gsea-msigdb.org/gsea/msigdb/cards/BIOCARTA_TNFR2_PATHWAY	4	3519	12228	15	0.212412	0.437768	0.266667	0.45766	FALSE
BIOCARTA_TOLL_PATHWAY	http://www.gsea-msigdb.org/gsea/msigdb/cards/BIOCARTA_TOLL_PATHWAY	5	3519	12228	22	0.273855	0.509371	0.227273	0.53474	FALSE
BIOCARTA_TPO_PATHWAY	http://www.gsea-msigdb.org/gsea/msigdb/cards/BIOCARTA_TPO_PATHWAY	6	3519	12228	19	0.0716816	0.246185	0.315789	0.245408	FALSE
BIOCARTA_CREB_PATHWAY	http://www.gsea-msigdb.org/gsea/msigdb/cards/BIOCARTA_CREB_PATHWAY	4	3519	12228	19	0.366558	0.595917	0.210526	0.636804	FALSE
BIOCARTA_CARM1_PATHWAY	http://www.gsea-msigdb.org/gsea/msigdb/cards/BIOCARTA_CARM1_PATHWAY	5	3519	12228	10	0.0133334	0.0877883	0.5	0.0812349	FALSE
BIOCARTA_TFF_PATHWAY	http://www.gsea-msigdb.org/gsea/msigdb/cards/BIOCARTA_TFF_PATHWAY	4	3519	12228	17	0.288017	0.528663	0.235294	0.554448	FALSE
BIOCARTA_TRKA_PATHWAY	http://www.gsea-msigdb.org/gsea/msigdb/cards/BIOCARTA_TRKA_PATHWAY	2	3519	12228	10	0.495505	0.687436	0.2	0.730742	FALSE
BIOCARTA_ARF_PATHWAY	http://www.gsea-msigdb.org/gsea/msigdb/cards/BIOCARTA_ARF_PATHWAY	4	3519	12228	13	0.143744	0.362344	0.307692	0.372535	FALSE
BIOCARTA_UCALPAIN_PATHWAY	http://www.gsea-msigdb.org/gsea/msigdb/cards/BIOCARTA_UCALPAIN_PATHWAY	4	3519	12228	11	0.086095	0.273199	0.363636	0.276471	FALSE
BIOCARTA_VEGF_PATHWAY	http://www.gsea-msigdb.org/gsea/msigdb/cards/BIOCARTA_VEGF_PATHWAY	6	3519	12228	22	0.129753	0.339121	0.272727	0.34615	FALSE
BIOCARTA_VITCB_PATHWAY	http://www.gsea-msigdb.org/gsea/msigdb/cards/BIOCARTA_VITCB_PATHWAY	3	3519	12228	7	0.0879182	0.273199	0.428571	0.276471	FALSE
BIOCARTA_WNT_PATHWAY	http://www.gsea-msigdb.org/gsea/msigdb/cards/BIOCARTA_WNT_PATHWAY	6	3519	12228	19	0.0716816	0.246185	0.315789	0.245408	FALSE
BIOCARTA_ACTINY_PATHWAY	http://www.gsea-msigdb.org/gsea/msigdb/cards/BIOCARTA_ACTINY_PATHWAY	2	3519	12228	10	0.495505	0.687436	0.2	0.730742	FALSE
SA_B_CELL_RECEPTOR_COMPLEXES	http://www.gsea-msigdb.org/gsea/msigdb/cards/SA_B_CELL_RECEPTOR_COMPLEXES	4	3519	12228	21	0.444577	0.644767	0.190476	0.690337	FALSE
SIG_CD40PATHWAYMAP	http://www.gsea-msigdb.org/gsea/msigdb/cards/SIG_CD40PATHWAYMAP	5	3519	12228	27	0.444241	0.644767	0.185185	0.690337	FALSE
SIG_PIP3_SIGNALING_IN_CARDIAC_MYOCTES	http://www.gsea-msigdb.org/gsea/msigdb/cards/SIG_PIP3_SIGNALING_IN_CARDIAC_MYOCTES	16	3519	12228	55	0.0109799	0.0778007	0.290909	0.0715373	FALSE
SA_CASPASE_CASCADE	http://www.gsea-msigdb.org/gsea/msigdb/cards/SA_CASPASE_CASCADE	5	3519	12228	15	0.0794301	0.261873	0.333333	0.263835	FALSE
SIG_CHEMOTAXIS	http://www.gsea-msigdb.org/gsea/msigdb/cards/SIG_CHEMOTAXIS	12	3519	12228	37	0.0106655	0.075819	0.324324	0.0697718	FALSE
SIG_IL4RECEPTOR_IN_B_LYPHOCYTES	http://www.gsea-msigdb.org/gsea/msigdb/cards/SIG_IL4RECEPTOR_IN_B_LYPHOCYTES	9	3519	12228	23	0.00680074	0.0553209	0.391304	0.0502089	FALSE
WNT_SIGNALING	http://www.gsea-msigdb.org/gsea/msigdb/cards/WNT_SIGNALING	18	3519	12228	65	0.0123837	0.0845272	0.276923	0.0780403	FALSE
SIG_REGULATION_OF_THE_ACTIN_CYTOSKELETON_BY_RHO_GTPASES	http://www.gsea-msigdb.org/gsea/msigdb/cards/SIG_REGULATION_OF_THE_ACTIN_CYTOSKELETON_BY_RHO_GTPASES	5	3519	12228	29	0.510557	0.693586	0.172414	0.737788	FALSE
SA_FAS_SIGNALING	http://www.gsea-msigdb.org/gsea/msigdb/cards/SA_FAS_SIGNALING	2	3519	12228	6	0.249567	0.480276	0.333333	0.50105	FALSE
SA_G1_AND_S_PHASES	http://www.gsea-msigdb.org/gsea/msigdb/cards/SA_G1_AND_S_PHASES	3	3519	12228	13	0.350062	0.577624	0.230769	0.615116	FALSE
SIG_INSULIN_RECEPTOR_PATHWAY_IN_CARDIAC_MYOCYTES	http://www.gsea-msigdb.org/gsea/msigdb/cards/SIG_INSULIN_RECEPTOR_PATHWAY_IN_CARDIAC_MYOCYTES	15	3519	12228	47	0.00540337	0.0474879	0.319149	0.0424879	TRUE
SIG_PIP3_SIGNALING_IN_B_LYMPHOCYTES	http://www.gsea-msigdb.org/gsea/msigdb/cards/SIG_PIP3_SIGNALING_IN_B_LYMPHOCYTES	10	3519	12228	30	0.0155877	0.0977298	0.333333	0.0896797	FALSE
SIG_BCR_SIGNALING_PATHWAY	http://www.gsea-msigdb.org/gsea/msigdb/cards/SIG_BCR_SIGNALING_PATHWAY	14	3519	12228	39	0.00210318	0.0262041	0.358974	0.0213984	FALSE
SA_G2_AND_M_PHASES	http://www.gsea-msigdb.org/gsea/msigdb/cards/SA_G2_AND_M_PHASES	2	3519	12228	8	0.377521	0.595917	0.25	0.638551	FALSE
SA_MMP_CYTOKINE_CONNECTION	http://www.gsea-msigdb.org/gsea/msigdb/cards/SA_MMP_CYTOKINE_CONNECTION	2	3519	12228	5	0.185349	0.403608	0.4	0.421372	FALSE
SA_PROGRAMMED_CELL_DEATH	http://www.gsea-msigdb.org/gsea/msigdb/cards/SA_PROGRAMMED_CELL_DEATH	4	3519	12228	10	0.0625133	0.226878	0.4	0.22701	FALSE
SA_PTEN_PATHWAY	http://www.gsea-msigdb.org/gsea/msigdb/cards/SA_PTEN_PATHWAY	3	3519	12228	16	0.488233	0.687436	0.1875	0.730742	FALSE
SA_REG_CASCADE_OF_CYCLIN_EXPR	http://www.gsea-msigdb.org/gsea/msigdb/cards/SA_REG_CASCADE_OF_CYCLIN_EXPR	2	3519	12228	10	0.495505	0.687436	0.2	0.730742	FALSE
SA_TRKA_RECEPTOR	http://www.gsea-msigdb.org/gsea/msigdb/cards/SA_TRKA_RECEPTOR	3	3519	12228	14	0.397275	0.618352	0.214286	0.662889	FALSE
PID_FANCONI_PATHWAY	http://www.gsea-msigdb.org/gsea/msigdb/cards/PID_FANCONI_PATHWAY	6	3519	12228	44	0.732911	0.858717	0.136364	0.903092	FALSE
PID_SMAD2_3NUCLEAR_PATHWAY	http://www.gsea-msigdb.org/gsea/msigdb/cards/PID_SMAD2_3NUCLEAR_PATHWAY	19	3519	12228	61	0.00254934	0.0296384	0.311475	0.0248917	FALSE
PID_FCER1_PATHWAY	http://www.gsea-msigdb.org/gsea/msigdb/cards/PID_FCER1_PATHWAY	11	3519	12228	46	0.110211	0.314164	0.23913	0.324546	FALSE
PID_ENDOTHELIN_PATHWAY	http://www.gsea-msigdb.org/gsea/msigdb/cards/PID_ENDOTHELIN_PATHWAY	6	3519	12228	41	0.665721	0.810202	0.146341	0.85176	FALSE
PID_BCR_5PATHWAY	http://www.gsea-msigdb.org/gsea/msigdb/cards/PID_BCR_5PATHWAY	13	3519	12228	52	0.065122	0.231085	0.25	0.231416	FALSE
PID_PRL_SIGNALING_EVENTS_PATHWAY	http://www.gsea-msigdb.org/gsea/msigdb/cards/PID_PRL_SIGNALING_EVENTS_PATHWAY	3	3519	12228	18	0.571933	0.749591	0.166667	0.79414	FALSE
PID_RHOA_PATHWAY	http://www.gsea-msigdb.org/gsea/msigdb/cards/PID_RHOA_PATHWAY	10	3519	12228	40	0.0981219	0.290201	0.25	0.297095	FALSE
PID_ERBB4_PATHWAY	http://www.gsea-msigdb.org/gsea/msigdb/cards/PID_ERBB4_PATHWAY	7	3519	12228	36	0.357408	0.585936	0.194444	0.625224	FALSE
PID_AURORA_B_PATHWAY	http://www.gsea-msigdb.org/gsea/msigdb/cards/PID_AURORA_B_PATHWAY	10	3519	12228	37	0.0629551	0.227004	0.27027	0.227939	FALSE
PID_LYSOPHOSPHOLIPID_PATHWAY	http://www.gsea-msigdb.org/gsea/msigdb/cards/PID_LYSOPHOSPHOLIPID_PATHWAY	12	3519	12228	52	0.120921	0.32957	0.230769	0.336054	FALSE
PID_INSULIN_PATHWAY	http://www.gsea-msigdb.org/gsea/msigdb/cards/PID_INSULIN_PATHWAY	9	3519	12228	40	0.18419	0.403608	0.225	0.421372	TRUE
PID_NOTCH_PATHWAY	http://www.gsea-msigdb.org/gsea/msigdb/cards/PID_NOTCH_PATHWAY	15	3519	12228	48	0.00671173	0.0553209	0.3125	0.0500042	FALSE
PID_INTEGRIN1_PATHWAY	http://www.gsea-msigdb.org/gsea/msigdb/cards/PID_INTEGRIN1_PATHWAY	7	3519	12228	38	0.413878	0.623331	0.184211	0.666936	FALSE
PID_P73PATHWAY	http://www.gsea-msigdb.org/gsea/msigdb/cards/PID_P73PATHWAY	19	3519	12228	68	0.00937698	0.069074	0.279412	0.0629753	FALSE
PID_P38_MKK3_6PATHWAY	http://www.gsea-msigdb.org/gsea/msigdb/cards/PID_P38_MKK3_6PATHWAY	5	3519	12228	23	0.307442	0.541167	0.217391	0.57001	FALSE
PID_GMCSF_PATHWAY	http://www.gsea-msigdb.org/gsea/msigdb/cards/PID_GMCSF_PATHWAY	6	3519	12228	28	0.290088	0.52985	0.214286	0.557233	FALSE
PID_WNT_NONCANONICAL_PATHWAY	http://www.gsea-msigdb.org/gsea/msigdb/cards/PID_WNT_NONCANONICAL_PATHWAY	6	3519	12228	27	0.260516	0.49028	0.222222	0.512776	FALSE
PID_NFKAPPAB_ATYPICAL_PATHWAY	http://www.gsea-msigdb.org/gsea/msigdb/cards/PID_NFKAPPAB_ATYPICAL_PATHWAY	4	3519	12228	12	0.113303	0.314543	0.333333	0.324973	FALSE
PID_IL4_2PATHWAY	http://www.gsea-msigdb.org/gsea/msigdb/cards/PID_IL4_2PATHWAY	14	3519	12228	34	0.00042896	0.00912939	0.411765	0.00618055	FALSE
PID_HDAC_CLASSII_PATHWAY	http://www.gsea-msigdb.org/gsea/msigdb/cards/PID_HDAC_CLASSII_PATHWAY	13	3519	12228	29	0.000250685	0.00628684	0.448276	0.00395454	FALSE
PID_BETA_CATENIN_DEG_PATHWAY	http://www.gsea-msigdb.org/gsea/msigdb/cards/PID_BETA_CATENIN_DEG_PATHWAY	8	3519	12228	13	0.000267825	0.0064278	0.615385	0.00418455	FALSE
PID_HDAC_CLASSIII_PATHWAY	http://www.gsea-msigdb.org/gsea/msigdb/cards/PID_HDAC_CLASSIII_PATHWAY	7	3519	12228	22	0.0514554	0.204357	0.318182	0.204571	FALSE
PID_GLYPICAN_1PATHWAY	http://www.gsea-msigdb.org/gsea/msigdb/cards/PID_GLYPICAN_1PATHWAY	4	3519	12228	18	0.327153	0.554446	0.222222	0.586413	FALSE
PID_TCR_PATHWAY	http://www.gsea-msigdb.org/gsea/msigdb/cards/PID_TCR_PATHWAY	7	3519	12228	45	0.60207	0.763968	0.155556	0.808362	FALSE
PID_IL27_PATHWAY	http://www.gsea-msigdb.org/gsea/msigdb/cards/PID_IL27_PATHWAY	4	3519	12228	14	0.17695	0.403608	0.285714	0.421372	FALSE
PID_NFKAPPAB_CANONICAL_PATHWAY	http://www.gsea-msigdb.org/gsea/msigdb/cards/PID_NFKAPPAB_CANONICAL_PATHWAY	4	3519	12228	19	0.366558	0.595917	0.210526	0.636804	FALSE
PID_E2F_PATHWAY	http://www.gsea-msigdb.org/gsea/msigdb/cards/PID_E2F_PATHWAY	15	3519	12228	65	0.0903224	0.275409	0.230769	0.279749	FALSE
PID_ER_NONGENOMIC_PATHWAY	http://www.gsea-msigdb.org/gsea/msigdb/cards/PID_ER_NONGENOMIC_PATHWAY	6	3519	12228	35	0.503468	0.687436	0.171429	0.730742	FALSE
PID_DNA_PK_PATHWAY	http://www.gsea-msigdb.org/gsea/msigdb/cards/PID_DNA_PK_PATHWAY	7	3519	12228	15	0.00540409	0.0474879	0.466667	0.0424879	FALSE
PID_HIF2PATHWAY	http://www.gsea-msigdb.org/gsea/msigdb/cards/PID_HIF2PATHWAY	10	3519	12228	28	0.00923448	0.0689343	0.357143	0.0625319	FALSE
PID_CD40_PATHWAY	http://www.gsea-msigdb.org/gsea/msigdb/cards/PID_CD40_PATHWAY	3	3519	12228	26	0.813029	0.914197	0.115385	0.962994	FALSE
PID_ATR_PATHWAY	http://www.gsea-msigdb.org/gsea/msigdb/cards/PID_ATR_PATHWAY	8	3519	12228	38	0.260489	0.49028	0.210526	0.512776	FALSE
PID_INTEGRIN_CS_PATHWAY	http://www.gsea-msigdb.org/gsea/msigdb/cards/PID_INTEGRIN_CS_PATHWAY	4	3519	12228	16	0.249606	0.480276	0.25	0.50105	FALSE
PID_MET_PATHWAY	http://www.gsea-msigdb.org/gsea/msigdb/cards/PID_MET_PATHWAY	23	3519	12228	75	0.0012065	0.0180732	0.306667	0.0139273	FALSE
PID_PTP1B_PATHWAY	http://www.gsea-msigdb.org/gsea/msigdb/cards/PID_PTP1B_PATHWAY	13	3519	12228	42	0.0122168	0.0839012	0.309524	0.0773862	FALSE
PID_INTEGRIN3_PATHWAY	http://www.gsea-msigdb.org/gsea/msigdb/cards/PID_INTEGRIN3_PATHWAY	7	3519	12228	27	0.131293	0.341149	0.259259	0.347493	FALSE
PID_IL12_2PATHWAY	http://www.gsea-msigdb.org/gsea/msigdb/cards/PID_IL12_2PATHWAY	11	3519	12228	40	0.0469744	0.191327	0.275	0.191012	FALSE
PID_S1P_S1P3_PATHWAY	http://www.gsea-msigdb.org/gsea/msigdb/cards/PID_S1P_S1P3_PATHWAY	5	3519	12228	22	0.273855	0.509371	0.227273	0.53474	FALSE
PID_LPA4_PATHWAY	http://www.gsea-msigdb.org/gsea/msigdb/cards/PID_LPA4_PATHWAY	1	3519	12228	10	0.82721	0.92409	0.1	0.971813	FALSE
PID_AR_PATHWAY	http://www.gsea-msigdb.org/gsea/msigdb/cards/PID_AR_PATHWAY	14	3519	12228	57	0.0648506	0.230856	0.245614	0.231416	FALSE
PID_NFAT_TFPATHWAY	http://www.gsea-msigdb.org/gsea/msigdb/cards/PID_NFAT_TFPATHWAY	5	3519	12228	29	0.510557	0.693586	0.172414	0.737788	FALSE
PID_EPHB_FWD_PATHWAY	http://www.gsea-msigdb.org/gsea/msigdb/cards/PID_EPHB_FWD_PATHWAY	9	3519	12228	34	0.0844295	0.273199	0.264706	0.276471	FALSE
PID_AVB3_OPN_PATHWAY	http://www.gsea-msigdb.org/gsea/msigdb/cards/PID_AVB3_OPN_PATHWAY	5	3519	12228	27	0.444241	0.644767	0.185185	0.690337	FALSE
PID_S1P_S1P4_PATHWAY	http://www.gsea-msigdb.org/gsea/msigdb/cards/PID_S1P_S1P4_PATHWAY	0	3519	12228	11	1	1	0	1	FALSE
PID_FRA_PATHWAY	http://www.gsea-msigdb.org/gsea/msigdb/cards/PID_FRA_PATHWAY	7	3519	12228	25	0.0943532	0.284975	0.28	0.290582	FALSE
PID_MYC_ACTIV_PATHWAY	http://www.gsea-msigdb.org/gsea/msigdb/cards/PID_MYC_ACTIV_PATHWAY	18	3519	12228	74	0.0436327	0.183751	0.243243	0.181871	FALSE
PID_ARF6_TRAFFICKING_PATHWAY	http://www.gsea-msigdb.org/gsea/msigdb/cards/PID_ARF6_TRAFFICKING_PATHWAY	12	3519	12228	40	0.0202429	0.114096	0.3	0.108478	FALSE
PID_RHOA_REG_PATHWAY	http://www.gsea-msigdb.org/gsea/msigdb/cards/PID_RHOA_REG_PATHWAY	7	3519	12228	40	0.469949	0.678477	0.175	0.726736	FALSE
PID_REELIN_PATHWAY	http://www.gsea-msigdb.org/gsea/msigdb/cards/PID_REELIN_PATHWAY	5	3519	12228	26	0.410218	0.61991	0.192308	0.662889	FALSE
PID_PS1_PATHWAY	http://www.gsea-msigdb.org/gsea/msigdb/cards/PID_PS1_PATHWAY	13	3519	12228	38	0.00483996	0.0457745	0.342105	0.0396408	FALSE
PID_ILK_PATHWAY	http://www.gsea-msigdb.org/gsea/msigdb/cards/PID_ILK_PATHWAY	10	3519	12228	39	0.085335	0.273199	0.25641	0.276471	FALSE
PID_NECTIN_PATHWAY	http://www.gsea-msigdb.org/gsea/msigdb/cards/PID_NECTIN_PATHWAY	11	3519	12228	26	0.00134873	0.0198041	0.423077	0.0153524	FALSE
PID_P38_ALPHA_BETA_PATHWAY	http://www.gsea-msigdb.org/gsea/msigdb/cards/PID_P38_ALPHA_BETA_PATHWAY	5	3519	12228	23	0.307442	0.541167	0.217391	0.57001	FALSE
PID_WNT_SIGNALING_PATHWAY	http://www.gsea-msigdb.org/gsea/msigdb/cards/PID_WNT_SIGNALING_PATHWAY	3	3519	12228	17	0.531136	0.713724	0.176471	0.761582	FALSE
PID_TRAIL_PATHWAY	http://www.gsea-msigdb.org/gsea/msigdb/cards/PID_TRAIL_PATHWAY	3	3519	12228	23	0.740236	0.864125	0.130435	0.909947	FALSE
PID_CDC42_PATHWAY	http://www.gsea-msigdb.org/gsea/msigdb/cards/PID_CDC42_PATHWAY	18	3519	12228	64	0.0104963	0.0755734	0.28125	0.0694938	FALSE
PID_RET_PATHWAY	http://www.gsea-msigdb.org/gsea/msigdb/cards/PID_RET_PATHWAY	7	3519	12228	30	0.197789	0.426949	0.233333	0.445525	FALSE
PID_CDC42_REG_PATHWAY	http://www.gsea-msigdb.org/gsea/msigdb/cards/PID_CDC42_REG_PATHWAY	4	3519	12228	29	0.70884	0.837106	0.137931	0.87984	FALSE
PID_ATM_PATHWAY	http://www.gsea-msigdb.org/gsea/msigdb/cards/PID_ATM_PATHWAY	8	3519	12228	34	0.169804	0.39853	0.235294	0.413941	FALSE
PID_ARF6_PATHWAY	http://www.gsea-msigdb.org/gsea/msigdb/cards/PID_ARF6_PATHWAY	6	3519	12228	26	0.2318	0.468639	0.230769	0.491661	FALSE
PID_LKB1_PATHWAY	http://www.gsea-msigdb.org/gsea/msigdb/cards/PID_LKB1_PATHWAY	11	3519	12228	44	0.0853829	0.273199	0.25	0.276471	FALSE
PID_CD8_TCR_PATHWAY	http://www.gsea-msigdb.org/gsea/msigdb/cards/PID_CD8_TCR_PATHWAY	5	3519	12228	33	0.631716	0.795257	0.151515	0.835368	FALSE
PID_WNT_CANONICAL_PATHWAY	http://www.gsea-msigdb.org/gsea/msigdb/cards/PID_WNT_CANONICAL_PATHWAY	7	3519	12228	17	0.0121573	0.0837505	0.411765	0.0772089	FALSE
PID_TCPTP_PATHWAY	http://www.gsea-msigdb.org/gsea/msigdb/cards/PID_TCPTP_PATHWAY	13	3519	12228	36	0.00282648	0.0317329	0.361111	0.0269257	FALSE
PID_ANGIOPOIETIN_RECEPTOR_PATHWAY	http://www.gsea-msigdb.org/gsea/msigdb/cards/PID_ANGIOPOIETIN_RECEPTOR_PATHWAY	6	3519	12228	42	0.689243	0.830664	0.142857	0.874658	FALSE
PID_FAS_PATHWAY	http://www.gsea-msigdb.org/gsea/msigdb/cards/PID_FAS_PATHWAY	6	3519	12228	33	0.443288	0.644767	0.181818	0.690337	FALSE
PID_CIRCADIAN_PATHWAY	http://www.gsea-msigdb.org/gsea/msigdb/cards/PID_CIRCADIAN_PATHWAY	5	3519	12228	15	0.0794301	0.261873	0.333333	0.263835	FALSE
PID_TXA2PATHWAY	http://www.gsea-msigdb.org/gsea/msigdb/cards/PID_TXA2PATHWAY	7	3519	12228	34	0.301715	0.537904	0.205882	0.564513	FALSE
PID_SHP2_PATHWAY	http://www.gsea-msigdb.org/gsea/msigdb/cards/PID_SHP2_PATHWAY	6	3519	12228	43	0.711644	0.839529	0.139535	0.882093	FALSE
PID_HDAC_CLASSI_PATHWAY	http://www.gsea-msigdb.org/gsea/msigdb/cards/PID_HDAC_CLASSI_PATHWAY	22	3519	12228	57	3.61153e-05	0.00134349	0.385965	0.000835763	FALSE
PID_S1P_S1P1_PATHWAY	http://www.gsea-msigdb.org/gsea/msigdb/cards/PID_S1P_S1P1_PATHWAY	3	3519	12228	15	0.44349	0.644767	0.2	0.690337	FALSE
PID_TELOMERASE_PATHWAY	http://www.gsea-msigdb.org/gsea/msigdb/cards/PID_TELOMERASE_PATHWAY	15	3519	12228	63	0.0723197	0.247194	0.238095	0.246732	FALSE
PID_HNF3B_PATHWAY	http://www.gsea-msigdb.org/gsea/msigdb/cards/PID_HNF3B_PATHWAY	6	3519	12228	24	0.177805	0.403608	0.25	0.421372	FALSE
PID_NETRIN_PATHWAY	http://www.gsea-msigdb.org/gsea/msigdb/cards/PID_NETRIN_PATHWAY	6	3519	12228	28	0.290088	0.52985	0.214286	0.557233	FALSE
PID_IL1_PATHWAY	http://www.gsea-msigdb.org/gsea/msigdb/cards/PID_IL1_PATHWAY	5	3519	12228	24	0.341557	0.574063	0.208333	0.607571	FALSE
PID_NFAT_3PATHWAY	http://www.gsea-msigdb.org/gsea/msigdb/cards/PID_NFAT_3PATHWAY	20	3519	12228	45	6.74961e-06	0.000334781	0.444444	0.000200688	FALSE
PID_REG_GR_PATHWAY	http://www.gsea-msigdb.org/gsea/msigdb/cards/PID_REG_GR_PATHWAY	13	3519	12228	60	0.158264	0.38606	0.216667	0.399302	FALSE
PID_CONE_PATHWAY	http://www.gsea-msigdb.org/gsea/msigdb/cards/PID_CONE_PATHWAY	1	3519	12228	8	0.754503	0.866053	0.125	0.912176	FALSE
PID_INTEGRIN_A9B1_PATHWAY	http://www.gsea-msigdb.org/gsea/msigdb/cards/PID_INTEGRIN_A9B1_PATHWAY	3	3519	12228	18	0.571933	0.749591	0.166667	0.79414	FALSE
PID_ERB_GENOMIC_PATHWAY	http://www.gsea-msigdb.org/gsea/msigdb/cards/PID_ERB_GENOMIC_PATHWAY	2	3519	12228	12	0.598207	0.759498	0.166667	0.803505	FALSE
PID_ARF6_DOWNSTREAM_PATHWAY	http://www.gsea-msigdb.org/gsea/msigdb/cards/PID_ARF6_DOWNSTREAM_PATHWAY	3	3519	12228	15	0.44349	0.644767	0.2	0.690337	FALSE
PID_MTOR_4PATHWAY	http://www.gsea-msigdb.org/gsea/msigdb/cards/PID_MTOR_4PATHWAY	22	3519	12228	66	0.000433564	0.00912939	0.333333	0.00621949	FALSE
PID_IL2_1PATHWAY	http://www.gsea-msigdb.org/gsea/msigdb/cards/PID_IL2_1PATHWAY	9	3519	12228	42	0.22568	0.460016	0.214286	0.481176	FALSE
PID_CXCR4_PATHWAY	http://www.gsea-msigdb.org/gsea/msigdb/cards/PID_CXCR4_PATHWAY	16	3519	12228	77	0.166481	0.392383	0.207792	0.406853	FALSE
PID_IGF1_PATHWAY	http://www.gsea-msigdb.org/gsea/msigdb/cards/PID_IGF1_PATHWAY	11	3519	12228	27	0.00194792	0.0260344	0.407407	0.020398	FALSE
PID_ERBB1_RECEPTOR_PROXIMAL_PATHWAY	http://www.gsea-msigdb.org/gsea/msigdb/cards/PID_ERBB1_RECEPTOR_PROXIMAL_PATHWAY	7	3519	12228	34	0.301715	0.537904	0.205882	0.564513	FALSE
PID_TNF_PATHWAY	http://www.gsea-msigdb.org/gsea/msigdb/cards/PID_TNF_PATHWAY	7	3519	12228	40	0.469949	0.678477	0.175	0.726736	FALSE
PID_PLK1_PATHWAY	http://www.gsea-msigdb.org/gsea/msigdb/cards/PID_PLK1_PATHWAY	9	3519	12228	43	0.247631	0.480276	0.209302	0.50105	FALSE
PID_TCR_RAS_PATHWAY	http://www.gsea-msigdb.org/gsea/msigdb/cards/PID_TCR_RAS_PATHWAY	2	3519	12228	11	0.548914	0.727539	0.181818	0.777417	FALSE
PID_IL5_PATHWAY	http://www.gsea-msigdb.org/gsea/msigdb/cards/PID_IL5_PATHWAY	1	3519	12228	10	0.82721	0.92409	0.1	0.971813	FALSE
PID_FOXO_PATHWAY	http://www.gsea-msigdb.org/gsea/msigdb/cards/PID_FOXO_PATHWAY	18	3519	12228	45	0.000105668	0.00327439	0.4	0.00200342	FALSE
PID_VEGF_VEGFR_PATHWAY	http://www.gsea-msigdb.org/gsea/msigdb/cards/PID_VEGF_VEGFR_PATHWAY	1	3519	12228	4	0.504489	0.687436	0.25	0.730742	FALSE
PID_THROMBIN_PAR4_PATHWAY	http://www.gsea-msigdb.org/gsea/msigdb/cards/PID_THROMBIN_PAR4_PATHWAY	2	3519	12228	9	0.438215	0.644767	0.222222	0.690337	FALSE
PID_MYC_PATHWAY	http://www.gsea-msigdb.org/gsea/msigdb/cards/PID_MYC_PATHWAY	8	3519	12228	25	0.0372073	0.164124	0.32	0.163419	FALSE
PID_RANBP2_PATHWAY	http://www.gsea-msigdb.org/gsea/msigdb/cards/PID_RANBP2_PATHWAY	6	3519	12228	11	0.00383914	0.0391738	0.545455	0.0333951	FALSE
PID_PI3KCI_PATHWAY	http://www.gsea-msigdb.org/gsea/msigdb/cards/PID_PI3KCI_PATHWAY	9	3519	12228	37	0.129223	0.339121	0.243243	0.34615	FALSE
PID_AJDISS_2PATHWAY	http://www.gsea-msigdb.org/gsea/msigdb/cards/PID_AJDISS_2PATHWAY	9	3519	12228	39	0.164825	0.389519	0.230769	0.40396	FALSE
PID_IL2_PI3K_PATHWAY	http://www.gsea-msigdb.org/gsea/msigdb/cards/PID_IL2_PI3K_PATHWAY	8	3519	12228	28	0.0689133	0.242228	0.285714	0.24034	FALSE
PID_CERAMIDE_PATHWAY	http://www.gsea-msigdb.org/gsea/msigdb/cards/PID_CERAMIDE_PATHWAY	9	3519	12228	41	0.204503	0.436622	0.219512	0.455505	FALSE
PID_P53_DOWNSTREAM_PATHWAY	http://www.gsea-msigdb.org/gsea/msigdb/cards/PID_P53_DOWNSTREAM_PATHWAY	22	3519	12228	99	0.0679489	0.239971	0.222222	0.24034	FALSE
PID_AR_TF_PATHWAY	http://www.gsea-msigdb.org/gsea/msigdb/cards/PID_AR_TF_PATHWAY	11	3519	12228	39	0.0396233	0.17341	0.282051	0.172563	FALSE
PID_P75_NTR_PATHWAY	http://www.gsea-msigdb.org/gsea/msigdb/cards/PID_P75_NTR_PATHWAY	17	3519	12228	59	0.00986066	0.0721606	0.288136	0.0659079	FALSE
PID_S1P_META_PATHWAY	http://www.gsea-msigdb.org/gsea/msigdb/cards/PID_S1P_META_PATHWAY	4	3519	12228	14	0.17695	0.403608	0.285714	0.421372	FALSE
PID_ECADHERIN_NASCENT_AJ_PATHWAY	http://www.gsea-msigdb.org/gsea/msigdb/cards/PID_ECADHERIN_NASCENT_AJ_PATHWAY	14	3519	12228	37	0.00116866	0.0178661	0.378378	0.0135864	FALSE
PID_INTEGRIN4_PATHWAY	http://www.gsea-msigdb.org/gsea/msigdb/cards/PID_INTEGRIN4_PATHWAY	2	3519	12228	10	0.495505	0.687436	0.2	0.730742	FALSE
PID_AMB2_NEUTROPHILS_PATHWAY	http://www.gsea-msigdb.org/gsea/msigdb/cards/PID_AMB2_NEUTROPHILS_PATHWAY	5	3519	12228	26	0.410218	0.61991	0.192308	0.662889	FALSE
PID_AVB3_INTEGRIN_PATHWAY	http://www.gsea-msigdb.org/gsea/msigdb/cards/PID_AVB3_INTEGRIN_PATHWAY	12	3519	12228	43	0.0350754	0.156264	0.27907	0.155518	FALSE
PID_IFNG_PATHWAY	http://www.gsea-msigdb.org/gsea/msigdb/cards/PID_IFNG_PATHWAY	11	3519	12228	32	0.00889088	0.0677285	0.34375	0.0609199	FALSE
PID_RXR_VDR_PATHWAY	http://www.gsea-msigdb.org/gsea/msigdb/cards/PID_RXR_VDR_PATHWAY	7	3519	12228	19	0.0234966	0.12001	0.368421	0.118049	FALSE
PID_LIS1_PATHWAY	http://www.gsea-msigdb.org/gsea/msigdb/cards/PID_LIS1_PATHWAY	8	3519	12228	27	0.0569549	0.214335	0.296296	0.214526	FALSE
PID_ERBB1_DOWNSTREAM_PATHWAY	http://www.gsea-msigdb.org/gsea/msigdb/cards/PID_ERBB1_DOWNSTREAM_PATHWAY	26	3519	12228	97	0.00491235	0.0460688	0.268041	0.0400517	FALSE
PID_SYNDECAN_4_PATHWAY	http://www.gsea-msigdb.org/gsea/msigdb/cards/PID_SYNDECAN_4_PATHWAY	5	3519	12228	26	0.410218	0.61991	0.192308	0.662889	FALSE
PID_ATF2_PATHWAY	http://www.gsea-msigdb.org/gsea/msigdb/cards/PID_ATF2_PATHWAY	8	3519	12228	43	0.388241	0.609391	0.186047	0.654203	FALSE
PID_AP1_PATHWAY	http://www.gsea-msigdb.org/gsea/msigdb/cards/PID_AP1_PATHWAY	10	3519	12228	46	0.1961	0.424946	0.217391	0.44345	FALSE
PID_INTEGRIN2_PATHWAY	http://www.gsea-msigdb.org/gsea/msigdb/cards/PID_INTEGRIN2_PATHWAY	2	3519	12228	13	0.643324	0.795574	0.153846	0.835368	FALSE
PID_UPA_UPAR_PATHWAY	http://www.gsea-msigdb.org/gsea/msigdb/cards/PID_UPA_UPAR_PATHWAY	4	3519	12228	23	0.519373	0.703422	0.173913	0.748544	FALSE
PID_ERBB2_ERBB3_PATHWAY	http://www.gsea-msigdb.org/gsea/msigdb/cards/PID_ERBB2_ERBB3_PATHWAY	7	3519	12228	39	0.442032	0.644767	0.179487	0.690337	FALSE
PID_FOXM1_PATHWAY	http://www.gsea-msigdb.org/gsea/msigdb/cards/PID_FOXM1_PATHWAY	13	3519	12228	37	0.00372447	0.0391738	0.351351	0.0331319	FALSE
PID_EPHA_FWDPATHWAY	http://www.gsea-msigdb.org/gsea/msigdb/cards/PID_EPHA_FWDPATHWAY	3	3519	12228	25	0.790935	0.896911	0.12	0.943691	FALSE
PID_HIF1A_PATHWAY	http://www.gsea-msigdb.org/gsea/msigdb/cards/PID_HIF1A_PATHWAY	5	3519	12228	18	0.151041	0.371691	0.277778	0.384739	FALSE
PID_BMP_PATHWAY	http://www.gsea-msigdb.org/gsea/msigdb/cards/PID_BMP_PATHWAY	3	3519	12228	28	0.851304	0.947121	0.107143	0.99643	FALSE
PID_IL3_PATHWAY	http://www.gsea-msigdb.org/gsea/msigdb/cards/PID_IL3_PATHWAY	5	3519	12228	17	0.12477	0.32957	0.294118	0.336054	FALSE
PID_IL6_7_PATHWAY	http://www.gsea-msigdb.org/gsea/msigdb/cards/PID_IL6_7_PATHWAY	10	3519	12228	41	0.111968	0.314543	0.243902	0.324973	FALSE
PID_ECADHERIN_KERATINOCYTE_PATHWAY	http://www.gsea-msigdb.org/gsea/msigdb/cards/PID_ECADHERIN_KERATINOCYTE_PATHWAY	6	3519	12228	18	0.0564653	0.214335	0.333333	0.214526	FALSE
PID_ALK1_PATHWAY	http://www.gsea-msigdb.org/gsea/msigdb/cards/PID_ALK1_PATHWAY	5	3519	12228	18	0.151041	0.371691	0.277778	0.384739	FALSE
PID_PDGFRB_PATHWAY	http://www.gsea-msigdb.org/gsea/msigdb/cards/PID_PDGFRB_PATHWAY	29	3519	12228	113	0.00603727	0.0518277	0.256637	0.0465705	FALSE
PID_TRKR_PATHWAY	http://www.gsea-msigdb.org/gsea/msigdb/cards/PID_TRKR_PATHWAY	18	3519	12228	55	0.00176868	0.024219	0.327273	0.0189457	FALSE
PID_TCR_JNK_PATHWAY	http://www.gsea-msigdb.org/gsea/msigdb/cards/PID_TCR_JNK_PATHWAY	2	3519	12228	12	0.598207	0.759498	0.166667	0.803505	FALSE
PID_NEPHRIN_NEPH1_PATHWAY	http://www.gsea-msigdb.org/gsea/msigdb/cards/PID_NEPHRIN_NEPH1_PATHWAY	3	3519	12228	26	0.813029	0.914197	0.115385	0.962994	FALSE
PID_CMYB_PATHWAY	http://www.gsea-msigdb.org/gsea/msigdb/cards/PID_CMYB_PATHWAY	16	3519	12228	62	0.0336056	0.151225	0.258065	0.150628	FALSE
PID_IL23_PATHWAY	http://www.gsea-msigdb.org/gsea/msigdb/cards/PID_IL23_PATHWAY	7	3519	12228	23	0.0640515	0.229107	0.304348	0.23021	FALSE
PID_HIV_NEF_PATHWAY	http://www.gsea-msigdb.org/gsea/msigdb/cards/PID_HIV_NEF_PATHWAY	8	3519	12228	30	0.0970945	0.290201	0.266667	0.297095	FALSE
PID_SYNDECAN_1_PATHWAY	http://www.gsea-msigdb.org/gsea/msigdb/cards/PID_SYNDECAN_1_PATHWAY	5	3519	12228	18	0.151041	0.371691	0.277778	0.384739	FALSE
PID_P38_MK2_PATHWAY	http://www.gsea-msigdb.org/gsea/msigdb/cards/PID_P38_MK2_PATHWAY	8	3519	12228	21	0.0126637	0.084627	0.380952	0.0787929	FALSE
PID_ERA_GENOMIC_PATHWAY	http://www.gsea-msigdb.org/gsea/msigdb/cards/PID_ERA_GENOMIC_PATHWAY	17	3519	12228	57	0.00681597	0.0553209	0.298246	0.0502089	FALSE
PID_ERBB_NETWORK_PATHWAY	http://www.gsea-msigdb.org/gsea/msigdb/cards/PID_ERBB_NETWORK_PATHWAY	2	3519	12228	11	0.548914	0.727539	0.181818	0.777417	FALSE
PID_ALK2_PATHWAY	http://www.gsea-msigdb.org/gsea/msigdb/cards/PID_ALK2_PATHWAY	1	3519	12228	7	0.707381	0.836268	0.142857	0.878807	FALSE
PID_RHODOPSIN_PATHWAY	http://www.gsea-msigdb.org/gsea/msigdb/cards/PID_RHODOPSIN_PATHWAY	4	3519	12228	12	0.113303	0.314543	0.333333	0.324973	FALSE
PID_PDGFRA_PATHWAY	http://www.gsea-msigdb.org/gsea/msigdb/cards/PID_PDGFRA_PATHWAY	6	3519	12228	20	0.0890106	0.273199	0.3	0.276471	FALSE
PID_RETINOIC_ACID_PATHWAY	http://www.gsea-msigdb.org/gsea/msigdb/cards/PID_RETINOIC_ACID_PATHWAY	5	3519	12228	24	0.341557	0.574063	0.208333	0.607571	FALSE
PID_P38_GAMMA_DELTA_PATHWAY	http://www.gsea-msigdb.org/gsea/msigdb/cards/PID_P38_GAMMA_DELTA_PATHWAY	3	3519	12228	10	0.209054	0.436622	0.3	0.455505	FALSE
PID_IL8_CXCR2_PATHWAY	http://www.gsea-msigdb.org/gsea/msigdb/cards/PID_IL8_CXCR2_PATHWAY	5	3519	12228	23	0.307442	0.541167	0.217391	0.57001	FALSE
PID_HEDGEHOG_2PATHWAY	http://www.gsea-msigdb.org/gsea/msigdb/cards/PID_HEDGEHOG_2PATHWAY	3	3519	12228	16	0.488233	0.687436	0.1875	0.730742	FALSE
PID_INTEGRIN5_PATHWAY	http://www.gsea-msigdb.org/gsea/msigdb/cards/PID_INTEGRIN5_PATHWAY	2	3519	12228	13	0.643324	0.795574	0.153846	0.835368	FALSE
PID_AR_NONGENOMIC_PATHWAY	http://www.gsea-msigdb.org/gsea/msigdb/cards/PID_AR_NONGENOMIC_PATHWAY	6	3519	12228	27	0.260516	0.49028	0.222222	0.512776	FALSE
PID_ERBB1_INTERNALIZATION_PATHWAY	http://www.gsea-msigdb.org/gsea/msigdb/cards/PID_ERBB1_INTERNALIZATION_PATHWAY	9	3519	12228	39	0.164825	0.389519	0.230769	0.40396	FALSE
PID_HEDGEHOG_GLI_PATHWAY	http://www.gsea-msigdb.org/gsea/msigdb/cards/PID_HEDGEHOG_GLI_PATHWAY	18	3519	12228	47	0.00020355	0.00537351	0.382979	0.00336801	FALSE
PID_CASPASE_PATHWAY	http://www.gsea-msigdb.org/gsea/msigdb/cards/PID_CASPASE_PATHWAY	11	3519	12228	41	0.0552001	0.214335	0.268293	0.214526	FALSE
PID_CXCR3_PATHWAY	http://www.gsea-msigdb.org/gsea/msigdb/cards/PID_CXCR3_PATHWAY	7	3519	12228	35	0.329386	0.557806	0.2	0.589446	FALSE
PID_BETA_CATENIN_NUC_PATHWAY	http://www.gsea-msigdb.org/gsea/msigdb/cards/PID_BETA_CATENIN_NUC_PATHWAY	14	3519	12228	60	0.0924118	0.28063	0.233333	0.285769	FALSE
PID_VEGFR1_PATHWAY	http://www.gsea-msigdb.org/gsea/msigdb/cards/PID_VEGFR1_PATHWAY	5	3519	12228	21	0.241105	0.480276	0.238095	0.50105	FALSE
PID_SMAD2_3PATHWAY	http://www.gsea-msigdb.org/gsea/msigdb/cards/PID_SMAD2_3PATHWAY	6	3519	12228	17	0.0433693	0.182987	0.352941	0.181158	FALSE
PID_P38_ALPHA_BETA_DOWNSTREAM_PATHWAY	http://www.gsea-msigdb.org/gsea/msigdb/cards/PID_P38_ALPHA_BETA_DOWNSTREAM_PATHWAY	6	3519	12228	33	0.443288	0.644767	0.181818	0.690337	FALSE
PID_KIT_PATHWAY	http://www.gsea-msigdb.org/gsea/msigdb/cards/PID_KIT_PATHWAY	13	3519	12228	44	0.018219	0.104806	0.295455	0.0993138	FALSE
PID_ECADHERIN_STABILIZATION_PATHWAY	http://www.gsea-msigdb.org/gsea/msigdb/cards/PID_ECADHERIN_STABILIZATION_PATHWAY	11	3519	12228	36	0.0224186	0.12001	0.305556	0.116387	FALSE
PID_EPO_PATHWAY	http://www.gsea-msigdb.org/gsea/msigdb/cards/PID_EPO_PATHWAY	8	3519	12228	26	0.0463992	0.189676	0.307692	0.189065	FALSE
PID_IL2_STAT5_PATHWAY	http://www.gsea-msigdb.org/gsea/msigdb/cards/PID_IL2_STAT5_PATHWAY	5	3519	12228	19	0.179384	0.403608	0.263158	0.421372	FALSE
PID_TCR_CALCIUM_PATHWAY	http://www.gsea-msigdb.org/gsea/msigdb/cards/PID_TCR_CALCIUM_PATHWAY	5	3519	12228	19	0.179384	0.403608	0.263158	0.421372	FALSE
PID_DELTA_NP63_PATHWAY	http://www.gsea-msigdb.org/gsea/msigdb/cards/PID_DELTA_NP63_PATHWAY	6	3519	12228	31	0.381759	0.601331	0.193548	0.644498	FALSE
PID_VEGFR1_2_PATHWAY	http://www.gsea-msigdb.org/gsea/msigdb/cards/PID_VEGFR1_2_PATHWAY	17	3519	12228	64	0.0222426	0.119917	0.265625	0.115596	FALSE
PID_THROMBIN_PAR1_PATHWAY	http://www.gsea-msigdb.org/gsea/msigdb/cards/PID_THROMBIN_PAR1_PATHWAY	8	3519	12228	31	0.113295	0.314543	0.258065	0.324973	FALSE
PID_A6B1_A6B4_INTEGRIN_PATHWAY	http://www.gsea-msigdb.org/gsea/msigdb/cards/PID_A6B1_A6B4_INTEGRIN_PATHWAY	10	3519	12228	37	0.0629551	0.227004	0.27027	0.227939	FALSE
PID_SYNDECAN_2_PATHWAY	http://www.gsea-msigdb.org/gsea/msigdb/cards/PID_SYNDECAN_2_PATHWAY	6	3519	12228	27	0.260516	0.49028	0.222222	0.512776	FALSE
PID_RAC1_REG_PATHWAY	http://www.gsea-msigdb.org/gsea/msigdb/cards/PID_RAC1_REG_PATHWAY	9	3519	12228	37	0.129223	0.339121	0.243243	0.34615	FALSE
PID_AURORA_A_PATHWAY	http://www.gsea-msigdb.org/gsea/msigdb/cards/PID_AURORA_A_PATHWAY	12	3519	12228	30	0.00148201	0.0209357	0.4	0.0165008	FALSE
PID_ARF_3PATHWAY	http://www.gsea-msigdb.org/gsea/msigdb/cards/PID_ARF_3PATHWAY	7	3519	12228	19	0.0234966	0.12001	0.368421	0.118049	FALSE
PID_INSULIN_GLUCOSE_PATHWAY	http://www.gsea-msigdb.org/gsea/msigdb/cards/PID_INSULIN_GLUCOSE_PATHWAY	7	3519	12228	21	0.040539	0.175695	0.333333	0.175693	TRUE
PID_PI3KCI_AKT_PATHWAY	http://www.gsea-msigdb.org/gsea/msigdb/cards/PID_PI3KCI_AKT_PATHWAY	11	3519	12228	30	0.00512537	0.0465033	0.366667	0.0409195	FALSE
PID_SYNDECAN_3_PATHWAY	http://www.gsea-msigdb.org/gsea/msigdb/cards/PID_SYNDECAN_3_PATHWAY	4	3519	12228	11	0.086095	0.273199	0.363636	0.276471	FALSE
PID_IL8_CXCR1_PATHWAY	http://www.gsea-msigdb.org/gsea/msigdb/cards/PID_IL8_CXCR1_PATHWAY	5	3519	12228	17	0.12477	0.32957	0.294118	0.336054	FALSE
PID_MYC_REPRESS_PATHWAY	http://www.gsea-msigdb.org/gsea/msigdb/cards/PID_MYC_REPRESS_PATHWAY	17	3519	12228	49	0.00113772	0.0176346	0.346939	0.0132738	FALSE
PID_HIF1_TFPATHWAY	http://www.gsea-msigdb.org/gsea/msigdb/cards/PID_HIF1_TFPATHWAY	11	3519	12228	56	0.2846	0.525415	0.196429	0.552531	FALSE
PID_TAP63_PATHWAY	http://www.gsea-msigdb.org/gsea/msigdb/cards/PID_TAP63_PATHWAY	12	3519	12228	39	0.0165302	0.0986509	0.307692	0.0924712	FALSE
PID_EPHRINB_REV_PATHWAY	http://www.gsea-msigdb.org/gsea/msigdb/cards/PID_EPHRINB_REV_PATHWAY	8	3519	12228	22	0.0171466	0.0995841	0.363636	0.0950081	FALSE
PID_BARD1_PATHWAY	http://www.gsea-msigdb.org/gsea/msigdb/cards/PID_BARD1_PATHWAY	6	3519	12228	27	0.260516	0.49028	0.222222	0.512776	FALSE
PID_P53_REGULATION_PATHWAY	http://www.gsea-msigdb.org/gsea/msigdb/cards/PID_P53_REGULATION_PATHWAY	19	3519	12228	54	0.000487354	0.00988885	0.351852	0.00684108	FALSE
PID_TOLL_ENDOGENOUS_PATHWAY	http://www.gsea-msigdb.org/gsea/msigdb/cards/PID_TOLL_ENDOGENOUS_PATHWAY	3	3519	12228	13	0.350062	0.577624	0.230769	0.615116	FALSE
PID_NCADHERIN_PATHWAY	http://www.gsea-msigdb.org/gsea/msigdb/cards/PID_NCADHERIN_PATHWAY	12	3519	12228	28	0.000713513	0.0131617	0.428571	0.00915162	FALSE
PID_ANTHRAX_PATHWAY	http://www.gsea-msigdb.org/gsea/msigdb/cards/PID_ANTHRAX_PATHWAY	1	3519	12228	12	0.878388	0.967701	0.0833333	1	FALSE
PID_S1P_S1P2_PATHWAY	http://www.gsea-msigdb.org/gsea/msigdb/cards/PID_S1P_S1P2_PATHWAY	3	3519	12228	19	0.610441	0.771083	0.157895	0.815139	FALSE
PID_RAS_PATHWAY	http://www.gsea-msigdb.org/gsea/msigdb/cards/PID_RAS_PATHWAY	2	3519	12228	23	0.904589	0.991672	0.0869565	1	FALSE
PID_MAPK_TRK_PATHWAY	http://www.gsea-msigdb.org/gsea/msigdb/cards/PID_MAPK_TRK_PATHWAY	9	3519	12228	32	0.0606158	0.224418	0.28125	0.224099	TRUE
PID_PI3K_PLC_TRK_PATHWAY	http://www.gsea-msigdb.org/gsea/msigdb/cards/PID_PI3K_PLC_TRK_PATHWAY	10	3519	12228	30	0.0155877	0.0977298	0.333333	0.0896797	FALSE
PID_CD8_TCR_DOWNSTREAM_PATHWAY	http://www.gsea-msigdb.org/gsea/msigdb/cards/PID_CD8_TCR_DOWNSTREAM_PATHWAY	5	3519	12228	30	0.542484	0.727539	0.166667	0.776265	FALSE
PID_EPHA2_FWD_PATHWAY	http://www.gsea-msigdb.org/gsea/msigdb/cards/PID_EPHA2_FWD_PATHWAY	5	3519	12228	17	0.12477	0.32957	0.294118	0.336054	FALSE
PID_LYMPH_ANGIOGENESIS_PATHWAY	http://www.gsea-msigdb.org/gsea/msigdb/cards/PID_LYMPH_ANGIOGENESIS_PATHWAY	3	3519	12228	18	0.571933	0.749591	0.166667	0.79414	FALSE
PID_ALPHA_SYNUCLEIN_PATHWAY	http://www.gsea-msigdb.org/gsea/msigdb/cards/PID_ALPHA_SYNUCLEIN_PATHWAY	5	3519	12228	24	0.341557	0.574063	0.208333	0.607571	FALSE
PID_FGF_PATHWAY	http://www.gsea-msigdb.org/gsea/msigdb/cards/PID_FGF_PATHWAY	9	3519	12228	42	0.22568	0.460016	0.214286	0.481176	FALSE
PID_INTEGRIN_A4B1_PATHWAY	http://www.gsea-msigdb.org/gsea/msigdb/cards/PID_INTEGRIN_A4B1_PATHWAY	8	3519	12228	25	0.0372073	0.164124	0.32	0.163419	FALSE
PID_RAC1_PATHWAY	http://www.gsea-msigdb.org/gsea/msigdb/cards/PID_RAC1_PATHWAY	13	3519	12228	49	0.0426152	0.181791	0.265306	0.180489	FALSE
PID_RB_1PATHWAY	http://www.gsea-msigdb.org/gsea/msigdb/cards/PID_RB_1PATHWAY	17	3519	12228	51	0.00187698	0.0253904	0.333333	0.0199533	FALSE
PID_FAK_PATHWAY	http://www.gsea-msigdb.org/gsea/msigdb/cards/PID_FAK_PATHWAY	12	3519	12228	53	0.134625	0.348185	0.226415	0.355093	FALSE
PID_HNF3A_PATHWAY	http://www.gsea-msigdb.org/gsea/msigdb/cards/PID_HNF3A_PATHWAY	6	3519	12228	28	0.290088	0.52985	0.214286	0.557233	FALSE
PID_TGFBR_PATHWAY	http://www.gsea-msigdb.org/gsea/msigdb/cards/PID_TGFBR_PATHWAY	10	3519	12228	45	0.177428	0.403608	0.222222	0.421372	FALSE
PID_HES_HEY_PATHWAY	http://www.gsea-msigdb.org/gsea/msigdb/cards/PID_HES_HEY_PATHWAY	10	3519	12228	39	0.085335	0.273199	0.25641	0.276471	FALSE
PID_IL12_STAT4_PATHWAY	http://www.gsea-msigdb.org/gsea/msigdb/cards/PID_IL12_STAT4_PATHWAY	6	3519	12228	22	0.129753	0.339121	0.272727	0.34615	FALSE
REACTOME_GLYCOGEN_BREAKDOWN_GLYCOGENOLYSIS	http://www.gsea-msigdb.org/gsea/msigdb/cards/REACTOME_GLYCOGEN_BREAKDOWN_GLYCOGENOLYSIS	3	3519	12228	13	0.350062	0.577624	0.230769	0.615116	FALSE
REACTOME_TRANSLATION	http://www.gsea-msigdb.org/gsea/msigdb/cards/REACTOME_TRANSLATION	65	3519	12228	259	0.000122391	0.00369156	0.250965	0.00225732	FALSE
REACTOME_PYRIMIDINE_CATABOLISM	http://www.gsea-msigdb.org/gsea/msigdb/cards/REACTOME_PYRIMIDINE_CATABOLISM	2	3519	12228	8	0.377521	0.595917	0.25	0.638551	FALSE
REACTOME_INHIBITION_OF_THE_PROTEOLYTIC_ACTIVITY_OF_APC_C_REQUIRED_FOR_THE_ONSET_OF_ANAPHASE_BY_MITOTIC_SPINDLE_CHECKPOINT_COMPONENTS	http://www.gsea-msigdb.org/gsea/msigdb/cards/REACTOME_INHIBITION_OF_THE_PROTEOLYTIC_ACTIVITY_OF_APC_C_REQUIRED_FOR_THE_ONSET_OF_ANAPHASE_BY_MITOTIC_SPINDLE_CHECKPOINT_COMPONENTS	7	3519	12228	19	0.0234966	0.12001	0.368421	0.118049	TRUE
REACTOME_PYRUVATE_METABOLISM_AND_CITRIC_ACID_TCA_CYCLE	http://www.gsea-msigdb.org/gsea/msigdb/cards/REACTOME_PYRUVATE_METABOLISM_AND_CITRIC_ACID_TCA_CYCLE	9	3519	12228	49	0.39003	0.611768	0.183673	0.656765	FALSE
REACTOME_APOPTOTIC_CLEAVAGE_OF_CELLULAR_PROTEINS	http://www.gsea-msigdb.org/gsea/msigdb/cards/REACTOME_APOPTOTIC_CLEAVAGE_OF_CELLULAR_PROTEINS	8	3519	12228	33	0.149716	0.371691	0.242424	0.384369	FALSE
REACTOME_ACTIVATION_OF_THE_PRE_REPLICATIVE_COMPLEX	http://www.gsea-msigdb.org/gsea/msigdb/cards/REACTOME_ACTIVATION_OF_THE_PRE_REPLICATIVE_COMPLEX	13	3519	12228	32	0.000797981	0.0140244	0.40625	0.0100552	FALSE
REACTOME_PROCESSING_OF_INTRONLESS_PRE_MRNAS	http://www.gsea-msigdb.org/gsea/msigdb/cards/REACTOME_PROCESSING_OF_INTRONLESS_PRE_MRNAS	2	3519	12228	18	0.811071	0.913837	0.111111	0.961836	FALSE
REACTOME_GAP_JUNCTION_DEGRADATION	http://www.gsea-msigdb.org/gsea/msigdb/cards/REACTOME_GAP_JUNCTION_DEGRADATION	3	3519	12228	10	0.209054	0.436622	0.3	0.455505	FALSE
REACTOME_BASE_EXCISION_REPAIR	http://www.gsea-msigdb.org/gsea/msigdb/cards/REACTOME_BASE_EXCISION_REPAIR	12	3519	12228	58	0.214649	0.441563	0.206897	0.461163	FALSE
REACTOME_BILE_ACID_AND_BILE_SALT_METABOLISM	http://www.gsea-msigdb.org/gsea/msigdb/cards/REACTOME_BILE_ACID_AND_BILE_SALT_METABOLISM	6	3519	12228	30	0.350922	0.577624	0.2	0.615195	FALSE
REACTOME_SYNTHESIS_OF_BILE_ACIDS_AND_BILE_SALTS_VIA_7ALPHA_HYDROXYCHOLESTEROL	http://www.gsea-msigdb.org/gsea/msigdb/cards/REACTOME_SYNTHESIS_OF_BILE_ACIDS_AND_BILE_SALTS_VIA_7ALPHA_HYDROXYCHOLESTEROL	3	3519	12228	13	0.350062	0.577624	0.230769	0.615116	FALSE
REACTOME_RECYCLING_OF_BILE_ACIDS_AND_SALTS	http://www.gsea-msigdb.org/gsea/msigdb/cards/REACTOME_RECYCLING_OF_BILE_ACIDS_AND_SALTS	3	3519	12228	12	0.30245	0.537904	0.25	0.564513	FALSE
REACTOME_SIGNALING_BY_RHO_GTPASES	http://www.gsea-msigdb.org/gsea/msigdb/cards/REACTOME_SIGNALING_BY_RHO_GTPASES	94	3519	12228	348	1.3282e-07	1.34752e-05	0.270115	7.04448e-06	FALSE
REACTOME_SIGNALING_BY_WNT	http://www.gsea-msigdb.org/gsea/msigdb/cards/REACTOME_SIGNALING_BY_WNT	57	3519	12228	229	0.000386026	0.00836515	0.248908	0.00564484	FALSE
REACTOME_SYNTHESIS_OF_BILE_ACIDS_AND_BILE_SALTS_VIA_24_HYDROXYCHOLESTEROL	http://www.gsea-msigdb.org/gsea/msigdb/cards/REACTOME_SYNTHESIS_OF_BILE_ACIDS_AND_BILE_SALTS_VIA_24_HYDROXYCHOLESTEROL	0	3519	12228	6	1	1	0	1	FALSE
REACTOME_SYNTHESIS_OF_BILE_ACIDS_AND_BILE_SALTS	http://www.gsea-msigdb.org/gsea/msigdb/cards/REACTOME_SYNTHESIS_OF_BILE_ACIDS_AND_BILE_SALTS	4	3519	12228	22	0.482515	0.687436	0.181818	0.730742	FALSE
REACTOME_ANDROGEN_BIOSYNTHESIS	http://www.gsea-msigdb.org/gsea/msigdb/cards/REACTOME_ANDROGEN_BIOSYNTHESIS	0	3519	12228	6	1	1	0	1	FALSE
REACTOME_INSULIN_RECEPTOR_RECYCLING	http://www.gsea-msigdb.org/gsea/msigdb/cards/REACTOME_INSULIN_RECEPTOR_RECYCLING	8	3519	12228	22	0.0171466	0.0995841	0.363636	0.0950081	TRUE
REACTOME_NEF_MEDIATED_DOWNREGULATION_OF_MHC_CLASS_I_COMPLEX_CELL_SURFACE_EXPRESSION	http://www.gsea-msigdb.org/gsea/msigdb/cards/REACTOME_NEF_MEDIATED_DOWNREGULATION_OF_MHC_CLASS_I_COMPLEX_CELL_SURFACE_EXPRESSION	1	3519	12228	9	0.794039	0.896911	0.111111	0.943691	FALSE
REACTOME_SIGNALING_BY_SCF_KIT	http://www.gsea-msigdb.org/gsea/msigdb/cards/REACTOME_SIGNALING_BY_SCF_KIT	6	3519	12228	34	0.473625	0.682901	0.176471	0.730742	FALSE
REACTOME_DEVELOPMENTAL_BIOLOGY	http://www.gsea-msigdb.org/gsea/msigdb/cards/REACTOME_DEVELOPMENTAL_BIOLOGY	169	3519	12228	683	2.38522e-09	3.5492e-07	0.247438	1.85744e-07	FALSE
REACTOME_CROSS_PRESENTATION_OF_SOLUBLE_EXOGENOUS_ANTIGENS_ENDOSOMES	http://www.gsea-msigdb.org/gsea/msigdb/cards/REACTOME_CROSS_PRESENTATION_OF_SOLUBLE_EXOGENOUS_ANTIGENS_ENDOSOMES	9	3519	12228	42	0.22568	0.460016	0.214286	0.481176	FALSE
REACTOME_SIGNALING_BY_NODAL	http://www.gsea-msigdb.org/gsea/msigdb/cards/REACTOME_SIGNALING_BY_NODAL	5	3519	12228	12	0.0316786	0.147073	0.416667	0.146089	FALSE
REACTOME_DAG_AND_IP3_SIGNALING	http://www.gsea-msigdb.org/gsea/msigdb/cards/REACTOME_DAG_AND_IP3_SIGNALING	11	3519	12228	31	0.00680719	0.0553209	0.354839	0.0502089	FALSE
REACTOME_SPRY_REGULATION_OF_FGF_SIGNALING	http://www.gsea-msigdb.org/gsea/msigdb/cards/REACTOME_SPRY_REGULATION_OF_FGF_SIGNALING	1	3519	12228	14	0.914411	0.999983	0.0714286	1	FALSE
REACTOME_ANTIGEN_PROCESSING_CROSS_PRESENTATION	http://www.gsea-msigdb.org/gsea/msigdb/cards/REACTOME_ANTIGEN_PROCESSING_CROSS_PRESENTATION	17	3519	12228	73	0.0697369	0.243588	0.232877	0.241446	FALSE
REACTOME_GROWTH_HORMONE_RECEPTOR_SIGNALING	http://www.gsea-msigdb.org/gsea/msigdb/cards/REACTOME_GROWTH_HORMONE_RECEPTOR_SIGNALING	5	3519	12228	20	0.209508	0.436622	0.25	0.455505	FALSE
REACTOME_CELL_CELL_COMMUNICATION	http://www.gsea-msigdb.org/gsea/msigdb/cards/REACTOME_CELL_CELL_COMMUNICATION	20	3519	12228	93	0.103064	0.299529	0.215054	0.307936	FALSE
REACTOME_ENDOSOMAL_VACUOLAR_PATHWAY	http://www.gsea-msigdb.org/gsea/msigdb/cards/REACTOME_ENDOSOMAL_VACUOLAR_PATHWAY	0	3519	12228	2	1	1	0	1	FALSE
REACTOME_TETRAHYDROBIOPTERIN_BH4_SYNTHESIS_RECYCLING_SALVAGE_AND_REGULATION	http://www.gsea-msigdb.org/gsea/msigdb/cards/REACTOME_TETRAHYDROBIOPTERIN_BH4_SYNTHESIS_RECYCLING_SALVAGE_AND_REGULATION	3	3519	12228	9	0.165092	0.389519	0.333333	0.40396	FALSE
REACTOME_MEIOSIS	http://www.gsea-msigdb.org/gsea/msigdb/cards/REACTOME_MEIOSIS	14	3519	12228	73	0.280272	0.518283	0.191781	0.544673	TRUE
REACTOME_G0_AND_EARLY_G1	http://www.gsea-msigdb.org/gsea/msigdb/cards/REACTOME_G0_AND_EARLY_G1	6	3519	12228	25	0.204159	0.436622	0.24	0.455505	FALSE
REACTOME_REGULATION_OF_KIT_SIGNALING	http://www.gsea-msigdb.org/gsea/msigdb/cards/REACTOME_REGULATION_OF_KIT_SIGNALING	1	3519	12228	12	0.878388	0.967701	0.0833333	1	FALSE
REACTOME_MEMBRANE_TRAFFICKING	http://www.gsea-msigdb.org/gsea/msigdb/cards/REACTOME_MEMBRANE_TRAFFICKING	132	3519	12228	542	3.46986e-07	2.6706e-05	0.243542	1.50647e-05	FALSE
REACTOME_NEF_MEDIATES_DOWN_MODULATION_OF_CELL_SURFACE_RECEPTORS_BY_RECRUITING_THEM_TO_CLATHRIN_ADAPTERS	http://www.gsea-msigdb.org/gsea/msigdb/cards/REACTOME_NEF_MEDIATES_DOWN_MODULATION_OF_CELL_SURFACE_RECEPTORS_BY_RECRUITING_THEM_TO_CLATHRIN_ADAPTERS	4	3519	12228	17	0.288017	0.528663	0.235294	0.554448	FALSE
REACTOME_IMMUNOREGULATORY_INTERACTIONS_BETWEEN_A_LYMPHOID_AND_A_NON_LYMPHOID_CELL	http://www.gsea-msigdb.org/gsea/msigdb/cards/REACTOME_IMMUNOREGULATORY_INTERACTIONS_BETWEEN_A_LYMPHOID_AND_A_NON_LYMPHOID_CELL	11	3519	12228	47	0.124027	0.32957	0.234043	0.336054	FALSE
REACTOME_VITAMIN_B5_PANTOTHENATE_METABOLISM	http://www.gsea-msigdb.org/gsea/msigdb/cards/REACTOME_VITAMIN_B5_PANTOTHENATE_METABOLISM	2	3519	12228	13	0.643324	0.795574	0.153846	0.835368	FALSE
REACTOME_METABOLISM_OF_VITAMINS_AND_COFACTORS	http://www.gsea-msigdb.org/gsea/msigdb/cards/REACTOME_METABOLISM_OF_VITAMINS_AND_COFACTORS	24	3519	12228	142	0.431886	0.644767	0.169014	0.690337	FALSE
REACTOME_TRANS_GOLGI_NETWORK_VESICLE_BUDDING	http://www.gsea-msigdb.org/gsea/msigdb/cards/REACTOME_TRANS_GOLGI_NETWORK_VESICLE_BUDDING	15	3519	12228	67	0.110917	0.314543	0.223881	0.324973	FALSE
REACTOME_RESOLUTION_OF_AP_SITES_VIA_THE_MULTIPLE_NUCLEOTIDE_PATCH_REPLACEMENT_PATHWAY	http://www.gsea-msigdb.org/gsea/msigdb/cards/REACTOME_RESOLUTION_OF_AP_SITES_VIA_THE_MULTIPLE_NUCLEOTIDE_PATCH_REPLACEMENT_PATHWAY	6	3519	12228	24	0.177805	0.403608	0.25	0.421372	FALSE
REACTOME_GAMMA_CARBOXYLATION_TRANSPORT_AND_AMINO_TERMINAL_CLEAVAGE_OF_PROTEINS	http://www.gsea-msigdb.org/gsea/msigdb/cards/REACTOME_GAMMA_CARBOXYLATION_TRANSPORT_AND_AMINO_TERMINAL_CLEAVAGE_OF_PROTEINS	1	3519	12228	6	0.651216	0.795574	0.166667	0.835368	FALSE
REACTOME_CELL_CYCLE	http://www.gsea-msigdb.org/gsea/msigdb/cards/REACTOME_CELL_CYCLE	164	3519	12228	589	2.02389e-13	9.03462e-11	0.278438	4.13716e-11	FALSE
REACTOME_SIGNALING_BY_ERBB4	http://www.gsea-msigdb.org/gsea/msigdb/cards/REACTOME_SIGNALING_BY_ERBB4	11	3519	12228	46	0.110211	0.314164	0.23913	0.324546	FALSE
REACTOME_ORC1_REMOVAL_FROM_CHROMATIN	http://www.gsea-msigdb.org/gsea/msigdb/cards/REACTOME_ORC1_REMOVAL_FROM_CHROMATIN	19	3519	12228	64	0.00462502	0.0446885	0.296875	0.0383283	FALSE
REACTOME_O_LINKED_GLYCOSYLATION_OF_MUCINS	http://www.gsea-msigdb.org/gsea/msigdb/cards/REACTOME_O_LINKED_GLYCOSYLATION_OF_MUCINS	6	3519	12228	37	0.561142	0.739793	0.162162	0.791537	FALSE
REACTOME_SULFUR_AMINO_ACID_METABOLISM	http://www.gsea-msigdb.org/gsea/msigdb/cards/REACTOME_SULFUR_AMINO_ACID_METABOLISM	7	3519	12228	25	0.0943532	0.284975	0.28	0.290582	FALSE
REACTOME_DOWNREGULATION_OF_ERBB2_ERBB3_SIGNALING	http://www.gsea-msigdb.org/gsea/msigdb/cards/REACTOME_DOWNREGULATION_OF_ERBB2_ERBB3_SIGNALING	2	3519	12228	11	0.548914	0.727539	0.181818	0.777417	FALSE
REACTOME_ANTIVIRAL_MECHANISM_BY_IFN_STIMULATED_GENES	http://www.gsea-msigdb.org/gsea/msigdb/cards/REACTOME_ANTIVIRAL_MECHANISM_BY_IFN_STIMULATED_GENES	21	3519	12228	76	0.00747573	0.0598059	0.276316	0.0542543	FALSE
REACTOME_PROLACTIN_RECEPTOR_SIGNALING	http://www.gsea-msigdb.org/gsea/msigdb/cards/REACTOME_PROLACTIN_RECEPTOR_SIGNALING	3	3519	12228	13	0.350062	0.577624	0.230769	0.615116	FALSE
REACTOME_SIGNALING_BY_ERBB2	http://www.gsea-msigdb.org/gsea/msigdb/cards/REACTOME_SIGNALING_BY_ERBB2	10	3519	12228	42	0.126854	0.33468	0.238095	0.340732	FALSE
REACTOME_SPHINGOLIPID_DE_NOVO_BIOSYNTHESIS	http://www.gsea-msigdb.org/gsea/msigdb/cards/REACTOME_SPHINGOLIPID_DE_NOVO_BIOSYNTHESIS	10	3519	12228	36	0.0533432	0.210729	0.277778	0.211391	FALSE
REACTOME_TERMINATION_OF_O_GLYCAN_BIOSYNTHESIS	http://www.gsea-msigdb.org/gsea/msigdb/cards/REACTOME_TERMINATION_OF_O_GLYCAN_BIOSYNTHESIS	2	3519	12228	12	0.598207	0.759498	0.166667	0.803505	FALSE
REACTOME_DEFENSINS	http://www.gsea-msigdb.org/gsea/msigdb/cards/REACTOME_DEFENSINS	1	3519	12228	7	0.707381	0.836268	0.142857	0.878807	FALSE
REACTOME_CONSTITUTIVE_SIGNALING_BY_LIGAND_RESPONSIVE_EGFR_CANCER_VARIANTS	http://www.gsea-msigdb.org/gsea/msigdb/cards/REACTOME_CONSTITUTIVE_SIGNALING_BY_LIGAND_RESPONSIVE_EGFR_CANCER_VARIANTS	5	3519	12228	19	0.179384	0.403608	0.263158	0.421372	FALSE
REACTOME_GRB2_EVENTS_IN_ERBB2_SIGNALING	http://www.gsea-msigdb.org/gsea/msigdb/cards/REACTOME_GRB2_EVENTS_IN_ERBB2_SIGNALING	1	3519	12228	13	0.897977	0.984906	0.0769231	1	FALSE
REACTOME_SIGNALING_BY_EGFR_IN_CANCER	http://www.gsea-msigdb.org/gsea/msigdb/cards/REACTOME_SIGNALING_BY_EGFR_IN_CANCER	5	3519	12228	22	0.273855	0.509371	0.227273	0.53474	FALSE
REACTOME_BETA_DEFENSINS	http://www.gsea-msigdb.org/gsea/msigdb/cards/REACTOME_BETA_DEFENSINS	0	3519	12228	1	1	1	0	1	FALSE
REACTOME_SRP_DEPENDENT_COTRANSLATIONAL_PROTEIN_TARGETING_TO_MEMBRANE	http://www.gsea-msigdb.org/gsea/msigdb/cards/REACTOME_SRP_DEPENDENT_COTRANSLATIONAL_PROTEIN_TARGETING_TO_MEMBRANE	15	3519	12228	85	0.392646	0.615007	0.176471	0.660717	FALSE
REACTOME_PI3K_EVENTS_IN_ERBB4_SIGNALING	http://www.gsea-msigdb.org/gsea/msigdb/cards/REACTOME_PI3K_EVENTS_IN_ERBB4_SIGNALING	2	3519	12228	8	0.377521	0.595917	0.25	0.638551	FALSE
REACTOME_SHC1_EVENTS_IN_ERBB4_SIGNALING	http://www.gsea-msigdb.org/gsea/msigdb/cards/REACTOME_SHC1_EVENTS_IN_ERBB4_SIGNALING	2	3519	12228	12	0.598207	0.759498	0.166667	0.803505	FALSE
REACTOME_PI3K_EVENTS_IN_ERBB2_SIGNALING	http://www.gsea-msigdb.org/gsea/msigdb/cards/REACTOME_PI3K_EVENTS_IN_ERBB2_SIGNALING	3	3519	12228	13	0.350062	0.577624	0.230769	0.615116	FALSE
REACTOME_NUCLEAR_SIGNALING_BY_ERBB4	http://www.gsea-msigdb.org/gsea/msigdb/cards/REACTOME_NUCLEAR_SIGNALING_BY_ERBB4	6	3519	12228	24	0.177805	0.403608	0.25	0.421372	FALSE
REACTOME_GLYCOSPHINGOLIPID_METABOLISM	http://www.gsea-msigdb.org/gsea/msigdb/cards/REACTOME_GLYCOSPHINGOLIPID_METABOLISM	4	3519	12228	31	0.758291	0.868843	0.129032	0.915735	FALSE
REACTOME_DEGRADATION_OF_THE_EXTRACELLULAR_MATRIX	http://www.gsea-msigdb.org/gsea/msigdb/cards/REACTOME_DEGRADATION_OF_THE_EXTRACELLULAR_MATRIX	18	3519	12228	69	0.0227349	0.12001	0.26087	0.117408	FALSE
REACTOME_MITOCHONDRIAL_PROTEIN_IMPORT	http://www.gsea-msigdb.org/gsea/msigdb/cards/REACTOME_MITOCHONDRIAL_PROTEIN_IMPORT	13	3519	12228	64	0.221999	0.455005	0.203125	0.475601	FALSE
REACTOME_SIGNALING_BY_HIPPO	http://www.gsea-msigdb.org/gsea/msigdb/cards/REACTOME_SIGNALING_BY_HIPPO	5	3519	12228	19	0.179384	0.403608	0.263158	0.421372	FALSE
REACTOME_ACTIVATED_NOTCH1_TRANSMITS_SIGNAL_TO_THE_NUCLEUS	http://www.gsea-msigdb.org/gsea/msigdb/cards/REACTOME_ACTIVATED_NOTCH1_TRANSMITS_SIGNAL_TO_THE_NUCLEUS	8	3519	12228	26	0.0463992	0.189676	0.307692	0.189065	FALSE
REACTOME_TRAFFICKING_AND_PROCESSING_OF_ENDOSOMAL_TLR	http://www.gsea-msigdb.org/gsea/msigdb/cards/REACTOME_TRAFFICKING_AND_PROCESSING_OF_ENDOSOMAL_TLR	1	3519	12228	8	0.754503	0.866053	0.125	0.912176	FALSE
REACTOME_SIGNALING_BY_NOTCH4	http://www.gsea-msigdb.org/gsea/msigdb/cards/REACTOME_SIGNALING_BY_NOTCH4	20	3519	12228	69	0.00502001	0.0464924	0.289855	0.0407077	FALSE
REACTOME_DOWNSTREAM_SIGNALING_EVENTS_OF_B_CELL_RECEPTOR_BCR	http://www.gsea-msigdb.org/gsea/msigdb/cards/REACTOME_DOWNSTREAM_SIGNALING_EVENTS_OF_B_CELL_RECEPTOR_BCR	13	3519	12228	72	0.372692	0.595917	0.180556	0.638551	FALSE
REACTOME_YAP1_AND_WWTR1_TAZ_STIMULATED_GENE_EXPRESSION	http://www.gsea-msigdb.org/gsea/msigdb/cards/REACTOME_YAP1_AND_WWTR1_TAZ_STIMULATED_GENE_EXPRESSION	1	3519	12228	10	0.82721	0.92409	0.1	0.971813	FALSE
REACTOME_SIGNALING_BY_NOTCH2	http://www.gsea-msigdb.org/gsea/msigdb/cards/REACTOME_SIGNALING_BY_NOTCH2	8	3519	12228	24	0.029321	0.141349	0.333333	0.139456	FALSE
REACTOME_PRE_NOTCH_EXPRESSION_AND_PROCESSING	http://www.gsea-msigdb.org/gsea/msigdb/cards/REACTOME_PRE_NOTCH_EXPRESSION_AND_PROCESSING	12	3519	12228	57	0.197228	0.426949	0.210526	0.445489	FALSE
REACTOME_SIGNALING_BY_THE_B_CELL_RECEPTOR_BCR	http://www.gsea-msigdb.org/gsea/msigdb/cards/REACTOME_SIGNALING_BY_THE_B_CELL_RECEPTOR_BCR	17	3519	12228	95	0.357547	0.585936	0.178947	0.625357	FALSE
REACTOME_EXTRACELLULAR_MATRIX_ORGANIZATION	http://www.gsea-msigdb.org/gsea/msigdb/cards/REACTOME_EXTRACELLULAR_MATRIX_ORGANIZATION	40	3519	12228	171	0.0081991	0.0637524	0.233918	0.0580026	FALSE
REACTOME_NOTCH1_INTRACELLULAR_DOMAIN_REGULATES_TRANSCRIPTION	http://www.gsea-msigdb.org/gsea/msigdb/cards/REACTOME_NOTCH1_INTRACELLULAR_DOMAIN_REGULATES_TRANSCRIPTION	7	3519	12228	37	0.385622	0.606988	0.189189	0.650684	FALSE
REACTOME_PRE_NOTCH_PROCESSING_IN_GOLGI	http://www.gsea-msigdb.org/gsea/msigdb/cards/REACTOME_PRE_NOTCH_PROCESSING_IN_GOLGI	4	3519	12228	13	0.143744	0.362344	0.307692	0.372535	FALSE
REACTOME_SIGNALING_BY_NOTCH1	http://www.gsea-msigdb.org/gsea/msigdb/cards/REACTOME_SIGNALING_BY_NOTCH1	14	3519	12228	58	0.0733415	0.249921	0.241379	0.24987	FALSE
REACTOME_SIGNALING_BY_NOTCH3	http://www.gsea-msigdb.org/gsea/msigdb/cards/REACTOME_SIGNALING_BY_NOTCH3	11	3519	12228	41	0.0552001	0.214335	0.268293	0.214526	FALSE
REACTOME_TRIGLYCERIDE_BIOSYNTHESIS	http://www.gsea-msigdb.org/gsea/msigdb/cards/REACTOME_TRIGLYCERIDE_BIOSYNTHESIS	1	3519	12228	9	0.794039	0.896911	0.111111	0.943691	FALSE
REACTOME_INSULIN_RECEPTOR_SIGNALLING_CASCADE	http://www.gsea-msigdb.org/gsea/msigdb/cards/REACTOME_INSULIN_RECEPTOR_SIGNALLING_CASCADE	10	3519	12228	40	0.0981219	0.290201	0.25	0.297095	TRUE
REACTOME_ARMS_MEDIATED_ACTIVATION	http://www.gsea-msigdb.org/gsea/msigdb/cards/REACTOME_ARMS_MEDIATED_ACTIVATION	2	3519	12228	5	0.185349	0.403608	0.4	0.421372	FALSE
REACTOME_PROLONGED_ERK_ACTIVATION_EVENTS	http://www.gsea-msigdb.org/gsea/msigdb/cards/REACTOME_PROLONGED_ERK_ACTIVATION_EVENTS	3	3519	12228	12	0.30245	0.537904	0.25	0.564513	FALSE
REACTOME_SIGNALLING_TO_RAS	http://www.gsea-msigdb.org/gsea/msigdb/cards/REACTOME_SIGNALLING_TO_RAS	2	3519	12228	15	0.721385	0.846992	0.133333	0.890232	FALSE
REACTOME_SIGNALING_BY_BMP	http://www.gsea-msigdb.org/gsea/msigdb/cards/REACTOME_SIGNALING_BY_BMP	5	3519	12228	15	0.0794301	0.261873	0.333333	0.263835	FALSE
REACTOME_CELL_SURFACE_INTERACTIONS_AT_THE_VASCULAR_WALL	http://www.gsea-msigdb.org/gsea/msigdb/cards/REACTOME_CELL_SURFACE_INTERACTIONS_AT_THE_VASCULAR_WALL	12	3519	12228	86	0.74903	0.866053	0.139535	0.912176	FALSE
REACTOME_SIGNALLING_TO_ERKS	http://www.gsea-msigdb.org/gsea/msigdb/cards/REACTOME_SIGNALLING_TO_ERKS	6	3519	12228	29	0.320295	0.548235	0.206897	0.57856	FALSE
REACTOME_P38MAPK_EVENTS	http://www.gsea-msigdb.org/gsea/msigdb/cards/REACTOME_P38MAPK_EVENTS	1	3519	12228	11	0.855039	0.947121	0.0909091	0.99643	TRUE
REACTOME_ACYL_CHAIN_REMODELLING_OF_PI	http://www.gsea-msigdb.org/gsea/msigdb/cards/REACTOME_ACYL_CHAIN_REMODELLING_OF_PI	2	3519	12228	10	0.495505	0.687436	0.2	0.730742	FALSE
REACTOME_TGF_BETA_RECEPTOR_SIGNALING_IN_EMT_EPITHELIAL_TO_MESENCHYMAL_TRANSITION	http://www.gsea-msigdb.org/gsea/msigdb/cards/REACTOME_TGF_BETA_RECEPTOR_SIGNALING_IN_EMT_EPITHELIAL_TO_MESENCHYMAL_TRANSITION	2	3519	12228	14	0.684333	0.826084	0.142857	0.869438	FALSE
REACTOME_DOWNREGULATION_OF_TGF_BETA_RECEPTOR_SIGNALING	http://www.gsea-msigdb.org/gsea/msigdb/cards/REACTOME_DOWNREGULATION_OF_TGF_BETA_RECEPTOR_SIGNALING	4	3519	12228	22	0.482515	0.687436	0.181818	0.730742	FALSE
REACTOME_COLLAGEN_FORMATION	http://www.gsea-msigdb.org/gsea/msigdb/cards/REACTOME_COLLAGEN_FORMATION	13	3519	12228	41	0.00985646	0.0721606	0.317073	0.0659079	FALSE
REACTOME_SMAD2_SMAD3_SMAD4_HETEROTRIMER_REGULATES_TRANSCRIPTION	http://www.gsea-msigdb.org/gsea/msigdb/cards/REACTOME_SMAD2_SMAD3_SMAD4_HETEROTRIMER_REGULATES_TRANSCRIPTION	11	3519	12228	28	0.00274665	0.031462	0.392857	0.026499	FALSE
REACTOME_SIGNALING_BY_FGFR_IN_DISEASE	http://www.gsea-msigdb.org/gsea/msigdb/cards/REACTOME_SIGNALING_BY_FGFR_IN_DISEASE	16	3519	12228	51	0.00498693	0.0464924	0.313725	0.04054	FALSE
REACTOME_HS_GAG_DEGRADATION	http://www.gsea-msigdb.org/gsea/msigdb/cards/REACTOME_HS_GAG_DEGRADATION	2	3519	12228	18	0.811071	0.913837	0.111111	0.961836	FALSE
REACTOME_SYNTHESIS_OF_PIPS_AT_THE_EARLY_ENDOSOME_MEMBRANE	http://www.gsea-msigdb.org/gsea/msigdb/cards/REACTOME_SYNTHESIS_OF_PIPS_AT_THE_EARLY_ENDOSOME_MEMBRANE	5	3519	12228	14	0.0607295	0.224418	0.357143	0.224099	FALSE
REACTOME_SIGNALLING_TO_P38_VIA_RIT_AND_RIN	http://www.gsea-msigdb.org/gsea/msigdb/cards/REACTOME_SIGNALLING_TO_P38_VIA_RIT_AND_RIN	1	3519	12228	3	0.409397	0.61991	0.333333	0.662889	FALSE
REACTOME_ACYL_CHAIN_REMODELLING_OF_PC	http://www.gsea-msigdb.org/gsea/msigdb/cards/REACTOME_ACYL_CHAIN_REMODELLING_OF_PC	3	3519	12228	17	0.531136	0.713724	0.176471	0.761582	FALSE
REACTOME_SYNTHESIS_OF_PIPS_AT_THE_GOLGI_MEMBRANE	http://www.gsea-msigdb.org/gsea/msigdb/cards/REACTOME_SYNTHESIS_OF_PIPS_AT_THE_GOLGI_MEMBRANE	2	3519	12228	16	0.754693	0.866053	0.125	0.912176	FALSE
REACTOME_TGF_BETA_RECEPTOR_SIGNALING_ACTIVATES_SMADS	http://www.gsea-msigdb.org/gsea/msigdb/cards/REACTOME_TGF_BETA_RECEPTOR_SIGNALING_ACTIVATES_SMADS	6	3519	12228	28	0.290088	0.52985	0.214286	0.557233	FALSE
REACTOME_PHOSPHOLIPID_METABOLISM	http://www.gsea-msigdb.org/gsea/msigdb/cards/REACTOME_PHOSPHOLIPID_METABOLISM	38	3519	12228	171	0.0218208	0.118501	0.222222	0.113826	FALSE
REACTOME_CS_DS_DEGRADATION	http://www.gsea-msigdb.org/gsea/msigdb/cards/REACTOME_CS_DS_DEGRADATION	3	3519	12228	10	0.209054	0.436622	0.3	0.455505	FALSE
REACTOME_SYNTHESIS_OF_PA	http://www.gsea-msigdb.org/gsea/msigdb/cards/REACTOME_SYNTHESIS_OF_PA	8	3519	12228	28	0.0689133	0.242228	0.285714	0.24034	FALSE
REACTOME_SYNTHESIS_OF_PIPS_AT_THE_LATE_ENDOSOME_MEMBRANE	http://www.gsea-msigdb.org/gsea/msigdb/cards/REACTOME_SYNTHESIS_OF_PIPS_AT_THE_LATE_ENDOSOME_MEMBRANE	4	3519	12228	11	0.086095	0.273199	0.363636	0.276471	FALSE
REACTOME_SYNTHESIS_OF_PE	http://www.gsea-msigdb.org/gsea/msigdb/cards/REACTOME_SYNTHESIS_OF_PE	3	3519	12228	10	0.209054	0.436622	0.3	0.455505	FALSE
REACTOME_GASTRIN_CREB_SIGNALLING_PATHWAY_VIA_PKC_AND_MAPK	http://www.gsea-msigdb.org/gsea/msigdb/cards/REACTOME_GASTRIN_CREB_SIGNALLING_PATHWAY_VIA_PKC_AND_MAPK	0	3519	12228	14	1	1	0	1	TRUE
REACTOME_CHONDROITIN_SULFATE_BIOSYNTHESIS	http://www.gsea-msigdb.org/gsea/msigdb/cards/REACTOME_CHONDROITIN_SULFATE_BIOSYNTHESIS	4	3519	12228	12	0.113303	0.314543	0.333333	0.324973	FALSE
REACTOME_HYALURONAN_UPTAKE_AND_DEGRADATION	http://www.gsea-msigdb.org/gsea/msigdb/cards/REACTOME_HYALURONAN_UPTAKE_AND_DEGRADATION	4	3519	12228	9	0.0428414	0.181791	0.444444	0.180489	FALSE
REACTOME_SYNTHESIS_OF_PIPS_AT_THE_PLASMA_MEMBRANE	http://www.gsea-msigdb.org/gsea/msigdb/cards/REACTOME_SYNTHESIS_OF_PIPS_AT_THE_PLASMA_MEMBRANE	10	3519	12228	45	0.177428	0.403608	0.222222	0.421372	FALSE
REACTOME_THE_ACTIVATION_OF_ARYLSULFATASES	http://www.gsea-msigdb.org/gsea/msigdb/cards/REACTOME_THE_ACTIVATION_OF_ARYLSULFATASES	0	3519	12228	4	1	1	0	1	FALSE
REACTOME_TRANSCRIPTIONAL_ACTIVITY_OF_SMAD2_SMAD3_SMAD4_HETEROTRIMER	http://www.gsea-msigdb.org/gsea/msigdb/cards/REACTOME_TRANSCRIPTIONAL_ACTIVITY_OF_SMAD2_SMAD3_SMAD4_HETEROTRIMER	14	3519	12228	40	0.00276279	0.031462	0.35	0.026499	FALSE
REACTOME_HYALURONAN_METABOLISM	http://www.gsea-msigdb.org/gsea/msigdb/cards/REACTOME_HYALURONAN_METABOLISM	4	3519	12228	12	0.113303	0.314543	0.333333	0.324973	FALSE
REACTOME_DOWNREGULATION_OF_SMAD2_3_SMAD4_TRANSCRIPTIONAL_ACTIVITY	http://www.gsea-msigdb.org/gsea/msigdb/cards/REACTOME_DOWNREGULATION_OF_SMAD2_3_SMAD4_TRANSCRIPTIONAL_ACTIVITY	8	3519	12228	23	0.0226645	0.12001	0.347826	0.117106	FALSE
REACTOME_KERATAN_SULFATE_BIOSYNTHESIS	http://www.gsea-msigdb.org/gsea/msigdb/cards/REACTOME_KERATAN_SULFATE_BIOSYNTHESIS	5	3519	12228	18	0.151041	0.371691	0.277778	0.384739	FALSE
REACTOME_REVERSIBLE_HYDRATION_OF_CARBON_DIOXIDE	http://www.gsea-msigdb.org/gsea/msigdb/cards/REACTOME_REVERSIBLE_HYDRATION_OF_CARBON_DIOXIDE	0	3519	12228	3	1	1	0	1	FALSE
REACTOME_PI_METABOLISM	http://www.gsea-msigdb.org/gsea/msigdb/cards/REACTOME_PI_METABOLISM	15	3519	12228	71	0.159783	0.388492	0.211268	0.401997	FALSE
REACTOME_ABACAVIR_TRANSPORT_AND_METABOLISM	http://www.gsea-msigdb.org/gsea/msigdb/cards/REACTOME_ABACAVIR_TRANSPORT_AND_METABOLISM	1	3519	12228	7	0.707381	0.836268	0.142857	0.878807	FALSE
REACTOME_CHONDROITIN_SULFATE_DERMATAN_SULFATE_METABOLISM	http://www.gsea-msigdb.org/gsea/msigdb/cards/REACTOME_CHONDROITIN_SULFATE_DERMATAN_SULFATE_METABOLISM	7	3519	12228	34	0.301715	0.537904	0.205882	0.564513	FALSE
REACTOME_SYNTHESIS_OF_PC	http://www.gsea-msigdb.org/gsea/msigdb/cards/REACTOME_SYNTHESIS_OF_PC	7	3519	12228	25	0.0943532	0.284975	0.28	0.290582	FALSE
REACTOME_HS_GAG_BIOSYNTHESIS	http://www.gsea-msigdb.org/gsea/msigdb/cards/REACTOME_HS_GAG_BIOSYNTHESIS	7	3519	12228	20	0.0312472	0.147073	0.35	0.146089	FALSE
REACTOME_KERATAN_SULFATE_KERATIN_METABOLISM	http://www.gsea-msigdb.org/gsea/msigdb/cards/REACTOME_KERATAN_SULFATE_KERATIN_METABOLISM	6	3519	12228	23	0.152942	0.373487	0.26087	0.38677	FALSE
REACTOME_APOPTOSIS_INDUCED_DNA_FRAGMENTATION	http://www.gsea-msigdb.org/gsea/msigdb/cards/REACTOME_APOPTOSIS_INDUCED_DNA_FRAGMENTATION	1	3519	12228	10	0.82721	0.92409	0.1	0.971813	TRUE
REACTOME_KERATAN_SULFATE_DEGRADATION	http://www.gsea-msigdb.org/gsea/msigdb/cards/REACTOME_KERATAN_SULFATE_DEGRADATION	2	3519	12228	8	0.377521	0.595917	0.25	0.638551	FALSE
REACTOME_HEPARAN_SULFATE_HEPARIN_HS_GAG_METABOLISM	http://www.gsea-msigdb.org/gsea/msigdb/cards/REACTOME_HEPARAN_SULFATE_HEPARIN_HS_GAG_METABOLISM	10	3519	12228	37	0.0629551	0.227004	0.27027	0.227939	FALSE
REACTOME_GLYCOSAMINOGLYCAN_METABOLISM	http://www.gsea-msigdb.org/gsea/msigdb/cards/REACTOME_GLYCOSAMINOGLYCAN_METABOLISM	23	3519	12228	85	0.00694671	0.0557736	0.270588	0.0509045	FALSE
REACTOME_ACYL_CHAIN_REMODELLING_OF_PG	http://www.gsea-msigdb.org/gsea/msigdb/cards/REACTOME_ACYL_CHAIN_REMODELLING_OF_PG	3	3519	12228	9	0.165092	0.389519	0.333333	0.40396	FALSE
REACTOME_ACYL_CHAIN_REMODELLING_OF_PE	http://www.gsea-msigdb.org/gsea/msigdb/cards/REACTOME_ACYL_CHAIN_REMODELLING_OF_PE	2	3519	12228	16	0.754693	0.866053	0.125	0.912176	FALSE
REACTOME_ACYL_CHAIN_REMODELLING_OF_PS	http://www.gsea-msigdb.org/gsea/msigdb/cards/REACTOME_ACYL_CHAIN_REMODELLING_OF_PS	1	3519	12228	14	0.914411	0.999983	0.0714286	1	FALSE
REACTOME_MHC_CLASS_II_ANTIGEN_PRESENTATION	http://www.gsea-msigdb.org/gsea/msigdb/cards/REACTOME_MHC_CLASS_II_ANTIGEN_PRESENTATION	25	3519	12228	90	0.00346554	0.0373676	0.277778	0.0313111	FALSE
REACTOME_GLYCEROPHOSPHOLIPID_BIOSYNTHESIS	http://www.gsea-msigdb.org/gsea/msigdb/cards/REACTOME_GLYCEROPHOSPHOLIPID_BIOSYNTHESIS	23	3519	12228	101	0.0497863	0.200946	0.227723	0.200501	FALSE
REACTOME_A_TETRASACCHARIDE_LINKER_SEQUENCE_IS_REQUIRED_FOR_GAG_SYNTHESIS	http://www.gsea-msigdb.org/gsea/msigdb/cards/REACTOME_A_TETRASACCHARIDE_LINKER_SEQUENCE_IS_REQUIRED_FOR_GAG_SYNTHESIS	3	3519	12228	17	0.531136	0.713724	0.176471	0.761582	FALSE
REACTOME_PLATELET_ADHESION_TO_EXPOSED_COLLAGEN	http://www.gsea-msigdb.org/gsea/msigdb/cards/REACTOME_PLATELET_ADHESION_TO_EXPOSED_COLLAGEN	1	3519	12228	7	0.707381	0.836268	0.142857	0.878807	FALSE
REACTOME_VEGF_LIGAND_RECEPTOR_INTERACTIONS	http://www.gsea-msigdb.org/gsea/msigdb/cards/REACTOME_VEGF_LIGAND_RECEPTOR_INTERACTIONS	1	3519	12228	2	0.296062	0.537904	0.5	0.561345	FALSE
REACTOME_MICRORNA_MIRNA_BIOGENESIS	http://www.gsea-msigdb.org/gsea/msigdb/cards/REACTOME_MICRORNA_MIRNA_BIOGENESIS	9	3519	12228	24	0.00935146	0.069074	0.375	0.0628469	FALSE
REACTOME_NUCLEAR_EVENTS_KINASE_AND_TRANSCRIPTION_FACTOR_ACTIVATION	http://www.gsea-msigdb.org/gsea/msigdb/cards/REACTOME_NUCLEAR_EVENTS_KINASE_AND_TRANSCRIPTION_FACTOR_ACTIVATION	11	3519	12228	45	0.0973254	0.290201	0.244444	0.297095	FALSE
REACTOME_RETROGRADE_NEUROTROPHIN_SIGNALLING	http://www.gsea-msigdb.org/gsea/msigdb/cards/REACTOME_RETROGRADE_NEUROTROPHIN_SIGNALLING	3	3519	12228	11	0.255164	0.485115	0.272727	0.505587	FALSE
REACTOME_ERKS_ARE_INACTIVATED	http://www.gsea-msigdb.org/gsea/msigdb/cards/REACTOME_ERKS_ARE_INACTIVATED	2	3519	12228	11	0.548914	0.727539	0.181818	0.777417	FALSE
REACTOME_NEGATIVE_REGULATION_OF_THE_PI3K_AKT_NETWORK	http://www.gsea-msigdb.org/gsea/msigdb/cards/REACTOME_NEGATIVE_REGULATION_OF_THE_PI3K_AKT_NETWORK	13	3519	12228	78	0.493034	0.687436	0.166667	0.730742	FALSE
REACTOME_PI3K_AKT_ACTIVATION	http://www.gsea-msigdb.org/gsea/msigdb/cards/REACTOME_PI3K_AKT_ACTIVATION	1	3519	12228	5	0.584274	0.75121	0.2	0.79414	FALSE
REACTOME_EGFR_DOWNREGULATION	http://www.gsea-msigdb.org/gsea/msigdb/cards/REACTOME_EGFR_DOWNREGULATION	5	3519	12228	28	0.477753	0.687436	0.178571	0.730742	FALSE
REACTOME_PROCESSING_OF_CAPPED_INTRON_CONTAINING_PRE_MRNA	http://www.gsea-msigdb.org/gsea/msigdb/cards/REACTOME_PROCESSING_OF_CAPPED_INTRON_CONTAINING_PRE_MRNA	87	3519	12228	229	8.18172e-16	6.0872e-13	0.379913	3.21116e-13	FALSE
REACTOME_PECAM1_INTERACTIONS	http://www.gsea-msigdb.org/gsea/msigdb/cards/REACTOME_PECAM1_INTERACTIONS	2	3519	12228	10	0.495505	0.687436	0.2	0.730742	FALSE
REACTOME_TCR_SIGNALING	http://www.gsea-msigdb.org/gsea/msigdb/cards/REACTOME_TCR_SIGNALING	23	3519	12228	91	0.0161049	0.0986509	0.252747	0.0916996	FALSE
REACTOME_REGULATION_OF_PYRUVATE_DEHYDROGENASE_PDH_COMPLEX	http://www.gsea-msigdb.org/gsea/msigdb/cards/REACTOME_REGULATION_OF_PYRUVATE_DEHYDROGENASE_PDH_COMPLEX	3	3519	12228	15	0.44349	0.644767	0.2	0.690337	FALSE
REACTOME_BASIGIN_INTERACTIONS	http://www.gsea-msigdb.org/gsea/msigdb/cards/REACTOME_BASIGIN_INTERACTIONS	2	3519	12228	17	0.7845	0.895654	0.117647	0.942514	FALSE
REACTOME_AKT_PHOSPHORYLATES_TARGETS_IN_THE_CYTOSOL	http://www.gsea-msigdb.org/gsea/msigdb/cards/REACTOME_AKT_PHOSPHORYLATES_TARGETS_IN_THE_CYTOSOL	5	3519	12228	14	0.0607295	0.224418	0.357143	0.224099	FALSE
REACTOME_GAB1_SIGNALOSOME	http://www.gsea-msigdb.org/gsea/msigdb/cards/REACTOME_GAB1_SIGNALOSOME	4	3519	12228	13	0.143744	0.362344	0.307692	0.372535	FALSE
REACTOME_SHC1_EVENTS_IN_EGFR_SIGNALING	http://www.gsea-msigdb.org/gsea/msigdb/cards/REACTOME_SHC1_EVENTS_IN_EGFR_SIGNALING	1	3519	12228	11	0.855039	0.947121	0.0909091	0.99643	FALSE
REACTOME_ACTIVATION_OF_THE_MRNA_UPON_BINDING_OF_THE_CAP_BINDING_COMPLEX_AND_EIFS_AND_SUBSEQUENT_BINDING_TO_43S	http://www.gsea-msigdb.org/gsea/msigdb/cards/REACTOME_ACTIVATION_OF_THE_MRNA_UPON_BINDING_OF_THE_CAP_BINDING_COMPLEX_AND_EIFS_AND_SUBSEQUENT_BINDING_TO_43S	10	3519	12228	53	0.34518	0.577624	0.188679	0.61357	FALSE
REACTOME_GLUTAMATE_NEUROTRANSMITTER_RELEASE_CYCLE	http://www.gsea-msigdb.org/gsea/msigdb/cards/REACTOME_GLUTAMATE_NEUROTRANSMITTER_RELEASE_CYCLE	1	3519	12228	14	0.914411	0.999983	0.0714286	1	FALSE
REACTOME_ERK_MAPK_TARGETS	http://www.gsea-msigdb.org/gsea/msigdb/cards/REACTOME_ERK_MAPK_TARGETS	3	3519	12228	19	0.610441	0.771083	0.157895	0.815139	TRUE
REACTOME_TIE2_SIGNALING	http://www.gsea-msigdb.org/gsea/msigdb/cards/REACTOME_TIE2_SIGNALING	2	3519	12228	16	0.754693	0.866053	0.125	0.912176	FALSE
REACTOME_GENERATION_OF_SECOND_MESSENGER_MOLECULES	http://www.gsea-msigdb.org/gsea/msigdb/cards/REACTOME_GENERATION_OF_SECOND_MESSENGER_MOLECULES	5	3519	12228	15	0.0794301	0.261873	0.333333	0.263835	FALSE
REACTOME_RESPONSE_TO_ELEVATED_PLATELET_CYTOSOLIC_CA2	http://www.gsea-msigdb.org/gsea/msigdb/cards/REACTOME_RESPONSE_TO_ELEVATED_PLATELET_CYTOSOLIC_CA2	20	3519	12228	85	0.0477039	0.193591	0.235294	0.193738	FALSE
REACTOME_TRANSPORT_OF_MATURE_TRANSCRIPT_TO_CYTOPLASM	http://www.gsea-msigdb.org/gsea/msigdb/cards/REACTOME_TRANSPORT_OF_MATURE_TRANSCRIPT_TO_CYTOPLASM	30	3519	12228	79	2.20704e-06	0.000123153	0.379747	7.41627e-05	FALSE
REACTOME_METABOLISM_OF_AMINO_ACIDS_AND_DERIVATIVES	http://www.gsea-msigdb.org/gsea/msigdb/cards/REACTOME_METABOLISM_OF_AMINO_ACIDS_AND_DERIVATIVES	62	3519	12228	286	0.00770058	0.0607339	0.216783	0.0549114	FALSE
REACTOME_FATTY_ACYL_COA_BIOSYNTHESIS	http://www.gsea-msigdb.org/gsea/msigdb/cards/REACTOME_FATTY_ACYL_COA_BIOSYNTHESIS	8	3519	12228	30	0.0970945	0.290201	0.266667	0.297095	FALSE
REACTOME_E2F_ENABLED_INHIBITION_OF_PRE_REPLICATION_COMPLEX_FORMATION	http://www.gsea-msigdb.org/gsea/msigdb/cards/REACTOME_E2F_ENABLED_INHIBITION_OF_PRE_REPLICATION_COMPLEX_FORMATION	3	3519	12228	9	0.165092	0.389519	0.333333	0.40396	FALSE
REACTOME_P75NTR_RECRUITS_SIGNALLING_COMPLEXES	http://www.gsea-msigdb.org/gsea/msigdb/cards/REACTOME_P75NTR_RECRUITS_SIGNALLING_COMPLEXES	3	3519	12228	11	0.255164	0.485115	0.272727	0.505587	FALSE
REACTOME_BIOLOGICAL_OXIDATIONS	http://www.gsea-msigdb.org/gsea/msigdb/cards/REACTOME_BIOLOGICAL_OXIDATIONS	24	3519	12228	108	0.0586277	0.219928	0.222222	0.220489	FALSE
REACTOME_REGULATED_PROTEOLYSIS_OF_P75NTR	http://www.gsea-msigdb.org/gsea/msigdb/cards/REACTOME_REGULATED_PROTEOLYSIS_OF_P75NTR	4	3519	12228	11	0.086095	0.273199	0.363636	0.276471	FALSE
REACTOME_TRANSMISSION_ACROSS_CHEMICAL_SYNAPSES	http://www.gsea-msigdb.org/gsea/msigdb/cards/REACTOME_TRANSMISSION_ACROSS_CHEMICAL_SYNAPSES	30	3519	12228	163	0.239022	0.480196	0.184049	0.50105	FALSE
REACTOME_CASPASE_MEDIATED_CLEAVAGE_OF_CYTOSKELETAL_PROTEINS	http://www.gsea-msigdb.org/gsea/msigdb/cards/REACTOME_CASPASE_MEDIATED_CLEAVAGE_OF_CYTOSKELETAL_PROTEINS	3	3519	12228	12	0.30245	0.537904	0.25	0.564513	FALSE
REACTOME_XENOBIOTICS	http://www.gsea-msigdb.org/gsea/msigdb/cards/REACTOME_XENOBIOTICS	0	3519	12228	7	1	1	0	1	FALSE
REACTOME_INTEGRIN_CELL_SURFACE_INTERACTIONS	http://www.gsea-msigdb.org/gsea/msigdb/cards/REACTOME_INTEGRIN_CELL_SURFACE_INTERACTIONS	10	3519	12228	45	0.177428	0.403608	0.222222	0.421372	FALSE
REACTOME_CYTOCHROME_P450_ARRANGED_BY_SUBSTRATE_TYPE	http://www.gsea-msigdb.org/gsea/msigdb/cards/REACTOME_CYTOCHROME_P450_ARRANGED_BY_SUBSTRATE_TYPE	3	3519	12228	30	0.882554	0.971811	0.1	1	FALSE
REACTOME_APOPTOTIC_CLEAVAGE_OF_CELL_ADHESION_PROTEINS	http://www.gsea-msigdb.org/gsea/msigdb/cards/REACTOME_APOPTOTIC_CLEAVAGE_OF_CELL_ADHESION_PROTEINS	2	3519	12228	8	0.377521	0.595917	0.25	0.638551	FALSE
REACTOME_NRAGE_SIGNALS_DEATH_THROUGH_JNK	http://www.gsea-msigdb.org/gsea/msigdb/cards/REACTOME_NRAGE_SIGNALS_DEATH_THROUGH_JNK	14	3519	12228	50	0.0232982	0.12001	0.28	0.118049	FALSE
REACTOME_SLBP_DEPENDENT_PROCESSING_OF_REPLICATION_DEPENDENT_HISTONE_PRE_MRNAS	http://www.gsea-msigdb.org/gsea/msigdb/cards/REACTOME_SLBP_DEPENDENT_PROCESSING_OF_REPLICATION_DEPENDENT_HISTONE_PRE_MRNAS	4	3519	12228	9	0.0428414	0.181791	0.444444	0.180489	FALSE
REACTOME_NRIF_SIGNALS_CELL_DEATH_FROM_THE_NUCLEUS	http://www.gsea-msigdb.org/gsea/msigdb/cards/REACTOME_NRIF_SIGNALS_CELL_DEATH_FROM_THE_NUCLEUS	6	3519	12228	15	0.0233283	0.12001	0.4	0.118049	FALSE
REACTOME_RNA_POLYMERASE_II_TRANSCRIPTION	http://www.gsea-msigdb.org/gsea/msigdb/cards/REACTOME_RNA_POLYMERASE_II_TRANSCRIPTION	240	3519	12228	960	2.90975e-13	1.08243e-10	0.25	5.59814e-11	FALSE
REACTOME_NEURONAL_SYSTEM	http://www.gsea-msigdb.org/gsea/msigdb/cards/REACTOME_NEURONAL_SYSTEM	45	3519	12228	235	0.118394	0.32786	0.191489	0.336054	FALSE
REACTOME_REGULATION_OF_BETA_CELL_DEVELOPMENT	http://www.gsea-msigdb.org/gsea/msigdb/cards/REACTOME_REGULATION_OF_BETA_CELL_DEVELOPMENT	6	3519	12228	24	0.177805	0.403608	0.25	0.421372	FALSE
REACTOME_CELL_DEATH_SIGNALLING_VIA_NRAGE_NRIF_AND_NADE	http://www.gsea-msigdb.org/gsea/msigdb/cards/REACTOME_CELL_DEATH_SIGNALLING_VIA_NRAGE_NRIF_AND_NADE	22	3519	12228	68	0.000689143	0.0129258	0.323529	0.00888551	FALSE
REACTOME_NEUROTRANSMITTER_RELEASE_CYCLE	http://www.gsea-msigdb.org/gsea/msigdb/cards/REACTOME_NEUROTRANSMITTER_RELEASE_CYCLE	5	3519	12228	29	0.510557	0.693586	0.172414	0.737788	FALSE
REACTOME_P75_NTR_RECEPTOR_MEDIATED_SIGNALLING	http://www.gsea-msigdb.org/gsea/msigdb/cards/REACTOME_P75_NTR_RECEPTOR_MEDIATED_SIGNALLING	25	3519	12228	87	0.0020993	0.0262041	0.287356	0.0213984	FALSE
REACTOME_AMINO_ACID_TRANSPORT_ACROSS_THE_PLASMA_MEMBRANE	http://www.gsea-msigdb.org/gsea/msigdb/cards/REACTOME_AMINO_ACID_TRANSPORT_ACROSS_THE_PLASMA_MEMBRANE	4	3519	12228	22	0.482515	0.687436	0.181818	0.730742	FALSE
REACTOME_ENDOGENOUS_STEROLS	http://www.gsea-msigdb.org/gsea/msigdb/cards/REACTOME_ENDOGENOUS_STEROLS	2	3519	12228	18	0.811071	0.913837	0.111111	0.961836	FALSE
REACTOME_REGULATION_OF_GENE_EXPRESSION_IN_BETA_CELLS	http://www.gsea-msigdb.org/gsea/msigdb/cards/REACTOME_REGULATION_OF_GENE_EXPRESSION_IN_BETA_CELLS	2	3519	12228	11	0.548914	0.727539	0.181818	0.777417	FALSE
REACTOME_GLYCOLYSIS	http://www.gsea-msigdb.org/gsea/msigdb/cards/REACTOME_GLYCOLYSIS	16	3519	12228	59	0.0215757	0.117456	0.271186	0.112607	FALSE
REACTOME_PROCESSIVE_SYNTHESIS_ON_THE_LAGGING_STRAND	http://www.gsea-msigdb.org/gsea/msigdb/cards/REACTOME_PROCESSIVE_SYNTHESIS_ON_THE_LAGGING_STRAND	4	3519	12228	15	0.212412	0.437768	0.266667	0.45766	FALSE
REACTOME_MRNA_CAPPING	http://www.gsea-msigdb.org/gsea/msigdb/cards/REACTOME_MRNA_CAPPING	11	3519	12228	29	0.00378947	0.0391738	0.37931	0.0333473	FALSE
REACTOME_MITOCHONDRIAL_FATTY_ACID_BETA_OXIDATION	http://www.gsea-msigdb.org/gsea/msigdb/cards/REACTOME_MITOCHONDRIAL_FATTY_ACID_BETA_OXIDATION	9	3519	12228	35	0.0981637	0.290201	0.257143	0.297095	FALSE
REACTOME_SIGNALING_BY_GPCR	http://www.gsea-msigdb.org/gsea/msigdb/cards/REACTOME_SIGNALING_BY_GPCR	76	3519	12228	411	0.104399	0.303014	0.184915	0.311544	FALSE
REACTOME_PEPTIDE_LIGAND_BINDING_RECEPTORS	http://www.gsea-msigdb.org/gsea/msigdb/cards/REACTOME_PEPTIDE_LIGAND_BINDING_RECEPTORS	8	3519	12228	55	0.678922	0.825357	0.145455	0.868186	FALSE
REACTOME_METABOLISM_OF_POLYAMINES	http://www.gsea-msigdb.org/gsea/msigdb/cards/REACTOME_METABOLISM_OF_POLYAMINES	13	3519	12228	52	0.065122	0.231085	0.25	0.231416	FALSE
REACTOME_NOTCH_HLH_TRANSCRIPTION_PATHWAY	http://www.gsea-msigdb.org/gsea/msigdb/cards/REACTOME_NOTCH_HLH_TRANSCRIPTION_PATHWAY	3	3519	12228	20	0.64655	0.795574	0.15	0.835368	FALSE
REACTOME_INTEGRATION_OF_ENERGY_METABOLISM	http://www.gsea-msigdb.org/gsea/msigdb/cards/REACTOME_INTEGRATION_OF_ENERGY_METABOLISM	22	3519	12228	74	0.00236853	0.0285183	0.297297	0.0235223	FALSE
REACTOME_CELL_CYCLE_MITOTIC	http://www.gsea-msigdb.org/gsea/msigdb/cards/REACTOME_CELL_CYCLE_MITOTIC	135	3519	12228	480	1.29152e-11	3.20296e-09	0.28125	1.76005e-09	FALSE
REACTOME_GLUCONEOGENESIS	http://www.gsea-msigdb.org/gsea/msigdb/cards/REACTOME_GLUCONEOGENESIS	4	3519	12228	24	0.554936	0.733778	0.166667	0.783683	FALSE
REACTOME_DOPAMINE_NEUROTRANSMITTER_RELEASE_CYCLE	http://www.gsea-msigdb.org/gsea/msigdb/cards/REACTOME_DOPAMINE_NEUROTRANSMITTER_RELEASE_CYCLE	4	3519	12228	14	0.17695	0.403608	0.285714	0.421372	FALSE
REACTOME_OPIOID_SIGNALLING	http://www.gsea-msigdb.org/gsea/msigdb/cards/REACTOME_OPIOID_SIGNALLING	17	3519	12228	67	0.0339288	0.152067	0.253731	0.151116	FALSE
REACTOME_RECRUITMENT_OF_MITOTIC_CENTROSOME_PROTEINS_AND_COMPLEXES	http://www.gsea-msigdb.org/gsea/msigdb/cards/REACTOME_RECRUITMENT_OF_MITOTIC_CENTROSOME_PROTEINS_AND_COMPLEXES	16	3519	12228	78	0.179968	0.403608	0.205128	0.421372	FALSE
REACTOME_MITOCHONDRIAL_TRNA_AMINOACYLATION	http://www.gsea-msigdb.org/gsea/msigdb/cards/REACTOME_MITOCHONDRIAL_TRNA_AMINOACYLATION	3	3519	12228	20	0.64655	0.795574	0.15	0.835368	FALSE
REACTOME_CYTOSOLIC_TRNA_AMINOACYLATION	http://www.gsea-msigdb.org/gsea/msigdb/cards/REACTOME_CYTOSOLIC_TRNA_AMINOACYLATION	5	3519	12228	24	0.341557	0.574063	0.208333	0.607571	FALSE
REACTOME_CA_DEPENDENT_EVENTS	http://www.gsea-msigdb.org/gsea/msigdb/cards/REACTOME_CA_DEPENDENT_EVENTS	9	3519	12228	28	0.0270588	0.134072	0.321429	0.130759	FALSE
REACTOME_ACETYLCHOLINE_NEUROTRANSMITTER_RELEASE_CYCLE	http://www.gsea-msigdb.org/gsea/msigdb/cards/REACTOME_ACETYLCHOLINE_NEUROTRANSMITTER_RELEASE_CYCLE	1	3519	12228	9	0.794039	0.896911	0.111111	0.943691	FALSE
REACTOME_ADENYLATE_CYCLASE_ACTIVATING_PATHWAY	http://www.gsea-msigdb.org/gsea/msigdb/cards/REACTOME_ADENYLATE_CYCLASE_ACTIVATING_PATHWAY	1	3519	12228	7	0.707381	0.836268	0.142857	0.878807	FALSE
REACTOME_ADENYLATE_CYCLASE_INHIBITORY_PATHWAY	http://www.gsea-msigdb.org/gsea/msigdb/cards/REACTOME_ADENYLATE_CYCLASE_INHIBITORY_PATHWAY	1	3519	12228	11	0.855039	0.947121	0.0909091	0.99643	FALSE
REACTOME_DARPP_32_EVENTS	http://www.gsea-msigdb.org/gsea/msigdb/cards/REACTOME_DARPP_32_EVENTS	4	3519	12228	19	0.366558	0.595917	0.210526	0.636804	FALSE
REACTOME_CHEMOKINE_RECEPTORS_BIND_CHEMOKINES	http://www.gsea-msigdb.org/gsea/msigdb/cards/REACTOME_CHEMOKINE_RECEPTORS_BIND_CHEMOKINES	4	3519	12228	14	0.17695	0.403608	0.285714	0.421372	FALSE
REACTOME_CELL_CYCLE_CHECKPOINTS	http://www.gsea-msigdb.org/gsea/msigdb/cards/REACTOME_CELL_CYCLE_CHECKPOINTS	72	3519	12228	258	1.01975e-06	7.11272e-05	0.27907	3.82597e-05	TRUE
REACTOME_P130CAS_LINKAGE_TO_MAPK_SIGNALING_FOR_INTEGRINS	http://www.gsea-msigdb.org/gsea/msigdb/cards/REACTOME_P130CAS_LINKAGE_TO_MAPK_SIGNALING_FOR_INTEGRINS	3	3519	12228	9	0.165092	0.389519	0.333333	0.40396	TRUE
REACTOME_NOREPINEPHRINE_NEUROTRANSMITTER_RELEASE_CYCLE	http://www.gsea-msigdb.org/gsea/msigdb/cards/REACTOME_NOREPINEPHRINE_NEUROTRANSMITTER_RELEASE_CYCLE	2	3519	12228	10	0.495505	0.687436	0.2	0.730742	FALSE
REACTOME_PEPTIDE_HORMONE_BIOSYNTHESIS	http://www.gsea-msigdb.org/gsea/msigdb/cards/REACTOME_PEPTIDE_HORMONE_BIOSYNTHESIS	2	3519	12228	4	0.124121	0.32957	0.5	0.336054	FALSE
REACTOME_G_PROTEIN_ACTIVATION	http://www.gsea-msigdb.org/gsea/msigdb/cards/REACTOME_G_PROTEIN_ACTIVATION	5	3519	12228	18	0.151041	0.371691	0.277778	0.384739	FALSE
REACTOME_ACETYLCHOLINE_BINDING_AND_DOWNSTREAM_EVENTS	http://www.gsea-msigdb.org/gsea/msigdb/cards/REACTOME_ACETYLCHOLINE_BINDING_AND_DOWNSTREAM_EVENTS	0	3519	12228	7	1	1	0	1	FALSE
REACTOME_ABC_FAMILY_PROTEINS_MEDIATED_TRANSPORT	http://www.gsea-msigdb.org/gsea/msigdb/cards/REACTOME_ABC_FAMILY_PROTEINS_MEDIATED_TRANSPORT	22	3519	12228	90	0.0264186	0.132937	0.244444	0.130065	FALSE
REACTOME_TRNA_AMINOACYLATION	http://www.gsea-msigdb.org/gsea/msigdb/cards/REACTOME_TRNA_AMINOACYLATION	8	3519	12228	41	0.3361	0.568315	0.195122	0.600367	FALSE
REACTOME_OLFACTORY_SIGNALING_PATHWAY	http://www.gsea-msigdb.org/gsea/msigdb/cards/REACTOME_OLFACTORY_SIGNALING_PATHWAY	7	3519	12228	50	0.714715	0.842262	0.14	0.885677	FALSE
REACTOME_PKA_MEDIATED_PHOSPHORYLATION_OF_CREB	http://www.gsea-msigdb.org/gsea/msigdb/cards/REACTOME_PKA_MEDIATED_PHOSPHORYLATION_OF_CREB	5	3519	12228	15	0.0794301	0.261873	0.333333	0.263835	FALSE
REACTOME_RECRUITMENT_OF_NUMA_TO_MITOTIC_CENTROSOMES	http://www.gsea-msigdb.org/gsea/msigdb/cards/REACTOME_RECRUITMENT_OF_NUMA_TO_MITOTIC_CENTROSOMES	19	3519	12228	86	0.0892304	0.273199	0.22093	0.276979	FALSE
REACTOME_NUCLEAR_RECEPTOR_TRANSCRIPTION_PATHWAY	http://www.gsea-msigdb.org/gsea/msigdb/cards/REACTOME_NUCLEAR_RECEPTOR_TRANSCRIPTION_PATHWAY	6	3519	12228	40	0.641104	0.795574	0.15	0.835368	FALSE
REACTOME_GLUCAGON_SIGNALING_IN_METABOLIC_REGULATION	http://www.gsea-msigdb.org/gsea/msigdb/cards/REACTOME_GLUCAGON_SIGNALING_IN_METABOLIC_REGULATION	8	3519	12228	21	0.0126637	0.084627	0.380952	0.0787929	FALSE
REACTOME_SIGNALING_BY_PDGF	http://www.gsea-msigdb.org/gsea/msigdb/cards/REACTOME_SIGNALING_BY_PDGF	10	3519	12228	41	0.111968	0.314543	0.243902	0.324973	FALSE
REACTOME_ASSOCIATION_OF_TRIC_CCT_WITH_TARGET_PROTEINS_DURING_BIOSYNTHESIS	http://www.gsea-msigdb.org/gsea/msigdb/cards/REACTOME_ASSOCIATION_OF_TRIC_CCT_WITH_TARGET_PROTEINS_DURING_BIOSYNTHESIS	9	3519	12228	33	0.0719141	0.246185	0.272727	0.245519	FALSE
REACTOME_HORMONE_LIGAND_BINDING_RECEPTORS	http://www.gsea-msigdb.org/gsea/msigdb/cards/REACTOME_HORMONE_LIGAND_BINDING_RECEPTORS	2	3519	12228	4	0.124121	0.32957	0.5	0.336054	FALSE
REACTOME_GPVI_MEDIATED_ACTIVATION_CASCADE	http://www.gsea-msigdb.org/gsea/msigdb/cards/REACTOME_GPVI_MEDIATED_ACTIVATION_CASCADE	4	3519	12228	23	0.519373	0.703422	0.173913	0.748544	FALSE
REACTOME_PROTEIN_FOLDING	http://www.gsea-msigdb.org/gsea/msigdb/cards/REACTOME_PROTEIN_FOLDING	23	3519	12228	81	0.00365373	0.0390197	0.283951	0.0327401	FALSE
REACTOME_FORMATION_OF_TUBULIN_FOLDING_INTERMEDIATES_BY_CCT_TRIC	http://www.gsea-msigdb.org/gsea/msigdb/cards/REACTOME_FORMATION_OF_TUBULIN_FOLDING_INTERMEDIATES_BY_CCT_TRIC	4	3519	12228	20	0.40582	0.61991	0.2	0.662889	FALSE
REACTOME_PEROXISOMAL_LIPID_METABOLISM	http://www.gsea-msigdb.org/gsea/msigdb/cards/REACTOME_PEROXISOMAL_LIPID_METABOLISM	8	3519	12228	24	0.029321	0.141349	0.333333	0.139456	FALSE
REACTOME_POST_CHAPERONIN_TUBULIN_FOLDING_PATHWAY	http://www.gsea-msigdb.org/gsea/msigdb/cards/REACTOME_POST_CHAPERONIN_TUBULIN_FOLDING_PATHWAY	3	3519	12228	18	0.571933	0.749591	0.166667	0.79414	FALSE
REACTOME_STRIATED_MUSCLE_CONTRACTION	http://www.gsea-msigdb.org/gsea/msigdb/cards/REACTOME_STRIATED_MUSCLE_CONTRACTION	2	3519	12228	16	0.754693	0.866053	0.125	0.912176	FALSE
REACTOME_METABOLISM_OF_NUCLEOTIDES	http://www.gsea-msigdb.org/gsea/msigdb/cards/REACTOME_METABOLISM_OF_NUCLEOTIDES	16	3519	12228	84	0.271018	0.507476	0.190476	0.531526	FALSE
REACTOME_AMINE_LIGAND_BINDING_RECEPTORS	http://www.gsea-msigdb.org/gsea/msigdb/cards/REACTOME_AMINE_LIGAND_BINDING_RECEPTORS	0	3519	12228	11	1	1	0	1	FALSE
REACTOME_DOWNSTREAM_SIGNAL_TRANSDUCTION	http://www.gsea-msigdb.org/gsea/msigdb/cards/REACTOME_DOWNSTREAM_SIGNAL_TRANSDUCTION	4	3519	12228	26	0.621549	0.783341	0.153846	0.827944	FALSE
REACTOME_MUSCLE_CONTRACTION	http://www.gsea-msigdb.org/gsea/msigdb/cards/REACTOME_MUSCLE_CONTRACTION	25	3519	12228	102	0.0182792	0.104882	0.245098	0.099425	FALSE
REACTOME_SEROTONIN_RECEPTORS	http://www.gsea-msigdb.org/gsea/msigdb/cards/REACTOME_SEROTONIN_RECEPTORS	0	3519	12228	3	1	1	0	1	FALSE
REACTOME_CDC6_ASSOCIATION_WITH_THE_ORC_ORIGIN_COMPLEX	http://www.gsea-msigdb.org/gsea/msigdb/cards/REACTOME_CDC6_ASSOCIATION_WITH_THE_ORC_ORIGIN_COMPLEX	3	3519	12228	10	0.209054	0.436622	0.3	0.455505	FALSE
REACTOME_MRNA_SPLICING	http://www.gsea-msigdb.org/gsea/msigdb/cards/REACTOME_MRNA_SPLICING	66	3519	12228	181	2.04789e-11	4.15535e-09	0.364641	2.67919e-09	FALSE
REACTOME_MRNA_SPLICING_MINOR_PATHWAY	http://www.gsea-msigdb.org/gsea/msigdb/cards/REACTOME_MRNA_SPLICING_MINOR_PATHWAY	21	3519	12228	49	8.05265e-06	0.000382415	0.428571	0.000232037	FALSE
REACTOME_PROCESSING_OF_CAPPED_INTRONLESS_PRE_MRNA	http://www.gsea-msigdb.org/gsea/msigdb/cards/REACTOME_PROCESSING_OF_CAPPED_INTRONLESS_PRE_MRNA	6	3519	12228	25	0.204159	0.436622	0.24	0.455505	FALSE
REACTOME_PURINE_RIBONUCLEOSIDE_MONOPHOSPHATE_BIOSYNTHESIS	http://www.gsea-msigdb.org/gsea/msigdb/cards/REACTOME_PURINE_RIBONUCLEOSIDE_MONOPHOSPHATE_BIOSYNTHESIS	0	3519	12228	12	1	1	0	1	FALSE
REACTOME_CITRIC_ACID_CYCLE_TCA_CYCLE	http://www.gsea-msigdb.org/gsea/msigdb/cards/REACTOME_CITRIC_ACID_CYCLE_TCA_CYCLE	4	3519	12228	21	0.444577	0.644767	0.190476	0.690337	FALSE
REACTOME_POLYMERASE_SWITCHING	http://www.gsea-msigdb.org/gsea/msigdb/cards/REACTOME_POLYMERASE_SWITCHING	3	3519	12228	14	0.397275	0.618352	0.214286	0.662889	FALSE
REACTOME_NUCLEOTIDE_EXCISION_REPAIR	http://www.gsea-msigdb.org/gsea/msigdb/cards/REACTOME_NUCLEOTIDE_EXCISION_REPAIR	36	3519	12228	108	7.80827e-06	0.000378871	0.333333	0.000226671	FALSE
REACTOME_G_ALPHA_Q_SIGNALLING_EVENTS	http://www.gsea-msigdb.org/gsea/msigdb/cards/REACTOME_G_ALPHA_Q_SIGNALLING_EVENTS	20	3519	12228	98	0.152522	0.373487	0.204082	0.38677	FALSE
REACTOME_P2Y_RECEPTORS	http://www.gsea-msigdb.org/gsea/msigdb/cards/REACTOME_P2Y_RECEPTORS	0	3519	12228	1	1	1	0	1	FALSE
REACTOME_TRAFFICKING_OF_AMPA_RECEPTORS	http://www.gsea-msigdb.org/gsea/msigdb/cards/REACTOME_TRAFFICKING_OF_AMPA_RECEPTORS	4	3519	12228	18	0.327153	0.554446	0.222222	0.586413	FALSE
REACTOME_NCAM1_INTERACTIONS	http://www.gsea-msigdb.org/gsea/msigdb/cards/REACTOME_NCAM1_INTERACTIONS	6	3519	12228	20	0.0890106	0.273199	0.3	0.276471	FALSE
REACTOME_CLASS_C_3_METABOTROPIC_GLUTAMATE_PHEROMONE_RECEPTORS	http://www.gsea-msigdb.org/gsea/msigdb/cards/REACTOME_CLASS_C_3_METABOTROPIC_GLUTAMATE_PHEROMONE_RECEPTORS	1	3519	12228	7	0.707381	0.836268	0.142857	0.878807	FALSE
REACTOME_REGULATION_OF_INSULIN_SECRETION	http://www.gsea-msigdb.org/gsea/msigdb/cards/REACTOME_REGULATION_OF_INSULIN_SECRETION	17	3519	12228	51	0.00187698	0.0253904	0.333333	0.0199533	TRUE
REACTOME_NCAM_SIGNALING_FOR_NEURITE_OUT_GROWTH	http://www.gsea-msigdb.org/gsea/msigdb/cards/REACTOME_NCAM_SIGNALING_FOR_NEURITE_OUT_GROWTH	7	3519	12228	38	0.413878	0.623331	0.184211	0.666936	FALSE
REACTOME_NUCLEOTIDE_LIKE_PURINERGIC_RECEPTORS	http://www.gsea-msigdb.org/gsea/msigdb/cards/REACTOME_NUCLEOTIDE_LIKE_PURINERGIC_RECEPTORS	0	3519	12228	3	1	1	0	1	FALSE
REACTOME_EICOSANOID_LIGAND_BINDING_RECEPTORS	http://www.gsea-msigdb.org/gsea/msigdb/cards/REACTOME_EICOSANOID_LIGAND_BINDING_RECEPTORS	0	3519	12228	2	1	1	0	1	FALSE
REACTOME_CLASS_B_2_SECRETIN_FAMILY_RECEPTORS	http://www.gsea-msigdb.org/gsea/msigdb/cards/REACTOME_CLASS_B_2_SECRETIN_FAMILY_RECEPTORS	8	3519	12228	40	0.310423	0.541167	0.2	0.57001	FALSE
REACTOME_GLUCAGON_TYPE_LIGAND_RECEPTORS	http://www.gsea-msigdb.org/gsea/msigdb/cards/REACTOME_GLUCAGON_TYPE_LIGAND_RECEPTORS	6	3519	12228	15	0.0233283	0.12001	0.4	0.118049	FALSE
REACTOME_FANCONI_ANEMIA_PATHWAY	http://www.gsea-msigdb.org/gsea/msigdb/cards/REACTOME_FANCONI_ANEMIA_PATHWAY	5	3519	12228	34	0.658974	0.803732	0.147059	0.843885	FALSE
REACTOME_TRAFFICKING_OF_GLUR2_CONTAINING_AMPA_RECEPTORS	http://www.gsea-msigdb.org/gsea/msigdb/cards/REACTOME_TRAFFICKING_OF_GLUR2_CONTAINING_AMPA_RECEPTORS	3	3519	12228	11	0.255164	0.485115	0.272727	0.505587	FALSE
REACTOME_PROSTANOID_LIGAND_RECEPTORS	http://www.gsea-msigdb.org/gsea/msigdb/cards/REACTOME_PROSTANOID_LIGAND_RECEPTORS	0	3519	12228	2	1	1	0	1	FALSE
REACTOME_OPSINS	http://www.gsea-msigdb.org/gsea/msigdb/cards/REACTOME_OPSINS	1	3519	12228	3	0.409397	0.61991	0.333333	0.662889	FALSE
REACTOME_FORMATION_OF_RNA_POL_II_ELONGATION_COMPLEX	http://www.gsea-msigdb.org/gsea/msigdb/cards/REACTOME_FORMATION_OF_RNA_POL_II_ELONGATION_COMPLEX	24	3519	12228	56	1.84522e-06	0.000108382	0.428571	6.35273e-05	FALSE
REACTOME_SLC_MEDIATED_TRANSMEMBRANE_TRANSPORT	http://www.gsea-msigdb.org/gsea/msigdb/cards/REACTOME_SLC_MEDIATED_TRANSMEMBRANE_TRANSPORT	35	3519	12228	170	0.0708335	0.246185	0.205882	0.244639	FALSE
REACTOME_CD28_CO_STIMULATION	http://www.gsea-msigdb.org/gsea/msigdb/cards/REACTOME_CD28_CO_STIMULATION	4	3519	12228	26	0.621549	0.783341	0.153846	0.827944	FALSE
REACTOME_SYNTHESIS_SECRETION_AND_DEACYLATION_OF_GHRELIN	http://www.gsea-msigdb.org/gsea/msigdb/cards/REACTOME_SYNTHESIS_SECRETION_AND_DEACYLATION_OF_GHRELIN	3	3519	12228	9	0.165092	0.389519	0.333333	0.40396	FALSE
REACTOME_ADHERENS_JUNCTIONS_INTERACTIONS	http://www.gsea-msigdb.org/gsea/msigdb/cards/REACTOME_ADHERENS_JUNCTIONS_INTERACTIONS	6	3519	12228	24	0.177805	0.403608	0.25	0.421372	FALSE
REACTOME_CRMPS_IN_SEMA3A_SIGNALING	http://www.gsea-msigdb.org/gsea/msigdb/cards/REACTOME_CRMPS_IN_SEMA3A_SIGNALING	3	3519	12228	13	0.350062	0.577624	0.230769	0.615116	FALSE
REACTOME_OTHER_SEMAPHORIN_INTERACTIONS	http://www.gsea-msigdb.org/gsea/msigdb/cards/REACTOME_OTHER_SEMAPHORIN_INTERACTIONS	4	3519	12228	13	0.143744	0.362344	0.307692	0.372535	FALSE
REACTOME_PURINE_SALVAGE	http://www.gsea-msigdb.org/gsea/msigdb/cards/REACTOME_PURINE_SALVAGE	6	3519	12228	13	0.0106663	0.075819	0.461538	0.0697718	FALSE
REACTOME_G_ALPHA_I_SIGNALLING_EVENTS	http://www.gsea-msigdb.org/gsea/msigdb/cards/REACTOME_G_ALPHA_I_SIGNALLING_EVENTS	39	3519	12228	177	0.0231666	0.12001	0.220339	0.118049	FALSE
REACTOME_SEMA3A_PAK_DEPENDENT_AXON_REPULSION	http://www.gsea-msigdb.org/gsea/msigdb/cards/REACTOME_SEMA3A_PAK_DEPENDENT_AXON_REPULSION	3	3519	12228	13	0.350062	0.577624	0.230769	0.615116	FALSE
REACTOME_CD28_DEPENDENT_VAV1_PATHWAY	http://www.gsea-msigdb.org/gsea/msigdb/cards/REACTOME_CD28_DEPENDENT_VAV1_PATHWAY	1	3519	12228	8	0.754503	0.866053	0.125	0.912176	FALSE
REACTOME_SEMA4D_IN_SEMAPHORIN_SIGNALING	http://www.gsea-msigdb.org/gsea/msigdb/cards/REACTOME_SEMA4D_IN_SEMAPHORIN_SIGNALING	10	3519	12228	20	0.000445987	0.00921706	0.5	0.00634206	FALSE
REACTOME_SEMAPHORIN_INTERACTIONS	http://www.gsea-msigdb.org/gsea/msigdb/cards/REACTOME_SEMAPHORIN_INTERACTIONS	17	3519	12228	50	0.00146856	0.0209357	0.34	0.0164474	FALSE
REACTOME_SEMA4D_INDUCED_CELL_MIGRATION_AND_GROWTH_CONE_COLLAPSE	http://www.gsea-msigdb.org/gsea/msigdb/cards/REACTOME_SEMA4D_INDUCED_CELL_MIGRATION_AND_GROWTH_CONE_COLLAPSE	9	3519	12228	18	0.00086793	0.0145656	0.5	0.0107121	FALSE
REACTOME_SEMA3A_PLEXIN_REPULSION_SIGNALING_BY_INHIBITING_INTEGRIN_ADHESION	http://www.gsea-msigdb.org/gsea/msigdb/cards/REACTOME_SEMA3A_PLEXIN_REPULSION_SIGNALING_BY_INHIBITING_INTEGRIN_ADHESION	3	3519	12228	11	0.255164	0.485115	0.272727	0.505587	FALSE
REACTOME_LYSOSOME_VESICLE_BIOGENESIS	http://www.gsea-msigdb.org/gsea/msigdb/cards/REACTOME_LYSOSOME_VESICLE_BIOGENESIS	5	3519	12228	30	0.542484	0.727539	0.166667	0.776265	FALSE
REACTOME_G_BETA_GAMMA_SIGNALLING_THROUGH_PI3KGAMMA	http://www.gsea-msigdb.org/gsea/msigdb/cards/REACTOME_G_BETA_GAMMA_SIGNALLING_THROUGH_PI3KGAMMA	7	3519	12228	15	0.00540409	0.0474879	0.466667	0.0424879	FALSE
REACTOME_SPHINGOLIPID_METABOLISM	http://www.gsea-msigdb.org/gsea/msigdb/cards/REACTOME_SPHINGOLIPID_METABOLISM	14	3519	12228	67	0.180979	0.403608	0.208955	0.421372	FALSE
REACTOME_G_ALPHA_S_SIGNALLING_EVENTS	http://www.gsea-msigdb.org/gsea/msigdb/cards/REACTOME_G_ALPHA_S_SIGNALLING_EVENTS	19	3519	12228	115	0.48993	0.687436	0.165217	0.730742	FALSE
REACTOME_CELL_CELL_JUNCTION_ORGANIZATION	http://www.gsea-msigdb.org/gsea/msigdb/cards/REACTOME_CELL_CELL_JUNCTION_ORGANIZATION	10	3519	12228	44	0.159628	0.388492	0.227273	0.401916	FALSE
REACTOME_G_ALPHA_Z_SIGNALLING_EVENTS	http://www.gsea-msigdb.org/gsea/msigdb/cards/REACTOME_G_ALPHA_Z_SIGNALLING_EVENTS	9	3519	12228	28	0.0270588	0.134072	0.321429	0.130759	FALSE
REACTOME_COSTIMULATION_BY_THE_CD28_FAMILY	http://www.gsea-msigdb.org/gsea/msigdb/cards/REACTOME_COSTIMULATION_BY_THE_CD28_FAMILY	9	3519	12228	44	0.27026	0.506483	0.204545	0.530654	FALSE
REACTOME_CD28_DEPENDENT_PI3K_AKT_SIGNALING	http://www.gsea-msigdb.org/gsea/msigdb/cards/REACTOME_CD28_DEPENDENT_PI3K_AKT_SIGNALING	3	3519	12228	17	0.531136	0.713724	0.176471	0.761582	FALSE
REACTOME_TIGHT_JUNCTION_INTERACTIONS	http://www.gsea-msigdb.org/gsea/msigdb/cards/REACTOME_TIGHT_JUNCTION_INTERACTIONS	4	3519	12228	18	0.327153	0.554446	0.222222	0.586413	FALSE
REACTOME_G_PROTEIN_BETA_GAMMA_SIGNALLING	http://www.gsea-msigdb.org/gsea/msigdb/cards/REACTOME_G_PROTEIN_BETA_GAMMA_SIGNALLING	8	3519	12228	21	0.0126637	0.084627	0.380952	0.0787929	FALSE
REACTOME_TRANSPORT_OF_INORGANIC_CATIONS_ANIONS_AND_AMINO_ACIDS_OLIGOPEPTIDES	http://www.gsea-msigdb.org/gsea/msigdb/cards/REACTOME_TRANSPORT_OF_INORGANIC_CATIONS_ANIONS_AND_AMINO_ACIDS_OLIGOPEPTIDES	14	3519	12228	74	0.298367	0.537904	0.189189	0.564513	FALSE
REACTOME_GOLGI_ASSOCIATED_VESICLE_BIOGENESIS	http://www.gsea-msigdb.org/gsea/msigdb/cards/REACTOME_GOLGI_ASSOCIATED_VESICLE_BIOGENESIS	11	3519	12228	53	0.224839	0.45956	0.207547	0.480217	FALSE
REACTOME_CTLA4_INHIBITORY_SIGNALING	http://www.gsea-msigdb.org/gsea/msigdb/cards/REACTOME_CTLA4_INHIBITORY_SIGNALING	2	3519	12228	17	0.7845	0.895654	0.117647	0.942514	FALSE
REACTOME_BRANCHED_CHAIN_AMINO_ACID_CATABOLISM	http://www.gsea-msigdb.org/gsea/msigdb/cards/REACTOME_BRANCHED_CHAIN_AMINO_ACID_CATABOLISM	6	3519	12228	20	0.0890106	0.273199	0.3	0.276471	FALSE
REACTOME_FORMATION_OF_FIBRIN_CLOT_CLOTTING_CASCADE	http://www.gsea-msigdb.org/gsea/msigdb/cards/REACTOME_FORMATION_OF_FIBRIN_CLOT_CLOTTING_CASCADE	3	3519	12228	15	0.44349	0.644767	0.2	0.690337	FALSE
REACTOME_DEADENYLATION_OF_MRNA	http://www.gsea-msigdb.org/gsea/msigdb/cards/REACTOME_DEADENYLATION_OF_MRNA	6	3519	12228	26	0.2318	0.468639	0.230769	0.491661	FALSE
REACTOME_MRNA_DECAY_BY_5_TO_3_EXORIBONUCLEASE	http://www.gsea-msigdb.org/gsea/msigdb/cards/REACTOME_MRNA_DECAY_BY_5_TO_3_EXORIBONUCLEASE	6	3519	12228	15	0.0233283	0.12001	0.4	0.118049	FALSE
REACTOME_SIGNAL_AMPLIFICATION	http://www.gsea-msigdb.org/gsea/msigdb/cards/REACTOME_SIGNAL_AMPLIFICATION	6	3519	12228	21	0.108399	0.310587	0.285714	0.31998	FALSE
REACTOME_ZINC_TRANSPORTERS	http://www.gsea-msigdb.org/gsea/msigdb/cards/REACTOME_ZINC_TRANSPORTERS	2	3519	12228	13	0.643324	0.795574	0.153846	0.835368	FALSE
REACTOME_METAL_ION_SLC_TRANSPORTERS	http://www.gsea-msigdb.org/gsea/msigdb/cards/REACTOME_METAL_ION_SLC_TRANSPORTERS	4	3519	12228	20	0.40582	0.61991	0.2	0.662889	FALSE
REACTOME_SMOOTH_MUSCLE_CONTRACTION	http://www.gsea-msigdb.org/gsea/msigdb/cards/REACTOME_SMOOTH_MUSCLE_CONTRACTION	9	3519	12228	26	0.0165255	0.0986509	0.346154	0.0924712	FALSE
REACTOME_MRNA_DECAY_BY_3_TO_5_EXORIBONUCLEASE	http://www.gsea-msigdb.org/gsea/msigdb/cards/REACTOME_MRNA_DECAY_BY_3_TO_5_EXORIBONUCLEASE	7	3519	12228	15	0.00540409	0.0474879	0.466667	0.0424879	FALSE
REACTOME_DEADENYLATION_DEPENDENT_MRNA_DECAY	http://www.gsea-msigdb.org/gsea/msigdb/cards/REACTOME_DEADENYLATION_DEPENDENT_MRNA_DECAY	19	3519	12228	56	0.000815713	0.014224	0.339286	0.0102219	FALSE
REACTOME_THROMBOXANE_SIGNALLING_THROUGH_TP_RECEPTOR	http://www.gsea-msigdb.org/gsea/msigdb/cards/REACTOME_THROMBOXANE_SIGNALLING_THROUGH_TP_RECEPTOR	6	3519	12228	14	0.0161586	0.0986509	0.428571	0.0916996	FALSE
REACTOME_CELL_EXTRACELLULAR_MATRIX_INTERACTIONS	http://www.gsea-msigdb.org/gsea/msigdb/cards/REACTOME_CELL_EXTRACELLULAR_MATRIX_INTERACTIONS	4	3519	12228	15	0.212412	0.437768	0.266667	0.45766	FALSE
REACTOME_CELL_JUNCTION_ORGANIZATION	http://www.gsea-msigdb.org/gsea/msigdb/cards/REACTOME_CELL_JUNCTION_ORGANIZATION	17	3519	12228	64	0.0222426	0.119917	0.265625	0.115596	FALSE
REACTOME_PYRUVATE_METABOLISM	http://www.gsea-msigdb.org/gsea/msigdb/cards/REACTOME_PYRUVATE_METABOLISM	5	3519	12228	27	0.444241	0.644767	0.185185	0.690337	FALSE
REACTOME_PURINE_CATABOLISM	http://www.gsea-msigdb.org/gsea/msigdb/cards/REACTOME_PURINE_CATABOLISM	2	3519	12228	16	0.754693	0.866053	0.125	0.912176	FALSE
REACTOME_METABOLISM_OF_RNA	http://www.gsea-msigdb.org/gsea/msigdb/cards/REACTOME_METABOLISM_OF_RNA	176	3519	12228	601	1.4653e-16	1.63528e-13	0.292845	6.84646e-14	FALSE
REACTOME_MITOTIC_G1_PHASE_AND_G1_S_TRANSITION	http://www.gsea-msigdb.org/gsea/msigdb/cards/REACTOME_MITOTIC_G1_PHASE_AND_G1_S_TRANSITION	33	3519	12228	135	0.00786686	0.0616099	0.244444	0.0558568	FALSE
REACTOME_TAK1_ACTIVATES_NFKB_BY_PHOSPHORYLATION_AND_ACTIVATION_OF_IKKS_COMPLEX	http://www.gsea-msigdb.org/gsea/msigdb/cards/REACTOME_TAK1_ACTIVATES_NFKB_BY_PHOSPHORYLATION_AND_ACTIVATION_OF_IKKS_COMPLEX	5	3519	12228	25	0.375907	0.595917	0.2	0.638551	FALSE
REACTOME_MYOGENESIS	http://www.gsea-msigdb.org/gsea/msigdb/cards/REACTOME_MYOGENESIS	4	3519	12228	22	0.482515	0.687436	0.181818	0.730742	FALSE
REACTOME_ACTIVATION_OF_KAINATE_RECEPTORS_UPON_GLUTAMATE_BINDING	http://www.gsea-msigdb.org/gsea/msigdb/cards/REACTOME_ACTIVATION_OF_KAINATE_RECEPTORS_UPON_GLUTAMATE_BINDING	6	3519	12228	19	0.0716816	0.246185	0.315789	0.245408	FALSE
REACTOME_IONOTROPIC_ACTIVITY_OF_KAINATE_RECEPTORS	http://www.gsea-msigdb.org/gsea/msigdb/cards/REACTOME_IONOTROPIC_ACTIVITY_OF_KAINATE_RECEPTORS	1	3519	12228	7	0.707381	0.836268	0.142857	0.878807	FALSE
REACTOME_MAPK_TARGETS_NUCLEAR_EVENTS_MEDIATED_BY_MAP_KINASES	http://www.gsea-msigdb.org/gsea/msigdb/cards/REACTOME_MAPK_TARGETS_NUCLEAR_EVENTS_MEDIATED_BY_MAP_KINASES	3	3519	12228	28	0.851304	0.947121	0.107143	0.99643	TRUE
REACTOME_GPCR_LIGAND_BINDING	http://www.gsea-msigdb.org/gsea/msigdb/cards/REACTOME_GPCR_LIGAND_BINDING	24	3519	12228	139	0.388233	0.609391	0.172662	0.654203	FALSE
REACTOME_JNK_C_JUN_KINASES_PHOSPHORYLATION_AND_ACTIVATION_MEDIATED_BY_ACTIVATED_HUMAN_TAK1	http://www.gsea-msigdb.org/gsea/msigdb/cards/REACTOME_JNK_C_JUN_KINASES_PHOSPHORYLATION_AND_ACTIVATION_MEDIATED_BY_ACTIVATED_HUMAN_TAK1	3	3519	12228	20	0.64655	0.795574	0.15	0.835368	FALSE
REACTOME_THROMBIN_SIGNALLING_THROUGH_PROTEINASE_ACTIVATED_RECEPTORS_PARS	http://www.gsea-msigdb.org/gsea/msigdb/cards/REACTOME_THROMBIN_SIGNALLING_THROUGH_PROTEINASE_ACTIVATED_RECEPTORS_PARS	6	3519	12228	19	0.0716816	0.246185	0.315789	0.245408	FALSE
REACTOME_ENERGY_DEPENDENT_REGULATION_OF_MTOR_BY_LKB1_AMPK	http://www.gsea-msigdb.org/gsea/msigdb/cards/REACTOME_ENERGY_DEPENDENT_REGULATION_OF_MTOR_BY_LKB1_AMPK	3	3519	12228	28	0.851304	0.947121	0.107143	0.99643	FALSE
REACTOME_MITOTIC_G2_G2_M_PHASES	http://www.gsea-msigdb.org/gsea/msigdb/cards/REACTOME_MITOTIC_G2_G2_M_PHASES	37	3519	12228	179	0.061722	0.226585	0.206704	0.22701	FALSE
REACTOME_ACTIVATED_TAK1_MEDIATES_P38_MAPK_ACTIVATION	http://www.gsea-msigdb.org/gsea/msigdb/cards/REACTOME_ACTIVATED_TAK1_MEDIATES_P38_MAPK_ACTIVATION	4	3519	12228	21	0.444577	0.644767	0.190476	0.690337	TRUE
REACTOME_DNA_REPAIR	http://www.gsea-msigdb.org/gsea/msigdb/cards/REACTOME_DNA_REPAIR	82	3519	12228	284	3.74994e-08	4.4052e-06	0.288732	2.27126e-06	FALSE
REACTOME_EFFECTS_OF_PIP2_HYDROLYSIS	http://www.gsea-msigdb.org/gsea/msigdb/cards/REACTOME_EFFECTS_OF_PIP2_HYDROLYSIS	4	3519	12228	18	0.327153	0.554446	0.222222	0.586413	FALSE
REACTOME_POST_TRANSLATIONAL_PROTEIN_MODIFICATION	http://www.gsea-msigdb.org/gsea/msigdb/cards/REACTOME_POST_TRANSLATIONAL_PROTEIN_MODIFICATION	287	3519	12228	1101	2.98134e-18	6.65436e-15	0.260672	2.25023e-15	FALSE
REACTOME_CHROMOSOME_MAINTENANCE	http://www.gsea-msigdb.org/gsea/msigdb/cards/REACTOME_CHROMOSOME_MAINTENANCE	18	3519	12228	83	0.110391	0.314275	0.216867	0.324881	FALSE
REACTOME_L1CAM_INTERACTIONS	http://www.gsea-msigdb.org/gsea/msigdb/cards/REACTOME_L1CAM_INTERACTIONS	16	3519	12228	87	0.321691	0.550203	0.183908	0.580974	FALSE
REACTOME_INTERACTION_BETWEEN_L1_AND_ANKYRINS	http://www.gsea-msigdb.org/gsea/msigdb/cards/REACTOME_INTERACTION_BETWEEN_L1_AND_ANKYRINS	0	3519	12228	18	1	1	0	1	FALSE
REACTOME_SIGNAL_TRANSDUCTION_BY_L1	http://www.gsea-msigdb.org/gsea/msigdb/cards/REACTOME_SIGNAL_TRANSDUCTION_BY_L1	4	3519	12228	18	0.327153	0.554446	0.222222	0.586413	FALSE
REACTOME_TRANSPORT_OF_VITAMINS_NUCLEOSIDES_AND_RELATED_MOLECULES	http://www.gsea-msigdb.org/gsea/msigdb/cards/REACTOME_TRANSPORT_OF_VITAMINS_NUCLEOSIDES_AND_RELATED_MOLECULES	10	3519	12228	35	0.044753	0.18522	0.285714	0.183893	FALSE
REACTOME_HIGHLY_CALCIUM_PERMEABLE_POSTSYNAPTIC_NICOTINIC_ACETYLCHOLINE_RECEPTORS	http://www.gsea-msigdb.org/gsea/msigdb/cards/REACTOME_HIGHLY_CALCIUM_PERMEABLE_POSTSYNAPTIC_NICOTINIC_ACETYLCHOLINE_RECEPTORS	0	3519	12228	5	1	1	0	1	FALSE
REACTOME_ORGANIC_CATION_ANION_ZWITTERION_TRANSPORT	http://www.gsea-msigdb.org/gsea/msigdb/cards/REACTOME_ORGANIC_CATION_ANION_ZWITTERION_TRANSPORT	1	3519	12228	5	0.584274	0.75121	0.2	0.79414	FALSE
REACTOME_DCC_MEDIATED_ATTRACTIVE_SIGNALING	http://www.gsea-msigdb.org/gsea/msigdb/cards/REACTOME_DCC_MEDIATED_ATTRACTIVE_SIGNALING	4	3519	12228	13	0.143744	0.362344	0.307692	0.372535	FALSE
REACTOME_RECYCLING_PATHWAY_OF_L1	http://www.gsea-msigdb.org/gsea/msigdb/cards/REACTOME_RECYCLING_PATHWAY_OF_L1	6	3519	12228	37	0.561142	0.739793	0.162162	0.791537	FALSE
REACTOME_SYNTHESIS_OF_SUBSTRATES_IN_N_GLYCAN_BIOSYTHESIS	http://www.gsea-msigdb.org/gsea/msigdb/cards/REACTOME_SYNTHESIS_OF_SUBSTRATES_IN_N_GLYCAN_BIOSYTHESIS	7	3519	12228	48	0.672402	0.817875	0.145833	0.859959	FALSE
REACTOME_RESPIRATORY_ELECTRON_TRANSPORT	http://www.gsea-msigdb.org/gsea/msigdb/cards/REACTOME_RESPIRATORY_ELECTRON_TRANSPORT	28	3519	12228	93	0.000524165	0.0102979	0.301075	0.00721333	FALSE
REACTOME_ASPARAGINE_N_LINKED_GLYCOSYLATION	http://www.gsea-msigdb.org/gsea/msigdb/cards/REACTOME_ASPARAGINE_N_LINKED_GLYCOSYLATION	62	3519	12228	257	0.00053775	0.010437	0.241245	0.0073049	FALSE
REACTOME_ASSEMBLY_OF_THE_PRE_REPLICATIVE_COMPLEX	http://www.gsea-msigdb.org/gsea/msigdb/cards/REACTOME_ASSEMBLY_OF_THE_PRE_REPLICATIVE_COMPLEX	17	3519	12228	62	0.0163492	0.0986509	0.274194	0.0923577	FALSE
REACTOME_BIOSYNTHESIS_OF_THE_N_GLYCAN_PRECURSOR_DOLICHOL_LIPID_LINKED_OLIGOSACCHARIDE_LLO_AND_TRANSFER_TO_A_NASCENT_PROTEIN	http://www.gsea-msigdb.org/gsea/msigdb/cards/REACTOME_BIOSYNTHESIS_OF_THE_N_GLYCAN_PRECURSOR_DOLICHOL_LIPID_LINKED_OLIGOSACCHARIDE_LLO_AND_TRANSFER_TO_A_NASCENT_PROTEIN	9	3519	12228	60	0.645518	0.795574	0.15	0.835368	FALSE
REACTOME_CGMP_EFFECTS	http://www.gsea-msigdb.org/gsea/msigdb/cards/REACTOME_CGMP_EFFECTS	5	3519	12228	13	0.0448114	0.18522	0.384615	0.183893	FALSE
REACTOME_REGULATION_OF_SIGNALING_BY_CBL	http://www.gsea-msigdb.org/gsea/msigdb/cards/REACTOME_REGULATION_OF_SIGNALING_BY_CBL	3	3519	12228	20	0.64655	0.795574	0.15	0.835368	FALSE
REACTOME_CALNEXIN_CALRETICULIN_CYCLE	http://www.gsea-msigdb.org/gsea/msigdb/cards/REACTOME_CALNEXIN_CALRETICULIN_CYCLE	7	3519	12228	26	0.11202	0.314543	0.269231	0.324973	FALSE
REACTOME_PASSIVE_TRANSPORT_BY_AQUAPORINS	http://www.gsea-msigdb.org/gsea/msigdb/cards/REACTOME_PASSIVE_TRANSPORT_BY_AQUAPORINS	1	3519	12228	3	0.409397	0.61991	0.333333	0.662889	FALSE
REACTOME_NITRIC_OXIDE_STIMULATES_GUANYLATE_CYCLASE	http://www.gsea-msigdb.org/gsea/msigdb/cards/REACTOME_NITRIC_OXIDE_STIMULATES_GUANYLATE_CYCLASE	6	3519	12228	19	0.0716816	0.246185	0.315789	0.245408	FALSE
REACTOME_PLATELET_HOMEOSTASIS	http://www.gsea-msigdb.org/gsea/msigdb/cards/REACTOME_PLATELET_HOMEOSTASIS	16	3519	12228	62	0.0336056	0.151225	0.258065	0.150628	FALSE
REACTOME_N_GLYCAN_TRIMMING_IN_THE_ER_AND_CALNEXIN_CALRETICULIN_CYCLE	http://www.gsea-msigdb.org/gsea/msigdb/cards/REACTOME_N_GLYCAN_TRIMMING_IN_THE_ER_AND_CALNEXIN_CALRETICULIN_CYCLE	9	3519	12228	33	0.0719141	0.246185	0.272727	0.245519	FALSE
REACTOME_PLATELET_SENSITIZATION_BY_LDL	http://www.gsea-msigdb.org/gsea/msigdb/cards/REACTOME_PLATELET_SENSITIZATION_BY_LDL	3	3519	12228	16	0.488233	0.687436	0.1875	0.730742	FALSE
REACTOME_AQUAPORIN_MEDIATED_TRANSPORT	http://www.gsea-msigdb.org/gsea/msigdb/cards/REACTOME_AQUAPORIN_MEDIATED_TRANSPORT	9	3519	12228	28	0.0270588	0.134072	0.321429	0.130759	FALSE
REACTOME_RAP1_SIGNALLING	http://www.gsea-msigdb.org/gsea/msigdb/cards/REACTOME_RAP1_SIGNALLING	4	3519	12228	11	0.086095	0.273199	0.363636	0.276471	FALSE
REACTOME_PLATELET_CALCIUM_HOMEOSTASIS	http://www.gsea-msigdb.org/gsea/msigdb/cards/REACTOME_PLATELET_CALCIUM_HOMEOSTASIS	3	3519	12228	16	0.488233	0.687436	0.1875	0.730742	FALSE
REACTOME_PROSTACYCLIN_SIGNALLING_THROUGH_PROSTACYCLIN_RECEPTOR	http://www.gsea-msigdb.org/gsea/msigdb/cards/REACTOME_PROSTACYCLIN_SIGNALLING_THROUGH_PROSTACYCLIN_RECEPTOR	5	3519	12228	11	0.0212453	0.116225	0.454545	0.111356	FALSE
REACTOME_GABA_SYNTHESIS_RELEASE_REUPTAKE_AND_DEGRADATION	http://www.gsea-msigdb.org/gsea/msigdb/cards/REACTOME_GABA_SYNTHESIS_RELEASE_REUPTAKE_AND_DEGRADATION	2	3519	12228	12	0.598207	0.759498	0.166667	0.803505	FALSE
REACTOME_INCRETIN_SYNTHESIS_SECRETION_AND_INACTIVATION	http://www.gsea-msigdb.org/gsea/msigdb/cards/REACTOME_INCRETIN_SYNTHESIS_SECRETION_AND_INACTIVATION	4	3519	12228	13	0.143744	0.362344	0.307692	0.372535	FALSE
REACTOME_TRANSPORT_OF_ORGANIC_ANIONS	http://www.gsea-msigdb.org/gsea/msigdb/cards/REACTOME_TRANSPORT_OF_ORGANIC_ANIONS	2	3519	12228	10	0.495505	0.687436	0.2	0.730742	FALSE
REACTOME_SYNTHESIS_SECRETION_AND_INACTIVATION_OF_GLUCAGON_LIKE_PEPTIDE_1_GLP_1	http://www.gsea-msigdb.org/gsea/msigdb/cards/REACTOME_SYNTHESIS_SECRETION_AND_INACTIVATION_OF_GLUCAGON_LIKE_PEPTIDE_1_GLP_1	4	3519	12228	11	0.086095	0.273199	0.363636	0.276471	FALSE
REACTOME_IRAK1_RECRUITS_IKK_COMPLEX	http://www.gsea-msigdb.org/gsea/msigdb/cards/REACTOME_IRAK1_RECRUITS_IKK_COMPLEX	3	3519	12228	12	0.30245	0.537904	0.25	0.564513	FALSE
REACTOME_TRAF6_MEDIATED_IRF7_ACTIVATION	http://www.gsea-msigdb.org/gsea/msigdb/cards/REACTOME_TRAF6_MEDIATED_IRF7_ACTIVATION	5	3519	12228	11	0.0212453	0.116225	0.454545	0.111356	FALSE
REACTOME_CIRCADIAN_CLOCK	http://www.gsea-msigdb.org/gsea/msigdb/cards/REACTOME_CIRCADIAN_CLOCK	19	3519	12228	61	0.00254934	0.0296384	0.311475	0.0248917	FALSE
REACTOME_FACTORS_INVOLVED_IN_MEGAKARYOCYTE_DEVELOPMENT_AND_PLATELET_PRODUCTION	http://www.gsea-msigdb.org/gsea/msigdb/cards/REACTOME_FACTORS_INVOLVED_IN_MEGAKARYOCYTE_DEVELOPMENT_AND_PLATELET_PRODUCTION	31	3519	12228	115	0.0020659	0.0262041	0.269565	0.0212036	FALSE
REACTOME_REGULATION_OF_IFNG_SIGNALING	http://www.gsea-msigdb.org/gsea/msigdb/cards/REACTOME_REGULATION_OF_IFNG_SIGNALING	4	3519	12228	12	0.113303	0.314543	0.333333	0.324973	FALSE
REACTOME_REGULATION_OF_MRNA_STABILITY_BY_PROTEINS_THAT_BIND_AU_RICH_ELEMENTS	http://www.gsea-msigdb.org/gsea/msigdb/cards/REACTOME_REGULATION_OF_MRNA_STABILITY_BY_PROTEINS_THAT_BIND_AU_RICH_ELEMENTS	18	3519	12228	79	0.0756578	0.253937	0.227848	0.255017	FALSE
REACTOME_TRAF3_DEPENDENT_IRF_ACTIVATION_PATHWAY	http://www.gsea-msigdb.org/gsea/msigdb/cards/REACTOME_TRAF3_DEPENDENT_IRF_ACTIVATION_PATHWAY	4	3519	12228	9	0.0428414	0.181791	0.444444	0.180489	FALSE
REACTOME_GABA_B_RECEPTOR_ACTIVATION	http://www.gsea-msigdb.org/gsea/msigdb/cards/REACTOME_GABA_B_RECEPTOR_ACTIVATION	6	3519	12228	21	0.108399	0.310587	0.285714	0.31998	FALSE
REACTOME_TRANSPORT_TO_THE_GOLGI_AND_SUBSEQUENT_MODIFICATION	http://www.gsea-msigdb.org/gsea/msigdb/cards/REACTOME_TRANSPORT_TO_THE_GOLGI_AND_SUBSEQUENT_MODIFICATION	43	3519	12228	158	0.000259308	0.0064278	0.272152	0.00407093	FALSE
REACTOME_IRON_UPTAKE_AND_TRANSPORT	http://www.gsea-msigdb.org/gsea/msigdb/cards/REACTOME_IRON_UPTAKE_AND_TRANSPORT	9	3519	12228	45	0.293468	0.535148	0.2	0.561345	FALSE
REACTOME_INTERFERON_GAMMA_SIGNALING	http://www.gsea-msigdb.org/gsea/msigdb/cards/REACTOME_INTERFERON_GAMMA_SIGNALING	13	3519	12228	53	0.0740955	0.250577	0.245283	0.251212	FALSE
REACTOME_N_GLYCAN_ANTENNAE_ELONGATION	http://www.gsea-msigdb.org/gsea/msigdb/cards/REACTOME_N_GLYCAN_ANTENNAE_ELONGATION	3	3519	12228	13	0.350062	0.577624	0.230769	0.615116	FALSE
REACTOME_TRAF6_MEDIATED_IRF7_ACTIVATION_IN_TLR7_8_OR_9_SIGNALING	http://www.gsea-msigdb.org/gsea/msigdb/cards/REACTOME_TRAF6_MEDIATED_IRF7_ACTIVATION_IN_TLR7_8_OR_9_SIGNALING	2	3519	12228	10	0.495505	0.687436	0.2	0.730742	FALSE
REACTOME_ACTIVATION_OF_IRF3_IRF7_MEDIATED_BY_TBK1_IKK_EPSILON	http://www.gsea-msigdb.org/gsea/msigdb/cards/REACTOME_ACTIVATION_OF_IRF3_IRF7_MEDIATED_BY_TBK1_IKK_EPSILON	4	3519	12228	13	0.143744	0.362344	0.307692	0.372535	FALSE
REACTOME_ION_TRANSPORT_BY_P_TYPE_ATPASES	http://www.gsea-msigdb.org/gsea/msigdb/cards/REACTOME_ION_TRANSPORT_BY_P_TYPE_ATPASES	6	3519	12228	37	0.561142	0.739793	0.162162	0.791537	FALSE
REACTOME_INTERFERON_ALPHA_BETA_SIGNALING	http://www.gsea-msigdb.org/gsea/msigdb/cards/REACTOME_INTERFERON_ALPHA_BETA_SIGNALING	10	3519	12228	35	0.044753	0.18522	0.285714	0.183893	FALSE
REACTOME_ADVANCED_GLYCOSYLATION_ENDPRODUCT_RECEPTOR_SIGNALING	http://www.gsea-msigdb.org/gsea/msigdb/cards/REACTOME_ADVANCED_GLYCOSYLATION_ENDPRODUCT_RECEPTOR_SIGNALING	1	3519	12228	8	0.754503	0.866053	0.125	0.912176	FALSE
REACTOME_GABA_RECEPTOR_ACTIVATION	http://www.gsea-msigdb.org/gsea/msigdb/cards/REACTOME_GABA_RECEPTOR_ACTIVATION	7	3519	12228	29	0.174294	0.403608	0.241379	0.421372	FALSE
REACTOME_KINESINS	http://www.gsea-msigdb.org/gsea/msigdb/cards/REACTOME_KINESINS	13	3519	12228	46	0.0262094	0.132352	0.282609	0.12936	FALSE
REACTOME_N_GLYCAN_ANTENNAE_ELONGATION_IN_THE_MEDIAL_TRANS_GOLGI	http://www.gsea-msigdb.org/gsea/msigdb/cards/REACTOME_N_GLYCAN_ANTENNAE_ELONGATION_IN_THE_MEDIAL_TRANS_GOLGI	3	3519	12228	19	0.610441	0.771083	0.157895	0.815139	FALSE
REACTOME_REGULATION_OF_IFNA_SIGNALING	http://www.gsea-msigdb.org/gsea/msigdb/cards/REACTOME_REGULATION_OF_IFNA_SIGNALING	4	3519	12228	10	0.0625133	0.226878	0.4	0.22701	FALSE
REACTOME_INTERFERON_SIGNALING	http://www.gsea-msigdb.org/gsea/msigdb/cards/REACTOME_INTERFERON_SIGNALING	37	3519	12228	127	0.000155639	0.00441797	0.291339	0.0027319	FALSE
REACTOME_TRANSFERRIN_ENDOCYTOSIS_AND_RECYCLING	http://www.gsea-msigdb.org/gsea/msigdb/cards/REACTOME_TRANSFERRIN_ENDOCYTOSIS_AND_RECYCLING	7	3519	12228	24	0.0783523	0.261409	0.291667	0.262387	FALSE
REACTOME_DSCAM_INTERACTIONS	http://www.gsea-msigdb.org/gsea/msigdb/cards/REACTOME_DSCAM_INTERACTIONS	2	3519	12228	10	0.495505	0.687436	0.2	0.730742	FALSE
REACTOME_ION_CHANNEL_TRANSPORT	http://www.gsea-msigdb.org/gsea/msigdb/cards/REACTOME_ION_CHANNEL_TRANSPORT	26	3519	12228	126	0.104837	0.303892	0.206349	0.312759	FALSE
REACTOME_IKK_COMPLEX_RECRUITMENT_MEDIATED_BY_RIP1	http://www.gsea-msigdb.org/gsea/msigdb/cards/REACTOME_IKK_COMPLEX_RECRUITMENT_MEDIATED_BY_RIP1	5	3519	12228	18	0.151041	0.371691	0.277778	0.384739	FALSE
REACTOME_FORMATION_OF_INCISION_COMPLEX_IN_GG_NER	http://www.gsea-msigdb.org/gsea/msigdb/cards/REACTOME_FORMATION_OF_INCISION_COMPLEX_IN_GG_NER	15	3519	12228	42	0.00156682	0.0217214	0.357143	0.017235	FALSE
REACTOME_TRANSCRIPTIONAL_REGULATION_OF_WHITE_ADIPOCYTE_DIFFERENTIATION	http://www.gsea-msigdb.org/gsea/msigdb/cards/REACTOME_TRANSCRIPTIONAL_REGULATION_OF_WHITE_ADIPOCYTE_DIFFERENTIATION	27	3519	12228	66	1.29508e-06	8.59919e-05	0.409091	4.7772e-05	FALSE
REACTOME_ENDOSOMAL_SORTING_COMPLEX_REQUIRED_FOR_TRANSPORT_ESCRT	http://www.gsea-msigdb.org/gsea/msigdb/cards/REACTOME_ENDOSOMAL_SORTING_COMPLEX_REQUIRED_FOR_TRANSPORT_ESCRT	8	3519	12228	27	0.0569549	0.214335	0.296296	0.214526	FALSE
REACTOME_MEIOTIC_RECOMBINATION	http://www.gsea-msigdb.org/gsea/msigdb/cards/REACTOME_MEIOTIC_RECOMBINATION	6	3519	12228	42	0.689243	0.830664	0.142857	0.874658	FALSE
REACTOME_PLATELET_AGGREGATION_PLUG_FORMATION	http://www.gsea-msigdb.org/gsea/msigdb/cards/REACTOME_PLATELET_AGGREGATION_PLUG_FORMATION	5	3519	12228	20	0.209508	0.436622	0.25	0.455505	FALSE
REACTOME_SIGNALING_BY_NOTCH	http://www.gsea-msigdb.org/gsea/msigdb/cards/REACTOME_SIGNALING_BY_NOTCH	34	3519	12228	162	0.059279	0.221998	0.209877	0.222682	FALSE
REACTOME_LAGGING_STRAND_SYNTHESIS	http://www.gsea-msigdb.org/gsea/msigdb/cards/REACTOME_LAGGING_STRAND_SYNTHESIS	4	3519	12228	20	0.40582	0.61991	0.2	0.662889	FALSE
REACTOME_INHIBITION_OF_REPLICATION_INITIATION_OF_DAMAGED_DNA_BY_RB1_E2F1	http://www.gsea-msigdb.org/gsea/msigdb/cards/REACTOME_INHIBITION_OF_REPLICATION_INITIATION_OF_DAMAGED_DNA_BY_RB1_E2F1	4	3519	12228	12	0.113303	0.314543	0.333333	0.324973	FALSE
REACTOME_ETHANOL_OXIDATION	http://www.gsea-msigdb.org/gsea/msigdb/cards/REACTOME_ETHANOL_OXIDATION	0	3519	12228	4	1	1	0	1	FALSE
REACTOME_SYNTHESIS_OF_VERY_LONG_CHAIN_FATTY_ACYL_COAS	http://www.gsea-msigdb.org/gsea/msigdb/cards/REACTOME_SYNTHESIS_OF_VERY_LONG_CHAIN_FATTY_ACYL_COAS	7	3519	12228	20	0.0312472	0.147073	0.35	0.146089	FALSE
REACTOME_DNA_REPLICATION	http://www.gsea-msigdb.org/gsea/msigdb/cards/REACTOME_DNA_REPLICATION	32	3519	12228	117	0.00136641	0.0198041	0.273504	0.015503	FALSE
REACTOME_E2F_MEDIATED_REGULATION_OF_DNA_REPLICATION	http://www.gsea-msigdb.org/gsea/msigdb/cards/REACTOME_E2F_MEDIATED_REGULATION_OF_DNA_REPLICATION	7	3519	12228	21	0.040539	0.175695	0.333333	0.175693	FALSE
REACTOME_METABOLISM_OF_CARBOHYDRATES	http://www.gsea-msigdb.org/gsea/msigdb/cards/REACTOME_METABOLISM_OF_CARBOHYDRATES	60	3519	12228	218	1.24236e-05	0.00055459	0.275229	0.000337674	FALSE
REACTOME_SIGNALING_BY_INSULIN_RECEPTOR	http://www.gsea-msigdb.org/gsea/msigdb/cards/REACTOME_SIGNALING_BY_INSULIN_RECEPTOR	17	3519	12228	60	0.0117431	0.0821651	0.283333	0.0753095	TRUE
REACTOME_SIGNAL_ATTENUATION	http://www.gsea-msigdb.org/gsea/msigdb/cards/REACTOME_SIGNAL_ATTENUATION	2	3519	12228	8	0.377521	0.595917	0.25	0.638551	FALSE
REACTOME_SOS_MEDIATED_SIGNALLING	http://www.gsea-msigdb.org/gsea/msigdb/cards/REACTOME_SOS_MEDIATED_SIGNALLING	0	3519	12228	5	1	1	0	1	FALSE
REACTOME_HEMOSTASIS	http://www.gsea-msigdb.org/gsea/msigdb/cards/REACTOME_HEMOSTASIS	88	3519	12228	408	0.00207151	0.0262041	0.215686	0.0212389	FALSE
REACTOME_HIV_INFECTION	http://www.gsea-msigdb.org/gsea/msigdb/cards/REACTOME_HIV_INFECTION	73	3519	12228	208	1.49903e-11	3.34584e-09	0.350962	1.98764e-09	FALSE
REACTOME_HIV_LIFE_CYCLE	http://www.gsea-msigdb.org/gsea/msigdb/cards/REACTOME_HIV_LIFE_CYCLE	56	3519	12228	138	4.95838e-12	1.38339e-09	0.405797	7.72248e-10	FALSE
REACTOME_EARLY_PHASE_OF_HIV_LIFE_CYCLE	http://www.gsea-msigdb.org/gsea/msigdb/cards/REACTOME_EARLY_PHASE_OF_HIV_LIFE_CYCLE	6	3519	12228	12	0.00663873	0.0553209	0.5	0.0497626	FALSE
REACTOME_HOST_INTERACTIONS_OF_HIV_FACTORS	http://www.gsea-msigdb.org/gsea/msigdb/cards/REACTOME_HOST_INTERACTIONS_OF_HIV_FACTORS	36	3519	12228	116	4.51441e-05	0.00162519	0.310345	0.000993171	FALSE
REACTOME_RESPIRATORY_ELECTRON_TRANSPORT_ATP_SYNTHESIS_BY_CHEMIOSMOTIC_COUPLING_AND_HEAT_PRODUCTION_BY_UNCOUPLING_PROTEINS	http://www.gsea-msigdb.org/gsea/msigdb/cards/REACTOME_RESPIRATORY_ELECTRON_TRANSPORT_ATP_SYNTHESIS_BY_CHEMIOSMOTIC_COUPLING_AND_HEAT_PRODUCTION_BY_UNCOUPLING_PROTEINS	30	3519	12228	110	0.00198839	0.0262041	0.272727	0.0206456	FALSE
REACTOME_VIRAL_MESSENGER_RNA_SYNTHESIS	http://www.gsea-msigdb.org/gsea/msigdb/cards/REACTOME_VIRAL_MESSENGER_RNA_SYNTHESIS	18	3519	12228	42	3.54296e-05	0.00134032	0.428571	0.000825473	FALSE
REACTOME_INTERACTIONS_OF_VPR_WITH_HOST_CELLULAR_PROTEINS	http://www.gsea-msigdb.org/gsea/msigdb/cards/REACTOME_INTERACTIONS_OF_VPR_WITH_HOST_CELLULAR_PROTEINS	15	3519	12228	34	0.000105765	0.00327439	0.441176	0.00200342	FALSE
REACTOME_FORMATION_OF_ATP_BY_CHEMIOSMOTIC_COUPLING	http://www.gsea-msigdb.org/gsea/msigdb/cards/REACTOME_FORMATION_OF_ATP_BY_CHEMIOSMOTIC_COUPLING	1	3519	12228	13	0.897977	0.984906	0.0769231	1	FALSE
REACTOME_APC_C_CDH1_MEDIATED_DEGRADATION_OF_CDC20_AND_OTHER_APC_C_CDH1_TARGETED_PROTEINS_IN_LATE_MITOSIS_EARLY_G1	http://www.gsea-msigdb.org/gsea/msigdb/cards/REACTOME_APC_C_CDH1_MEDIATED_DEGRADATION_OF_CDC20_AND_OTHER_APC_C_CDH1_TARGETED_PROTEINS_IN_LATE_MITOSIS_EARLY_G1	17	3519	12228	66	0.0296219	0.142491	0.257576	0.140343	FALSE
REACTOME_ACTIVATION_OF_ATR_IN_RESPONSE_TO_REPLICATION_STRESS	http://www.gsea-msigdb.org/gsea/msigdb/cards/REACTOME_ACTIVATION_OF_ATR_IN_RESPONSE_TO_REPLICATION_STRESS	10	3519	12228	37	0.0629551	0.227004	0.27027	0.227939	FALSE
REACTOME_UNWINDING_OF_DNA	http://www.gsea-msigdb.org/gsea/msigdb/cards/REACTOME_UNWINDING_OF_DNA	5	3519	12228	12	0.0316786	0.147073	0.416667	0.146089	FALSE
REACTOME_GLUCURONIDATION	http://www.gsea-msigdb.org/gsea/msigdb/cards/REACTOME_GLUCURONIDATION	1	3519	12228	3	0.409397	0.61991	0.333333	0.662889	FALSE
REACTOME_INNATE_IMMUNE_SYSTEM	http://www.gsea-msigdb.org/gsea/msigdb/cards/REACTOME_INNATE_IMMUNE_SYSTEM	163	3519	12228	698	2.82303e-07	2.3337e-05	0.233524	1.28239e-05	FALSE
REACTOME_MITOTIC_PROMETAPHASE	http://www.gsea-msigdb.org/gsea/msigdb/cards/REACTOME_MITOTIC_PROMETAPHASE	54	3519	12228	192	1.70186e-05	0.000703435	0.28125	0.000440598	FALSE
REACTOME_APC_C_CDC20_MEDIATED_DEGRADATION_OF_CYCLIN_B	http://www.gsea-msigdb.org/gsea/msigdb/cards/REACTOME_APC_C_CDC20_MEDIATED_DEGRADATION_OF_CYCLIN_B	6	3519	12228	22	0.129753	0.339121	0.272727	0.34615	FALSE
REACTOME_G1_S_SPECIFIC_TRANSCRIPTION	http://www.gsea-msigdb.org/gsea/msigdb/cards/REACTOME_G1_S_SPECIFIC_TRANSCRIPTION	6	3519	12228	27	0.260516	0.49028	0.222222	0.512776	FALSE
REACTOME_SIGNALING_BY_TGF_BETA_RECEPTOR_COMPLEX	http://www.gsea-msigdb.org/gsea/msigdb/cards/REACTOME_SIGNALING_BY_TGF_BETA_RECEPTOR_COMPLEX	18	3519	12228	66	0.0145289	0.0935196	0.272727	0.086525	FALSE
REACTOME_CONVERSION_FROM_APC_C_CDC20_TO_APC_C_CDH1_IN_LATE_ANAPHASE	http://www.gsea-msigdb.org/gsea/msigdb/cards/REACTOME_CONVERSION_FROM_APC_C_CDC20_TO_APC_C_CDH1_IN_LATE_ANAPHASE	5	3519	12228	18	0.151041	0.371691	0.277778	0.384739	FALSE
REACTOME_PHOSPHORYLATION_OF_THE_APC_C	http://www.gsea-msigdb.org/gsea/msigdb/cards/REACTOME_PHOSPHORYLATION_OF_THE_APC_C	5	3519	12228	18	0.151041	0.371691	0.277778	0.384739	FALSE
REACTOME_CYTOSOLIC_SULFONATION_OF_SMALL_MOLECULES	http://www.gsea-msigdb.org/gsea/msigdb/cards/REACTOME_CYTOSOLIC_SULFONATION_OF_SMALL_MOLECULES	3	3519	12228	13	0.350062	0.577624	0.230769	0.615116	FALSE
REACTOME_INTEGRATION_OF_PROVIRUS	http://www.gsea-msigdb.org/gsea/msigdb/cards/REACTOME_INTEGRATION_OF_PROVIRUS	5	3519	12228	8	0.00393142	0.0391738	0.625	0.0336313	FALSE
REACTOME_GLUTATHIONE_CONJUGATION	http://www.gsea-msigdb.org/gsea/msigdb/cards/REACTOME_GLUTATHIONE_CONJUGATION	7	3519	12228	23	0.0640515	0.229107	0.304348	0.23021	FALSE
REACTOME_COMPLEMENT_CASCADE	http://www.gsea-msigdb.org/gsea/msigdb/cards/REACTOME_COMPLEMENT_CASCADE	5	3519	12228	28	0.477753	0.687436	0.178571	0.730742	FALSE
REACTOME_MTORC1_MEDIATED_SIGNALLING	http://www.gsea-msigdb.org/gsea/msigdb/cards/REACTOME_MTORC1_MEDIATED_SIGNALLING	7	3519	12228	23	0.0640515	0.229107	0.304348	0.23021	FALSE
REACTOME_ACTIVATION_OF_BH3_ONLY_PROTEINS	http://www.gsea-msigdb.org/gsea/msigdb/cards/REACTOME_ACTIVATION_OF_BH3_ONLY_PROTEINS	7	3519	12228	26	0.11202	0.314543	0.269231	0.324973	FALSE
REACTOME_GLUCOSE_METABOLISM	http://www.gsea-msigdb.org/gsea/msigdb/cards/REACTOME_GLUCOSE_METABOLISM	19	3519	12228	76	0.0300293	0.143523	0.25	0.141862	FALSE
REACTOME_VOLTAGE_GATED_POTASSIUM_CHANNELS	http://www.gsea-msigdb.org/gsea/msigdb/cards/REACTOME_VOLTAGE_GATED_POTASSIUM_CHANNELS	3	3519	12228	16	0.488233	0.687436	0.1875	0.730742	FALSE
REACTOME_ADAPTIVE_IMMUNE_SYSTEM	http://www.gsea-msigdb.org/gsea/msigdb/cards/REACTOME_ADAPTIVE_IMMUNE_SYSTEM	156	3519	12228	559	6.4744e-13	2.06441e-10	0.27907	1.19862e-10	FALSE
REACTOME_NOD1_2_SIGNALING_PATHWAY	http://www.gsea-msigdb.org/gsea/msigdb/cards/REACTOME_NOD1_2_SIGNALING_PATHWAY	5	3519	12228	31	0.573392	0.750622	0.16129	0.79414	FALSE
REACTOME_CYTOKINE_SIGNALING_IN_IMMUNE_SYSTEM	http://www.gsea-msigdb.org/gsea/msigdb/cards/REACTOME_CYTOKINE_SIGNALING_IN_IMMUNE_SYSTEM	129	3519	12228	546	2.57657e-06	0.000136926	0.236264	8.45528e-05	FALSE
REACTOME_MEIOTIC_SYNAPSIS	http://www.gsea-msigdb.org/gsea/msigdb/cards/REACTOME_MEIOTIC_SYNAPSIS	9	3519	12228	46	0.317153	0.545366	0.195652	0.574788	FALSE
REACTOME_ANTIGEN_PRESENTATION_FOLDING_ASSEMBLY_AND_PEPTIDE_LOADING_OF_CLASS_I_MHC	http://www.gsea-msigdb.org/gsea/msigdb/cards/REACTOME_ANTIGEN_PRESENTATION_FOLDING_ASSEMBLY_AND_PEPTIDE_LOADING_OF_CLASS_I_MHC	5	3519	12228	16	0.100829	0.293798	0.3125	0.301625	FALSE
REACTOME_THE_NLRP3_INFLAMMASOME	http://www.gsea-msigdb.org/gsea/msigdb/cards/REACTOME_THE_NLRP3_INFLAMMASOME	2	3519	12228	10	0.495505	0.687436	0.2	0.730742	FALSE
REACTOME_CLASS_I_MHC_MEDIATED_ANTIGEN_PROCESSING_PRESENTATION	http://www.gsea-msigdb.org/gsea/msigdb/cards/REACTOME_CLASS_I_MHC_MEDIATED_ANTIGEN_PROCESSING_PRESENTATION	99	3519	12228	322	3.29486e-11	6.12843e-09	0.307453	4.19859e-09	FALSE
REACTOME_ANTIGEN_PROCESSING_UBIQUITINATION_PROTEASOME_DEGRADATION	http://www.gsea-msigdb.org/gsea/msigdb/cards/REACTOME_ANTIGEN_PROCESSING_UBIQUITINATION_PROTEASOME_DEGRADATION	86	3519	12228	283	1.1989e-09	2.05841e-07	0.303887	1.0141e-07	FALSE
REACTOME_TANDEM_PORE_DOMAIN_POTASSIUM_CHANNELS	http://www.gsea-msigdb.org/gsea/msigdb/cards/REACTOME_TANDEM_PORE_DOMAIN_POTASSIUM_CHANNELS	2	3519	12228	4	0.124121	0.32957	0.5	0.336054	FALSE
REACTOME_INFLAMMASOMES	http://www.gsea-msigdb.org/gsea/msigdb/cards/REACTOME_INFLAMMASOMES	3	3519	12228	12	0.30245	0.537904	0.25	0.564513	FALSE
REACTOME_POTASSIUM_CHANNELS	http://www.gsea-msigdb.org/gsea/msigdb/cards/REACTOME_POTASSIUM_CHANNELS	12	3519	12228	39	0.0165302	0.0986509	0.307692	0.0924712	FALSE
REACTOME_NUCLEOTIDE_BINDING_DOMAIN_LEUCINE_RICH_REPEAT_CONTAINING_RECEPTOR_NLR_SIGNALING_PATHWAYS	http://www.gsea-msigdb.org/gsea/msigdb/cards/REACTOME_NUCLEOTIDE_BINDING_DOMAIN_LEUCINE_RICH_REPEAT_CONTAINING_RECEPTOR_NLR_SIGNALING_PATHWAYS	8	3519	12228	43	0.388241	0.609391	0.186047	0.654203	FALSE
REACTOME_INWARDLY_RECTIFYING_K_CHANNELS	http://www.gsea-msigdb.org/gsea/msigdb/cards/REACTOME_INWARDLY_RECTIFYING_K_CHANNELS	5	3519	12228	11	0.0212453	0.116225	0.454545	0.111356	FALSE
REACTOME_TELOMERE_MAINTENANCE	http://www.gsea-msigdb.org/gsea/msigdb/cards/REACTOME_TELOMERE_MAINTENANCE	9	3519	12228	57	0.581025	0.75121	0.157895	0.79414	FALSE
REACTOME_PLATELET_ACTIVATION_SIGNALING_AND_AGGREGATION	http://www.gsea-msigdb.org/gsea/msigdb/cards/REACTOME_PLATELET_ACTIVATION_SIGNALING_AND_AGGREGATION	39	3519	12228	169	0.011215	0.0792148	0.230769	0.0725548	FALSE
REACTOME_REMOVAL_OF_THE_FLAP_INTERMEDIATE_FROM_THE_C_STRAND	http://www.gsea-msigdb.org/gsea/msigdb/cards/REACTOME_REMOVAL_OF_THE_FLAP_INTERMEDIATE_FROM_THE_C_STRAND	2	3519	12228	11	0.548914	0.727539	0.181818	0.777417	FALSE
REACTOME_CREATION_OF_C4_AND_C2_ACTIVATORS	http://www.gsea-msigdb.org/gsea/msigdb/cards/REACTOME_CREATION_OF_C4_AND_C2_ACTIVATORS	1	3519	12228	6	0.651216	0.795574	0.166667	0.835368	FALSE
REACTOME_APC_CDC20_MEDIATED_DEGRADATION_OF_NEK2A	http://www.gsea-msigdb.org/gsea/msigdb/cards/REACTOME_APC_CDC20_MEDIATED_DEGRADATION_OF_NEK2A	8	3519	12228	24	0.029321	0.141349	0.333333	0.139456	FALSE
REACTOME_INITIAL_TRIGGERING_OF_COMPLEMENT	http://www.gsea-msigdb.org/gsea/msigdb/cards/REACTOME_INITIAL_TRIGGERING_OF_COMPLEMENT	1	3519	12228	8	0.754503	0.866053	0.125	0.912176	FALSE
REACTOME_EXTENSION_OF_TELOMERES	http://www.gsea-msigdb.org/gsea/msigdb/cards/REACTOME_EXTENSION_OF_TELOMERES	8	3519	12228	43	0.388241	0.609391	0.186047	0.654203	FALSE
REACTOME_G2_M_CHECKPOINTS	http://www.gsea-msigdb.org/gsea/msigdb/cards/REACTOME_G2_M_CHECKPOINTS	33	3519	12228	140	0.0136284	0.0892037	0.235714	0.0826972	TRUE
REACTOME_G2_M_DNA_DAMAGE_CHECKPOINT	http://www.gsea-msigdb.org/gsea/msigdb/cards/REACTOME_G2_M_DNA_DAMAGE_CHECKPOINT	15	3519	12228	72	0.17353	0.403608	0.208333	0.421372	TRUE
REACTOME_S_PHASE	http://www.gsea-msigdb.org/gsea/msigdb/cards/REACTOME_S_PHASE	40	3519	12228	151	0.000748044	0.0134648	0.264901	0.00951986	FALSE
REACTOME_TRYPTOPHAN_CATABOLISM	http://www.gsea-msigdb.org/gsea/msigdb/cards/REACTOME_TRYPTOPHAN_CATABOLISM	2	3519	12228	9	0.438215	0.644767	0.222222	0.690337	FALSE
REACTOME_DNA_STRAND_ELONGATION	http://www.gsea-msigdb.org/gsea/msigdb/cards/REACTOME_DNA_STRAND_ELONGATION	9	3519	12228	32	0.0606158	0.224418	0.28125	0.224099	FALSE
REACTOME_CHOLESTEROL_BIOSYNTHESIS	http://www.gsea-msigdb.org/gsea/msigdb/cards/REACTOME_CHOLESTEROL_BIOSYNTHESIS	7	3519	12228	23	0.0640515	0.229107	0.304348	0.23021	FALSE
REACTOME_FGFR2C_LIGAND_BINDING_AND_ACTIVATION	http://www.gsea-msigdb.org/gsea/msigdb/cards/REACTOME_FGFR2C_LIGAND_BINDING_AND_ACTIVATION	2	3519	12228	6	0.249567	0.480276	0.333333	0.50105	FALSE
REACTOME_METABOLISM_OF_PORPHYRINS	http://www.gsea-msigdb.org/gsea/msigdb/cards/REACTOME_METABOLISM_OF_PORPHYRINS	5	3519	12228	17	0.12477	0.32957	0.294118	0.336054	FALSE
REACTOME_SIGNALING_BY_FGFR	http://www.gsea-msigdb.org/gsea/msigdb/cards/REACTOME_SIGNALING_BY_FGFR	17	3519	12228	67	0.0339288	0.152067	0.253731	0.151116	FALSE
REACTOME_DIGESTION_OF_DIETARY_CARBOHYDRATE	http://www.gsea-msigdb.org/gsea/msigdb/cards/REACTOME_DIGESTION_OF_DIETARY_CARBOHYDRATE	0	3519	12228	3	1	1	0	1	FALSE
REACTOME_FGFR1_LIGAND_BINDING_AND_ACTIVATION	http://www.gsea-msigdb.org/gsea/msigdb/cards/REACTOME_FGFR1_LIGAND_BINDING_AND_ACTIVATION	2	3519	12228	8	0.377521	0.595917	0.25	0.638551	FALSE
REACTOME_GAP_JUNCTION_ASSEMBLY	http://www.gsea-msigdb.org/gsea/msigdb/cards/REACTOME_GAP_JUNCTION_ASSEMBLY	3	3519	12228	22	0.711428	0.839529	0.136364	0.881937	FALSE
REACTOME_SYNTHESIS_OF_GLYCOSYLPHOSPHATIDYLINOSITOL_GPI	http://www.gsea-msigdb.org/gsea/msigdb/cards/REACTOME_SYNTHESIS_OF_GLYCOSYLPHOSPHATIDYLINOSITOL_GPI	8	3519	12228	17	0.00275724	0.031462	0.470588	0.026499	FALSE
REACTOME_INTRINSIC_PATHWAY_FOR_APOPTOSIS	http://www.gsea-msigdb.org/gsea/msigdb/cards/REACTOME_INTRINSIC_PATHWAY_FOR_APOPTOSIS	15	3519	12228	44	0.0026574	0.0307322	0.340909	0.0257144	TRUE
REACTOME_APOPTOTIC_EXECUTION_PHASE	http://www.gsea-msigdb.org/gsea/msigdb/cards/REACTOME_APOPTOTIC_EXECUTION_PHASE	9	3519	12228	44	0.27026	0.506483	0.204545	0.530654	FALSE
NABA_COLLAGENS	http://www.gsea-msigdb.org/gsea/msigdb/cards/NABA_COLLAGENS	4	3519	12228	13	0.143744	0.362344	0.307692	0.372535	FALSE
NABA_ECM_GLYCOPROTEINS	http://www.gsea-msigdb.org/gsea/msigdb/cards/NABA_ECM_GLYCOPROTEINS	18	3519	12228	117	0.622169	0.783681	0.153846	0.828658	FALSE
NABA_ECM_REGULATORS	http://www.gsea-msigdb.org/gsea/msigdb/cards/NABA_ECM_REGULATORS	20	3519	12228	113	0.359027	0.58793	0.176991	0.627609	FALSE
NABA_ECM_AFFILIATED	http://www.gsea-msigdb.org/gsea/msigdb/cards/NABA_ECM_AFFILIATED	18	3519	12228	77	0.061385	0.225719	0.233766	0.226092	FALSE
NABA_PROTEOGLYCANS	http://www.gsea-msigdb.org/gsea/msigdb/cards/NABA_PROTEOGLYCANS	6	3519	12228	15	0.0233283	0.12001	0.4	0.118049	FALSE
NABA_SECRETED_FACTORS	http://www.gsea-msigdb.org/gsea/msigdb/cards/NABA_SECRETED_FACTORS	28	3519	12228	120	0.0246612	0.125365	0.233333	0.123457	FALSE
NABA_CORE_MATRISOME	http://www.gsea-msigdb.org/gsea/msigdb/cards/NABA_CORE_MATRISOME	28	3519	12228	145	0.172078	0.403021	0.193103	0.41907	FALSE
NABA_MATRISOME_ASSOCIATED	http://www.gsea-msigdb.org/gsea/msigdb/cards/NABA_MATRISOME_ASSOCIATED	66	3519	12228	310	0.00926844	0.0689572	0.212903	0.0627186	FALSE
NABA_BASEMENT_MEMBRANES	http://www.gsea-msigdb.org/gsea/msigdb/cards/NABA_BASEMENT_MEMBRANES	6	3519	12228	26	0.2318	0.468639	0.230769	0.491661	FALSE
NABA_MATRISOME	http://www.gsea-msigdb.org/gsea/msigdb/cards/NABA_MATRISOME	94	3519	12228	455	0.00555908	0.0486583	0.206593	0.0434627	FALSE
BIOCARTA_PDZS_PATHWAY	http://www.gsea-msigdb.org/gsea/msigdb/cards/BIOCARTA_PDZS_PATHWAY	1	3519	12228	12	0.878388	0.967701	0.0833333	1	FALSE
BIOCARTA_RACC_PATHWAY	http://www.gsea-msigdb.org/gsea/msigdb/cards/BIOCARTA_RACC_PATHWAY	1	3519	12228	12	0.878388	0.967701	0.0833333	1	FALSE
BIOCARTA_EICOSANOID_PATHWAY	http://www.gsea-msigdb.org/gsea/msigdb/cards/BIOCARTA_EICOSANOID_PATHWAY	0	3519	12228	8	1	1	0	1	FALSE
BIOCARTA_CHREBP_PATHWAY	http://www.gsea-msigdb.org/gsea/msigdb/cards/BIOCARTA_CHREBP_PATHWAY	4	3519	12228	15	0.212412	0.437768	0.266667	0.45766	FALSE
BIOCARTA_LIS1_PATHWAY	http://www.gsea-msigdb.org/gsea/msigdb/cards/BIOCARTA_LIS1_PATHWAY	7	3519	12228	16	0.00828671	0.0637791	0.4375	0.0580956	FALSE
BIOCARTA_HSWI_SNF_PATHWAY	http://www.gsea-msigdb.org/gsea/msigdb/cards/BIOCARTA_HSWI_SNF_PATHWAY	3	3519	12228	12	0.30245	0.537904	0.25	0.564513	FALSE
BIOCARTA_PCAF_PATHWAY	http://www.gsea-msigdb.org/gsea/msigdb/cards/BIOCARTA_PCAF_PATHWAY	2	3519	12228	7	0.314226	0.541167	0.285714	0.57001	FALSE
BIOCARTA_LYMPHOCYTE_PATHWAY	http://www.gsea-msigdb.org/gsea/msigdb/cards/BIOCARTA_LYMPHOCYTE_PATHWAY	1	3519	12228	5	0.584274	0.75121	0.2	0.79414	FALSE
BIOCARTA_AMAN_PATHWAY	http://www.gsea-msigdb.org/gsea/msigdb/cards/BIOCARTA_AMAN_PATHWAY	2	3519	12228	9	0.438215	0.644767	0.222222	0.690337	FALSE
BIOCARTA_NEUTROPHIL_PATHWAY	http://www.gsea-msigdb.org/gsea/msigdb/cards/BIOCARTA_NEUTROPHIL_PATHWAY	1	3519	12228	4	0.504489	0.687436	0.25	0.730742	FALSE
BIOCARTA_EFP_PATHWAY	http://www.gsea-msigdb.org/gsea/msigdb/cards/BIOCARTA_EFP_PATHWAY	2	3519	12228	14	0.684333	0.826084	0.142857	0.869438	FALSE
BIOCARTA_CREM_PATHWAY	http://www.gsea-msigdb.org/gsea/msigdb/cards/BIOCARTA_CREM_PATHWAY	1	3519	12228	5	0.584274	0.75121	0.2	0.79414	FALSE
BIOCARTA_ERAD_PATHWAY	http://www.gsea-msigdb.org/gsea/msigdb/cards/BIOCARTA_ERAD_PATHWAY	5	3519	12228	16	0.100829	0.293798	0.3125	0.301625	FALSE
BIOCARTA_BTG2_PATHWAY	http://www.gsea-msigdb.org/gsea/msigdb/cards/BIOCARTA_BTG2_PATHWAY	3	3519	12228	9	0.165092	0.389519	0.333333	0.40396	FALSE
BIOCARTA_TERT_PATHWAY	http://www.gsea-msigdb.org/gsea/msigdb/cards/BIOCARTA_TERT_PATHWAY	2	3519	12228	6	0.249567	0.480276	0.333333	0.50105	FALSE
BIOCARTA_GHRELIN_PATHWAY	http://www.gsea-msigdb.org/gsea/msigdb/cards/BIOCARTA_GHRELIN_PATHWAY	0	3519	12228	6	1	1	0	1	FALSE
BIOCARTA_VOBESITY_PATHWAY	http://www.gsea-msigdb.org/gsea/msigdb/cards/BIOCARTA_VOBESITY_PATHWAY	3	3519	12228	5	0.0322789	0.147073	0.6	0.146089	FALSE
BIOCARTA_ERBB3_PATHWAY	http://www.gsea-msigdb.org/gsea/msigdb/cards/BIOCARTA_ERBB3_PATHWAY	1	3519	12228	5	0.584274	0.75121	0.2	0.79414	FALSE
BIOCARTA_CTBP1_PATHWAY	http://www.gsea-msigdb.org/gsea/msigdb/cards/BIOCARTA_CTBP1_PATHWAY	4	3519	12228	8	0.0272125	0.134072	0.5	0.130759	FALSE
BIOCARTA_PRION_PATHWAY	http://www.gsea-msigdb.org/gsea/msigdb/cards/BIOCARTA_PRION_PATHWAY	2	3519	12228	8	0.377521	0.595917	0.25	0.638551	FALSE
BIOCARTA_PLK3_PATHWAY	http://www.gsea-msigdb.org/gsea/msigdb/cards/BIOCARTA_PLK3_PATHWAY	1	3519	12228	8	0.754503	0.866053	0.125	0.912176	FALSE
BIOCARTA_FXR_PATHWAY	http://www.gsea-msigdb.org/gsea/msigdb/cards/BIOCARTA_FXR_PATHWAY	0	3519	12228	5	1	1	0	1	FALSE
BIOCARTA_MHC_PATHWAY	http://www.gsea-msigdb.org/gsea/msigdb/cards/BIOCARTA_MHC_PATHWAY	2	3519	12228	5	0.185349	0.403608	0.4	0.421372	FALSE
BIOCARTA_ACETAMINOPHEN_PATHWAY	http://www.gsea-msigdb.org/gsea/msigdb/cards/BIOCARTA_ACETAMINOPHEN_PATHWAY	0	3519	12228	1	1	1	0	1	FALSE
BIOCARTA_PRC2_PATHWAY	http://www.gsea-msigdb.org/gsea/msigdb/cards/BIOCARTA_PRC2_PATHWAY	5	3519	12228	11	0.0212453	0.116225	0.454545	0.111356	FALSE
BIOCARTA_SM_PATHWAY	http://www.gsea-msigdb.org/gsea/msigdb/cards/BIOCARTA_SM_PATHWAY	6	3519	12228	12	0.00663873	0.0553209	0.5	0.0497626	FALSE
BIOCARTA_RANBP2_PATHWAY	http://www.gsea-msigdb.org/gsea/msigdb/cards/BIOCARTA_RANBP2_PATHWAY	5	3519	12228	11	0.0212453	0.116225	0.454545	0.111356	FALSE
BIOCARTA_IRES_PATHWAY	http://www.gsea-msigdb.org/gsea/msigdb/cards/BIOCARTA_IRES_PATHWAY	3	3519	12228	7	0.0879182	0.273199	0.428571	0.276471	FALSE
BIOCARTA_PLC_PATHWAY	http://www.gsea-msigdb.org/gsea/msigdb/cards/BIOCARTA_PLC_PATHWAY	1	3519	12228	7	0.707381	0.836268	0.142857	0.878807	FALSE
BIOCARTA_BBCELL_PATHWAY	http://www.gsea-msigdb.org/gsea/msigdb/cards/BIOCARTA_BBCELL_PATHWAY	2	3519	12228	4	0.124121	0.32957	0.5	0.336054	FALSE
BIOCARTA_CDC25_PATHWAY	http://www.gsea-msigdb.org/gsea/msigdb/cards/BIOCARTA_CDC25_PATHWAY	2	3519	12228	9	0.438215	0.644767	0.222222	0.690337	FALSE
BIOCARTA_DSP_PATHWAY	http://www.gsea-msigdb.org/gsea/msigdb/cards/BIOCARTA_DSP_PATHWAY	2	3519	12228	8	0.377521	0.595917	0.25	0.638551	FALSE
BIOCARTA_NPC_PATHWAY	http://www.gsea-msigdb.org/gsea/msigdb/cards/BIOCARTA_NPC_PATHWAY	8	3519	12228	13	0.000267825	0.0064278	0.615385	0.00418455	FALSE
BIOCARTA_FLUMAZENIL_PATHWAY	http://www.gsea-msigdb.org/gsea/msigdb/cards/BIOCARTA_FLUMAZENIL_PATHWAY	0	3519	12228	4	1	1	0	1	FALSE
BIOCARTA_MELANOCYTE_PATHWAY	http://www.gsea-msigdb.org/gsea/msigdb/cards/BIOCARTA_MELANOCYTE_PATHWAY	1	3519	12228	6	0.651216	0.795574	0.166667	0.835368	FALSE
BIOCARTA_S1P_PATHWAY	http://www.gsea-msigdb.org/gsea/msigdb/cards/BIOCARTA_S1P_PATHWAY	5	3519	12228	8	0.00393142	0.0391738	0.625	0.0336313	FALSE
BIOCARTA_HBX_PATHWAY	http://www.gsea-msigdb.org/gsea/msigdb/cards/BIOCARTA_HBX_PATHWAY	1	3519	12228	7	0.707381	0.836268	0.142857	0.878807	FALSE
BIOCARTA_MALATEX_PATHWAY	http://www.gsea-msigdb.org/gsea/msigdb/cards/BIOCARTA_MALATEX_PATHWAY	2	3519	12228	9	0.438215	0.644767	0.222222	0.690337	FALSE
BIOCARTA_TSP1_PATHWAY	http://www.gsea-msigdb.org/gsea/msigdb/cards/BIOCARTA_TSP1_PATHWAY	2	3519	12228	7	0.314226	0.541167	0.285714	0.57001	FALSE
BIOCARTA_NPP1_PATHWAY	http://www.gsea-msigdb.org/gsea/msigdb/cards/BIOCARTA_NPP1_PATHWAY	3	3519	12228	8	0.124342	0.32957	0.375	0.336054	FALSE
BIOCARTA_CPSF_PATHWAY	http://www.gsea-msigdb.org/gsea/msigdb/cards/BIOCARTA_CPSF_PATHWAY	1	3519	12228	9	0.794039	0.896911	0.111111	0.943691	FALSE
BIOCARTA_HES_PATHWAY	http://www.gsea-msigdb.org/gsea/msigdb/cards/BIOCARTA_HES_PATHWAY	1	3519	12228	7	0.707381	0.836268	0.142857	0.878807	FALSE
BIOCARTA_ERBB4_PATHWAY	http://www.gsea-msigdb.org/gsea/msigdb/cards/BIOCARTA_ERBB4_PATHWAY	0	3519	12228	5	1	1	0	1	FALSE
BIOCARTA_RHODOPSIN_PATHWAY	http://www.gsea-msigdb.org/gsea/msigdb/cards/BIOCARTA_RHODOPSIN_PATHWAY	2	3519	12228	5	0.185349	0.403608	0.4	0.421372	FALSE
BIOCARTA_RNAPOL3_PATHWAY	http://www.gsea-msigdb.org/gsea/msigdb/cards/BIOCARTA_RNAPOL3_PATHWAY	2	3519	12228	7	0.314226	0.541167	0.285714	0.57001	FALSE
BIOCARTA_TERC_PATHWAY	http://www.gsea-msigdb.org/gsea/msigdb/cards/BIOCARTA_TERC_PATHWAY	3	3519	12228	6	0.0569127	0.214335	0.5	0.214526	FALSE
BIOCARTA_EOSINOPHILS_PATHWAY	http://www.gsea-msigdb.org/gsea/msigdb/cards/BIOCARTA_EOSINOPHILS_PATHWAY	3	3519	12228	3	0.00416923	0.0409944	1	0.035266	FALSE
BIOCARTA_REELIN_PATHWAY	http://www.gsea-msigdb.org/gsea/msigdb/cards/BIOCARTA_REELIN_PATHWAY	0	3519	12228	7	1	1	0	1	FALSE
BIOCARTA_BARD1_PATHWAY	http://www.gsea-msigdb.org/gsea/msigdb/cards/BIOCARTA_BARD1_PATHWAY	1	3519	12228	7	0.707381	0.836268	0.142857	0.878807	FALSE
BIOCARTA_LDL_PATHWAY	http://www.gsea-msigdb.org/gsea/msigdb/cards/BIOCARTA_LDL_PATHWAY	2	3519	12228	4	0.124121	0.32957	0.5	0.336054	FALSE
BIOCARTA_SAM68_PATHWAY	http://www.gsea-msigdb.org/gsea/msigdb/cards/BIOCARTA_SAM68_PATHWAY	1	3519	12228	6	0.651216	0.795574	0.166667	0.835368	FALSE
BIOCARTA_FBW7_PATHWAY	http://www.gsea-msigdb.org/gsea/msigdb/cards/BIOCARTA_FBW7_PATHWAY	2	3519	12228	9	0.438215	0.644767	0.222222	0.690337	FALSE
BIOCARTA_CB1R_PATHWAY	http://www.gsea-msigdb.org/gsea/msigdb/cards/BIOCARTA_CB1R_PATHWAY	3	3519	12228	4	0.0146648	0.0935196	0.75	0.086525	FALSE
BIOCARTA_SUMO_PATHWAY	http://www.gsea-msigdb.org/gsea/msigdb/cards/BIOCARTA_SUMO_PATHWAY	3	3519	12228	5	0.0322789	0.147073	0.6	0.146089	FALSE
BIOCARTA_IFNA_PATHWAY	http://www.gsea-msigdb.org/gsea/msigdb/cards/BIOCARTA_IFNA_PATHWAY	2	3519	12228	6	0.249567	0.480276	0.333333	0.50105	FALSE
BIOCARTA_PKC_PATHWAY	http://www.gsea-msigdb.org/gsea/msigdb/cards/BIOCARTA_PKC_PATHWAY	1	3519	12228	5	0.584274	0.75121	0.2	0.79414	FALSE
BIOCARTA_PPARG_PATHWAY	http://www.gsea-msigdb.org/gsea/msigdb/cards/BIOCARTA_PPARG_PATHWAY	5	3519	12228	8	0.00393142	0.0391738	0.625	0.0336313	FALSE
BIOCARTA_ION_PATHWAY	http://www.gsea-msigdb.org/gsea/msigdb/cards/BIOCARTA_ION_PATHWAY	0	3519	12228	3	1	1	0	1	FALSE
BIOCARTA_PELP1_PATHWAY	http://www.gsea-msigdb.org/gsea/msigdb/cards/BIOCARTA_PELP1_PATHWAY	3	3519	12228	6	0.0569127	0.214335	0.5	0.214526	FALSE
BIOCARTA_STAT3_PATHWAY	http://www.gsea-msigdb.org/gsea/msigdb/cards/BIOCARTA_STAT3_PATHWAY	2	3519	12228	7	0.314226	0.541167	0.285714	0.57001	FALSE
BIOCARTA_EEA1_PATHWAY	http://www.gsea-msigdb.org/gsea/msigdb/cards/BIOCARTA_EEA1_PATHWAY	0	3519	12228	7	1	1	0	1	FALSE
BIOCARTA_MITR_PATHWAY	http://www.gsea-msigdb.org/gsea/msigdb/cards/BIOCARTA_MITR_PATHWAY	0	3519	12228	4	1	1	0	1	FALSE
BIOCARTA_CIRCADIAN_PATHWAY	http://www.gsea-msigdb.org/gsea/msigdb/cards/BIOCARTA_CIRCADIAN_PATHWAY	2	3519	12228	6	0.249567	0.480276	0.333333	0.50105	FALSE
BIOCARTA_RECK_PATHWAY	http://www.gsea-msigdb.org/gsea/msigdb/cards/BIOCARTA_RECK_PATHWAY	0	3519	12228	5	1	1	0	1	FALSE
BIOCARTA_MSP_PATHWAY	http://www.gsea-msigdb.org/gsea/msigdb/cards/BIOCARTA_MSP_PATHWAY	1	3519	12228	2	0.296062	0.537904	0.5	0.561345	FALSE
BIOCARTA_SLRP_PATHWAY	http://www.gsea-msigdb.org/gsea/msigdb/cards/BIOCARTA_SLRP_PATHWAY	2	3519	12228	3	0.0693928	0.242766	0.666667	0.24034	FALSE
BIOCARTA_ALTERNATIVE_PATHWAY	http://www.gsea-msigdb.org/gsea/msigdb/cards/BIOCARTA_ALTERNATIVE_PATHWAY	0	3519	12228	4	1	1	0	1	FALSE
BIOCARTA_FOSB_PATHWAY	http://www.gsea-msigdb.org/gsea/msigdb/cards/BIOCARTA_FOSB_PATHWAY	0	3519	12228	2	1	1	0	1	FALSE
BIOCARTA_NOTCH_PATHWAY	http://www.gsea-msigdb.org/gsea/msigdb/cards/BIOCARTA_NOTCH_PATHWAY	1	3519	12228	6	0.651216	0.795574	0.166667	0.835368	FALSE
BIOCARTA_TUBBY_PATHWAY	http://www.gsea-msigdb.org/gsea/msigdb/cards/BIOCARTA_TUBBY_PATHWAY	0	3519	12228	2	1	1	0	1	FALSE
BIOCARTA_MRP_PATHWAY	http://www.gsea-msigdb.org/gsea/msigdb/cards/BIOCARTA_MRP_PATHWAY	5	3519	12228	8	0.00393142	0.0391738	0.625	0.0336313	FALSE
BIOCARTA_DICER_PATHWAY	http://www.gsea-msigdb.org/gsea/msigdb/cards/BIOCARTA_DICER_PATHWAY	0	3519	12228	5	1	1	0	1	FALSE
BIOCARTA_PLCD_PATHWAY	http://www.gsea-msigdb.org/gsea/msigdb/cards/BIOCARTA_PLCD_PATHWAY	0	3519	12228	2	1	1	0	1	FALSE
BIOCARTA_RAN_PATHWAY	http://www.gsea-msigdb.org/gsea/msigdb/cards/BIOCARTA_RAN_PATHWAY	3	3519	12228	5	0.0322789	0.147073	0.6	0.146089	FALSE
BIOCARTA_WNT_LRP6_PATHWAY	http://www.gsea-msigdb.org/gsea/msigdb/cards/BIOCARTA_WNT_LRP6_PATHWAY	0	3519	12228	2	1	1	0	1	FALSE
BIOCARTA_PEPI_PATHWAY	http://www.gsea-msigdb.org/gsea/msigdb/cards/BIOCARTA_PEPI_PATHWAY	0	3519	12228	2	1	1	0	1	FALSE
BIOCARTA_IFNG_PATHWAY	http://www.gsea-msigdb.org/gsea/msigdb/cards/BIOCARTA_IFNG_PATHWAY	0	3519	12228	4	1	1	0	1	FALSE
BIOCARTA_BOTULIN_PATHWAY	http://www.gsea-msigdb.org/gsea/msigdb/cards/BIOCARTA_BOTULIN_PATHWAY	0	3519	12228	2	1	1	0	1	FALSE
REACTOME_INTERLEUKIN_6_SIGNALING	http://www.gsea-msigdb.org/gsea/msigdb/cards/REACTOME_INTERLEUKIN_6_SIGNALING	3	3519	12228	10	0.209054	0.436622	0.3	0.455505	FALSE
REACTOME_MAPK3_ERK1_ACTIVATION	http://www.gsea-msigdb.org/gsea/msigdb/cards/REACTOME_MAPK3_ERK1_ACTIVATION	1	3519	12228	9	0.794039	0.896911	0.111111	0.943691	TRUE
REACTOME_TRANSLESION_SYNTHESIS_BY_Y_FAMILY_DNA_POLYMERASES_BYPASSES_LESIONS_ON_DNA_TEMPLATE	http://www.gsea-msigdb.org/gsea/msigdb/cards/REACTOME_TRANSLESION_SYNTHESIS_BY_Y_FAMILY_DNA_POLYMERASES_BYPASSES_LESIONS_ON_DNA_TEMPLATE	9	3519	12228	34	0.0844295	0.273199	0.264706	0.276471	FALSE
REACTOME_RECOGNITION_OF_DNA_DAMAGE_BY_PCNA_CONTAINING_REPLICATION_COMPLEX	http://www.gsea-msigdb.org/gsea/msigdb/cards/REACTOME_RECOGNITION_OF_DNA_DAMAGE_BY_PCNA_CONTAINING_REPLICATION_COMPLEX	7	3519	12228	30	0.197789	0.426949	0.233333	0.445525	FALSE
REACTOME_TRANSLESION_SYNTHESIS_BY_POLH	http://www.gsea-msigdb.org/gsea/msigdb/cards/REACTOME_TRANSLESION_SYNTHESIS_BY_POLH	6	3519	12228	19	0.0716816	0.246185	0.315789	0.245408	FALSE
REACTOME_DISPLACEMENT_OF_DNA_GLYCOSYLASE_BY_APEX1	http://www.gsea-msigdb.org/gsea/msigdb/cards/REACTOME_DISPLACEMENT_OF_DNA_GLYCOSYLASE_BY_APEX1	3	3519	12228	8	0.124342	0.32957	0.375	0.336054	FALSE
REACTOME_POLB_DEPENDENT_LONG_PATCH_BASE_EXCISION_REPAIR	http://www.gsea-msigdb.org/gsea/msigdb/cards/REACTOME_POLB_DEPENDENT_LONG_PATCH_BASE_EXCISION_REPAIR	3	3519	12228	7	0.0879182	0.273199	0.428571	0.276471	FALSE
REACTOME_ACTIVATION_OF_BAD_AND_TRANSLOCATION_TO_MITOCHONDRIA	http://www.gsea-msigdb.org/gsea/msigdb/cards/REACTOME_ACTIVATION_OF_BAD_AND_TRANSLOCATION_TO_MITOCHONDRIA	5	3519	12228	14	0.0607295	0.224418	0.357143	0.224099	FALSE
REACTOME_ACTIVATION_OF_NOXA_AND_TRANSLOCATION_TO_MITOCHONDRIA	http://www.gsea-msigdb.org/gsea/msigdb/cards/REACTOME_ACTIVATION_OF_NOXA_AND_TRANSLOCATION_TO_MITOCHONDRIA	1	3519	12228	5	0.584274	0.75121	0.2	0.79414	FALSE
REACTOME_BH3_ONLY_PROTEINS_ASSOCIATE_WITH_AND_INACTIVATE_ANTI_APOPTOTIC_BCL_2_MEMBERS	http://www.gsea-msigdb.org/gsea/msigdb/cards/REACTOME_BH3_ONLY_PROTEINS_ASSOCIATE_WITH_AND_INACTIVATE_ANTI_APOPTOTIC_BCL_2_MEMBERS	4	3519	12228	6	0.00764516	0.0605107	0.666667	0.054755	FALSE
REACTOME_RELEASE_OF_APOPTOTIC_FACTORS_FROM_THE_MITOCHONDRIA	http://www.gsea-msigdb.org/gsea/msigdb/cards/REACTOME_RELEASE_OF_APOPTOTIC_FACTORS_FROM_THE_MITOCHONDRIA	1	3519	12228	3	0.409397	0.61991	0.333333	0.662889	FALSE
REACTOME_ACTIVATION_OF_CASPASES_THROUGH_APOPTOSOME_MEDIATED_CLEAVAGE	http://www.gsea-msigdb.org/gsea/msigdb/cards/REACTOME_ACTIVATION_OF_CASPASES_THROUGH_APOPTOSOME_MEDIATED_CLEAVAGE	2	3519	12228	6	0.249567	0.480276	0.333333	0.50105	FALSE
REACTOME_CYTOCHROME_C_MEDIATED_APOPTOTIC_RESPONSE	http://www.gsea-msigdb.org/gsea/msigdb/cards/REACTOME_CYTOCHROME_C_MEDIATED_APOPTOTIC_RESPONSE	3	3519	12228	12	0.30245	0.537904	0.25	0.564513	FALSE
REACTOME_SMAC_XIAP_REGULATED_APOPTOTIC_RESPONSE	http://www.gsea-msigdb.org/gsea/msigdb/cards/REACTOME_SMAC_XIAP_REGULATED_APOPTOTIC_RESPONSE	2	3519	12228	7	0.314226	0.541167	0.285714	0.57001	FALSE
REACTOME_APOPTOTIC_FACTOR_MEDIATED_RESPONSE	http://www.gsea-msigdb.org/gsea/msigdb/cards/REACTOME_APOPTOTIC_FACTOR_MEDIATED_RESPONSE	4	3519	12228	14	0.17695	0.403608	0.285714	0.421372	FALSE
REACTOME_CAMK_IV_MEDIATED_PHOSPHORYLATION_OF_CREB	http://www.gsea-msigdb.org/gsea/msigdb/cards/REACTOME_CAMK_IV_MEDIATED_PHOSPHORYLATION_OF_CREB	3	3519	12228	8	0.124342	0.32957	0.375	0.336054	FALSE
REACTOME_G_PROTEIN_MEDIATED_EVENTS	http://www.gsea-msigdb.org/gsea/msigdb/cards/REACTOME_G_PROTEIN_MEDIATED_EVENTS	11	3519	12228	43	0.0743864	0.250801	0.255814	0.251212	FALSE
REACTOME_PRESYNAPTIC_DEPOLARIZATION_AND_CALCIUM_CHANNEL_OPENING	http://www.gsea-msigdb.org/gsea/msigdb/cards/REACTOME_PRESYNAPTIC_DEPOLARIZATION_AND_CALCIUM_CHANNEL_OPENING	0	3519	12228	8	1	1	0	1	FALSE
REACTOME_NEUROTRANSMITTER_CLEARANCE	http://www.gsea-msigdb.org/gsea/msigdb/cards/REACTOME_NEUROTRANSMITTER_CLEARANCE	0	3519	12228	6	1	1	0	1	FALSE
REACTOME_NEUROTRANSMITTER_RECEPTORS_AND_POSTSYNAPTIC_SIGNAL_TRANSMISSION	http://www.gsea-msigdb.org/gsea/msigdb/cards/REACTOME_NEUROTRANSMITTER_RECEPTORS_AND_POSTSYNAPTIC_SIGNAL_TRANSMISSION	26	3519	12228	124	0.0904688	0.275479	0.209677	0.280113	FALSE
REACTOME_IRS_MEDIATED_SIGNALLING	http://www.gsea-msigdb.org/gsea/msigdb/cards/REACTOME_IRS_MEDIATED_SIGNALLING	8	3519	12228	34	0.169804	0.39853	0.235294	0.413941	FALSE
REACTOME_RAF_INDEPENDENT_MAPK1_3_ACTIVATION	http://www.gsea-msigdb.org/gsea/msigdb/cards/REACTOME_RAF_INDEPENDENT_MAPK1_3_ACTIVATION	4	3519	12228	19	0.366558	0.595917	0.210526	0.636804	TRUE
REACTOME_MAPK1_ERK2_ACTIVATION	http://www.gsea-msigdb.org/gsea/msigdb/cards/REACTOME_MAPK1_ERK2_ACTIVATION	1	3519	12228	8	0.754503	0.866053	0.125	0.912176	TRUE
REACTOME_FORMATION_OF_THE_EARLY_ELONGATION_COMPLEX	http://www.gsea-msigdb.org/gsea/msigdb/cards/REACTOME_FORMATION_OF_THE_EARLY_ELONGATION_COMPLEX	13	3519	12228	33	0.00112435	0.0176346	0.393939	0.0131648	FALSE
REACTOME_DISINHIBITION_OF_SNARE_FORMATION	http://www.gsea-msigdb.org/gsea/msigdb/cards/REACTOME_DISINHIBITION_OF_SNARE_FORMATION	0	3519	12228	3	1	1	0	1	FALSE
REACTOME_ACTIVATION_OF_RAS_IN_B_CELLS	http://www.gsea-msigdb.org/gsea/msigdb/cards/REACTOME_ACTIVATION_OF_RAS_IN_B_CELLS	0	3519	12228	3	1	1	0	1	FALSE
REACTOME_FERTILIZATION	http://www.gsea-msigdb.org/gsea/msigdb/cards/REACTOME_FERTILIZATION	0	3519	12228	13	1	1	0	1	FALSE
REACTOME_ROS_AND_RNS_PRODUCTION_IN_PHAGOCYTES	http://www.gsea-msigdb.org/gsea/msigdb/cards/REACTOME_ROS_AND_RNS_PRODUCTION_IN_PHAGOCYTES	7	3519	12228	26	0.11202	0.314543	0.269231	0.324973	FALSE
REACTOME_REGULATION_OF_GENE_EXPRESSION_BY_HYPOXIA_INDUCIBLE_FACTOR	http://www.gsea-msigdb.org/gsea/msigdb/cards/REACTOME_REGULATION_OF_GENE_EXPRESSION_BY_HYPOXIA_INDUCIBLE_FACTOR	3	3519	12228	9	0.165092	0.389519	0.333333	0.40396	FALSE
REACTOME_CELLULAR_RESPONSE_TO_HYPOXIA	http://www.gsea-msigdb.org/gsea/msigdb/cards/REACTOME_CELLULAR_RESPONSE_TO_HYPOXIA	18	3519	12228	66	0.0145289	0.0935196	0.272727	0.086525	FALSE
REACTOME_CROSS_PRESENTATION_OF_PARTICULATE_EXOGENOUS_ANTIGENS_PHAGOSOMES	http://www.gsea-msigdb.org/gsea/msigdb/cards/REACTOME_CROSS_PRESENTATION_OF_PARTICULATE_EXOGENOUS_ANTIGENS_PHAGOSOMES	2	3519	12228	4	0.124121	0.32957	0.5	0.336054	FALSE
REACTOME_METHIONINE_SALVAGE_PATHWAY	http://www.gsea-msigdb.org/gsea/msigdb/cards/REACTOME_METHIONINE_SALVAGE_PATHWAY	3	3519	12228	6	0.0569127	0.214335	0.5	0.214526	FALSE
REACTOME_ERYTHROCYTES_TAKE_UP_OXYGEN_AND_RELEASE_CARBON_DIOXIDE	http://www.gsea-msigdb.org/gsea/msigdb/cards/REACTOME_ERYTHROCYTES_TAKE_UP_OXYGEN_AND_RELEASE_CARBON_DIOXIDE	1	3519	12228	3	0.409397	0.61991	0.333333	0.662889	FALSE
REACTOME_SHC1_EVENTS_IN_ERBB2_SIGNALING	http://www.gsea-msigdb.org/gsea/msigdb/cards/REACTOME_SHC1_EVENTS_IN_ERBB2_SIGNALING	3	3519	12228	17	0.531136	0.713724	0.176471	0.761582	FALSE
REACTOME_DOWNREGULATION_OF_ERBB4_SIGNALING	http://www.gsea-msigdb.org/gsea/msigdb/cards/REACTOME_DOWNREGULATION_OF_ERBB4_SIGNALING	3	3519	12228	8	0.124342	0.32957	0.375	0.336054	FALSE
REACTOME_INTERLEUKIN_7_SIGNALING	http://www.gsea-msigdb.org/gsea/msigdb/cards/REACTOME_INTERLEUKIN_7_SIGNALING	5	3519	12228	16	0.100829	0.293798	0.3125	0.301625	FALSE
REACTOME_CA2_ACTIVATED_K_CHANNELS	http://www.gsea-msigdb.org/gsea/msigdb/cards/REACTOME_CA2_ACTIVATED_K_CHANNELS	2	3519	12228	8	0.377521	0.595917	0.25	0.638551	FALSE
REACTOME_SPERM_MOTILITY_AND_TAXES	http://www.gsea-msigdb.org/gsea/msigdb/cards/REACTOME_SPERM_MOTILITY_AND_TAXES	0	3519	12228	4	1	1	0	1	FALSE
REACTOME_ACROSOME_REACTION_AND_SPERM_OOCYTE_MEMBRANE_BINDING	http://www.gsea-msigdb.org/gsea/msigdb/cards/REACTOME_ACROSOME_REACTION_AND_SPERM_OOCYTE_MEMBRANE_BINDING	0	3519	12228	2	1	1	0	1	FALSE
REACTOME_GRB7_EVENTS_IN_ERBB2_SIGNALING	http://www.gsea-msigdb.org/gsea/msigdb/cards/REACTOME_GRB7_EVENTS_IN_ERBB2_SIGNALING	0	3519	12228	3	1	1	0	1	FALSE
REACTOME_TRANSCRIPTION_OF_E2F_TARGETS_UNDER_NEGATIVE_CONTROL_BY_DREAM_COMPLEX	http://www.gsea-msigdb.org/gsea/msigdb/cards/REACTOME_TRANSCRIPTION_OF_E2F_TARGETS_UNDER_NEGATIVE_CONTROL_BY_DREAM_COMPLEX	5	3519	12228	18	0.151041	0.371691	0.277778	0.384739	FALSE
REACTOME_TRANSCRIPTION_OF_E2F_TARGETS_UNDER_NEGATIVE_CONTROL_BY_P107_RBL1_AND_P130_RBL2_IN_COMPLEX_WITH_HDAC1	http://www.gsea-msigdb.org/gsea/msigdb/cards/REACTOME_TRANSCRIPTION_OF_E2F_TARGETS_UNDER_NEGATIVE_CONTROL_BY_P107_RBL1_AND_P130_RBL2_IN_COMPLEX_WITH_HDAC1	3	3519	12228	15	0.44349	0.644767	0.2	0.690337	FALSE
REACTOME_MITOCHONDRIAL_IRON_SULFUR_CLUSTER_BIOGENESIS	http://www.gsea-msigdb.org/gsea/msigdb/cards/REACTOME_MITOCHONDRIAL_IRON_SULFUR_CLUSTER_BIOGENESIS	3	3519	12228	9	0.165092	0.389519	0.333333	0.40396	FALSE
REACTOME_RORA_ACTIVATES_GENE_EXPRESSION	http://www.gsea-msigdb.org/gsea/msigdb/cards/REACTOME_RORA_ACTIVATES_GENE_EXPRESSION	6	3519	12228	16	0.0323533	0.147073	0.375	0.146089	FALSE
REACTOME_BMAL1_CLOCK_NPAS2_ACTIVATES_CIRCADIAN_GENE_EXPRESSION	http://www.gsea-msigdb.org/gsea/msigdb/cards/REACTOME_BMAL1_CLOCK_NPAS2_ACTIVATES_CIRCADIAN_GENE_EXPRESSION	5	3519	12228	20	0.209508	0.436622	0.25	0.455505	FALSE
REACTOME_ABC_TRANSPORTERS_IN_LIPID_HOMEOSTASIS	http://www.gsea-msigdb.org/gsea/msigdb/cards/REACTOME_ABC_TRANSPORTERS_IN_LIPID_HOMEOSTASIS	2	3519	12228	11	0.548914	0.727539	0.181818	0.777417	FALSE
REACTOME_ELEVATION_OF_CYTOSOLIC_CA2_LEVELS	http://www.gsea-msigdb.org/gsea/msigdb/cards/REACTOME_ELEVATION_OF_CYTOSOLIC_CA2_LEVELS	2	3519	12228	9	0.438215	0.644767	0.222222	0.690337	FALSE
REACTOME_ACTIVATION_OF_PUMA_AND_TRANSLOCATION_TO_MITOCHONDRIA	http://www.gsea-msigdb.org/gsea/msigdb/cards/REACTOME_ACTIVATION_OF_PUMA_AND_TRANSLOCATION_TO_MITOCHONDRIA	1	3519	12228	7	0.707381	0.836268	0.142857	0.878807	FALSE
REACTOME_CASPASE_ACTIVATION_VIA_DEATH_RECEPTORS_IN_THE_PRESENCE_OF_LIGAND	http://www.gsea-msigdb.org/gsea/msigdb/cards/REACTOME_CASPASE_ACTIVATION_VIA_DEATH_RECEPTORS_IN_THE_PRESENCE_OF_LIGAND	3	3519	12228	10	0.209054	0.436622	0.3	0.455505	FALSE
REACTOME_EXTRINSIC_PATHWAY_OF_FIBRIN_CLOT_FORMATION	http://www.gsea-msigdb.org/gsea/msigdb/cards/REACTOME_EXTRINSIC_PATHWAY_OF_FIBRIN_CLOT_FORMATION	0	3519	12228	1	1	1	0	1	FALSE
REACTOME_INTRINSIC_PATHWAY_OF_FIBRIN_CLOT_FORMATION	http://www.gsea-msigdb.org/gsea/msigdb/cards/REACTOME_INTRINSIC_PATHWAY_OF_FIBRIN_CLOT_FORMATION	2	3519	12228	9	0.438215	0.644767	0.222222	0.690337	FALSE
REACTOME_COMMON_PATHWAY_OF_FIBRIN_CLOT_FORMATION	http://www.gsea-msigdb.org/gsea/msigdb/cards/REACTOME_COMMON_PATHWAY_OF_FIBRIN_CLOT_FORMATION	1	3519	12228	10	0.82721	0.92409	0.1	0.971813	FALSE
REACTOME_THE_CITRIC_ACID_TCA_CYCLE_AND_RESPIRATORY_ELECTRON_TRANSPORT	http://www.gsea-msigdb.org/gsea/msigdb/cards/REACTOME_THE_CITRIC_ACID_TCA_CYCLE_AND_RESPIRATORY_ELECTRON_TRANSPORT	38	3519	12228	155	0.00436683	0.0425956	0.245161	0.0365566	FALSE
REACTOME_REGULATION_OF_SIGNALING_BY_NODAL	http://www.gsea-msigdb.org/gsea/msigdb/cards/REACTOME_REGULATION_OF_SIGNALING_BY_NODAL	2	3519	12228	5	0.185349	0.403608	0.4	0.421372	FALSE
REACTOME_COLLAGEN_DEGRADATION	http://www.gsea-msigdb.org/gsea/msigdb/cards/REACTOME_COLLAGEN_DEGRADATION	9	3519	12228	27	0.0213295	0.1164	0.333333	0.1115	FALSE
REACTOME_TRANSLOCATION_OF_SLC2A4_GLUT4_TO_THE_PLASMA_MEMBRANE	http://www.gsea-msigdb.org/gsea/msigdb/cards/REACTOME_TRANSLOCATION_OF_SLC2A4_GLUT4_TO_THE_PLASMA_MEMBRANE	14	3519	12228	60	0.0924118	0.28063	0.233333	0.285769	FALSE
REACTOME_ALPHA_DEFENSINS	http://www.gsea-msigdb.org/gsea/msigdb/cards/REACTOME_ALPHA_DEFENSINS	1	3519	12228	6	0.651216	0.795574	0.166667	0.835368	FALSE
REACTOME_REPRODUCTION	http://www.gsea-msigdb.org/gsea/msigdb/cards/REACTOME_REPRODUCTION	14	3519	12228	86	0.527191	0.712282	0.162791	0.759142	FALSE
REACTOME_ACYL_CHAIN_REMODELING_OF_CL	http://www.gsea-msigdb.org/gsea/msigdb/cards/REACTOME_ACYL_CHAIN_REMODELING_OF_CL	0	3519	12228	6	1	1	0	1	FALSE
REACTOME_ACYL_CHAIN_REMODELING_OF_DAG_AND_TAG	http://www.gsea-msigdb.org/gsea/msigdb/cards/REACTOME_ACYL_CHAIN_REMODELING_OF_DAG_AND_TAG	0	3519	12228	5	1	1	0	1	FALSE
REACTOME_HYDROLYSIS_OF_LPC	http://www.gsea-msigdb.org/gsea/msigdb/cards/REACTOME_HYDROLYSIS_OF_LPC	1	3519	12228	8	0.754503	0.866053	0.125	0.912176	FALSE
REACTOME_SYNTHESIS_OF_PG	http://www.gsea-msigdb.org/gsea/msigdb/cards/REACTOME_SYNTHESIS_OF_PG	4	3519	12228	6	0.00764516	0.0605107	0.666667	0.054755	FALSE
REACTOME_SYNTHESIS_OF_PI	http://www.gsea-msigdb.org/gsea/msigdb/cards/REACTOME_SYNTHESIS_OF_PI	1	3519	12228	4	0.504489	0.687436	0.25	0.730742	FALSE
REACTOME_SYNTHESIS_OF_PIPS_AT_THE_ER_MEMBRANE	http://www.gsea-msigdb.org/gsea/msigdb/cards/REACTOME_SYNTHESIS_OF_PIPS_AT_THE_ER_MEMBRANE	2	3519	12228	4	0.124121	0.32957	0.5	0.336054	FALSE
REACTOME_INOSITOL_PHOSPHATE_METABOLISM	http://www.gsea-msigdb.org/gsea/msigdb/cards/REACTOME_INOSITOL_PHOSPHATE_METABOLISM	9	3519	12228	35	0.0981637	0.290201	0.257143	0.297095	FALSE
REACTOME_SIGNALING_BY_ACTIVIN	http://www.gsea-msigdb.org/gsea/msigdb/cards/REACTOME_SIGNALING_BY_ACTIVIN	5	3519	12228	10	0.0133334	0.0877883	0.5	0.0812349	FALSE
REACTOME_PHASE_II_CONJUGATION_OF_COMPOUNDS	http://www.gsea-msigdb.org/gsea/msigdb/cards/REACTOME_PHASE_II_CONJUGATION_OF_COMPOUNDS	17	3519	12228	54	0.0037105	0.0391738	0.314815	0.0331319	FALSE
REACTOME_METHYLATION	http://www.gsea-msigdb.org/gsea/msigdb/cards/REACTOME_METHYLATION	5	3519	12228	11	0.0212453	0.116225	0.454545	0.111356	FALSE
REACTOME_AMINO_ACID_CONJUGATION	http://www.gsea-msigdb.org/gsea/msigdb/cards/REACTOME_AMINO_ACID_CONJUGATION	0	3519	12228	3	1	1	0	1	FALSE
REACTOME_ELASTIC_FIBRE_FORMATION	http://www.gsea-msigdb.org/gsea/msigdb/cards/REACTOME_ELASTIC_FIBRE_FORMATION	8	3519	12228	34	0.169804	0.39853	0.235294	0.413941	FALSE
REACTOME_FIBRONECTIN_MATRIX_FORMATION	http://www.gsea-msigdb.org/gsea/msigdb/cards/REACTOME_FIBRONECTIN_MATRIX_FORMATION	0	3519	12228	3	1	1	0	1	FALSE
REACTOME_POLO_LIKE_KINASE_MEDIATED_EVENTS	http://www.gsea-msigdb.org/gsea/msigdb/cards/REACTOME_POLO_LIKE_KINASE_MEDIATED_EVENTS	3	3519	12228	15	0.44349	0.644767	0.2	0.690337	FALSE
REACTOME_GAP_JUNCTION_TRAFFICKING_AND_REGULATION	http://www.gsea-msigdb.org/gsea/msigdb/cards/REACTOME_GAP_JUNCTION_TRAFFICKING_AND_REGULATION	5	3519	12228	32	0.603167	0.764925	0.15625	0.808397	FALSE
REACTOME_MITOCHONDRIAL_BIOGENESIS	http://www.gsea-msigdb.org/gsea/msigdb/cards/REACTOME_MITOCHONDRIAL_BIOGENESIS	23	3519	12228	81	0.00365373	0.0390197	0.283951	0.0327401	FALSE
REACTOME_TRANSPORT_OF_THE_SLBP_DEPENDANT_MATURE_MRNA	http://www.gsea-msigdb.org/gsea/msigdb/cards/REACTOME_TRANSPORT_OF_THE_SLBP_DEPENDANT_MATURE_MRNA	13	3519	12228	35	0.00211324	0.0262041	0.371429	0.0213984	FALSE
REACTOME_TRANSPORT_OF_MATURE_MRNAS_DERIVED_FROM_INTRONLESS_TRANSCRIPTS	http://www.gsea-msigdb.org/gsea/msigdb/cards/REACTOME_TRANSPORT_OF_MATURE_MRNAS_DERIVED_FROM_INTRONLESS_TRANSCRIPTS	15	3519	12228	41	0.00118093	0.0179309	0.365854	0.0136804	FALSE
REACTOME_ACTIVATION_OF_MATRIX_METALLOPROTEINASES	http://www.gsea-msigdb.org/gsea/msigdb/cards/REACTOME_ACTIVATION_OF_MATRIX_METALLOPROTEINASES	3	3519	12228	14	0.397275	0.618352	0.214286	0.662889	FALSE
REACTOME_REMOVAL_OF_AMINOTERMINAL_PROPEPTIDES_FROM_GAMMA_CARBOXYLATED_PROTEINS	http://www.gsea-msigdb.org/gsea/msigdb/cards/REACTOME_REMOVAL_OF_AMINOTERMINAL_PROPEPTIDES_FROM_GAMMA_CARBOXYLATED_PROTEINS	1	3519	12228	5	0.584274	0.75121	0.2	0.79414	FALSE
REACTOME_ZBP1_DAI_MEDIATED_INDUCTION_OF_TYPE_I_IFNS	http://www.gsea-msigdb.org/gsea/msigdb/cards/REACTOME_ZBP1_DAI_MEDIATED_INDUCTION_OF_TYPE_I_IFNS	4	3519	12228	24	0.554936	0.733778	0.166667	0.783683	FALSE
REACTOME_IRF3_MEDIATED_ACTIVATION_OF_TYPE_1_IFN	http://www.gsea-msigdb.org/gsea/msigdb/cards/REACTOME_IRF3_MEDIATED_ACTIVATION_OF_TYPE_1_IFN	2	3519	12228	9	0.438215	0.644767	0.222222	0.690337	FALSE
REACTOME_SULFIDE_OXIDATION_TO_SULFATE	http://www.gsea-msigdb.org/gsea/msigdb/cards/REACTOME_SULFIDE_OXIDATION_TO_SULFATE	1	3519	12228	6	0.651216	0.795574	0.166667	0.835368	FALSE
REACTOME_DEGRADATION_OF_CYSTEINE_AND_HOMOCYSTEINE	http://www.gsea-msigdb.org/gsea/msigdb/cards/REACTOME_DEGRADATION_OF_CYSTEINE_AND_HOMOCYSTEINE	2	3519	12228	14	0.684333	0.826084	0.142857	0.869438	FALSE
REACTOME_BUDDING_AND_MATURATION_OF_HIV_VIRION	http://www.gsea-msigdb.org/gsea/msigdb/cards/REACTOME_BUDDING_AND_MATURATION_OF_HIV_VIRION	8	3519	12228	23	0.0226645	0.12001	0.347826	0.117106	FALSE
REACTOME_GOLGI_CISTERNAE_PERICENTRIOLAR_STACK_REORGANIZATION	http://www.gsea-msigdb.org/gsea/msigdb/cards/REACTOME_GOLGI_CISTERNAE_PERICENTRIOLAR_STACK_REORGANIZATION	5	3519	12228	13	0.0448114	0.18522	0.384615	0.183893	FALSE
REACTOME_ATTACHMENT_OF_GPI_ANCHOR_TO_UPAR	http://www.gsea-msigdb.org/gsea/msigdb/cards/REACTOME_ATTACHMENT_OF_GPI_ANCHOR_TO_UPAR	2	3519	12228	7	0.314226	0.541167	0.285714	0.57001	FALSE
REACTOME_POST_TRANSLATIONAL_MODIFICATION_SYNTHESIS_OF_GPI_ANCHORED_PROTEINS	http://www.gsea-msigdb.org/gsea/msigdb/cards/REACTOME_POST_TRANSLATIONAL_MODIFICATION_SYNTHESIS_OF_GPI_ANCHORED_PROTEINS	13	3519	12228	53	0.0740955	0.250577	0.245283	0.251212	FALSE
REACTOME_PKA_MEDIATED_PHOSPHORYLATION_OF_KEY_METABOLIC_FACTORS	http://www.gsea-msigdb.org/gsea/msigdb/cards/REACTOME_PKA_MEDIATED_PHOSPHORYLATION_OF_KEY_METABOLIC_FACTORS	1	3519	12228	4	0.504489	0.687436	0.25	0.730742	FALSE
REACTOME_TRIGLYCERIDE_CATABOLISM	http://www.gsea-msigdb.org/gsea/msigdb/cards/REACTOME_TRIGLYCERIDE_CATABOLISM	2	3519	12228	14	0.684333	0.826084	0.142857	0.869438	FALSE
REACTOME_AMPK_INHIBITS_CHREBP_TRANSCRIPTIONAL_ACTIVATION_ACTIVITY	http://www.gsea-msigdb.org/gsea/msigdb/cards/REACTOME_AMPK_INHIBITS_CHREBP_TRANSCRIPTIONAL_ACTIVATION_ACTIVITY	1	3519	12228	7	0.707381	0.836268	0.142857	0.878807	FALSE
REACTOME_CHREBP_ACTIVATES_METABOLIC_GENE_EXPRESSION	http://www.gsea-msigdb.org/gsea/msigdb/cards/REACTOME_CHREBP_ACTIVATES_METABOLIC_GENE_EXPRESSION	3	3519	12228	7	0.0879182	0.273199	0.428571	0.276471	FALSE
REACTOME_PP2A_MEDIATED_DEPHOSPHORYLATION_OF_KEY_METABOLIC_FACTORS	http://www.gsea-msigdb.org/gsea/msigdb/cards/REACTOME_PP2A_MEDIATED_DEPHOSPHORYLATION_OF_KEY_METABOLIC_FACTORS	1	3519	12228	6	0.651216	0.795574	0.166667	0.835368	FALSE
REACTOME_GAMMA_CARBOXYLATION_HYPUSINE_FORMATION_AND_ARYLSULFATASE_ACTIVATION	http://www.gsea-msigdb.org/gsea/msigdb/cards/REACTOME_GAMMA_CARBOXYLATION_HYPUSINE_FORMATION_AND_ARYLSULFATASE_ACTIVATION	5	3519	12228	23	0.307442	0.541167	0.217391	0.57001	FALSE
REACTOME_DISEASE	http://www.gsea-msigdb.org/gsea/msigdb/cards/REACTOME_DISEASE	250	3519	12228	1004	1.44707e-13	8.07462e-11	0.249004	3.08665e-11	FALSE
REACTOME_PKA_ACTIVATION_IN_GLUCAGON_SIGNALLING	http://www.gsea-msigdb.org/gsea/msigdb/cards/REACTOME_PKA_ACTIVATION_IN_GLUCAGON_SIGNALLING	3	3519	12228	12	0.30245	0.537904	0.25	0.564513	FALSE
REACTOME_2_LTR_CIRCLE_FORMATION	http://www.gsea-msigdb.org/gsea/msigdb/cards/REACTOME_2_LTR_CIRCLE_FORMATION	5	3519	12228	8	0.00393142	0.0391738	0.625	0.0336313	FALSE
REACTOME_NEF_AND_SIGNAL_TRANSDUCTION	http://www.gsea-msigdb.org/gsea/msigdb/cards/REACTOME_NEF_AND_SIGNAL_TRANSDUCTION	1	3519	12228	7	0.707381	0.836268	0.142857	0.878807	FALSE
REACTOME_THE_ROLE_OF_NEF_IN_HIV_1_REPLICATION_AND_DISEASE_PATHOGENESIS	http://www.gsea-msigdb.org/gsea/msigdb/cards/REACTOME_THE_ROLE_OF_NEF_IN_HIV_1_REPLICATION_AND_DISEASE_PATHOGENESIS	5	3519	12228	24	0.341557	0.574063	0.208333	0.607571	FALSE
REACTOME_COLLAGEN_BIOSYNTHESIS_AND_MODIFYING_ENZYMES	http://www.gsea-msigdb.org/gsea/msigdb/cards/REACTOME_COLLAGEN_BIOSYNTHESIS_AND_MODIFYING_ENZYMES	8	3519	12228	29	0.0822936	0.270117	0.275862	0.272332	FALSE
REACTOME_MTOR_SIGNALLING	http://www.gsea-msigdb.org/gsea/msigdb/cards/REACTOME_MTOR_SIGNALLING	8	3519	12228	39	0.285176	0.525609	0.205128	0.552884	FALSE
REACTOME_REGULATION_OF_CHOLESTEROL_BIOSYNTHESIS_BY_SREBP_SREBF	http://www.gsea-msigdb.org/gsea/msigdb/cards/REACTOME_REGULATION_OF_CHOLESTEROL_BIOSYNTHESIS_BY_SREBP_SREBF	18	3519	12228	52	0.000848493	0.0145656	0.346154	0.0105787	FALSE
REACTOME_TOLL_LIKE_RECEPTOR_4_TLR4_CASCADE	http://www.gsea-msigdb.org/gsea/msigdb/cards/REACTOME_TOLL_LIKE_RECEPTOR_4_TLR4_CASCADE	22	3519	12228	97	0.0562216	0.214335	0.226804	0.214526	FALSE
REACTOME_MITOCHONDRIAL_UNCOUPLING	http://www.gsea-msigdb.org/gsea/msigdb/cards/REACTOME_MITOCHONDRIAL_UNCOUPLING	1	3519	12228	4	0.504489	0.687436	0.25	0.730742	FALSE
REACTOME_SIGNALING_BY_NTRKS	http://www.gsea-msigdb.org/gsea/msigdb/cards/REACTOME_SIGNALING_BY_NTRKS	28	3519	12228	108	0.00594343	0.0512191	0.259259	0.0459913	FALSE
REACTOME_LECTIN_PATHWAY_OF_COMPLEMENT_ACTIVATION	http://www.gsea-msigdb.org/gsea/msigdb/cards/REACTOME_LECTIN_PATHWAY_OF_COMPLEMENT_ACTIVATION	1	3519	12228	3	0.409397	0.61991	0.333333	0.662889	FALSE
REACTOME_TERMINAL_PATHWAY_OF_COMPLEMENT	http://www.gsea-msigdb.org/gsea/msigdb/cards/REACTOME_TERMINAL_PATHWAY_OF_COMPLEMENT	1	3519	12228	7	0.707381	0.836268	0.142857	0.878807	FALSE
REACTOME_TRANSCRIPTION_OF_THE_HIV_GENOME	http://www.gsea-msigdb.org/gsea/msigdb/cards/REACTOME_TRANSCRIPTION_OF_THE_HIV_GENOME	27	3519	12228	67	1.838e-06	0.000108382	0.402985	6.35016e-05	FALSE
REACTOME_ABORTIVE_ELONGATION_OF_HIV_1_TRANSCRIPT_IN_THE_ABSENCE_OF_TAT	http://www.gsea-msigdb.org/gsea/msigdb/cards/REACTOME_ABORTIVE_ELONGATION_OF_HIV_1_TRANSCRIPT_IN_THE_ABSENCE_OF_TAT	11	3519	12228	23	0.000377116	0.00825219	0.478261	0.00555361	FALSE
REACTOME_HIV_ELONGATION_ARREST_AND_RECOVERY	http://www.gsea-msigdb.org/gsea/msigdb/cards/REACTOME_HIV_ELONGATION_ARREST_AND_RECOVERY	16	3519	12228	32	8.7895e-06	0.000408712	0.5	0.000250705	FALSE
REACTOME_NEF_MEDIATED_CD4_DOWN_REGULATION	http://www.gsea-msigdb.org/gsea/msigdb/cards/REACTOME_NEF_MEDIATED_CD4_DOWN_REGULATION	3	3519	12228	8	0.124342	0.32957	0.375	0.336054	FALSE
REACTOME_TOLL_LIKE_RECEPTOR_9_TLR9_CASCADE	http://www.gsea-msigdb.org/gsea/msigdb/cards/REACTOME_TOLL_LIKE_RECEPTOR_9_TLR9_CASCADE	14	3519	12228	76	0.335485	0.567704	0.184211	0.600032	FALSE
REACTOME_TOLL_LIKE_RECEPTOR_TLR1_TLR2_CASCADE	http://www.gsea-msigdb.org/gsea/msigdb/cards/REACTOME_TOLL_LIKE_RECEPTOR_TLR1_TLR2_CASCADE	16	3519	12228	74	0.129366	0.339121	0.216216	0.34615	FALSE
REACTOME_INFLUENZA_INFECTION	http://www.gsea-msigdb.org/gsea/msigdb/cards/REACTOME_INFLUENZA_INFECTION	30	3519	12228	119	0.0069387	0.0557736	0.252101	0.0508838	FALSE
REACTOME_EXPORT_OF_VIRAL_RIBONUCLEOPROTEINS_FROM_NUCLEUS	http://www.gsea-msigdb.org/gsea/msigdb/cards/REACTOME_EXPORT_OF_VIRAL_RIBONUCLEOPROTEINS_FROM_NUCLEUS	11	3519	12228	31	0.00680719	0.0553209	0.354839	0.0502089	FALSE
REACTOME_NEUROTOXICITY_OF_CLOSTRIDIUM_TOXINS	http://www.gsea-msigdb.org/gsea/msigdb/cards/REACTOME_NEUROTOXICITY_OF_CLOSTRIDIUM_TOXINS	3	3519	12228	6	0.0569127	0.214335	0.5	0.214526	FALSE
REACTOME_TOLL_LIKE_RECEPTOR_CASCADES	http://www.gsea-msigdb.org/gsea/msigdb/cards/REACTOME_TOLL_LIKE_RECEPTOR_CASCADES	25	3519	12228	112	0.0520703	0.206431	0.223214	0.206847	FALSE
REACTOME_TICAM1_RIP1_MEDIATED_IKK_COMPLEX_RECRUITMENT	http://www.gsea-msigdb.org/gsea/msigdb/cards/REACTOME_TICAM1_RIP1_MEDIATED_IKK_COMPLEX_RECRUITMENT	4	3519	12228	17	0.288017	0.528663	0.235294	0.554448	FALSE
REACTOME_DDX58_IFIH1_MEDIATED_INDUCTION_OF_INTERFERON_ALPHA_BETA	http://www.gsea-msigdb.org/gsea/msigdb/cards/REACTOME_DDX58_IFIH1_MEDIATED_INDUCTION_OF_INTERFERON_ALPHA_BETA	11	3519	12228	48	0.138756	0.357212	0.229167	0.36481	FALSE
REACTOME_TELOMERE_EXTENSION_BY_TELOMERASE	http://www.gsea-msigdb.org/gsea/msigdb/cards/REACTOME_TELOMERE_EXTENSION_BY_TELOMERASE	3	3519	12228	16	0.488233	0.687436	0.1875	0.730742	FALSE
REACTOME_ALTERNATIVE_COMPLEMENT_ACTIVATION	http://www.gsea-msigdb.org/gsea/msigdb/cards/REACTOME_ALTERNATIVE_COMPLEMENT_ACTIVATION	0	3519	12228	0	1	1	NA	1	FALSE
REACTOME_TRANSPORT_AND_SYNTHESIS_OF_PAPS	http://www.gsea-msigdb.org/gsea/msigdb/cards/REACTOME_TRANSPORT_AND_SYNTHESIS_OF_PAPS	2	3519	12228	6	0.249567	0.480276	0.333333	0.50105	FALSE
REACTOME_GLUTATHIONE_SYNTHESIS_AND_RECYCLING	http://www.gsea-msigdb.org/gsea/msigdb/cards/REACTOME_GLUTATHIONE_SYNTHESIS_AND_RECYCLING	3	3519	12228	9	0.165092	0.389519	0.333333	0.40396	FALSE
REACTOME_PROCESSIVE_SYNTHESIS_ON_THE_C_STRAND_OF_THE_TELOMERE	http://www.gsea-msigdb.org/gsea/msigdb/cards/REACTOME_PROCESSIVE_SYNTHESIS_ON_THE_C_STRAND_OF_THE_TELOMERE	2	3519	12228	13	0.643324	0.795574	0.153846	0.835368	FALSE
REACTOME_TELOMERE_C_STRAND_LAGGING_STRAND_SYNTHESIS	http://www.gsea-msigdb.org/gsea/msigdb/cards/REACTOME_TELOMERE_C_STRAND_LAGGING_STRAND_SYNTHESIS	5	3519	12228	27	0.444241	0.644767	0.185185	0.690337	FALSE
REACTOME_ACTIVATION_OF_C3_AND_C5	http://www.gsea-msigdb.org/gsea/msigdb/cards/REACTOME_ACTIVATION_OF_C3_AND_C5	0	3519	12228	3	1	1	0	1	FALSE
REACTOME_PLASMA_LIPOPROTEIN_ASSEMBLY_REMODELING_AND_CLEARANCE	http://www.gsea-msigdb.org/gsea/msigdb/cards/REACTOME_PLASMA_LIPOPROTEIN_ASSEMBLY_REMODELING_AND_CLEARANCE	10	3519	12228	40	0.0981219	0.290201	0.25	0.297095	FALSE
REACTOME_ASSEMBLY_OF_THE_HIV_VIRION	http://www.gsea-msigdb.org/gsea/msigdb/cards/REACTOME_ASSEMBLY_OF_THE_HIV_VIRION	4	3519	12228	14	0.17695	0.403608	0.285714	0.421372	FALSE
REACTOME_PHOSPHORYLATION_OF_EMI1	http://www.gsea-msigdb.org/gsea/msigdb/cards/REACTOME_PHOSPHORYLATION_OF_EMI1	0	3519	12228	6	1	1	0	1	FALSE
REACTOME_CONJUGATION_OF_BENZOATE_WITH_GLYCINE	http://www.gsea-msigdb.org/gsea/msigdb/cards/REACTOME_CONJUGATION_OF_BENZOATE_WITH_GLYCINE	0	3519	12228	1	1	1	0	1	FALSE
REACTOME_INTERACTIONS_OF_REV_WITH_HOST_CELLULAR_PROTEINS	http://www.gsea-msigdb.org/gsea/msigdb/cards/REACTOME_INTERACTIONS_OF_REV_WITH_HOST_CELLULAR_PROTEINS	15	3519	12228	35	0.000157669	0.00441797	0.428571	0.00273544	FALSE
REACTOME_SIGNALING_BY_EGFR	http://www.gsea-msigdb.org/gsea/msigdb/cards/REACTOME_SIGNALING_BY_EGFR	10	3519	12228	46	0.1961	0.424946	0.217391	0.44345	FALSE
REACTOME_APOBEC3G_MEDIATED_RESISTANCE_TO_HIV_1_INFECTION	http://www.gsea-msigdb.org/gsea/msigdb/cards/REACTOME_APOBEC3G_MEDIATED_RESISTANCE_TO_HIV_1_INFECTION	3	3519	12228	4	0.0146648	0.0935196	0.75	0.086525	FALSE
REACTOME_NUCLEAR_IMPORT_OF_REV_PROTEIN	http://www.gsea-msigdb.org/gsea/msigdb/cards/REACTOME_NUCLEAR_IMPORT_OF_REV_PROTEIN	14	3519	12228	32	0.000199795	0.00537351	0.4375	0.00331707	FALSE
REACTOME_RIP_MEDIATED_NFKB_ACTIVATION_VIA_ZBP1	http://www.gsea-msigdb.org/gsea/msigdb/cards/REACTOME_RIP_MEDIATED_NFKB_ACTIVATION_VIA_ZBP1	2	3519	12228	16	0.754693	0.866053	0.125	0.912176	FALSE
REACTOME_SEROTONIN_NEUROTRANSMITTER_RELEASE_CYCLE	http://www.gsea-msigdb.org/gsea/msigdb/cards/REACTOME_SEROTONIN_NEUROTRANSMITTER_RELEASE_CYCLE	2	3519	12228	10	0.495505	0.687436	0.2	0.730742	FALSE
REACTOME_NEF_MEDIATED_CD8_DOWN_REGULATION	http://www.gsea-msigdb.org/gsea/msigdb/cards/REACTOME_NEF_MEDIATED_CD8_DOWN_REGULATION	2	3519	12228	6	0.249567	0.480276	0.333333	0.50105	FALSE
REACTOME_STING_MEDIATED_INDUCTION_OF_HOST_IMMUNE_RESPONSES	http://www.gsea-msigdb.org/gsea/msigdb/cards/REACTOME_STING_MEDIATED_INDUCTION_OF_HOST_IMMUNE_RESPONSES	2	3519	12228	16	0.754693	0.866053	0.125	0.912176	FALSE
REACTOME_CYTOSOLIC_SENSORS_OF_PATHOGEN_ASSOCIATED_DNA	http://www.gsea-msigdb.org/gsea/msigdb/cards/REACTOME_CYTOSOLIC_SENSORS_OF_PATHOGEN_ASSOCIATED_DNA	13	3519	12228	58	0.130452	0.340548	0.224138	0.347493	FALSE
REACTOME_SIGNALING_BY_CYTOSOLIC_FGFR1_FUSION_MUTANTS	http://www.gsea-msigdb.org/gsea/msigdb/cards/REACTOME_SIGNALING_BY_CYTOSOLIC_FGFR1_FUSION_MUTANTS	4	3519	12228	16	0.249606	0.480276	0.25	0.50105	FALSE
REACTOME_FGFR1_MUTANT_RECEPTOR_ACTIVATION	http://www.gsea-msigdb.org/gsea/msigdb/cards/REACTOME_FGFR1_MUTANT_RECEPTOR_ACTIVATION	6	3519	12228	23	0.152942	0.373487	0.26087	0.38677	FALSE
REACTOME_FGFR2_MUTANT_RECEPTOR_ACTIVATION	http://www.gsea-msigdb.org/gsea/msigdb/cards/REACTOME_FGFR2_MUTANT_RECEPTOR_ACTIVATION	11	3519	12228	25	0.00090942	0.0149252	0.44	0.0110299	FALSE
REACTOME_ORGANELLE_BIOGENESIS_AND_MAINTENANCE	http://www.gsea-msigdb.org/gsea/msigdb/cards/REACTOME_ORGANELLE_BIOGENESIS_AND_MAINTENANCE	62	3519	12228	260	0.00073896	0.0134094	0.238462	0.00941646	FALSE
REACTOME_SYNTHESIS_OF_PYROPHOSPHATES_IN_THE_CYTOSOL	http://www.gsea-msigdb.org/gsea/msigdb/cards/REACTOME_SYNTHESIS_OF_PYROPHOSPHATES_IN_THE_CYTOSOL	2	3519	12228	9	0.438215	0.644767	0.222222	0.690337	FALSE
REACTOME_SYNTHESIS_OF_IP2_IP_AND_INS_IN_THE_CYTOSOL	http://www.gsea-msigdb.org/gsea/msigdb/cards/REACTOME_SYNTHESIS_OF_IP2_IP_AND_INS_IN_THE_CYTOSOL	3	3519	12228	12	0.30245	0.537904	0.25	0.564513	FALSE
REACTOME_SYNTHESIS_OF_IP3_AND_IP4_IN_THE_CYTOSOL	http://www.gsea-msigdb.org/gsea/msigdb/cards/REACTOME_SYNTHESIS_OF_IP3_AND_IP4_IN_THE_CYTOSOL	4	3519	12228	15	0.212412	0.437768	0.266667	0.45766	FALSE
REACTOME_ACTIVATION_OF_TRKA_RECEPTORS	http://www.gsea-msigdb.org/gsea/msigdb/cards/REACTOME_ACTIVATION_OF_TRKA_RECEPTORS	1	3519	12228	4	0.504489	0.687436	0.25	0.730742	FALSE
REACTOME_NGF_INDEPENDANT_TRKA_ACTIVATION	http://www.gsea-msigdb.org/gsea/msigdb/cards/REACTOME_NGF_INDEPENDANT_TRKA_ACTIVATION	1	3519	12228	4	0.504489	0.687436	0.25	0.730742	FALSE
REACTOME_SCF_SKP2_MEDIATED_DEGRADATION_OF_P27_P21	http://www.gsea-msigdb.org/gsea/msigdb/cards/REACTOME_SCF_SKP2_MEDIATED_DEGRADATION_OF_P27_P21	13	3519	12228	53	0.0740955	0.250577	0.245283	0.251212	FALSE
REACTOME_CELLULAR_HEXOSE_TRANSPORT	http://www.gsea-msigdb.org/gsea/msigdb/cards/REACTOME_CELLULAR_HEXOSE_TRANSPORT	2	3519	12228	13	0.643324	0.795574	0.153846	0.835368	FALSE
REACTOME_HEME_BIOSYNTHESIS	http://www.gsea-msigdb.org/gsea/msigdb/cards/REACTOME_HEME_BIOSYNTHESIS	3	3519	12228	11	0.255164	0.485115	0.272727	0.505587	FALSE
REACTOME_HEME_DEGRADATION	http://www.gsea-msigdb.org/gsea/msigdb/cards/REACTOME_HEME_DEGRADATION	2	3519	12228	7	0.314226	0.541167	0.285714	0.57001	FALSE
REACTOME_FGFR3_LIGAND_BINDING_AND_ACTIVATION	http://www.gsea-msigdb.org/gsea/msigdb/cards/REACTOME_FGFR3_LIGAND_BINDING_AND_ACTIVATION	2	3519	12228	5	0.185349	0.403608	0.4	0.421372	FALSE
REACTOME_FGFR2_LIGAND_BINDING_AND_ACTIVATION	http://www.gsea-msigdb.org/gsea/msigdb/cards/REACTOME_FGFR2_LIGAND_BINDING_AND_ACTIVATION	3	3519	12228	10	0.209054	0.436622	0.3	0.455505	FALSE
REACTOME_FGFR1B_LIGAND_BINDING_AND_ACTIVATION	http://www.gsea-msigdb.org/gsea/msigdb/cards/REACTOME_FGFR1B_LIGAND_BINDING_AND_ACTIVATION	1	3519	12228	4	0.504489	0.687436	0.25	0.730742	FALSE
REACTOME_FGFR3B_LIGAND_BINDING_AND_ACTIVATION	http://www.gsea-msigdb.org/gsea/msigdb/cards/REACTOME_FGFR3B_LIGAND_BINDING_AND_ACTIVATION	2	3519	12228	3	0.0693928	0.242766	0.666667	0.24034	FALSE
REACTOME_FGFR1C_LIGAND_BINDING_AND_ACTIVATION	http://www.gsea-msigdb.org/gsea/msigdb/cards/REACTOME_FGFR1C_LIGAND_BINDING_AND_ACTIVATION	2	3519	12228	5	0.185349	0.403608	0.4	0.421372	FALSE
REACTOME_FGFR2B_LIGAND_BINDING_AND_ACTIVATION	http://www.gsea-msigdb.org/gsea/msigdb/cards/REACTOME_FGFR2B_LIGAND_BINDING_AND_ACTIVATION	2	3519	12228	6	0.249567	0.480276	0.333333	0.50105	FALSE
REACTOME_TRANSPORT_OF_CONNEXONS_TO_THE_PLASMA_MEMBRANE	http://www.gsea-msigdb.org/gsea/msigdb/cards/REACTOME_TRANSPORT_OF_CONNEXONS_TO_THE_PLASMA_MEMBRANE	3	3519	12228	14	0.397275	0.618352	0.214286	0.662889	FALSE
REACTOME_PRE_NOTCH_PROCESSING_IN_THE_ENDOPLASMIC_RETICULUM	http://www.gsea-msigdb.org/gsea/msigdb/cards/REACTOME_PRE_NOTCH_PROCESSING_IN_THE_ENDOPLASMIC_RETICULUM	0	3519	12228	4	1	1	0	1	FALSE
REACTOME_DIGESTION_OF_DIETARY_LIPID	http://www.gsea-msigdb.org/gsea/msigdb/cards/REACTOME_DIGESTION_OF_DIETARY_LIPID	0	3519	12228	1	1	1	0	1	FALSE
REACTOME_ESTROGEN_BIOSYNTHESIS	http://www.gsea-msigdb.org/gsea/msigdb/cards/REACTOME_ESTROGEN_BIOSYNTHESIS	1	3519	12228	3	0.409397	0.61991	0.333333	0.662889	TRUE
REACTOME_P75NTR_SIGNALS_VIA_NF_KB	http://www.gsea-msigdb.org/gsea/msigdb/cards/REACTOME_P75NTR_SIGNALS_VIA_NF_KB	4	3519	12228	14	0.17695	0.403608	0.285714	0.421372	FALSE
REACTOME_P75NTR_NEGATIVELY_REGULATES_CELL_CYCLE_VIA_SC1	http://www.gsea-msigdb.org/gsea/msigdb/cards/REACTOME_P75NTR_NEGATIVELY_REGULATES_CELL_CYCLE_VIA_SC1	1	3519	12228	4	0.504489	0.687436	0.25	0.730742	FALSE
REACTOME_P75NTR_REGULATES_AXONOGENESIS	http://www.gsea-msigdb.org/gsea/msigdb/cards/REACTOME_P75NTR_REGULATES_AXONOGENESIS	0	3519	12228	6	1	1	0	1	FALSE
REACTOME_SYNTHESIS_OF_BILE_ACIDS_AND_BILE_SALTS_VIA_27_HYDROXYCHOLESTEROL	http://www.gsea-msigdb.org/gsea/msigdb/cards/REACTOME_SYNTHESIS_OF_BILE_ACIDS_AND_BILE_SALTS_VIA_27_HYDROXYCHOLESTEROL	1	3519	12228	7	0.707381	0.836268	0.142857	0.878807	FALSE
REACTOME_MINERALOCORTICOID_BIOSYNTHESIS	http://www.gsea-msigdb.org/gsea/msigdb/cards/REACTOME_MINERALOCORTICOID_BIOSYNTHESIS	0	3519	12228	2	1	1	0	1	FALSE
REACTOME_GLUCOCORTICOID_BIOSYNTHESIS	http://www.gsea-msigdb.org/gsea/msigdb/cards/REACTOME_GLUCOCORTICOID_BIOSYNTHESIS	1	3519	12228	4	0.504489	0.687436	0.25	0.730742	FALSE
REACTOME_SIGNALING_BY_VEGF	http://www.gsea-msigdb.org/gsea/msigdb/cards/REACTOME_SIGNALING_BY_VEGF	19	3519	12228	88	0.10667	0.308804	0.215909	0.317455	FALSE
REACTOME_RHO_GTPASE_CYCLE	http://www.gsea-msigdb.org/gsea/msigdb/cards/REACTOME_RHO_GTPASE_CYCLE	24	3519	12228	111	0.0762307	0.255476	0.216216	0.25686	FALSE
REACTOME_DEGRADATION_OF_BETA_CATENIN_BY_THE_DESTRUCTION_COMPLEX	http://www.gsea-msigdb.org/gsea/msigdb/cards/REACTOME_DEGRADATION_OF_BETA_CATENIN_BY_THE_DESTRUCTION_COMPLEX	17	3519	12228	74	0.0775223	0.259415	0.22973	0.260675	FALSE
REACTOME_RHO_GTPASE_EFFECTORS	http://www.gsea-msigdb.org/gsea/msigdb/cards/REACTOME_RHO_GTPASE_EFFECTORS	71	3519	12228	245	2.56033e-07	2.19794e-05	0.289796	1.18455e-05	FALSE
REACTOME_METABOLISM_OF_STEROID_HORMONES	http://www.gsea-msigdb.org/gsea/msigdb/cards/REACTOME_METABOLISM_OF_STEROID_HORMONES	6	3519	12228	18	0.0564653	0.214335	0.333333	0.214526	TRUE
REACTOME_PREGNENOLONE_BIOSYNTHESIS	http://www.gsea-msigdb.org/gsea/msigdb/cards/REACTOME_PREGNENOLONE_BIOSYNTHESIS	4	3519	12228	7	0.015572	0.0977298	0.571429	0.0896797	FALSE
REACTOME_BETA_CATENIN_PHOSPHORYLATION_CASCADE	http://www.gsea-msigdb.org/gsea/msigdb/cards/REACTOME_BETA_CATENIN_PHOSPHORYLATION_CASCADE	4	3519	12228	14	0.17695	0.403608	0.285714	0.421372	FALSE
REACTOME_COBALAMIN_CBL_VITAMIN_B12_TRANSPORT_AND_METABOLISM	http://www.gsea-msigdb.org/gsea/msigdb/cards/REACTOME_COBALAMIN_CBL_VITAMIN_B12_TRANSPORT_AND_METABOLISM	3	3519	12228	18	0.571933	0.749591	0.166667	0.79414	FALSE
REACTOME_METABOLISM_OF_FOLATE_AND_PTERINES	http://www.gsea-msigdb.org/gsea/msigdb/cards/REACTOME_METABOLISM_OF_FOLATE_AND_PTERINES	4	3519	12228	14	0.17695	0.403608	0.285714	0.421372	FALSE
REACTOME_BIOTIN_TRANSPORT_AND_METABOLISM	http://www.gsea-msigdb.org/gsea/msigdb/cards/REACTOME_BIOTIN_TRANSPORT_AND_METABOLISM	2	3519	12228	11	0.548914	0.727539	0.181818	0.777417	FALSE
REACTOME_COENZYME_A_BIOSYNTHESIS	http://www.gsea-msigdb.org/gsea/msigdb/cards/REACTOME_COENZYME_A_BIOSYNTHESIS	1	3519	12228	6	0.651216	0.795574	0.166667	0.835368	FALSE
REACTOME_VITAMIN_D_CALCIFEROL_METABOLISM	http://www.gsea-msigdb.org/gsea/msigdb/cards/REACTOME_VITAMIN_D_CALCIFEROL_METABOLISM	1	3519	12228	8	0.754503	0.866053	0.125	0.912176	FALSE
REACTOME_NICOTINATE_METABOLISM	http://www.gsea-msigdb.org/gsea/msigdb/cards/REACTOME_NICOTINATE_METABOLISM	2	3519	12228	24	0.917124	1	0.0833333	1	FALSE
REACTOME_VITAMIN_B1_THIAMIN_METABOLISM	http://www.gsea-msigdb.org/gsea/msigdb/cards/REACTOME_VITAMIN_B1_THIAMIN_METABOLISM	1	3519	12228	4	0.504489	0.687436	0.25	0.730742	FALSE
REACTOME_VITAMIN_C_ASCORBATE_METABOLISM	http://www.gsea-msigdb.org/gsea/msigdb/cards/REACTOME_VITAMIN_C_ASCORBATE_METABOLISM	1	3519	12228	5	0.584274	0.75121	0.2	0.79414	FALSE
REACTOME_VITAMIN_B2_RIBOFLAVIN_METABOLISM	http://www.gsea-msigdb.org/gsea/msigdb/cards/REACTOME_VITAMIN_B2_RIBOFLAVIN_METABOLISM	1	3519	12228	5	0.584274	0.75121	0.2	0.79414	FALSE
REACTOME_METABOLISM_OF_WATER_SOLUBLE_VITAMINS_AND_COFACTORS	http://www.gsea-msigdb.org/gsea/msigdb/cards/REACTOME_METABOLISM_OF_WATER_SOLUBLE_VITAMINS_AND_COFACTORS	17	3519	12228	97	0.392093	0.614572	0.175258	0.659899	FALSE
REACTOME_NICOTINAMIDE_SALVAGING	http://www.gsea-msigdb.org/gsea/msigdb/cards/REACTOME_NICOTINAMIDE_SALVAGING	0	3519	12228	17	1	1	0	1	FALSE
REACTOME_AKT_PHOSPHORYLATES_TARGETS_IN_THE_NUCLEUS	http://www.gsea-msigdb.org/gsea/msigdb/cards/REACTOME_AKT_PHOSPHORYLATES_TARGETS_IN_THE_NUCLEUS	1	3519	12228	9	0.794039	0.896911	0.111111	0.943691	FALSE
REACTOME_CREB_PHOSPHORYLATION	http://www.gsea-msigdb.org/gsea/msigdb/cards/REACTOME_CREB_PHOSPHORYLATION	0	3519	12228	7	1	1	0	1	FALSE
REACTOME_ER_TO_GOLGI_ANTEROGRADE_TRANSPORT	http://www.gsea-msigdb.org/gsea/msigdb/cards/REACTOME_ER_TO_GOLGI_ANTEROGRADE_TRANSPORT	38	3519	12228	134	0.000235264	0.00596716	0.283582	0.00377763	FALSE
REACTOME_CARNITINE_METABOLISM	http://www.gsea-msigdb.org/gsea/msigdb/cards/REACTOME_CARNITINE_METABOLISM	2	3519	12228	11	0.548914	0.727539	0.181818	0.777417	FALSE
REACTOME_TCF_DEPENDENT_SIGNALING_IN_RESPONSE_TO_WNT	http://www.gsea-msigdb.org/gsea/msigdb/cards/REACTOME_TCF_DEPENDENT_SIGNALING_IN_RESPONSE_TO_WNT	41	3519	12228	156	0.000767767	0.0137092	0.262821	0.00973298	FALSE
REACTOME_WNT_MEDIATED_ACTIVATION_OF_DVL	http://www.gsea-msigdb.org/gsea/msigdb/cards/REACTOME_WNT_MEDIATED_ACTIVATION_OF_DVL	4	3519	12228	7	0.015572	0.0977298	0.571429	0.0896797	FALSE
REACTOME_FORMATION_OF_THE_BETA_CATENIN_TCF_TRANSACTIVATING_COMPLEX	http://www.gsea-msigdb.org/gsea/msigdb/cards/REACTOME_FORMATION_OF_THE_BETA_CATENIN_TCF_TRANSACTIVATING_COMPLEX	13	3519	12228	44	0.018219	0.104806	0.295455	0.0993138	FALSE
REACTOME_METABOLISM_OF_NITRIC_OXIDE_ENOS_ACTIVATION_AND_REGULATION	http://www.gsea-msigdb.org/gsea/msigdb/cards/REACTOME_METABOLISM_OF_NITRIC_OXIDE_ENOS_ACTIVATION_AND_REGULATION	3	3519	12228	13	0.350062	0.577624	0.230769	0.615116	FALSE
REACTOME_ASSEMBLY_OF_COLLAGEN_FIBRILS_AND_OTHER_MULTIMERIC_STRUCTURES	http://www.gsea-msigdb.org/gsea/msigdb/cards/REACTOME_ASSEMBLY_OF_COLLAGEN_FIBRILS_AND_OTHER_MULTIMERIC_STRUCTURES	8	3519	12228	22	0.0171466	0.0995841	0.363636	0.0950081	FALSE
REACTOME_METABOLISM_OF_ANGIOTENSINOGEN_TO_ANGIOTENSINS	http://www.gsea-msigdb.org/gsea/msigdb/cards/REACTOME_METABOLISM_OF_ANGIOTENSINOGEN_TO_ANGIOTENSINS	4	3519	12228	11	0.086095	0.273199	0.363636	0.276471	FALSE
REACTOME_DERMATAN_SULFATE_BIOSYNTHESIS	http://www.gsea-msigdb.org/gsea/msigdb/cards/REACTOME_DERMATAN_SULFATE_BIOSYNTHESIS	3	3519	12228	7	0.0879182	0.273199	0.428571	0.276471	FALSE
REACTOME_CALCINEURIN_ACTIVATES_NFAT	http://www.gsea-msigdb.org/gsea/msigdb/cards/REACTOME_CALCINEURIN_ACTIVATES_NFAT	2	3519	12228	8	0.377521	0.595917	0.25	0.638551	FALSE
REACTOME_FCGAMMA_RECEPTOR_FCGR_DEPENDENT_PHAGOCYTOSIS	http://www.gsea-msigdb.org/gsea/msigdb/cards/REACTOME_FCGAMMA_RECEPTOR_FCGR_DEPENDENT_PHAGOCYTOSIS	23	3519	12228	78	0.00214894	0.0263734	0.294872	0.0216419	FALSE
REACTOME_FCGR_ACTIVATION	http://www.gsea-msigdb.org/gsea/msigdb/cards/REACTOME_FCGR_ACTIVATION	2	3519	12228	11	0.548914	0.727539	0.181818	0.777417	FALSE
REACTOME_ROLE_OF_PHOSPHOLIPIDS_IN_PHAGOCYTOSIS	http://www.gsea-msigdb.org/gsea/msigdb/cards/REACTOME_ROLE_OF_PHOSPHOLIPIDS_IN_PHAGOCYTOSIS	8	3519	12228	23	0.0226645	0.12001	0.347826	0.117106	FALSE
REACTOME_ENOS_ACTIVATION	http://www.gsea-msigdb.org/gsea/msigdb/cards/REACTOME_ENOS_ACTIVATION	2	3519	12228	9	0.438215	0.644767	0.222222	0.690337	FALSE
REACTOME_NOSTRIN_MEDIATED_ENOS_TRAFFICKING	http://www.gsea-msigdb.org/gsea/msigdb/cards/REACTOME_NOSTRIN_MEDIATED_ENOS_TRAFFICKING	1	3519	12228	5	0.584274	0.75121	0.2	0.79414	FALSE
REACTOME_COPII_MEDIATED_VESICLE_TRANSPORT	http://www.gsea-msigdb.org/gsea/msigdb/cards/REACTOME_COPII_MEDIATED_VESICLE_TRANSPORT	21	3519	12228	58	0.00015835	0.00441797	0.362069	0.00273544	FALSE
REACTOME_ALPHA_LINOLENIC_OMEGA3_AND_LINOLEIC_OMEGA6_ACID_METABOLISM	http://www.gsea-msigdb.org/gsea/msigdb/cards/REACTOME_ALPHA_LINOLENIC_OMEGA3_AND_LINOLEIC_OMEGA6_ACID_METABOLISM	6	3519	12228	13	0.0106663	0.075819	0.461538	0.0697718	FALSE
REACTOME_LINOLEIC_ACID_LA_METABOLISM	http://www.gsea-msigdb.org/gsea/msigdb/cards/REACTOME_LINOLEIC_ACID_LA_METABOLISM	5	3519	12228	8	0.00393142	0.0391738	0.625	0.0336313	FALSE
REACTOME_NADE_MODULATES_DEATH_SIGNALLING	http://www.gsea-msigdb.org/gsea/msigdb/cards/REACTOME_NADE_MODULATES_DEATH_SIGNALLING	2	3519	12228	4	0.124121	0.32957	0.5	0.336054	FALSE
REACTOME_NF_KB_IS_ACTIVATED_AND_SIGNALS_SURVIVAL	http://www.gsea-msigdb.org/gsea/msigdb/cards/REACTOME_NF_KB_IS_ACTIVATED_AND_SIGNALS_SURVIVAL	3	3519	12228	11	0.255164	0.485115	0.272727	0.505587	FALSE
REACTOME_METABOLISM_OF_AMINE_DERIVED_HORMONES	http://www.gsea-msigdb.org/gsea/msigdb/cards/REACTOME_METABOLISM_OF_AMINE_DERIVED_HORMONES	0	3519	12228	11	1	1	0	1	FALSE
REACTOME_SEROTONIN_AND_MELATONIN_BIOSYNTHESIS	http://www.gsea-msigdb.org/gsea/msigdb/cards/REACTOME_SEROTONIN_AND_MELATONIN_BIOSYNTHESIS	0	3519	12228	2	1	1	0	1	FALSE
REACTOME_THYROXINE_BIOSYNTHESIS	http://www.gsea-msigdb.org/gsea/msigdb/cards/REACTOME_THYROXINE_BIOSYNTHESIS	0	3519	12228	6	1	1	0	1	FALSE
REACTOME_REGULATION_OF_GENE_EXPRESSION_IN_LATE_STAGE_BRANCHING_MORPHOGENESIS_PANCREATIC_BUD_PRECURSOR_CELLS	http://www.gsea-msigdb.org/gsea/msigdb/cards/REACTOME_REGULATION_OF_GENE_EXPRESSION_IN_LATE_STAGE_BRANCHING_MORPHOGENESIS_PANCREATIC_BUD_PRECURSOR_CELLS	4	3519	12228	10	0.0625133	0.226878	0.4	0.22701	FALSE
REACTOME_REGULATION_OF_GENE_EXPRESSION_IN_ENDOCRINE_COMMITTED_NEUROG3_PROGENITOR_CELLS	http://www.gsea-msigdb.org/gsea/msigdb/cards/REACTOME_REGULATION_OF_GENE_EXPRESSION_IN_ENDOCRINE_COMMITTED_NEUROG3_PROGENITOR_CELLS	0	3519	12228	1	1	1	0	1	FALSE
REACTOME_REGULATION_OF_GENE_EXPRESSION_IN_EARLY_PANCREATIC_PRECURSOR_CELLS	http://www.gsea-msigdb.org/gsea/msigdb/cards/REACTOME_REGULATION_OF_GENE_EXPRESSION_IN_EARLY_PANCREATIC_PRECURSOR_CELLS	1	3519	12228	5	0.584274	0.75121	0.2	0.79414	FALSE
REACTOME_GENE_SILENCING_BY_RNA	http://www.gsea-msigdb.org/gsea/msigdb/cards/REACTOME_GENE_SILENCING_BY_RNA	30	3519	12228	91	5.46422e-05	0.00190565	0.32967	0.00116301	FALSE
REACTOME_VITAMINS	http://www.gsea-msigdb.org/gsea/msigdb/cards/REACTOME_VITAMINS	0	3519	12228	3	1	1	0	1	FALSE
REACTOME_FATTY_ACIDS	http://www.gsea-msigdb.org/gsea/msigdb/cards/REACTOME_FATTY_ACIDS	0	3519	12228	6	1	1	0	1	FALSE
REACTOME_PHASE_I_FUNCTIONALIZATION_OF_COMPOUNDS	http://www.gsea-msigdb.org/gsea/msigdb/cards/REACTOME_PHASE_I_FUNCTIONALIZATION_OF_COMPOUNDS	7	3519	12228	50	0.714715	0.842262	0.14	0.885677	FALSE
REACTOME_MISCELLANEOUS_SUBSTRATES	http://www.gsea-msigdb.org/gsea/msigdb/cards/REACTOME_MISCELLANEOUS_SUBSTRATES	0	3519	12228	5	1	1	0	1	FALSE
REACTOME_EICOSANOIDS	http://www.gsea-msigdb.org/gsea/msigdb/cards/REACTOME_EICOSANOIDS	0	3519	12228	5	1	1	0	1	FALSE
REACTOME_CYP2E1_REACTIONS	http://www.gsea-msigdb.org/gsea/msigdb/cards/REACTOME_CYP2E1_REACTIONS	0	3519	12228	3	1	1	0	1	FALSE
REACTOME_EPIGENETIC_REGULATION_OF_GENE_EXPRESSION	http://www.gsea-msigdb.org/gsea/msigdb/cards/REACTOME_EPIGENETIC_REGULATION_OF_GENE_EXPRESSION	35	3519	12228	101	3.87698e-06	0.000201242	0.346535	0.00012311	FALSE
REACTOME_PRC2_METHYLATES_HISTONES_AND_DNA	http://www.gsea-msigdb.org/gsea/msigdb/cards/REACTOME_PRC2_METHYLATES_HISTONES_AND_DNA	10	3519	12228	31	0.0197689	0.111991	0.322581	0.106345	FALSE
REACTOME_EGFR_INTERACTS_WITH_PHOSPHOLIPASE_C_GAMMA	http://www.gsea-msigdb.org/gsea/msigdb/cards/REACTOME_EGFR_INTERACTS_WITH_PHOSPHOLIPASE_C_GAMMA	0	3519	12228	6	1	1	0	1	FALSE
REACTOME_MOLECULES_ASSOCIATED_WITH_ELASTIC_FIBRES	http://www.gsea-msigdb.org/gsea/msigdb/cards/REACTOME_MOLECULES_ASSOCIATED_WITH_ELASTIC_FIBRES	6	3519	12228	30	0.350922	0.577624	0.2	0.615195	FALSE
REACTOME_SYNTHESIS_OF_EPOXY_EET_AND_DIHYDROXYEICOSATRIENOIC_ACIDS_DHET	http://www.gsea-msigdb.org/gsea/msigdb/cards/REACTOME_SYNTHESIS_OF_EPOXY_EET_AND_DIHYDROXYEICOSATRIENOIC_ACIDS_DHET	0	3519	12228	2	1	1	0	1	FALSE
REACTOME_SYNTHESIS_OF_5_EICOSATETRAENOIC_ACIDS	http://www.gsea-msigdb.org/gsea/msigdb/cards/REACTOME_SYNTHESIS_OF_5_EICOSATETRAENOIC_ACIDS	0	3519	12228	6	1	1	0	1	FALSE
REACTOME_SYNTHESIS_OF_LEUKOTRIENES_LT_AND_EOXINS_EX	http://www.gsea-msigdb.org/gsea/msigdb/cards/REACTOME_SYNTHESIS_OF_LEUKOTRIENES_LT_AND_EOXINS_EX	1	3519	12228	11	0.855039	0.947121	0.0909091	0.99643	FALSE
REACTOME_SYNTHESIS_OF_LIPOXINS_LX	http://www.gsea-msigdb.org/gsea/msigdb/cards/REACTOME_SYNTHESIS_OF_LIPOXINS_LX	0	3519	12228	3	1	1	0	1	FALSE
REACTOME_SYNTHESIS_OF_12_EICOSATETRAENOIC_ACID_DERIVATIVES	http://www.gsea-msigdb.org/gsea/msigdb/cards/REACTOME_SYNTHESIS_OF_12_EICOSATETRAENOIC_ACID_DERIVATIVES	0	3519	12228	4	1	1	0	1	FALSE
REACTOME_ARACHIDONIC_ACID_METABOLISM	http://www.gsea-msigdb.org/gsea/msigdb/cards/REACTOME_ARACHIDONIC_ACID_METABOLISM	2	3519	12228	31	0.969971	1	0.0645161	1	FALSE
REACTOME_SYNTHESIS_OF_15_EICOSATETRAENOIC_ACID_DERIVATIVES	http://www.gsea-msigdb.org/gsea/msigdb/cards/REACTOME_SYNTHESIS_OF_15_EICOSATETRAENOIC_ACID_DERIVATIVES	0	3519	12228	3	1	1	0	1	FALSE
REACTOME_UBIQUINOL_BIOSYNTHESIS	http://www.gsea-msigdb.org/gsea/msigdb/cards/REACTOME_UBIQUINOL_BIOSYNTHESIS	1	3519	12228	8	0.754503	0.866053	0.125	0.912176	FALSE
REACTOME_SYNTHESIS_OF_16_20_HYDROXYEICOSATETRAENOIC_ACIDS_HETE	http://www.gsea-msigdb.org/gsea/msigdb/cards/REACTOME_SYNTHESIS_OF_16_20_HYDROXYEICOSATETRAENOIC_ACIDS_HETE	0	3519	12228	3	1	1	0	1	FALSE
REACTOME_HYALURONAN_BIOSYNTHESIS_AND_EXPORT	http://www.gsea-msigdb.org/gsea/msigdb/cards/REACTOME_HYALURONAN_BIOSYNTHESIS_AND_EXPORT	0	3519	12228	3	1	1	0	1	FALSE
REACTOME_TRANSCRIPTIONAL_ACTIVATION_OF_MITOCHONDRIAL_BIOGENESIS	http://www.gsea-msigdb.org/gsea/msigdb/cards/REACTOME_TRANSCRIPTIONAL_ACTIVATION_OF_MITOCHONDRIAL_BIOGENESIS	18	3519	12228	49	0.00037264	0.00823498	0.367347	0.00549826	FALSE
REACTOME_ACTIVATION_OF_PPARGC1A_PGC_1ALPHA_BY_PHOSPHORYLATION	http://www.gsea-msigdb.org/gsea/msigdb/cards/REACTOME_ACTIVATION_OF_PPARGC1A_PGC_1ALPHA_BY_PHOSPHORYLATION	0	3519	12228	8	1	1	0	1	FALSE
REACTOME_ABACAVIR_TRANSMEMBRANE_TRANSPORT	http://www.gsea-msigdb.org/gsea/msigdb/cards/REACTOME_ABACAVIR_TRANSMEMBRANE_TRANSPORT	1	3519	12228	4	0.504489	0.687436	0.25	0.730742	FALSE
REACTOME_ABACAVIR_METABOLISM	http://www.gsea-msigdb.org/gsea/msigdb/cards/REACTOME_ABACAVIR_METABOLISM	0	3519	12228	3	1	1	0	1	FALSE
REACTOME_SYNTHESIS_OF_PROSTAGLANDINS_PG_AND_THROMBOXANES_TX	http://www.gsea-msigdb.org/gsea/msigdb/cards/REACTOME_SYNTHESIS_OF_PROSTAGLANDINS_PG_AND_THROMBOXANES_TX	0	3519	12228	8	1	1	0	1	FALSE
REACTOME_SCAVENGING_OF_HEME_FROM_PLASMA	http://www.gsea-msigdb.org/gsea/msigdb/cards/REACTOME_SCAVENGING_OF_HEME_FROM_PLASMA	0	3519	12228	4	1	1	0	1	FALSE
REACTOME_DAP12_INTERACTIONS	http://www.gsea-msigdb.org/gsea/msigdb/cards/REACTOME_DAP12_INTERACTIONS	5	3519	12228	26	0.410218	0.61991	0.192308	0.662889	FALSE
REACTOME_BINDING_AND_UPTAKE_OF_LIGANDS_BY_SCAVENGER_RECEPTORS	http://www.gsea-msigdb.org/gsea/msigdb/cards/REACTOME_BINDING_AND_UPTAKE_OF_LIGANDS_BY_SCAVENGER_RECEPTORS	5	3519	12228	26	0.410218	0.61991	0.192308	0.662889	FALSE
REACTOME_EGFR_TRANSACTIVATION_BY_GASTRIN	http://www.gsea-msigdb.org/gsea/msigdb/cards/REACTOME_EGFR_TRANSACTIVATION_BY_GASTRIN	0	3519	12228	7	1	1	0	1	FALSE
REACTOME_THE_RETINOID_CYCLE_IN_CONES_DAYLIGHT_VISION	http://www.gsea-msigdb.org/gsea/msigdb/cards/REACTOME_THE_RETINOID_CYCLE_IN_CONES_DAYLIGHT_VISION	0	3519	12228	2	1	1	0	1	FALSE
REACTOME_VISUAL_PHOTOTRANSDUCTION	http://www.gsea-msigdb.org/gsea/msigdb/cards/REACTOME_VISUAL_PHOTOTRANSDUCTION	11	3519	12228	58	0.326754	0.554446	0.189655	0.586413	FALSE
REACTOME_NOTCH2_INTRACELLULAR_DOMAIN_REGULATES_TRANSCRIPTION	http://www.gsea-msigdb.org/gsea/msigdb/cards/REACTOME_NOTCH2_INTRACELLULAR_DOMAIN_REGULATES_TRANSCRIPTION	1	3519	12228	6	0.651216	0.795574	0.166667	0.835368	FALSE
REACTOME_MUCOPOLYSACCHARIDOSES	http://www.gsea-msigdb.org/gsea/msigdb/cards/REACTOME_MUCOPOLYSACCHARIDOSES	1	3519	12228	10	0.82721	0.92409	0.1	0.971813	FALSE
REACTOME_ANCHORING_FIBRIL_FORMATION	http://www.gsea-msigdb.org/gsea/msigdb/cards/REACTOME_ANCHORING_FIBRIL_FORMATION	2	3519	12228	8	0.377521	0.595917	0.25	0.638551	FALSE
REACTOME_PI3K_AKT_SIGNALING_IN_CANCER	http://www.gsea-msigdb.org/gsea/msigdb/cards/REACTOME_PI3K_AKT_SIGNALING_IN_CANCER	14	3519	12228	72	0.262547	0.493686	0.194444	0.516566	FALSE
REACTOME_CONSTITUTIVE_SIGNALING_BY_ABERRANT_PI3K_IN_CANCER	http://www.gsea-msigdb.org/gsea/msigdb/cards/REACTOME_CONSTITUTIVE_SIGNALING_BY_ABERRANT_PI3K_IN_CANCER	8	3519	12228	46	0.466613	0.67497	0.173913	0.72283	FALSE
REACTOME_CROSSLINKING_OF_COLLAGEN_FIBRILS	http://www.gsea-msigdb.org/gsea/msigdb/cards/REACTOME_CROSSLINKING_OF_COLLAGEN_FIBRILS	3	3519	12228	9	0.165092	0.389519	0.333333	0.40396	FALSE
REACTOME_CONDENSATION_OF_PROPHASE_CHROMOSOMES	http://www.gsea-msigdb.org/gsea/msigdb/cards/REACTOME_CONDENSATION_OF_PROPHASE_CHROMOSOMES	6	3519	12228	30	0.350922	0.577624	0.2	0.615195	FALSE
REACTOME_PHOSPHATE_BOND_HYDROLYSIS_BY_NUDT_PROTEINS	http://www.gsea-msigdb.org/gsea/msigdb/cards/REACTOME_PHOSPHATE_BOND_HYDROLYSIS_BY_NUDT_PROTEINS	1	3519	12228	7	0.707381	0.836268	0.142857	0.878807	FALSE
REACTOME_SIGNALING_BY_TYPE_1_INSULIN_LIKE_GROWTH_FACTOR_1_RECEPTOR_IGF1R	http://www.gsea-msigdb.org/gsea/msigdb/cards/REACTOME_SIGNALING_BY_TYPE_1_INSULIN_LIKE_GROWTH_FACTOR_1_RECEPTOR_IGF1R	9	3519	12228	39	0.164825	0.389519	0.230769	0.40396	TRUE
REACTOME_METABOLISM_OF_INGESTED_SEMET_SEC_MESEC_INTO_H2SE	http://www.gsea-msigdb.org/gsea/msigdb/cards/REACTOME_METABOLISM_OF_INGESTED_SEMET_SEC_MESEC_INTO_H2SE	5	3519	12228	7	0.00170006	0.023423	0.714286	0.0183727	FALSE
REACTOME_SELENOAMINO_ACID_METABOLISM	http://www.gsea-msigdb.org/gsea/msigdb/cards/REACTOME_SELENOAMINO_ACID_METABOLISM	18	3519	12228	86	0.141928	0.362344	0.209302	0.372351	FALSE
REACTOME_DAP12_SIGNALING	http://www.gsea-msigdb.org/gsea/msigdb/cards/REACTOME_DAP12_SIGNALING	5	3519	12228	20	0.209508	0.436622	0.25	0.455505	FALSE
REACTOME_ACTIVATION_OF_GENE_EXPRESSION_BY_SREBF_SREBP	http://www.gsea-msigdb.org/gsea/msigdb/cards/REACTOME_ACTIVATION_OF_GENE_EXPRESSION_BY_SREBF_SREBP	13	3519	12228	39	0.00620835	0.0528894	0.333333	0.0474426	FALSE
REACTOME_SHC_RELATED_EVENTS_TRIGGERED_BY_IGF1R	http://www.gsea-msigdb.org/gsea/msigdb/cards/REACTOME_SHC_RELATED_EVENTS_TRIGGERED_BY_IGF1R	1	3519	12228	8	0.754503	0.866053	0.125	0.912176	FALSE
REACTOME_THE_CANONICAL_RETINOID_CYCLE_IN_RODS_TWILIGHT_VISION	http://www.gsea-msigdb.org/gsea/msigdb/cards/REACTOME_THE_CANONICAL_RETINOID_CYCLE_IN_RODS_TWILIGHT_VISION	2	3519	12228	13	0.643324	0.795574	0.153846	0.835368	FALSE
REACTOME_FC_EPSILON_RECEPTOR_FCERI_SIGNALING	http://www.gsea-msigdb.org/gsea/msigdb/cards/REACTOME_FC_EPSILON_RECEPTOR_FCERI_SIGNALING	23	3519	12228	114	0.145072	0.36464	0.201754	0.375282	FALSE
REACTOME_MASTL_FACILITATES_MITOTIC_PROGRESSION	http://www.gsea-msigdb.org/gsea/msigdb/cards/REACTOME_MASTL_FACILITATES_MITOTIC_PROGRESSION	1	3519	12228	9	0.794039	0.896911	0.111111	0.943691	FALSE
REACTOME_ESTABLISHMENT_OF_SISTER_CHROMATID_COHESION	http://www.gsea-msigdb.org/gsea/msigdb/cards/REACTOME_ESTABLISHMENT_OF_SISTER_CHROMATID_COHESION	1	3519	12228	11	0.855039	0.947121	0.0909091	0.99643	FALSE
REACTOME_COHESIN_LOADING_ONTO_CHROMATIN	http://www.gsea-msigdb.org/gsea/msigdb/cards/REACTOME_COHESIN_LOADING_ONTO_CHROMATIN	0	3519	12228	10	1	1	0	1	FALSE
REACTOME_ACTIVATION_OF_THE_PHOTOTRANSDUCTION_CASCADE	http://www.gsea-msigdb.org/gsea/msigdb/cards/REACTOME_ACTIVATION_OF_THE_PHOTOTRANSDUCTION_CASCADE	3	3519	12228	8	0.124342	0.32957	0.375	0.336054	FALSE
REACTOME_RESOLUTION_OF_SISTER_CHROMATID_COHESION	http://www.gsea-msigdb.org/gsea/msigdb/cards/REACTOME_RESOLUTION_OF_SISTER_CHROMATID_COHESION	34	3519	12228	117	0.000296891	0.00697537	0.290598	0.00452344	FALSE
REACTOME_CONDENSATION_OF_PROMETAPHASE_CHROMOSOMES	http://www.gsea-msigdb.org/gsea/msigdb/cards/REACTOME_CONDENSATION_OF_PROMETAPHASE_CHROMOSOMES	4	3519	12228	11	0.086095	0.273199	0.363636	0.276471	FALSE
REACTOME_THE_PHOTOTRANSDUCTION_CASCADE	http://www.gsea-msigdb.org/gsea/msigdb/cards/REACTOME_THE_PHOTOTRANSDUCTION_CASCADE	7	3519	12228	21	0.040539	0.175695	0.333333	0.175693	FALSE
REACTOME_INTERACTION_WITH_CUMULUS_CELLS_AND_THE_ZONA_PELLUCIDA	http://www.gsea-msigdb.org/gsea/msigdb/cards/REACTOME_INTERACTION_WITH_CUMULUS_CELLS_AND_THE_ZONA_PELLUCIDA	0	3519	12228	7	1	1	0	1	FALSE
REACTOME_MITOTIC_METAPHASE_AND_ANAPHASE	http://www.gsea-msigdb.org/gsea/msigdb/cards/REACTOME_MITOTIC_METAPHASE_AND_ANAPHASE	66	3519	12228	215	6.35757e-08	6.75719e-06	0.306977	3.58508e-06	FALSE
REACTOME_OXIDATIVE_STRESS_INDUCED_SENESCENCE	http://www.gsea-msigdb.org/gsea/msigdb/cards/REACTOME_OXIDATIVE_STRESS_INDUCED_SENESCENCE	14	3519	12228	73	0.280272	0.518283	0.191781	0.544673	TRUE
REACTOME_SENESCENCE_ASSOCIATED_SECRETORY_PHENOTYPE_SASP	http://www.gsea-msigdb.org/gsea/msigdb/cards/REACTOME_SENESCENCE_ASSOCIATED_SECRETORY_PHENOTYPE_SASP	12	3519	12228	58	0.214649	0.441563	0.206897	0.461163	FALSE
REACTOME_CELLULAR_SENESCENCE	http://www.gsea-msigdb.org/gsea/msigdb/cards/REACTOME_CELLULAR_SENESCENCE	31	3519	12228	135	0.0233494	0.12001	0.22963	0.118049	FALSE
REACTOME_FORMATION_OF_SENESCENCE_ASSOCIATED_HETEROCHROMATIN_FOCI_SAHF	http://www.gsea-msigdb.org/gsea/msigdb/cards/REACTOME_FORMATION_OF_SENESCENCE_ASSOCIATED_HETEROCHROMATIN_FOCI_SAHF	7	3519	12228	17	0.0121573	0.0837505	0.411765	0.0772089	FALSE
REACTOME_ONCOGENE_INDUCED_SENESCENCE	http://www.gsea-msigdb.org/gsea/msigdb/cards/REACTOME_ONCOGENE_INDUCED_SENESCENCE	7	3519	12228	29	0.174294	0.403608	0.241379	0.421372	FALSE
REACTOME_DNA_DAMAGE_TELOMERE_STRESS_INDUCED_SENESCENCE	http://www.gsea-msigdb.org/gsea/msigdb/cards/REACTOME_DNA_DAMAGE_TELOMERE_STRESS_INDUCED_SENESCENCE	10	3519	12228	48	0.235795	0.474996	0.208333	0.498733	FALSE
REACTOME_TRIF_MEDIATED_PROGRAMMED_CELL_DEATH	http://www.gsea-msigdb.org/gsea/msigdb/cards/REACTOME_TRIF_MEDIATED_PROGRAMMED_CELL_DEATH	2	3519	12228	5	0.185349	0.403608	0.4	0.421372	FALSE
REACTOME_CYTOSOLIC_IRON_SULFUR_CLUSTER_ASSEMBLY	http://www.gsea-msigdb.org/gsea/msigdb/cards/REACTOME_CYTOSOLIC_IRON_SULFUR_CLUSTER_ASSEMBLY	1	3519	12228	13	0.897977	0.984906	0.0769231	1	FALSE
REACTOME_REGULATION_OF_PLK1_ACTIVITY_AT_G2_M_TRANSITION	http://www.gsea-msigdb.org/gsea/msigdb/cards/REACTOME_REGULATION_OF_PLK1_ACTIVITY_AT_G2_M_TRANSITION	17	3519	12228	84	0.18576	0.40411	0.202381	0.422112	FALSE
REACTOME_SIGNALING_BY_LEPTIN	http://www.gsea-msigdb.org/gsea/msigdb/cards/REACTOME_SIGNALING_BY_LEPTIN	2	3519	12228	7	0.314226	0.541167	0.285714	0.57001	FALSE
REACTOME_FBXW7_MUTANTS_AND_NOTCH1_IN_CANCER	http://www.gsea-msigdb.org/gsea/msigdb/cards/REACTOME_FBXW7_MUTANTS_AND_NOTCH1_IN_CANCER	1	3519	12228	4	0.504489	0.687436	0.25	0.730742	FALSE
REACTOME_INSULIN_PROCESSING	http://www.gsea-msigdb.org/gsea/msigdb/cards/REACTOME_INSULIN_PROCESSING	5	3519	12228	19	0.179384	0.403608	0.263158	0.421372	TRUE
REACTOME_SIGNALING_BY_NOTCH1_T_7_9_NOTCH1_M1580_K2555_TRANSLOCATION_MUTANT	http://www.gsea-msigdb.org/gsea/msigdb/cards/REACTOME_SIGNALING_BY_NOTCH1_T_7_9_NOTCH1_M1580_K2555_TRANSLOCATION_MUTANT	1	3519	12228	6	0.651216	0.795574	0.166667	0.835368	FALSE
REACTOME_STIMULI_SENSING_CHANNELS	http://www.gsea-msigdb.org/gsea/msigdb/cards/REACTOME_STIMULI_SENSING_CHANNELS	14	3519	12228	71	0.245238	0.480276	0.197183	0.50105	FALSE
REACTOME_EPH_EPHRIN_SIGNALING	http://www.gsea-msigdb.org/gsea/msigdb/cards/REACTOME_EPH_EPHRIN_SIGNALING	23	3519	12228	83	0.00508276	0.0464947	0.277108	0.0409195	FALSE
REACTOME_SIGNALING_BY_NOTCH1_HD_DOMAIN_MUTANTS_IN_CANCER	http://www.gsea-msigdb.org/gsea/msigdb/cards/REACTOME_SIGNALING_BY_NOTCH1_HD_DOMAIN_MUTANTS_IN_CANCER	3	3519	12228	12	0.30245	0.537904	0.25	0.564513	FALSE
REACTOME_ROLE_OF_LAT2_NTAL_LAB_ON_CALCIUM_MOBILIZATION	http://www.gsea-msigdb.org/gsea/msigdb/cards/REACTOME_ROLE_OF_LAT2_NTAL_LAB_ON_CALCIUM_MOBILIZATION	3	3519	12228	13	0.350062	0.577624	0.230769	0.615116	FALSE
REACTOME_FICOLINS_BIND_TO_REPETITIVE_CARBOHYDRATE_STRUCTURES_ON_THE_TARGET_CELL_SURFACE	http://www.gsea-msigdb.org/gsea/msigdb/cards/REACTOME_FICOLINS_BIND_TO_REPETITIVE_CARBOHYDRATE_STRUCTURES_ON_THE_TARGET_CELL_SURFACE	0	3519	12228	1	1	1	0	1	FALSE
REACTOME_FCERI_MEDIATED_MAPK_ACTIVATION	http://www.gsea-msigdb.org/gsea/msigdb/cards/REACTOME_FCERI_MEDIATED_MAPK_ACTIVATION	3	3519	12228	29	0.867742	0.959287	0.103448	1	TRUE
REACTOME_FCERI_MEDIATED_CA_2_MOBILIZATION	http://www.gsea-msigdb.org/gsea/msigdb/cards/REACTOME_FCERI_MEDIATED_CA_2_MOBILIZATION	7	3519	12228	25	0.0943532	0.284975	0.28	0.290582	FALSE
REACTOME_FCERI_MEDIATED_NF_KB_ACTIVATION	http://www.gsea-msigdb.org/gsea/msigdb/cards/REACTOME_FCERI_MEDIATED_NF_KB_ACTIVATION	14	3519	12228	70	0.228388	0.465111	0.2	0.486421	FALSE
REACTOME_POU5F1_OCT4_SOX2_NANOG_REPRESS_GENES_RELATED_TO_DIFFERENTIATION	http://www.gsea-msigdb.org/gsea/msigdb/cards/REACTOME_POU5F1_OCT4_SOX2_NANOG_REPRESS_GENES_RELATED_TO_DIFFERENTIATION	0	3519	12228	5	1	1	0	1	FALSE
REACTOME_POU5F1_OCT4_SOX2_NANOG_ACTIVATE_GENES_RELATED_TO_PROLIFERATION	http://www.gsea-msigdb.org/gsea/msigdb/cards/REACTOME_POU5F1_OCT4_SOX2_NANOG_ACTIVATE_GENES_RELATED_TO_PROLIFERATION	2	3519	12228	8	0.377521	0.595917	0.25	0.638551	FALSE
REACTOME_NOTCH2_ACTIVATION_AND_TRANSMISSION_OF_SIGNAL_TO_THE_NUCLEUS	http://www.gsea-msigdb.org/gsea/msigdb/cards/REACTOME_NOTCH2_ACTIVATION_AND_TRANSMISSION_OF_SIGNAL_TO_THE_NUCLEUS	7	3519	12228	19	0.0234966	0.12001	0.368421	0.118049	FALSE
REACTOME_PEPTIDE_HORMONE_METABOLISM	http://www.gsea-msigdb.org/gsea/msigdb/cards/REACTOME_PEPTIDE_HORMONE_METABOLISM	15	3519	12228	50	0.0100839	0.0735529	0.3	0.0672167	FALSE
REACTOME_NUCLEAR_ENVELOPE_BREAKDOWN	http://www.gsea-msigdb.org/gsea/msigdb/cards/REACTOME_NUCLEAR_ENVELOPE_BREAKDOWN	16	3519	12228	48	0.00252498	0.0296384	0.333333	0.0247751	FALSE
REACTOME_ACTIVATION_OF_NIMA_KINASES_NEK9_NEK6_NEK7	http://www.gsea-msigdb.org/gsea/msigdb/cards/REACTOME_ACTIVATION_OF_NIMA_KINASES_NEK9_NEK6_NEK7	1	3519	12228	7	0.707381	0.836268	0.142857	0.878807	FALSE
REACTOME_SUMOYLATION	http://www.gsea-msigdb.org/gsea/msigdb/cards/REACTOME_SUMOYLATION	56	3519	12228	159	2.91111e-09	4.061e-07	0.352201	2.23155e-07	FALSE
REACTOME_NUCLEAR_ENVELOPE_NE_REASSEMBLY	http://www.gsea-msigdb.org/gsea/msigdb/cards/REACTOME_NUCLEAR_ENVELOPE_NE_REASSEMBLY	26	3519	12228	64	2.3701e-06	0.000129026	0.40625	7.85655e-05	FALSE
REACTOME_LAMININ_INTERACTIONS	http://www.gsea-msigdb.org/gsea/msigdb/cards/REACTOME_LAMININ_INTERACTIONS	6	3519	12228	21	0.108399	0.310587	0.285714	0.31998	FALSE
REACTOME_SYNDECAN_INTERACTIONS	http://www.gsea-msigdb.org/gsea/msigdb/cards/REACTOME_SYNDECAN_INTERACTIONS	7	3519	12228	17	0.0121573	0.0837505	0.411765	0.0772089	FALSE
REACTOME_NON_INTEGRIN_MEMBRANE_ECM_INTERACTIONS	http://www.gsea-msigdb.org/gsea/msigdb/cards/REACTOME_NON_INTEGRIN_MEMBRANE_ECM_INTERACTIONS	12	3519	12228	39	0.0165302	0.0986509	0.307692	0.0924712	FALSE
REACTOME_ECM_PROTEOGLYCANS	http://www.gsea-msigdb.org/gsea/msigdb/cards/REACTOME_ECM_PROTEOGLYCANS	14	3519	12228	45	0.00904716	0.0682925	0.311111	0.0618181	FALSE
REACTOME_SCAVENGING_BY_CLASS_B_RECEPTORS	http://www.gsea-msigdb.org/gsea/msigdb/cards/REACTOME_SCAVENGING_BY_CLASS_B_RECEPTORS	1	3519	12228	4	0.504489	0.687436	0.25	0.730742	FALSE
REACTOME_SCAVENGING_BY_CLASS_A_RECEPTORS	http://www.gsea-msigdb.org/gsea/msigdb/cards/REACTOME_SCAVENGING_BY_CLASS_A_RECEPTORS	2	3519	12228	15	0.721385	0.846992	0.133333	0.890232	FALSE
REACTOME_SCAVENGING_BY_CLASS_F_RECEPTORS	http://www.gsea-msigdb.org/gsea/msigdb/cards/REACTOME_SCAVENGING_BY_CLASS_F_RECEPTORS	2	3519	12228	5	0.185349	0.403608	0.4	0.421372	FALSE
REACTOME_SUMO_IS_CONJUGATED_TO_E1_UBA2_SAE1	http://www.gsea-msigdb.org/gsea/msigdb/cards/REACTOME_SUMO_IS_CONJUGATED_TO_E1_UBA2_SAE1	2	3519	12228	4	0.124121	0.32957	0.5	0.336054	FALSE
REACTOME_SUMO_IS_TRANSFERRED_FROM_E1_TO_E2_UBE2I_UBC9	http://www.gsea-msigdb.org/gsea/msigdb/cards/REACTOME_SUMO_IS_TRANSFERRED_FROM_E1_TO_E2_UBE2I_UBC9	3	3519	12228	6	0.0569127	0.214335	0.5	0.214526	FALSE
REACTOME_SUMO_IS_PROTEOLYTICALLY_PROCESSED	http://www.gsea-msigdb.org/gsea/msigdb/cards/REACTOME_SUMO_IS_PROTEOLYTICALLY_PROCESSED	2	3519	12228	5	0.185349	0.403608	0.4	0.421372	FALSE
REACTOME_SUMOYLATION_OF_DNA_DAMAGE_RESPONSE_AND_REPAIR_PROTEINS	http://www.gsea-msigdb.org/gsea/msigdb/cards/REACTOME_SUMOYLATION_OF_DNA_DAMAGE_RESPONSE_AND_REPAIR_PROTEINS	25	3519	12228	65	1.16713e-05	0.000531641	0.384615	0.000319886	FALSE
REACTOME_DEX_H_BOX_HELICASES_ACTIVATE_TYPE_I_IFN_AND_INFLAMMATORY_CYTOKINES_PRODUCTION	http://www.gsea-msigdb.org/gsea/msigdb/cards/REACTOME_DEX_H_BOX_HELICASES_ACTIVATE_TYPE_I_IFN_AND_INFLAMMATORY_CYTOKINES_PRODUCTION	0	3519	12228	6	1	1	0	1	FALSE
REACTOME_LRR_FLII_INTERACTING_PROTEIN_1_LRRFIP1_ACTIVATES_TYPE_I_IFN_PRODUCTION	http://www.gsea-msigdb.org/gsea/msigdb/cards/REACTOME_LRR_FLII_INTERACTING_PROTEIN_1_LRRFIP1_ACTIVATES_TYPE_I_IFN_PRODUCTION	3	3519	12228	5	0.0322789	0.147073	0.6	0.146089	FALSE
REACTOME_REGULATION_OF_INNATE_IMMUNE_RESPONSES_TO_CYTOSOLIC_DNA	http://www.gsea-msigdb.org/gsea/msigdb/cards/REACTOME_REGULATION_OF_INNATE_IMMUNE_RESPONSES_TO_CYTOSOLIC_DNA	4	3519	12228	15	0.212412	0.437768	0.266667	0.45766	FALSE
REACTOME_HDACS_DEACETYLATE_HISTONES	http://www.gsea-msigdb.org/gsea/msigdb/cards/REACTOME_HDACS_DEACETYLATE_HISTONES	9	3519	12228	45	0.293468	0.535148	0.2	0.561345	FALSE
REACTOME_PKMTS_METHYLATE_HISTONE_LYSINES	http://www.gsea-msigdb.org/gsea/msigdb/cards/REACTOME_PKMTS_METHYLATE_HISTONE_LYSINES	10	3519	12228	48	0.235795	0.474996	0.208333	0.498733	FALSE
REACTOME_HDMS_DEMETHYLATE_HISTONES	http://www.gsea-msigdb.org/gsea/msigdb/cards/REACTOME_HDMS_DEMETHYLATE_HISTONES	3	3519	12228	29	0.867742	0.959287	0.103448	1	FALSE
REACTOME_HATS_ACETYLATE_HISTONES	http://www.gsea-msigdb.org/gsea/msigdb/cards/REACTOME_HATS_ACETYLATE_HISTONES	23	3519	12228	89	0.0123543	0.0845272	0.258427	0.0780403	FALSE
REACTOME_RMTS_METHYLATE_HISTONE_ARGININES	http://www.gsea-msigdb.org/gsea/msigdb/cards/REACTOME_RMTS_METHYLATE_HISTONE_ARGININES	9	3519	12228	39	0.164825	0.389519	0.230769	0.40396	FALSE
REACTOME_PROCESSING_AND_ACTIVATION_OF_SUMO	http://www.gsea-msigdb.org/gsea/msigdb/cards/REACTOME_PROCESSING_AND_ACTIVATION_OF_SUMO	3	3519	12228	9	0.165092	0.389519	0.333333	0.40396	FALSE
REACTOME_GLYCOGEN_STORAGE_DISEASES	http://www.gsea-msigdb.org/gsea/msigdb/cards/REACTOME_GLYCOGEN_STORAGE_DISEASES	3	3519	12228	12	0.30245	0.537904	0.25	0.564513	FALSE
REACTOME_SUMOYLATION_OF_TRANSCRIPTION_FACTORS	http://www.gsea-msigdb.org/gsea/msigdb/cards/REACTOME_SUMOYLATION_OF_TRANSCRIPTION_FACTORS	7	3519	12228	16	0.00828671	0.0637791	0.4375	0.0580956	FALSE
REACTOME_SUMOYLATION_OF_UBIQUITINYLATION_PROTEINS	http://www.gsea-msigdb.org/gsea/msigdb/cards/REACTOME_SUMOYLATION_OF_UBIQUITINYLATION_PROTEINS	13	3519	12228	37	0.00372447	0.0391738	0.351351	0.0331319	FALSE
REACTOME_WNT_LIGAND_BIOGENESIS_AND_TRAFFICKING	http://www.gsea-msigdb.org/gsea/msigdb/cards/REACTOME_WNT_LIGAND_BIOGENESIS_AND_TRAFFICKING	1	3519	12228	13	0.897977	0.984906	0.0769231	1	FALSE
REACTOME_IRF3_MEDIATED_INDUCTION_OF_TYPE_I_IFN	http://www.gsea-msigdb.org/gsea/msigdb/cards/REACTOME_IRF3_MEDIATED_INDUCTION_OF_TYPE_I_IFN	2	3519	12228	14	0.684333	0.826084	0.142857	0.869438	FALSE
REACTOME_TRP_CHANNELS	http://www.gsea-msigdb.org/gsea/msigdb/cards/REACTOME_TRP_CHANNELS	2	3519	12228	18	0.811071	0.913837	0.111111	0.961836	FALSE
REACTOME_DEFECTS_IN_COBALAMIN_B12_METABOLISM	http://www.gsea-msigdb.org/gsea/msigdb/cards/REACTOME_DEFECTS_IN_COBALAMIN_B12_METABOLISM	2	3519	12228	13	0.643324	0.795574	0.153846	0.835368	FALSE
REACTOME_DEFECTS_IN_VITAMIN_AND_COFACTOR_METABOLISM	http://www.gsea-msigdb.org/gsea/msigdb/cards/REACTOME_DEFECTS_IN_VITAMIN_AND_COFACTOR_METABOLISM	3	3519	12228	21	0.680212	0.825576	0.142857	0.868816	FALSE
REACTOME_DETOXIFICATION_OF_REACTIVE_OXYGEN_SPECIES	http://www.gsea-msigdb.org/gsea/msigdb/cards/REACTOME_DETOXIFICATION_OF_REACTIVE_OXYGEN_SPECIES	7	3519	12228	26	0.11202	0.314543	0.269231	0.324973	FALSE
REACTOME_NUCLEAR_PORE_COMPLEX_NPC_DISASSEMBLY	http://www.gsea-msigdb.org/gsea/msigdb/cards/REACTOME_NUCLEAR_PORE_COMPLEX_NPC_DISASSEMBLY	11	3519	12228	34	0.0144977	0.0935196	0.323529	0.086525	FALSE
REACTOME_SIGNALING_BY_TGF_BETA_RECEPTOR_COMPLEX_IN_CANCER	http://www.gsea-msigdb.org/gsea/msigdb/cards/REACTOME_SIGNALING_BY_TGF_BETA_RECEPTOR_COMPLEX_IN_CANCER	2	3519	12228	6	0.249567	0.480276	0.333333	0.50105	FALSE
REACTOME_GLYCOGEN_SYNTHESIS	http://www.gsea-msigdb.org/gsea/msigdb/cards/REACTOME_GLYCOGEN_SYNTHESIS	3	3519	12228	13	0.350062	0.577624	0.230769	0.615116	FALSE
REACTOME_DEFECTS_IN_BIOTIN_BTN_METABOLISM	http://www.gsea-msigdb.org/gsea/msigdb/cards/REACTOME_DEFECTS_IN_BIOTIN_BTN_METABOLISM	1	3519	12228	8	0.754503	0.866053	0.125	0.912176	FALSE
REACTOME_REGULATION_BY_C_FLIP	http://www.gsea-msigdb.org/gsea/msigdb/cards/REACTOME_REGULATION_BY_C_FLIP	2	3519	12228	8	0.377521	0.595917	0.25	0.638551	FALSE
REACTOME_REGULATION_OF_HSF1_MEDIATED_HEAT_SHOCK_RESPONSE	http://www.gsea-msigdb.org/gsea/msigdb/cards/REACTOME_REGULATION_OF_HSF1_MEDIATED_HEAT_SHOCK_RESPONSE	24	3519	12228	70	0.000148655	0.00430907	0.342857	0.00263286	FALSE
REACTOME_HSP90_CHAPERONE_CYCLE_FOR_STEROID_HORMONE_RECEPTORS_SHR	http://www.gsea-msigdb.org/gsea/msigdb/cards/REACTOME_HSP90_CHAPERONE_CYCLE_FOR_STEROID_HORMONE_RECEPTORS_SHR	11	3519	12228	44	0.0853829	0.273199	0.25	0.276471	TRUE
REACTOME_HSF1_ACTIVATION	http://www.gsea-msigdb.org/gsea/msigdb/cards/REACTOME_HSF1_ACTIVATION	10	3519	12228	20	0.000445987	0.00921706	0.5	0.00634206	FALSE
REACTOME_CELLULAR_RESPONSE_TO_HEAT_STRESS	http://www.gsea-msigdb.org/gsea/msigdb/cards/REACTOME_CELLULAR_RESPONSE_TO_HEAT_STRESS	29	3519	12228	82	1.63222e-05	0.000700601	0.353659	0.000429722	FALSE
REACTOME_ATTENUATION_PHASE	http://www.gsea-msigdb.org/gsea/msigdb/cards/REACTOME_ATTENUATION_PHASE	9	3519	12228	18	0.00086793	0.0145656	0.5	0.0107121	FALSE
REACTOME_HSF1_DEPENDENT_TRANSACTIVATION	http://www.gsea-msigdb.org/gsea/msigdb/cards/REACTOME_HSF1_DEPENDENT_TRANSACTIVATION	10	3519	12228	24	0.00254954	0.0296384	0.416667	0.0248917	FALSE
REACTOME_GRB2_SOS_PROVIDES_LINKAGE_TO_MAPK_SIGNALING_FOR_INTEGRINS	http://www.gsea-msigdb.org/gsea/msigdb/cards/REACTOME_GRB2_SOS_PROVIDES_LINKAGE_TO_MAPK_SIGNALING_FOR_INTEGRINS	3	3519	12228	9	0.165092	0.389519	0.333333	0.40396	TRUE
REACTOME_DISEASES_ASSOCIATED_WITH_GLYCOSAMINOGLYCAN_METABOLISM	http://www.gsea-msigdb.org/gsea/msigdb/cards/REACTOME_DISEASES_ASSOCIATED_WITH_GLYCOSAMINOGLYCAN_METABOLISM	6	3519	12228	26	0.2318	0.468639	0.230769	0.491661	FALSE
REACTOME_DEFECTIVE_B4GALT7_CAUSES_EDS_PROGEROID_TYPE	http://www.gsea-msigdb.org/gsea/msigdb/cards/REACTOME_DEFECTIVE_B4GALT7_CAUSES_EDS_PROGEROID_TYPE	3	3519	12228	14	0.397275	0.618352	0.214286	0.662889	FALSE
REACTOME_DEFECTIVE_CHST3_CAUSES_SEDCJD	http://www.gsea-msigdb.org/gsea/msigdb/cards/REACTOME_DEFECTIVE_CHST3_CAUSES_SEDCJD	2	3519	12228	4	0.124121	0.32957	0.5	0.336054	FALSE
REACTOME_DEFECTIVE_CHST14_CAUSES_EDS_MUSCULOCONTRACTURAL_TYPE	http://www.gsea-msigdb.org/gsea/msigdb/cards/REACTOME_DEFECTIVE_CHST14_CAUSES_EDS_MUSCULOCONTRACTURAL_TYPE	2	3519	12228	4	0.124121	0.32957	0.5	0.336054	FALSE
REACTOME_DEFECTIVE_CHSY1_CAUSES_TPBS	http://www.gsea-msigdb.org/gsea/msigdb/cards/REACTOME_DEFECTIVE_CHSY1_CAUSES_TPBS	2	3519	12228	5	0.185349	0.403608	0.4	0.421372	FALSE
REACTOME_DEFECTIVE_CHST6_CAUSES_MCDC1	http://www.gsea-msigdb.org/gsea/msigdb/cards/REACTOME_DEFECTIVE_CHST6_CAUSES_MCDC1	1	3519	12228	3	0.409397	0.61991	0.333333	0.662889	FALSE
REACTOME_DEFECTIVE_EXT2_CAUSES_EXOSTOSES_2	http://www.gsea-msigdb.org/gsea/msigdb/cards/REACTOME_DEFECTIVE_EXT2_CAUSES_EXOSTOSES_2	2	3519	12228	11	0.548914	0.727539	0.181818	0.777417	FALSE
REACTOME_DEFECTIVE_ST3GAL3_CAUSES_MCT12_AND_EIEE15	http://www.gsea-msigdb.org/gsea/msigdb/cards/REACTOME_DEFECTIVE_ST3GAL3_CAUSES_MCT12_AND_EIEE15	1	3519	12228	4	0.504489	0.687436	0.25	0.730742	FALSE
REACTOME_DEFECTIVE_B4GALT1_CAUSES_B4GALT1_CDG_CDG_2D	http://www.gsea-msigdb.org/gsea/msigdb/cards/REACTOME_DEFECTIVE_B4GALT1_CAUSES_B4GALT1_CDG_CDG_2D	1	3519	12228	4	0.504489	0.687436	0.25	0.730742	FALSE
REACTOME_TRANSCRIPTIONAL_REGULATION_BY_TP53	http://www.gsea-msigdb.org/gsea/msigdb/cards/REACTOME_TRANSCRIPTIONAL_REGULATION_BY_TP53	87	3519	12228	333	1.745e-06	0.00010819	0.261261	6.06952e-05	FALSE
REACTOME_CLASS_A_1_RHODOPSIN_LIKE_RECEPTORS	http://www.gsea-msigdb.org/gsea/msigdb/cards/REACTOME_CLASS_A_1_RHODOPSIN_LIKE_RECEPTORS	15	3519	12228	92	0.522433	0.707138	0.163043	0.752735	FALSE
REACTOME_NETRIN_1_SIGNALING	http://www.gsea-msigdb.org/gsea/msigdb/cards/REACTOME_NETRIN_1_SIGNALING	8	3519	12228	42	0.362081	0.592497	0.190476	0.631935	FALSE
REACTOME_NEPHRIN_FAMILY_INTERACTIONS	http://www.gsea-msigdb.org/gsea/msigdb/cards/REACTOME_NEPHRIN_FAMILY_INTERACTIONS	3	3519	12228	17	0.531136	0.713724	0.176471	0.761582	FALSE
REACTOME_SIGNALING_BY_ROBO_RECEPTORS	http://www.gsea-msigdb.org/gsea/msigdb/cards/REACTOME_SIGNALING_BY_ROBO_RECEPTORS	36	3519	12228	168	0.0410925	0.177749	0.214286	0.177699	FALSE
REACTOME_DEACTIVATION_OF_THE_BETA_CATENIN_TRANSACTIVATING_COMPLEX	http://www.gsea-msigdb.org/gsea/msigdb/cards/REACTOME_DEACTIVATION_OF_THE_BETA_CATENIN_TRANSACTIVATING_COMPLEX	9	3519	12228	33	0.0719141	0.246185	0.272727	0.245519	FALSE
REACTOME_NEGATIVE_REGULATION_OF_TCF_DEPENDENT_SIGNALING_BY_WNT_LIGAND_ANTAGONISTS	http://www.gsea-msigdb.org/gsea/msigdb/cards/REACTOME_NEGATIVE_REGULATION_OF_TCF_DEPENDENT_SIGNALING_BY_WNT_LIGAND_ANTAGONISTS	2	3519	12228	10	0.495505	0.687436	0.2	0.730742	FALSE
REACTOME_DISEASES_ASSOCIATED_WITH_N_GLYCOSYLATION_OF_PROTEINS	http://www.gsea-msigdb.org/gsea/msigdb/cards/REACTOME_DISEASES_ASSOCIATED_WITH_N_GLYCOSYLATION_OF_PROTEINS	2	3519	12228	14	0.684333	0.826084	0.142857	0.869438	FALSE
REACTOME_DISEASES_OF_GLYCOSYLATION	http://www.gsea-msigdb.org/gsea/msigdb/cards/REACTOME_DISEASES_OF_GLYCOSYLATION	19	3519	12228	95	0.183002	0.403608	0.2	0.421372	FALSE
REACTOME_MYOCLONIC_EPILEPSY_OF_LAFORA	http://www.gsea-msigdb.org/gsea/msigdb/cards/REACTOME_MYOCLONIC_EPILEPSY_OF_LAFORA	2	3519	12228	7	0.314226	0.541167	0.285714	0.57001	FALSE
REACTOME_TACHYKININ_RECEPTORS_BIND_TACHYKININS	http://www.gsea-msigdb.org/gsea/msigdb/cards/REACTOME_TACHYKININ_RECEPTORS_BIND_TACHYKININS	1	3519	12228	2	0.296062	0.537904	0.5	0.561345	FALSE
REACTOME_ATF4_ACTIVATES_GENES_IN_RESPONSE_TO_ENDOPLASMIC_RETICULUM_STRESS	http://www.gsea-msigdb.org/gsea/msigdb/cards/REACTOME_ATF4_ACTIVATES_GENES_IN_RESPONSE_TO_ENDOPLASMIC_RETICULUM_STRESS	6	3519	12228	22	0.129753	0.339121	0.272727	0.34615	FALSE
REACTOME_ATF6_ATF6_ALPHA_ACTIVATES_CHAPERONES	http://www.gsea-msigdb.org/gsea/msigdb/cards/REACTOME_ATF6_ATF6_ALPHA_ACTIVATES_CHAPERONES	4	3519	12228	12	0.113303	0.314543	0.333333	0.324973	FALSE
REACTOME_PERK_REGULATES_GENE_EXPRESSION	http://www.gsea-msigdb.org/gsea/msigdb/cards/REACTOME_PERK_REGULATES_GENE_EXPRESSION	8	3519	12228	27	0.0569549	0.214335	0.296296	0.214526	FALSE
REACTOME_IRE1ALPHA_ACTIVATES_CHAPERONES	http://www.gsea-msigdb.org/gsea/msigdb/cards/REACTOME_IRE1ALPHA_ACTIVATES_CHAPERONES	18	3519	12228	49	0.00037264	0.00823498	0.367347	0.00549826	FALSE
REACTOME_UNFOLDED_PROTEIN_RESPONSE_UPR	http://www.gsea-msigdb.org/gsea/msigdb/cards/REACTOME_UNFOLDED_PROTEIN_RESPONSE_UPR	27	3519	12228	84	0.000203116	0.00537351	0.321429	0.0033665	FALSE
REACTOME_ATF6_ATF6_ALPHA_ACTIVATES_CHAPERONE_GENES	http://www.gsea-msigdb.org/gsea/msigdb/cards/REACTOME_ATF6_ATF6_ALPHA_ACTIVATES_CHAPERONE_GENES	3	3519	12228	10	0.209054	0.436622	0.3	0.455505	FALSE
REACTOME_REGULATION_OF_INSULIN_LIKE_GROWTH_FACTOR_IGF_TRANSPORT_AND_UPTAKE_BY_INSULIN_LIKE_GROWTH_FACTOR_BINDING_PROTEINS_IGFBPS	http://www.gsea-msigdb.org/gsea/msigdb/cards/REACTOME_REGULATION_OF_INSULIN_LIKE_GROWTH_FACTOR_IGF_TRANSPORT_AND_UPTAKE_BY_INSULIN_LIKE_GROWTH_FACTOR_BINDING_PROTEINS_IGFBPS	6	3519	12228	69	0.975074	1	0.0869565	1	TRUE
REACTOME_GLUCAGON_LIKE_PEPTIDE_1_GLP1_REGULATES_INSULIN_SECRETION	http://www.gsea-msigdb.org/gsea/msigdb/cards/REACTOME_GLUCAGON_LIKE_PEPTIDE_1_GLP1_REGULATES_INSULIN_SECRETION	12	3519	12228	29	0.00104022	0.016584	0.413793	0.0122971	TRUE
REACTOME_TRANSPORT_OF_SMALL_MOLECULES	http://www.gsea-msigdb.org/gsea/msigdb/cards/REACTOME_TRANSPORT_OF_SMALL_MOLECULES	111	3519	12228	504	0.000265008	0.0064278	0.220238	0.00415377	FALSE
REACTOME_BETA_CATENIN_INDEPENDENT_WNT_SIGNALING	http://www.gsea-msigdb.org/gsea/msigdb/cards/REACTOME_BETA_CATENIN_INDEPENDENT_WNT_SIGNALING	29	3519	12228	121	0.0158839	0.0986509	0.239669	0.0911954	FALSE
REACTOME_VASOPRESSIN_LIKE_RECEPTORS	http://www.gsea-msigdb.org/gsea/msigdb/cards/REACTOME_VASOPRESSIN_LIKE_RECEPTORS	0	3519	12228	0	1	1	NA	1	FALSE
REACTOME_RECEPTOR_TYPE_TYROSINE_PROTEIN_PHOSPHATASES	http://www.gsea-msigdb.org/gsea/msigdb/cards/REACTOME_RECEPTOR_TYPE_TYROSINE_PROTEIN_PHOSPHATASES	2	3519	12228	8	0.377521	0.595917	0.25	0.638551	FALSE
REACTOME_OREXIN_AND_NEUROPEPTIDES_FF_AND_QRFP_BIND_TO_THEIR_RESPECTIVE_RECEPTORS	http://www.gsea-msigdb.org/gsea/msigdb/cards/REACTOME_OREXIN_AND_NEUROPEPTIDES_FF_AND_QRFP_BIND_TO_THEIR_RESPECTIVE_RECEPTORS	0	3519	12228	1	1	1	0	1	FALSE
REACTOME_ALPHA_OXIDATION_OF_PHYTANATE	http://www.gsea-msigdb.org/gsea/msigdb/cards/REACTOME_ALPHA_OXIDATION_OF_PHYTANATE	2	3519	12228	5	0.185349	0.403608	0.4	0.421372	FALSE
REACTOME_GLYOXYLATE_METABOLISM_AND_GLYCINE_DEGRADATION	http://www.gsea-msigdb.org/gsea/msigdb/cards/REACTOME_GLYOXYLATE_METABOLISM_AND_GLYCINE_DEGRADATION	8	3519	12228	26	0.0463992	0.189676	0.307692	0.189065	FALSE
REACTOME_BETA_OXIDATION_OF_PRISTANOYL_COA	http://www.gsea-msigdb.org/gsea/msigdb/cards/REACTOME_BETA_OXIDATION_OF_PRISTANOYL_COA	4	3519	12228	8	0.0272125	0.134072	0.5	0.130759	FALSE
REACTOME_SUMOYLATION_OF_TRANSCRIPTION_COFACTORS	http://www.gsea-msigdb.org/gsea/msigdb/cards/REACTOME_SUMOYLATION_OF_TRANSCRIPTION_COFACTORS	17	3519	12228	38	2.96652e-05	0.00116163	0.447368	0.000718703	FALSE
REACTOME_PD_1_SIGNALING	http://www.gsea-msigdb.org/gsea/msigdb/cards/REACTOME_PD_1_SIGNALING	3	3519	12228	7	0.0879182	0.273199	0.428571	0.276471	FALSE
REACTOME_COOPERATION_OF_PREFOLDIN_AND_TRIC_CCT_IN_ACTIN_AND_TUBULIN_FOLDING	http://www.gsea-msigdb.org/gsea/msigdb/cards/REACTOME_COOPERATION_OF_PREFOLDIN_AND_TRIC_CCT_IN_ACTIN_AND_TUBULIN_FOLDING	8	3519	12228	27	0.0569549	0.214335	0.296296	0.214526	FALSE
REACTOME_BETA_OXIDATION_OF_VERY_LONG_CHAIN_FATTY_ACIDS	http://www.gsea-msigdb.org/gsea/msigdb/cards/REACTOME_BETA_OXIDATION_OF_VERY_LONG_CHAIN_FATTY_ACIDS	2	3519	12228	9	0.438215	0.644767	0.222222	0.690337	FALSE
REACTOME_FOLDING_OF_ACTIN_BY_CCT_TRIC	http://www.gsea-msigdb.org/gsea/msigdb/cards/REACTOME_FOLDING_OF_ACTIN_BY_CCT_TRIC	2	3519	12228	9	0.438215	0.644767	0.222222	0.690337	FALSE
REACTOME_MUSCARINIC_ACETYLCHOLINE_RECEPTORS	http://www.gsea-msigdb.org/gsea/msigdb/cards/REACTOME_MUSCARINIC_ACETYLCHOLINE_RECEPTORS	0	3519	12228	2	1	1	0	1	FALSE
REACTOME_DOPAMINE_RECEPTORS	http://www.gsea-msigdb.org/gsea/msigdb/cards/REACTOME_DOPAMINE_RECEPTORS	0	3519	12228	1	1	1	0	1	FALSE
REACTOME_ADRENOCEPTORS	http://www.gsea-msigdb.org/gsea/msigdb/cards/REACTOME_ADRENOCEPTORS	0	3519	12228	2	1	1	0	1	FALSE
REACTOME_DISEASES_ASSOCIATED_WITH_O_GLYCOSYLATION_OF_PROTEINS	http://www.gsea-msigdb.org/gsea/msigdb/cards/REACTOME_DISEASES_ASSOCIATED_WITH_O_GLYCOSYLATION_OF_PROTEINS	11	3519	12228	38	0.0331098	0.149597	0.289474	0.148684	FALSE
REACTOME_SIGNAL_REGULATORY_PROTEIN_FAMILY_INTERACTIONS	http://www.gsea-msigdb.org/gsea/msigdb/cards/REACTOME_SIGNAL_REGULATORY_PROTEIN_FAMILY_INTERACTIONS	0	3519	12228	13	1	1	0	1	FALSE
REACTOME_LEUKOTRIENE_RECEPTORS	http://www.gsea-msigdb.org/gsea/msigdb/cards/REACTOME_LEUKOTRIENE_RECEPTORS	0	3519	12228	0	1	1	NA	1	FALSE
REACTOME_ADP_SIGNALLING_THROUGH_P2Y_PURINOCEPTOR_12	http://www.gsea-msigdb.org/gsea/msigdb/cards/REACTOME_ADP_SIGNALLING_THROUGH_P2Y_PURINOCEPTOR_12	5	3519	12228	14	0.0607295	0.224418	0.357143	0.224099	FALSE
REACTOME_EPHB_MEDIATED_FORWARD_SIGNALING	http://www.gsea-msigdb.org/gsea/msigdb/cards/REACTOME_EPHB_MEDIATED_FORWARD_SIGNALING	9	3519	12228	38	0.146481	0.366907	0.236842	0.377931	FALSE
REACTOME_EPHA_MEDIATED_GROWTH_CONE_COLLAPSE	http://www.gsea-msigdb.org/gsea/msigdb/cards/REACTOME_EPHA_MEDIATED_GROWTH_CONE_COLLAPSE	6	3519	12228	25	0.204159	0.436622	0.24	0.455505	FALSE
REACTOME_EPHRIN_SIGNALING	http://www.gsea-msigdb.org/gsea/msigdb/cards/REACTOME_EPHRIN_SIGNALING	7	3519	12228	15	0.00540409	0.0474879	0.466667	0.0424879	FALSE
REACTOME_EPH_EPHRIN_MEDIATED_REPULSION_OF_CELLS	http://www.gsea-msigdb.org/gsea/msigdb/cards/REACTOME_EPH_EPHRIN_MEDIATED_REPULSION_OF_CELLS	11	3519	12228	45	0.0973254	0.290201	0.244444	0.297095	FALSE
REACTOME_ACETYLCHOLINE_REGULATES_INSULIN_SECRETION	http://www.gsea-msigdb.org/gsea/msigdb/cards/REACTOME_ACETYLCHOLINE_REGULATES_INSULIN_SECRETION	1	3519	12228	6	0.651216	0.795574	0.166667	0.835368	TRUE
REACTOME_ADRENALINE_NORADRENALINE_INHIBITS_INSULIN_SECRETION	http://www.gsea-msigdb.org/gsea/msigdb/cards/REACTOME_ADRENALINE_NORADRENALINE_INHIBITS_INSULIN_SECRETION	7	3519	12228	18	0.0171774	0.0995841	0.388889	0.0950081	TRUE
REACTOME_REGULATION_OF_LIPID_METABOLISM_BY_PPARALPHA	http://www.gsea-msigdb.org/gsea/msigdb/cards/REACTOME_REGULATION_OF_LIPID_METABOLISM_BY_PPARALPHA	37	3519	12228	105	1.30991e-06	8.59919e-05	0.352381	4.8138e-05	FALSE
REACTOME_FREE_FATTY_ACIDS_REGULATE_INSULIN_SECRETION	http://www.gsea-msigdb.org/gsea/msigdb/cards/REACTOME_FREE_FATTY_ACIDS_REGULATE_INSULIN_SECRETION	3	3519	12228	7	0.0879182	0.273199	0.428571	0.276471	TRUE
REACTOME_SYNTHESIS_SECRETION_AND_INACTIVATION_OF_GLUCOSE_DEPENDENT_INSULINOTROPIC_POLYPEPTIDE_GIP	http://www.gsea-msigdb.org/gsea/msigdb/cards/REACTOME_SYNTHESIS_SECRETION_AND_INACTIVATION_OF_GLUCOSE_DEPENDENT_INSULINOTROPIC_POLYPEPTIDE_GIP	2	3519	12228	9	0.438215	0.644767	0.222222	0.690337	TRUE
REACTOME_SIALIC_ACID_METABOLISM	http://www.gsea-msigdb.org/gsea/msigdb/cards/REACTOME_SIALIC_ACID_METABOLISM	2	3519	12228	21	0.874037	0.96529	0.0952381	1	FALSE
REACTOME_SUMOYLATION_OF_SUMOYLATION_PROTEINS	http://www.gsea-msigdb.org/gsea/msigdb/cards/REACTOME_SUMOYLATION_OF_SUMOYLATION_PROTEINS	13	3519	12228	32	0.000797981	0.0140244	0.40625	0.0100552	FALSE
REACTOME_CA2_PATHWAY	http://www.gsea-msigdb.org/gsea/msigdb/cards/REACTOME_CA2_PATHWAY	15	3519	12228	48	0.00671173	0.0553209	0.3125	0.0500042	FALSE
REACTOME_PCP_CE_PATHWAY	http://www.gsea-msigdb.org/gsea/msigdb/cards/REACTOME_PCP_CE_PATHWAY	15	3519	12228	77	0.250318	0.481231	0.194805	0.502273	FALSE
REACTOME_SUMOYLATION_OF_INTRACELLULAR_RECEPTORS	http://www.gsea-msigdb.org/gsea/msigdb/cards/REACTOME_SUMOYLATION_OF_INTRACELLULAR_RECEPTORS	9	3519	12228	25	0.0125625	0.084627	0.36	0.0787929	FALSE
REACTOME_G_ALPHA_12_13_SIGNALLING_EVENTS	http://www.gsea-msigdb.org/gsea/msigdb/cards/REACTOME_G_ALPHA_12_13_SIGNALLING_EVENTS	17	3519	12228	62	0.0163492	0.0986509	0.274194	0.0923577	FALSE
REACTOME_SEMA4D_MEDIATED_INHIBITION_OF_CELL_ATTACHMENT_AND_MIGRATION	http://www.gsea-msigdb.org/gsea/msigdb/cards/REACTOME_SEMA4D_MEDIATED_INHIBITION_OF_CELL_ATTACHMENT_AND_MIGRATION	3	3519	12228	6	0.0569127	0.214335	0.5	0.214526	FALSE
REACTOME_REDUCTION_OF_CYTOSOLIC_CA_LEVELS	http://www.gsea-msigdb.org/gsea/msigdb/cards/REACTOME_REDUCTION_OF_CYTOSOLIC_CA_LEVELS	1	3519	12228	7	0.707381	0.836268	0.142857	0.878807	FALSE
REACTOME_ADP_SIGNALLING_THROUGH_P2Y_PURINOCEPTOR_1	http://www.gsea-msigdb.org/gsea/msigdb/cards/REACTOME_ADP_SIGNALLING_THROUGH_P2Y_PURINOCEPTOR_1	6	3519	12228	15	0.0233283	0.12001	0.4	0.118049	FALSE
REACTOME_NETRIN_MEDIATED_REPULSION_SIGNALS	http://www.gsea-msigdb.org/gsea/msigdb/cards/REACTOME_NETRIN_MEDIATED_REPULSION_SIGNALS	2	3519	12228	6	0.249567	0.480276	0.333333	0.50105	FALSE
REACTOME_CASPASE_ACTIVATION_VIA_DEPENDENCE_RECEPTORS_IN_THE_ABSENCE_OF_LIGAND	http://www.gsea-msigdb.org/gsea/msigdb/cards/REACTOME_CASPASE_ACTIVATION_VIA_DEPENDENCE_RECEPTORS_IN_THE_ABSENCE_OF_LIGAND	2	3519	12228	9	0.438215	0.644767	0.222222	0.690337	FALSE
REACTOME_ROLE_OF_SECOND_MESSENGERS_IN_NETRIN_1_SIGNALING	http://www.gsea-msigdb.org/gsea/msigdb/cards/REACTOME_ROLE_OF_SECOND_MESSENGERS_IN_NETRIN_1_SIGNALING	1	3519	12228	9	0.794039	0.896911	0.111111	0.943691	FALSE
REACTOME_LYSOSPHINGOLIPID_AND_LPA_RECEPTORS	http://www.gsea-msigdb.org/gsea/msigdb/cards/REACTOME_LYSOSPHINGOLIPID_AND_LPA_RECEPTORS	2	3519	12228	7	0.314226	0.541167	0.285714	0.57001	FALSE
REACTOME_CALCITONIN_LIKE_LIGAND_RECEPTORS	http://www.gsea-msigdb.org/gsea/msigdb/cards/REACTOME_CALCITONIN_LIKE_LIGAND_RECEPTORS	0	3519	12228	5	1	1	0	1	FALSE
REACTOME_NECTIN_NECL_TRANS_HETERODIMERIZATION	http://www.gsea-msigdb.org/gsea/msigdb/cards/REACTOME_NECTIN_NECL_TRANS_HETERODIMERIZATION	3	3519	12228	4	0.0146648	0.0935196	0.75	0.086525	FALSE
REACTOME_TRANSPORT_OF_BILE_SALTS_AND_ORGANIC_ACIDS_METAL_IONS_AND_AMINE_COMPOUNDS	http://www.gsea-msigdb.org/gsea/msigdb/cards/REACTOME_TRANSPORT_OF_BILE_SALTS_AND_ORGANIC_ACIDS_METAL_IONS_AND_AMINE_COMPOUNDS	10	3519	12228	53	0.34518	0.577624	0.188679	0.61357	FALSE
REACTOME_BICARBONATE_TRANSPORTERS	http://www.gsea-msigdb.org/gsea/msigdb/cards/REACTOME_BICARBONATE_TRANSPORTERS	3	3519	12228	7	0.0879182	0.273199	0.428571	0.276471	FALSE
REACTOME_SODIUM_CALCIUM_EXCHANGERS	http://www.gsea-msigdb.org/gsea/msigdb/cards/REACTOME_SODIUM_CALCIUM_EXCHANGERS	1	3519	12228	6	0.651216	0.795574	0.166667	0.835368	FALSE
REACTOME_SODIUM_PROTON_EXCHANGERS	http://www.gsea-msigdb.org/gsea/msigdb/cards/REACTOME_SODIUM_PROTON_EXCHANGERS	1	3519	12228	9	0.794039	0.896911	0.111111	0.943691	FALSE
REACTOME_ARACHIDONATE_PRODUCTION_FROM_DAG	http://www.gsea-msigdb.org/gsea/msigdb/cards/REACTOME_ARACHIDONATE_PRODUCTION_FROM_DAG	1	3519	12228	3	0.409397	0.61991	0.333333	0.662889	FALSE
REACTOME_CATION_COUPLED_CHLORIDE_COTRANSPORTERS	http://www.gsea-msigdb.org/gsea/msigdb/cards/REACTOME_CATION_COUPLED_CHLORIDE_COTRANSPORTERS	1	3519	12228	7	0.707381	0.836268	0.142857	0.878807	FALSE
REACTOME_SMALL_INTERFERING_RNA_SIRNA_BIOGENESIS	http://www.gsea-msigdb.org/gsea/msigdb/cards/REACTOME_SMALL_INTERFERING_RNA_SIRNA_BIOGENESIS	1	3519	12228	9	0.794039	0.896911	0.111111	0.943691	FALSE
REACTOME_SIRT1_NEGATIVELY_REGULATES_RRNA_EXPRESSION	http://www.gsea-msigdb.org/gsea/msigdb/cards/REACTOME_SIRT1_NEGATIVELY_REGULATES_RRNA_EXPRESSION	4	3519	12228	25	0.589036	0.754724	0.16	0.799174	FALSE
REACTOME_ERCC6_CSB_AND_EHMT2_G9A_POSITIVELY_REGULATE_RRNA_EXPRESSION	http://www.gsea-msigdb.org/gsea/msigdb/cards/REACTOME_ERCC6_CSB_AND_EHMT2_G9A_POSITIVELY_REGULATE_RRNA_EXPRESSION	8	3519	12228	31	0.113295	0.314543	0.258065	0.324973	FALSE
REACTOME_MULTIFUNCTIONAL_ANION_EXCHANGERS	http://www.gsea-msigdb.org/gsea/msigdb/cards/REACTOME_MULTIFUNCTIONAL_ANION_EXCHANGERS	2	3519	12228	5	0.185349	0.403608	0.4	0.421372	FALSE
REACTOME_SODIUM_COUPLED_PHOSPHATE_COTRANSPORTERS	http://www.gsea-msigdb.org/gsea/msigdb/cards/REACTOME_SODIUM_COUPLED_PHOSPHATE_COTRANSPORTERS	1	3519	12228	4	0.504489	0.687436	0.25	0.730742	FALSE
REACTOME_ACTIVATION_OF_RAC1	http://www.gsea-msigdb.org/gsea/msigdb/cards/REACTOME_ACTIVATION_OF_RAC1	2	3519	12228	10	0.495505	0.687436	0.2	0.730742	FALSE
REACTOME_REGULATION_OF_COMMISSURAL_AXON_PATHFINDING_BY_SLIT_AND_ROBO	http://www.gsea-msigdb.org/gsea/msigdb/cards/REACTOME_REGULATION_OF_COMMISSURAL_AXON_PATHFINDING_BY_SLIT_AND_ROBO	2	3519	12228	8	0.377521	0.595917	0.25	0.638551	FALSE
REACTOME_INACTIVATION_OF_CDC42_AND_RAC1	http://www.gsea-msigdb.org/gsea/msigdb/cards/REACTOME_INACTIVATION_OF_CDC42_AND_RAC1	1	3519	12228	7	0.707381	0.836268	0.142857	0.878807	FALSE
REACTOME_ORGANIC_ANION_TRANSPORTERS	http://www.gsea-msigdb.org/gsea/msigdb/cards/REACTOME_ORGANIC_ANION_TRANSPORTERS	1	3519	12228	7	0.707381	0.836268	0.142857	0.878807	FALSE
REACTOME_ROLE_OF_ABL_IN_ROBO_SLIT_SIGNALING	http://www.gsea-msigdb.org/gsea/msigdb/cards/REACTOME_ROLE_OF_ABL_IN_ROBO_SLIT_SIGNALING	4	3519	12228	7	0.015572	0.0977298	0.571429	0.0896797	FALSE
REACTOME_GP1B_IX_V_ACTIVATION_SIGNALLING	http://www.gsea-msigdb.org/gsea/msigdb/cards/REACTOME_GP1B_IX_V_ACTIVATION_SIGNALLING	3	3519	12228	5	0.0322789	0.147073	0.6	0.146089	FALSE
REACTOME_VASOPRESSIN_REGULATES_RENAL_WATER_HOMEOSTASIS_VIA_AQUAPORINS	http://www.gsea-msigdb.org/gsea/msigdb/cards/REACTOME_VASOPRESSIN_REGULATES_RENAL_WATER_HOMEOSTASIS_VIA_AQUAPORINS	9	3519	12228	26	0.0165255	0.0986509	0.346154	0.0924712	FALSE
REACTOME_SODIUM_COUPLED_SULPHATE_DI_AND_TRI_CARBOXYLATE_TRANSPORTERS	http://www.gsea-msigdb.org/gsea/msigdb/cards/REACTOME_SODIUM_COUPLED_SULPHATE_DI_AND_TRI_CARBOXYLATE_TRANSPORTERS	0	3519	12228	1	1	1	0	1	FALSE
REACTOME_PROTON_COUPLED_MONOCARBOXYLATE_TRANSPORT	http://www.gsea-msigdb.org/gsea/msigdb/cards/REACTOME_PROTON_COUPLED_MONOCARBOXYLATE_TRANSPORT	2	3519	12228	5	0.185349	0.403608	0.4	0.421372	FALSE
REACTOME_FATTY_ACIDS_BOUND_TO_GPR40_FFAR1_REGULATE_INSULIN_SECRETION	http://www.gsea-msigdb.org/gsea/msigdb/cards/REACTOME_FATTY_ACIDS_BOUND_TO_GPR40_FFAR1_REGULATE_INSULIN_SECRETION	1	3519	12228	4	0.504489	0.687436	0.25	0.730742	TRUE
REACTOME_ZINC_EFFLUX_AND_COMPARTMENTALIZATION_BY_THE_SLC30_FAMILY	http://www.gsea-msigdb.org/gsea/msigdb/cards/REACTOME_ZINC_EFFLUX_AND_COMPARTMENTALIZATION_BY_THE_SLC30_FAMILY	1	3519	12228	6	0.651216	0.795574	0.166667	0.835368	FALSE
REACTOME_UNBLOCKING_OF_NMDA_RECEPTORS_GLUTAMATE_BINDING_AND_ACTIVATION	http://www.gsea-msigdb.org/gsea/msigdb/cards/REACTOME_UNBLOCKING_OF_NMDA_RECEPTORS_GLUTAMATE_BINDING_AND_ACTIVATION	2	3519	12228	7	0.314226	0.541167	0.285714	0.57001	FALSE
REACTOME_BINDING_OF_TCF_LEF_CTNNB1_TO_TARGET_GENE_PROMOTERS	http://www.gsea-msigdb.org/gsea/msigdb/cards/REACTOME_BINDING_OF_TCF_LEF_CTNNB1_TO_TARGET_GENE_PROMOTERS	2	3519	12228	7	0.314226	0.541167	0.285714	0.57001	FALSE
REACTOME_DEPOLYMERISATION_OF_THE_NUCLEAR_LAMINA	http://www.gsea-msigdb.org/gsea/msigdb/cards/REACTOME_DEPOLYMERISATION_OF_THE_NUCLEAR_LAMINA	2	3519	12228	12	0.598207	0.759498	0.166667	0.803505	FALSE
REACTOME_ZINC_INFLUX_INTO_CELLS_BY_THE_SLC39_GENE_FAMILY	http://www.gsea-msigdb.org/gsea/msigdb/cards/REACTOME_ZINC_INFLUX_INTO_CELLS_BY_THE_SLC39_GENE_FAMILY	1	3519	12228	7	0.707381	0.836268	0.142857	0.878807	FALSE
REACTOME_NA_CL_DEPENDENT_NEUROTRANSMITTER_TRANSPORTERS	http://www.gsea-msigdb.org/gsea/msigdb/cards/REACTOME_NA_CL_DEPENDENT_NEUROTRANSMITTER_TRANSPORTERS	2	3519	12228	10	0.495505	0.687436	0.2	0.730742	FALSE
REACTOME_CREB1_PHOSPHORYLATION_THROUGH_THE_ACTIVATION_OF_ADENYLATE_CYCLASE	http://www.gsea-msigdb.org/gsea/msigdb/cards/REACTOME_CREB1_PHOSPHORYLATION_THROUGH_THE_ACTIVATION_OF_ADENYLATE_CYCLASE	4	3519	12228	10	0.0625133	0.226878	0.4	0.22701	FALSE
REACTOME_CREB1_PHOSPHORYLATION_THROUGH_THE_ACTIVATION_OF_CAMKII_CAMKK_CAMKIV_CASCASDE	http://www.gsea-msigdb.org/gsea/msigdb/cards/REACTOME_CREB1_PHOSPHORYLATION_THROUGH_THE_ACTIVATION_OF_CAMKII_CAMKK_CAMKIV_CASCASDE	3	3519	12228	8	0.124342	0.32957	0.375	0.336054	FALSE
REACTOME_CREB1_PHOSPHORYLATION_THROUGH_NMDA_RECEPTOR_MEDIATED_ACTIVATION_OF_RAS_SIGNALING	http://www.gsea-msigdb.org/gsea/msigdb/cards/REACTOME_CREB1_PHOSPHORYLATION_THROUGH_NMDA_RECEPTOR_MEDIATED_ACTIVATION_OF_RAS_SIGNALING	3	3519	12228	18	0.571933	0.749591	0.166667	0.79414	FALSE
REACTOME_ACTIVATION_OF_NMDA_RECEPTORS_AND_POSTSYNAPTIC_EVENTS	http://www.gsea-msigdb.org/gsea/msigdb/cards/REACTOME_ACTIVATION_OF_NMDA_RECEPTORS_AND_POSTSYNAPTIC_EVENTS	15	3519	12228	65	0.0903224	0.275409	0.230769	0.279749	FALSE
REACTOME_RAS_ACTIVATION_UPON_CA2_INFLUX_THROUGH_NMDA_RECEPTOR	http://www.gsea-msigdb.org/gsea/msigdb/cards/REACTOME_RAS_ACTIVATION_UPON_CA2_INFLUX_THROUGH_NMDA_RECEPTOR	2	3519	12228	10	0.495505	0.687436	0.2	0.730742	FALSE
REACTOME_FREE_FATTY_ACID_RECEPTORS	http://www.gsea-msigdb.org/gsea/msigdb/cards/REACTOME_FREE_FATTY_ACID_RECEPTORS	1	3519	12228	3	0.409397	0.61991	0.333333	0.662889	FALSE
REACTOME_RSK_ACTIVATION	http://www.gsea-msigdb.org/gsea/msigdb/cards/REACTOME_RSK_ACTIVATION	1	3519	12228	7	0.707381	0.836268	0.142857	0.878807	FALSE
REACTOME_FORMYL_PEPTIDE_RECEPTORS_BIND_FORMYL_PEPTIDES_AND_MANY_OTHER_LIGANDS	http://www.gsea-msigdb.org/gsea/msigdb/cards/REACTOME_FORMYL_PEPTIDE_RECEPTORS_BIND_FORMYL_PEPTIDES_AND_MANY_OTHER_LIGANDS	0	3519	12228	3	1	1	0	1	FALSE
REACTOME_RELAXIN_RECEPTORS	http://www.gsea-msigdb.org/gsea/msigdb/cards/REACTOME_RELAXIN_RECEPTORS	1	3519	12228	2	0.296062	0.537904	0.5	0.561345	FALSE
REACTOME_TYPE_I_HEMIDESMOSOME_ASSEMBLY	http://www.gsea-msigdb.org/gsea/msigdb/cards/REACTOME_TYPE_I_HEMIDESMOSOME_ASSEMBLY	3	3519	12228	7	0.0879182	0.273199	0.428571	0.276471	FALSE
REACTOME_SYNTHESIS_OF_DOLICHYL_PHOSPHATE	http://www.gsea-msigdb.org/gsea/msigdb/cards/REACTOME_SYNTHESIS_OF_DOLICHYL_PHOSPHATE	1	3519	12228	6	0.651216	0.795574	0.166667	0.835368	FALSE
REACTOME_SYNTHESIS_OF_GDP_MANNOSE	http://www.gsea-msigdb.org/gsea/msigdb/cards/REACTOME_SYNTHESIS_OF_GDP_MANNOSE	0	3519	12228	4	1	1	0	1	FALSE
REACTOME_SYNTHESIS_OF_UDP_N_ACETYL_GLUCOSAMINE	http://www.gsea-msigdb.org/gsea/msigdb/cards/REACTOME_SYNTHESIS_OF_UDP_N_ACETYL_GLUCOSAMINE	1	3519	12228	8	0.754503	0.866053	0.125	0.912176	FALSE
REACTOME_REGULATION_OF_CYTOSKELETAL_REMODELING_AND_CELL_SPREADING_BY_IPP_COMPLEX_COMPONENTS	http://www.gsea-msigdb.org/gsea/msigdb/cards/REACTOME_REGULATION_OF_CYTOSKELETAL_REMODELING_AND_CELL_SPREADING_BY_IPP_COMPLEX_COMPONENTS	2	3519	12228	8	0.377521	0.595917	0.25	0.638551	FALSE
REACTOME_INTERLEUKIN_1_FAMILY_SIGNALING	http://www.gsea-msigdb.org/gsea/msigdb/cards/REACTOME_INTERLEUKIN_1_FAMILY_SIGNALING	24	3519	12228	101	0.0290879	0.141349	0.237624	0.138954	FALSE
REACTOME_NRCAM_INTERACTIONS	http://www.gsea-msigdb.org/gsea/msigdb/cards/REACTOME_NRCAM_INTERACTIONS	1	3519	12228	5	0.584274	0.75121	0.2	0.79414	FALSE
REACTOME_CHL1_INTERACTIONS	http://www.gsea-msigdb.org/gsea/msigdb/cards/REACTOME_CHL1_INTERACTIONS	1	3519	12228	7	0.707381	0.836268	0.142857	0.878807	FALSE
REACTOME_NEUROFASCIN_INTERACTIONS	http://www.gsea-msigdb.org/gsea/msigdb/cards/REACTOME_NEUROFASCIN_INTERACTIONS	1	3519	12228	6	0.651216	0.795574	0.166667	0.835368	FALSE
REACTOME_INTERLEUKIN_12_FAMILY_SIGNALING	http://www.gsea-msigdb.org/gsea/msigdb/cards/REACTOME_INTERLEUKIN_12_FAMILY_SIGNALING	8	3519	12228	46	0.466613	0.67497	0.173913	0.72283	FALSE
REACTOME_INTERLEUKIN_17_SIGNALING	http://www.gsea-msigdb.org/gsea/msigdb/cards/REACTOME_INTERLEUKIN_17_SIGNALING	9	3519	12228	61	0.665731	0.810202	0.147541	0.85176	FALSE
REACTOME_INTERLEUKIN_1_PROCESSING	http://www.gsea-msigdb.org/gsea/msigdb/cards/REACTOME_INTERLEUKIN_1_PROCESSING	0	3519	12228	4	1	1	0	1	FALSE
REACTOME_SIGNALING_BY_INTERLEUKINS	http://www.gsea-msigdb.org/gsea/msigdb/cards/REACTOME_SIGNALING_BY_INTERLEUKINS	67	3519	12228	297	0.00215052	0.0263734	0.225589	0.0216419	FALSE
REACTOME_OTHER_INTERLEUKIN_SIGNALING	http://www.gsea-msigdb.org/gsea/msigdb/cards/REACTOME_OTHER_INTERLEUKIN_SIGNALING	6	3519	12228	16	0.0323533	0.147073	0.375	0.146089	FALSE
REACTOME_ACTIVATION_OF_THE_AP_1_FAMILY_OF_TRANSCRIPTION_FACTORS	http://www.gsea-msigdb.org/gsea/msigdb/cards/REACTOME_ACTIVATION_OF_THE_AP_1_FAMILY_OF_TRANSCRIPTION_FACTORS	0	3519	12228	10	1	1	0	1	FALSE
REACTOME_BUTYRATE_RESPONSE_FACTOR_1_BRF1_BINDS_AND_DESTABILIZES_MRNA	http://www.gsea-msigdb.org/gsea/msigdb/cards/REACTOME_BUTYRATE_RESPONSE_FACTOR_1_BRF1_BINDS_AND_DESTABILIZES_MRNA	4	3519	12228	16	0.249606	0.480276	0.25	0.50105	FALSE
REACTOME_AUF1_HNRNP_D0_BINDS_AND_DESTABILIZES_MRNA	http://www.gsea-msigdb.org/gsea/msigdb/cards/REACTOME_AUF1_HNRNP_D0_BINDS_AND_DESTABILIZES_MRNA	10	3519	12228	50	0.278136	0.515186	0.2	0.540945	FALSE
REACTOME_TRISTETRAPROLIN_TTP_ZFP36_BINDS_AND_DESTABILIZES_MRNA	http://www.gsea-msigdb.org/gsea/msigdb/cards/REACTOME_TRISTETRAPROLIN_TTP_ZFP36_BINDS_AND_DESTABILIZES_MRNA	4	3519	12228	16	0.249606	0.480276	0.25	0.50105	FALSE
REACTOME_HUR_ELAVL1_BINDS_AND_STABILIZES_MRNA	http://www.gsea-msigdb.org/gsea/msigdb/cards/REACTOME_HUR_ELAVL1_BINDS_AND_STABILIZES_MRNA	3	3519	12228	6	0.0569127	0.214335	0.5	0.214526	FALSE
REACTOME_KSRP_KHSRP_BINDS_AND_DESTABILIZES_MRNA	http://www.gsea-msigdb.org/gsea/msigdb/cards/REACTOME_KSRP_KHSRP_BINDS_AND_DESTABILIZES_MRNA	5	3519	12228	16	0.100829	0.293798	0.3125	0.301625	FALSE
REACTOME_INTERLEUKIN_2_FAMILY_SIGNALING	http://www.gsea-msigdb.org/gsea/msigdb/cards/REACTOME_INTERLEUKIN_2_FAMILY_SIGNALING	6	3519	12228	26	0.2318	0.468639	0.230769	0.491661	FALSE
REACTOME_TRANSCRIPTIONAL_REGULATION_OF_PLURIPOTENT_STEM_CELLS	http://www.gsea-msigdb.org/gsea/msigdb/cards/REACTOME_TRANSCRIPTIONAL_REGULATION_OF_PLURIPOTENT_STEM_CELLS	5	3519	12228	20	0.209508	0.436622	0.25	0.455505	FALSE
REACTOME_SUMOYLATION_OF_CHROMATIN_ORGANIZATION_PROTEINS	http://www.gsea-msigdb.org/gsea/msigdb/cards/REACTOME_SUMOYLATION_OF_CHROMATIN_ORGANIZATION_PROTEINS	20	3519	12228	55	0.000210579	0.00546526	0.363636	0.00344942	FALSE
REACTOME_SUMOYLATION_OF_RNA_BINDING_PROTEINS	http://www.gsea-msigdb.org/gsea/msigdb/cards/REACTOME_SUMOYLATION_OF_RNA_BINDING_PROTEINS	16	3519	12228	41	0.000353435	0.00804965	0.390244	0.00527839	FALSE
REACTOME_ASYMMETRIC_LOCALIZATION_OF_PCP_PROTEINS	http://www.gsea-msigdb.org/gsea/msigdb/cards/REACTOME_ASYMMETRIC_LOCALIZATION_OF_PCP_PROTEINS	11	3519	12228	56	0.2846	0.525415	0.196429	0.552531	FALSE
REACTOME_SUMOYLATION_OF_DNA_REPLICATION_PROTEINS	http://www.gsea-msigdb.org/gsea/msigdb/cards/REACTOME_SUMOYLATION_OF_DNA_REPLICATION_PROTEINS	19	3519	12228	43	1.26791e-05	0.000554899	0.44186	0.000343668	FALSE
REACTOME_DEGRADATION_OF_AXIN	http://www.gsea-msigdb.org/gsea/msigdb/cards/REACTOME_DEGRADATION_OF_AXIN	11	3519	12228	50	0.170828	0.400512	0.22	0.416128	FALSE
REACTOME_DEGRADATION_OF_DVL	http://www.gsea-msigdb.org/gsea/msigdb/cards/REACTOME_DEGRADATION_OF_DVL	12	3519	12228	50	0.0960093	0.289585	0.24	0.295034	FALSE
REACTOME_DISASSEMBLY_OF_THE_DESTRUCTION_COMPLEX_AND_RECRUITMENT_OF_AXIN_TO_THE_MEMBRANE	http://www.gsea-msigdb.org/gsea/msigdb/cards/REACTOME_DISASSEMBLY_OF_THE_DESTRUCTION_COMPLEX_AND_RECRUITMENT_OF_AXIN_TO_THE_MEMBRANE	8	3519	12228	21	0.0126637	0.084627	0.380952	0.0787929	FALSE
REACTOME_REGULATION_OF_FZD_BY_UBIQUITINATION	http://www.gsea-msigdb.org/gsea/msigdb/cards/REACTOME_REGULATION_OF_FZD_BY_UBIQUITINATION	6	3519	12228	16	0.0323533	0.147073	0.375	0.146089	FALSE
REACTOME_REPRESSION_OF_WNT_TARGET_GENES	http://www.gsea-msigdb.org/gsea/msigdb/cards/REACTOME_REPRESSION_OF_WNT_TARGET_GENES	3	3519	12228	12	0.30245	0.537904	0.25	0.564513	FALSE
REACTOME_SUMOYLATION_OF_DNA_METHYLATION_PROTEINS	http://www.gsea-msigdb.org/gsea/msigdb/cards/REACTOME_SUMOYLATION_OF_DNA_METHYLATION_PROTEINS	7	3519	12228	14	0.00334317	0.0365782	0.5	0.0306572	FALSE
REACTOME_SUMOYLATION_OF_IMMUNE_RESPONSE_PROTEINS	http://www.gsea-msigdb.org/gsea/msigdb/cards/REACTOME_SUMOYLATION_OF_IMMUNE_RESPONSE_PROTEINS	5	3519	12228	11	0.0212453	0.116225	0.454545	0.111356	FALSE
REACTOME_SIGNALING_BY_WNT_IN_CANCER	http://www.gsea-msigdb.org/gsea/msigdb/cards/REACTOME_SIGNALING_BY_WNT_IN_CANCER	8	3519	12228	28	0.0689133	0.242228	0.285714	0.24034	FALSE
REACTOME_PHOSPHORYLATION_SITE_MUTANTS_OF_CTNNB1_ARE_NOT_TARGETED_TO_THE_PROTEASOME_BY_THE_DESTRUCTION_COMPLEX	http://www.gsea-msigdb.org/gsea/msigdb/cards/REACTOME_PHOSPHORYLATION_SITE_MUTANTS_OF_CTNNB1_ARE_NOT_TARGETED_TO_THE_PROTEASOME_BY_THE_DESTRUCTION_COMPLEX	4	3519	12228	14	0.17695	0.403608	0.285714	0.421372	FALSE
REACTOME_INTERCONVERSION_OF_NUCLEOTIDE_DI_AND_TRIPHOSPHATES	http://www.gsea-msigdb.org/gsea/msigdb/cards/REACTOME_INTERCONVERSION_OF_NUCLEOTIDE_DI_AND_TRIPHOSPHATES	4	3519	12228	25	0.589036	0.754724	0.16	0.799174	FALSE
REACTOME_PRESYNAPTIC_FUNCTION_OF_KAINATE_RECEPTORS	http://www.gsea-msigdb.org/gsea/msigdb/cards/REACTOME_PRESYNAPTIC_FUNCTION_OF_KAINATE_RECEPTORS	5	3519	12228	12	0.0316786	0.147073	0.416667	0.146089	FALSE
REACTOME_DEFECTIVE_GALNT3_CAUSES_FAMILIAL_HYPERPHOSPHATEMIC_TUMORAL_CALCINOSIS_HFTC	http://www.gsea-msigdb.org/gsea/msigdb/cards/REACTOME_DEFECTIVE_GALNT3_CAUSES_FAMILIAL_HYPERPHOSPHATEMIC_TUMORAL_CALCINOSIS_HFTC	1	3519	12228	6	0.651216	0.795574	0.166667	0.835368	FALSE
REACTOME_DEFECTIVE_LFNG_CAUSES_SCDO3	http://www.gsea-msigdb.org/gsea/msigdb/cards/REACTOME_DEFECTIVE_LFNG_CAUSES_SCDO3	0	3519	12228	2	1	1	0	1	FALSE
REACTOME_DEFECTIVE_C1GALT1C1_CAUSES_TN_POLYAGGLUTINATION_SYNDROME_TNPS	http://www.gsea-msigdb.org/gsea/msigdb/cards/REACTOME_DEFECTIVE_C1GALT1C1_CAUSES_TN_POLYAGGLUTINATION_SYNDROME_TNPS	2	3519	12228	7	0.314226	0.541167	0.285714	0.57001	FALSE
REACTOME_WNT5A_DEPENDENT_INTERNALIZATION_OF_FZD4	http://www.gsea-msigdb.org/gsea/msigdb/cards/REACTOME_WNT5A_DEPENDENT_INTERNALIZATION_OF_FZD4	2	3519	12228	13	0.643324	0.795574	0.153846	0.835368	FALSE
REACTOME_INTERLEUKIN_3_INTERLEUKIN_5_AND_GM_CSF_SIGNALING	http://www.gsea-msigdb.org/gsea/msigdb/cards/REACTOME_INTERLEUKIN_3_INTERLEUKIN_5_AND_GM_CSF_SIGNALING	7	3519	12228	36	0.357408	0.585936	0.194444	0.625224	FALSE
REACTOME_WNT5A_DEPENDENT_INTERNALIZATION_OF_FZD2_FZD5_AND_ROR2	http://www.gsea-msigdb.org/gsea/msigdb/cards/REACTOME_WNT5A_DEPENDENT_INTERNALIZATION_OF_FZD2_FZD5_AND_ROR2	1	3519	12228	11	0.855039	0.947121	0.0909091	0.99643	FALSE
REACTOME_O_LINKED_GLYCOSYLATION	http://www.gsea-msigdb.org/gsea/msigdb/cards/REACTOME_O_LINKED_GLYCOSYLATION	16	3519	12228	68	0.0711004	0.246185	0.235294	0.245301	FALSE
REACTOME_O_GLYCOSYLATION_OF_TSR_DOMAIN_CONTAINING_PROTEINS	http://www.gsea-msigdb.org/gsea/msigdb/cards/REACTOME_O_GLYCOSYLATION_OF_TSR_DOMAIN_CONTAINING_PROTEINS	6	3519	12228	23	0.152942	0.373487	0.26087	0.38677	FALSE
REACTOME_MITOPHAGY	http://www.gsea-msigdb.org/gsea/msigdb/cards/REACTOME_MITOPHAGY	11	3519	12228	26	0.00134873	0.0198041	0.423077	0.0153524	FALSE
REACTOME_PINK_PARKIN_MEDIATED_MITOPHAGY	http://www.gsea-msigdb.org/gsea/msigdb/cards/REACTOME_PINK_PARKIN_MEDIATED_MITOPHAGY	6	3519	12228	20	0.0890106	0.273199	0.3	0.276471	FALSE
REACTOME_UPTAKE_AND_FUNCTION_OF_ANTHRAX_TOXINS	http://www.gsea-msigdb.org/gsea/msigdb/cards/REACTOME_UPTAKE_AND_FUNCTION_OF_ANTHRAX_TOXINS	3	3519	12228	10	0.209054	0.436622	0.3	0.455505	FALSE
REACTOME_VEGFR2_MEDIATED_VASCULAR_PERMEABILITY	http://www.gsea-msigdb.org/gsea/msigdb/cards/REACTOME_VEGFR2_MEDIATED_VASCULAR_PERMEABILITY	6	3519	12228	25	0.204159	0.436622	0.24	0.455505	FALSE
REACTOME_VEGFR2_MEDIATED_CELL_PROLIFERATION	http://www.gsea-msigdb.org/gsea/msigdb/cards/REACTOME_VEGFR2_MEDIATED_CELL_PROLIFERATION	6	3519	12228	15	0.0233283	0.12001	0.4	0.118049	FALSE
REACTOME_MISCELLANEOUS_TRANSPORT_AND_BINDING_EVENTS	http://www.gsea-msigdb.org/gsea/msigdb/cards/REACTOME_MISCELLANEOUS_TRANSPORT_AND_BINDING_EVENTS	4	3519	12228	18	0.327153	0.554446	0.222222	0.586413	FALSE
REACTOME_POSITIVE_EPIGENETIC_REGULATION_OF_RRNA_EXPRESSION	http://www.gsea-msigdb.org/gsea/msigdb/cards/REACTOME_POSITIVE_EPIGENETIC_REGULATION_OF_RRNA_EXPRESSION	17	3519	12228	58	0.00822612	0.0637524	0.293103	0.0580264	FALSE
REACTOME_NEGATIVE_EPIGENETIC_REGULATION_OF_RRNA_EXPRESSION	http://www.gsea-msigdb.org/gsea/msigdb/cards/REACTOME_NEGATIVE_EPIGENETIC_REGULATION_OF_RRNA_EXPRESSION	16	3519	12228	66	0.0564166	0.214335	0.242424	0.214526	FALSE
REACTOME_TOXICITY_OF_BOTULINUM_TOXIN_TYPE_D_BONT_D	http://www.gsea-msigdb.org/gsea/msigdb/cards/REACTOME_TOXICITY_OF_BOTULINUM_TOXIN_TYPE_D_BONT_D	1	3519	12228	3	0.409397	0.61991	0.333333	0.662889	FALSE
REACTOME_DISEASES_OF_IMMUNE_SYSTEM	http://www.gsea-msigdb.org/gsea/msigdb/cards/REACTOME_DISEASES_OF_IMMUNE_SYSTEM	5	3519	12228	17	0.12477	0.32957	0.294118	0.336054	FALSE
REACTOME_DNA_METHYLATION	http://www.gsea-msigdb.org/gsea/msigdb/cards/REACTOME_DNA_METHYLATION	5	3519	12228	23	0.307442	0.541167	0.217391	0.57001	FALSE
REACTOME_UPTAKE_AND_FUNCTION_OF_DIPHTHERIA_TOXIN	http://www.gsea-msigdb.org/gsea/msigdb/cards/REACTOME_UPTAKE_AND_FUNCTION_OF_DIPHTHERIA_TOXIN	2	3519	12228	6	0.249567	0.480276	0.333333	0.50105	FALSE
REACTOME_UPTAKE_AND_ACTIONS_OF_BACTERIAL_TOXINS	http://www.gsea-msigdb.org/gsea/msigdb/cards/REACTOME_UPTAKE_AND_ACTIONS_OF_BACTERIAL_TOXINS	8	3519	12228	23	0.0226645	0.12001	0.347826	0.117106	FALSE
REACTOME_MISSPLICED_LRP5_MUTANTS_HAVE_ENHANCED_BETA_CATENIN_DEPENDENT_SIGNALING	http://www.gsea-msigdb.org/gsea/msigdb/cards/REACTOME_MISSPLICED_LRP5_MUTANTS_HAVE_ENHANCED_BETA_CATENIN_DEPENDENT_SIGNALING	1	3519	12228	4	0.504489	0.687436	0.25	0.730742	FALSE
REACTOME_RNF_MUTANTS_SHOW_ENHANCED_WNT_SIGNALING_AND_PROLIFERATION	http://www.gsea-msigdb.org/gsea/msigdb/cards/REACTOME_RNF_MUTANTS_SHOW_ENHANCED_WNT_SIGNALING_AND_PROLIFERATION	3	3519	12228	6	0.0569127	0.214335	0.5	0.214526	FALSE
REACTOME_CASPASE_ACTIVATION_VIA_EXTRINSIC_APOPTOTIC_SIGNALLING_PATHWAY	http://www.gsea-msigdb.org/gsea/msigdb/cards/REACTOME_CASPASE_ACTIVATION_VIA_EXTRINSIC_APOPTOTIC_SIGNALLING_PATHWAY	5	3519	12228	19	0.179384	0.403608	0.263158	0.421372	FALSE
REACTOME_TNFR1_INDUCED_PROAPOPTOTIC_SIGNALING	http://www.gsea-msigdb.org/gsea/msigdb/cards/REACTOME_TNFR1_INDUCED_PROAPOPTOTIC_SIGNALING	2	3519	12228	11	0.548914	0.727539	0.181818	0.777417	FALSE
REACTOME_PROGRAMMED_CELL_DEATH	http://www.gsea-msigdb.org/gsea/msigdb/cards/REACTOME_PROGRAMMED_CELL_DEATH	37	3519	12228	150	0.00437025	0.0425956	0.246667	0.0365566	FALSE
REACTOME_REGULATION_OF_TNFR1_SIGNALING	http://www.gsea-msigdb.org/gsea/msigdb/cards/REACTOME_REGULATION_OF_TNFR1_SIGNALING	6	3519	12228	31	0.381759	0.601331	0.193548	0.644498	FALSE
REACTOME_TNFR1_INDUCED_NFKAPPAB_SIGNALING_PATHWAY	http://www.gsea-msigdb.org/gsea/msigdb/cards/REACTOME_TNFR1_INDUCED_NFKAPPAB_SIGNALING_PATHWAY	4	3519	12228	27	0.652385	0.796131	0.148148	0.836212	FALSE
REACTOME_HEDGEHOG_LIGAND_BIOGENESIS	http://www.gsea-msigdb.org/gsea/msigdb/cards/REACTOME_HEDGEHOG_LIGAND_BIOGENESIS	12	3519	12228	54	0.149138	0.371691	0.222222	0.383879	FALSE
REACTOME_SIGNALING_BY_HEDGEHOG	http://www.gsea-msigdb.org/gsea/msigdb/cards/REACTOME_SIGNALING_BY_HEDGEHOG	29	3519	12228	124	0.0218876	0.118576	0.233871	0.114053	FALSE
REACTOME_SYNTHESIS_OF_DIPHTHAMIDE_EEF2	http://www.gsea-msigdb.org/gsea/msigdb/cards/REACTOME_SYNTHESIS_OF_DIPHTHAMIDE_EEF2	2	3519	12228	8	0.377521	0.595917	0.25	0.638551	FALSE
REACTOME_MISMATCH_REPAIR	http://www.gsea-msigdb.org/gsea/msigdb/cards/REACTOME_MISMATCH_REPAIR	4	3519	12228	15	0.212412	0.437768	0.266667	0.45766	FALSE
REACTOME_SIGNALING_BY_RETINOIC_ACID	http://www.gsea-msigdb.org/gsea/msigdb/cards/REACTOME_SIGNALING_BY_RETINOIC_ACID	6	3519	12228	29	0.320295	0.548235	0.206897	0.57856	FALSE
REACTOME_RELEASE_OF_HH_NP_FROM_THE_SECRETING_CELL	http://www.gsea-msigdb.org/gsea/msigdb/cards/REACTOME_RELEASE_OF_HH_NP_FROM_THE_SECRETING_CELL	0	3519	12228	2	1	1	0	1	FALSE
REACTOME_RA_BIOSYNTHESIS_PATHWAY	http://www.gsea-msigdb.org/gsea/msigdb/cards/REACTOME_RA_BIOSYNTHESIS_PATHWAY	0	3519	12228	11	1	1	0	1	FALSE
REACTOME_MITOCHONDRIAL_TRANSLATION	http://www.gsea-msigdb.org/gsea/msigdb/cards/REACTOME_MITOCHONDRIAL_TRANSLATION	27	3519	12228	92	0.00100761	0.0161797	0.293478	0.0119838	FALSE
REACTOME_NEGATIVE_REGULATION_OF_TCF_DEPENDENT_SIGNALING_BY_DVL_INTERACTING_PROTEINS	http://www.gsea-msigdb.org/gsea/msigdb/cards/REACTOME_NEGATIVE_REGULATION_OF_TCF_DEPENDENT_SIGNALING_BY_DVL_INTERACTING_PROTEINS	3	3519	12228	3	0.00416923	0.0409944	1	0.035266	FALSE
REACTOME_DISEASES_OF_MISMATCH_REPAIR_MMR	http://www.gsea-msigdb.org/gsea/msigdb/cards/REACTOME_DISEASES_OF_MISMATCH_REPAIR_MMR	2	3519	12228	5	0.185349	0.403608	0.4	0.421372	FALSE
REACTOME_AFLATOXIN_ACTIVATION_AND_DETOXIFICATION	http://www.gsea-msigdb.org/gsea/msigdb/cards/REACTOME_AFLATOXIN_ACTIVATION_AND_DETOXIFICATION	1	3519	12228	8	0.754503	0.866053	0.125	0.912176	FALSE
REACTOME_ORGANIC_CATION_TRANSPORT	http://www.gsea-msigdb.org/gsea/msigdb/cards/REACTOME_ORGANIC_CATION_TRANSPORT	1	3519	12228	5	0.584274	0.75121	0.2	0.79414	FALSE
REACTOME_METABOLISM_OF_LIPIDS	http://www.gsea-msigdb.org/gsea/msigdb/cards/REACTOME_METABOLISM_OF_LIPIDS	144	3519	12228	567	6.17502e-09	8.10744e-07	0.253968	4.52159e-07	FALSE
REACTOME_PHASE_4_RESTING_MEMBRANE_POTENTIAL	http://www.gsea-msigdb.org/gsea/msigdb/cards/REACTOME_PHASE_4_RESTING_MEMBRANE_POTENTIAL	2	3519	12228	5	0.185349	0.403608	0.4	0.421372	FALSE
REACTOME_PHASE_3_RAPID_REPOLARISATION	http://www.gsea-msigdb.org/gsea/msigdb/cards/REACTOME_PHASE_3_RAPID_REPOLARISATION	1	3519	12228	3	0.409397	0.61991	0.333333	0.662889	FALSE
REACTOME_CARDIAC_CONDUCTION	http://www.gsea-msigdb.org/gsea/msigdb/cards/REACTOME_CARDIAC_CONDUCTION	15	3519	12228	65	0.0903224	0.275409	0.230769	0.279749	FALSE
REACTOME_PHASE_0_RAPID_DEPOLARISATION	http://www.gsea-msigdb.org/gsea/msigdb/cards/REACTOME_PHASE_0_RAPID_DEPOLARISATION	2	3519	12228	17	0.7845	0.895654	0.117647	0.942514	FALSE
REACTOME_PHASE_2_PLATEAU_PHASE	http://www.gsea-msigdb.org/gsea/msigdb/cards/REACTOME_PHASE_2_PLATEAU_PHASE	1	3519	12228	11	0.855039	0.947121	0.0909091	0.99643	FALSE
REACTOME_PHASE_1_INACTIVATION_OF_FAST_NA_CHANNELS	http://www.gsea-msigdb.org/gsea/msigdb/cards/REACTOME_PHASE_1_INACTIVATION_OF_FAST_NA_CHANNELS	0	3519	12228	4	1	1	0	1	FALSE
REACTOME_TRANSCRIPTIONAL_REGULATION_BY_SMALL_RNAS	http://www.gsea-msigdb.org/gsea/msigdb/cards/REACTOME_TRANSCRIPTIONAL_REGULATION_BY_SMALL_RNAS	21	3519	12228	62	0.000454935	0.00931574	0.33871	0.00645062	FALSE
REACTOME_PHYSIOLOGICAL_FACTORS	http://www.gsea-msigdb.org/gsea/msigdb/cards/REACTOME_PHYSIOLOGICAL_FACTORS	1	3519	12228	6	0.651216	0.795574	0.166667	0.835368	FALSE
REACTOME_ION_HOMEOSTASIS	http://www.gsea-msigdb.org/gsea/msigdb/cards/REACTOME_ION_HOMEOSTASIS	10	3519	12228	33	0.030487	0.145399	0.30303	0.143678	FALSE
REACTOME_METABOLIC_DISORDERS_OF_BIOLOGICAL_OXIDATION_ENZYMES	http://www.gsea-msigdb.org/gsea/msigdb/cards/REACTOME_METABOLIC_DISORDERS_OF_BIOLOGICAL_OXIDATION_ENZYMES	4	3519	12228	21	0.444577	0.644767	0.190476	0.690337	FALSE
REACTOME_PIWI_INTERACTING_RNA_PIRNA_BIOGENESIS	http://www.gsea-msigdb.org/gsea/msigdb/cards/REACTOME_PIWI_INTERACTING_RNA_PIRNA_BIOGENESIS	12	3519	12228	28	0.000713513	0.0131617	0.428571	0.00915162	FALSE
REACTOME_IKBA_VARIANT_LEADS_TO_EDA_ID	http://www.gsea-msigdb.org/gsea/msigdb/cards/REACTOME_IKBA_VARIANT_LEADS_TO_EDA_ID	1	3519	12228	7	0.707381	0.836268	0.142857	0.878807	FALSE
REACTOME_IRAK4_DEFICIENCY_TLR2_4	http://www.gsea-msigdb.org/gsea/msigdb/cards/REACTOME_IRAK4_DEFICIENCY_TLR2_4	4	3519	12228	5	0.00292206	0.0324479	0.8	0.0274629	FALSE
REACTOME_DECTIN_1_MEDIATED_NONCANONICAL_NF_KB_SIGNALING	http://www.gsea-msigdb.org/gsea/msigdb/cards/REACTOME_DECTIN_1_MEDIATED_NONCANONICAL_NF_KB_SIGNALING	10	3519	12228	53	0.34518	0.577624	0.188679	0.61357	FALSE
REACTOME_CLEC7A_DECTIN_1_INDUCES_NFAT_ACTIVATION	http://www.gsea-msigdb.org/gsea/msigdb/cards/REACTOME_CLEC7A_DECTIN_1_INDUCES_NFAT_ACTIVATION	4	3519	12228	11	0.086095	0.273199	0.363636	0.276471	FALSE
REACTOME_CLEC7A_DECTIN_1_SIGNALING	http://www.gsea-msigdb.org/gsea/msigdb/cards/REACTOME_CLEC7A_DECTIN_1_SIGNALING	20	3519	12228	85	0.0477039	0.193591	0.235294	0.193738	FALSE
REACTOME_DISEASES_ASSOCIATED_WITH_GLYCOSYLATION_PRECURSOR_BIOSYNTHESIS	http://www.gsea-msigdb.org/gsea/msigdb/cards/REACTOME_DISEASES_ASSOCIATED_WITH_GLYCOSYLATION_PRECURSOR_BIOSYNTHESIS	0	3519	12228	18	1	1	0	1	FALSE
REACTOME_ORGANIC_ANION_TRANSPORT	http://www.gsea-msigdb.org/gsea/msigdb/cards/REACTOME_ORGANIC_ANION_TRANSPORT	0	3519	12228	0	1	1	NA	1	FALSE
REACTOME_DEGRADATION_OF_GLI1_BY_THE_PROTEASOME	http://www.gsea-msigdb.org/gsea/msigdb/cards/REACTOME_DEGRADATION_OF_GLI1_BY_THE_PROTEASOME	11	3519	12228	53	0.224839	0.45956	0.207547	0.480217	FALSE
REACTOME_HEDGEHOG_OFF_STATE	http://www.gsea-msigdb.org/gsea/msigdb/cards/REACTOME_HEDGEHOG_OFF_STATE	23	3519	12228	97	0.0328831	0.148875	0.237113	0.148004	FALSE
REACTOME_CILIUM_ASSEMBLY	http://www.gsea-msigdb.org/gsea/msigdb/cards/REACTOME_CILIUM_ASSEMBLY	39	3519	12228	179	0.0273484	0.134072	0.217877	0.131347	FALSE
REACTOME_ABC_TRANSPORTER_DISORDERS	http://www.gsea-msigdb.org/gsea/msigdb/cards/REACTOME_ABC_TRANSPORTER_DISORDERS	18	3519	12228	68	0.0196821	0.111991	0.264706	0.106227	FALSE
REACTOME_SLC_TRANSPORTER_DISORDERS	http://www.gsea-msigdb.org/gsea/msigdb/cards/REACTOME_SLC_TRANSPORTER_DISORDERS	18	3519	12228	71	0.0299038	0.14323	0.253521	0.141473	FALSE
REACTOME_DISORDERS_OF_TRANSMEMBRANE_TRANSPORTERS	http://www.gsea-msigdb.org/gsea/msigdb/cards/REACTOME_DISORDERS_OF_TRANSMEMBRANE_TRANSPORTERS	36	3519	12228	139	0.00204395	0.0262041	0.258993	0.0210443	FALSE
REACTOME_ANCHORING_OF_THE_BASAL_BODY_TO_THE_PLASMA_MEMBRANE	http://www.gsea-msigdb.org/gsea/msigdb/cards/REACTOME_ANCHORING_OF_THE_BASAL_BODY_TO_THE_PLASMA_MEMBRANE	18	3519	12228	94	0.247207	0.480276	0.191489	0.50105	FALSE
REACTOME_VXPX_CARGO_TARGETING_TO_CILIUM	http://www.gsea-msigdb.org/gsea/msigdb/cards/REACTOME_VXPX_CARGO_TARGETING_TO_CILIUM	3	3519	12228	20	0.64655	0.795574	0.15	0.835368	FALSE
REACTOME_CARGO_TRAFFICKING_TO_THE_PERICILIARY_MEMBRANE	http://www.gsea-msigdb.org/gsea/msigdb/cards/REACTOME_CARGO_TRAFFICKING_TO_THE_PERICILIARY_MEMBRANE	11	3519	12228	45	0.0973254	0.290201	0.244444	0.297095	FALSE
REACTOME_BBSOME_MEDIATED_CARGO_TARGETING_TO_CILIUM	http://www.gsea-msigdb.org/gsea/msigdb/cards/REACTOME_BBSOME_MEDIATED_CARGO_TARGETING_TO_CILIUM	6	3519	12228	20	0.0890106	0.273199	0.3	0.276471	FALSE
REACTOME_INTRAFLAGELLAR_TRANSPORT	http://www.gsea-msigdb.org/gsea/msigdb/cards/REACTOME_INTRAFLAGELLAR_TRANSPORT	10	3519	12228	45	0.177428	0.403608	0.222222	0.421372	FALSE
REACTOME_DECTIN_2_FAMILY	http://www.gsea-msigdb.org/gsea/msigdb/cards/REACTOME_DECTIN_2_FAMILY	1	3519	12228	10	0.82721	0.92409	0.1	0.971813	FALSE
REACTOME_C_TYPE_LECTIN_RECEPTORS_CLRS	http://www.gsea-msigdb.org/gsea/msigdb/cards/REACTOME_C_TYPE_LECTIN_RECEPTORS_CLRS	25	3519	12228	107	0.0318979	0.147073	0.233645	0.146089	FALSE
REACTOME_CD209_DC_SIGN_SIGNALING	http://www.gsea-msigdb.org/gsea/msigdb/cards/REACTOME_CD209_DC_SIGN_SIGNALING	4	3519	12228	18	0.327153	0.554446	0.222222	0.586413	FALSE
REACTOME_TRAFFICKING_OF_MYRISTOYLATED_PROTEINS_TO_THE_CILIUM	http://www.gsea-msigdb.org/gsea/msigdb/cards/REACTOME_TRAFFICKING_OF_MYRISTOYLATED_PROTEINS_TO_THE_CILIUM	1	3519	12228	3	0.409397	0.61991	0.333333	0.662889	FALSE
REACTOME_RHO_GTPASES_ACTIVATE_PKNS	http://www.gsea-msigdb.org/gsea/msigdb/cards/REACTOME_RHO_GTPASES_ACTIVATE_PKNS	13	3519	12228	47	0.0310515	0.147073	0.276596	0.145988	FALSE
REACTOME_ACTIVATED_PKN1_STIMULATES_TRANSCRIPTION_OF_AR_ANDROGEN_RECEPTOR_REGULATED_GENES_KLK2_AND_KLK3	http://www.gsea-msigdb.org/gsea/msigdb/cards/REACTOME_ACTIVATED_PKN1_STIMULATES_TRANSCRIPTION_OF_AR_ANDROGEN_RECEPTOR_REGULATED_GENES_KLK2_AND_KLK3	2	3519	12228	22	0.890298	0.979854	0.0909091	1	FALSE
REACTOME_RHO_GTPASES_ACTIVATE_CIT	http://www.gsea-msigdb.org/gsea/msigdb/cards/REACTOME_RHO_GTPASES_ACTIVATE_CIT	9	3519	12228	17	0.000506063	0.0100851	0.529412	0.00704325	FALSE
REACTOME_RHO_GTPASES_ACTIVATE_KTN1	http://www.gsea-msigdb.org/gsea/msigdb/cards/REACTOME_RHO_GTPASES_ACTIVATE_KTN1	3	3519	12228	9	0.165092	0.389519	0.333333	0.40396	FALSE
REACTOME_RHO_GTPASES_ACTIVATE_IQGAPS	http://www.gsea-msigdb.org/gsea/msigdb/cards/REACTOME_RHO_GTPASES_ACTIVATE_IQGAPS	8	3519	12228	25	0.0372073	0.164124	0.32	0.163419	FALSE
REACTOME_TNFR1_MEDIATED_CERAMIDE_PRODUCTION	http://www.gsea-msigdb.org/gsea/msigdb/cards/REACTOME_TNFR1_MEDIATED_CERAMIDE_PRODUCTION	2	3519	12228	4	0.124121	0.32957	0.5	0.336054	FALSE
REACTOME_RHO_GTPASES_ACTIVATE_ROCKS	http://www.gsea-msigdb.org/gsea/msigdb/cards/REACTOME_RHO_GTPASES_ACTIVATE_ROCKS	7	3519	12228	18	0.0171774	0.0995841	0.388889	0.0950081	FALSE
REACTOME_RHO_GTPASES_ACTIVATE_PAKS	http://www.gsea-msigdb.org/gsea/msigdb/cards/REACTOME_RHO_GTPASES_ACTIVATE_PAKS	9	3519	12228	19	0.00141461	0.0203704	0.473684	0.0159726	FALSE
REACTOME_TP53_REGULATES_METABOLIC_GENES	http://www.gsea-msigdb.org/gsea/msigdb/cards/REACTOME_TP53_REGULATES_METABOLIC_GENES	20	3519	12228	80	0.0264974	0.132937	0.25	0.13029	FALSE
REACTOME_LIGAND_RECEPTOR_INTERACTIONS	http://www.gsea-msigdb.org/gsea/msigdb/cards/REACTOME_LIGAND_RECEPTOR_INTERACTIONS	0	3519	12228	3	1	1	0	1	FALSE
REACTOME_HEDGEHOG_ON_STATE	http://www.gsea-msigdb.org/gsea/msigdb/cards/REACTOME_HEDGEHOG_ON_STATE	15	3519	12228	72	0.17353	0.403608	0.208333	0.421372	FALSE
REACTOME_REGULATION_OF_TP53_ACTIVITY	http://www.gsea-msigdb.org/gsea/msigdb/cards/REACTOME_REGULATION_OF_TP53_ACTIVITY	36	3519	12228	148	0.00619036	0.0528894	0.243243	0.0474159	FALSE
REACTOME_TP53_REGULATES_TRANSCRIPTION_OF_CELL_DEATH_GENES	http://www.gsea-msigdb.org/gsea/msigdb/cards/REACTOME_TP53_REGULATES_TRANSCRIPTION_OF_CELL_DEATH_GENES	6	3519	12228	32	0.412609	0.62268	0.1875	0.665766	FALSE
REACTOME_ACTIVATION_OF_SMO	http://www.gsea-msigdb.org/gsea/msigdb/cards/REACTOME_ACTIVATION_OF_SMO	2	3519	12228	12	0.598207	0.759498	0.166667	0.803505	FALSE
REACTOME_GLI_PROTEINS_BIND_PROMOTERS_OF_HH_RESPONSIVE_GENES_TO_PROMOTE_TRANSCRIPTION	http://www.gsea-msigdb.org/gsea/msigdb/cards/REACTOME_GLI_PROTEINS_BIND_PROMOTERS_OF_HH_RESPONSIVE_GENES_TO_PROMOTE_TRANSCRIPTION	0	3519	12228	5	1	1	0	1	FALSE
REACTOME_APEX1_INDEPENDENT_RESOLUTION_OF_AP_SITES_VIA_THE_SINGLE_NUCLEOTIDE_REPLACEMENT_PATHWAY	http://www.gsea-msigdb.org/gsea/msigdb/cards/REACTOME_APEX1_INDEPENDENT_RESOLUTION_OF_AP_SITES_VIA_THE_SINGLE_NUCLEOTIDE_REPLACEMENT_PATHWAY	3	3519	12228	7	0.0879182	0.273199	0.428571	0.276471	FALSE
REACTOME_PCNA_DEPENDENT_LONG_PATCH_BASE_EXCISION_REPAIR	http://www.gsea-msigdb.org/gsea/msigdb/cards/REACTOME_PCNA_DEPENDENT_LONG_PATCH_BASE_EXCISION_REPAIR	5	3519	12228	21	0.241105	0.480276	0.238095	0.50105	FALSE
REACTOME_FRUCTOSE_METABOLISM	http://www.gsea-msigdb.org/gsea/msigdb/cards/REACTOME_FRUCTOSE_METABOLISM	1	3519	12228	3	0.409397	0.61991	0.333333	0.662889	FALSE
REACTOME_VESICLE_MEDIATED_TRANSPORT	http://www.gsea-msigdb.org/gsea/msigdb/cards/REACTOME_VESICLE_MEDIATED_TRANSPORT	137	3519	12228	564	2.45344e-07	2.19043e-05	0.242908	1.14634e-05	FALSE
REACTOME_PHOSPHOLIPASE_C_MEDIATED_CASCADE_FGFR2	http://www.gsea-msigdb.org/gsea/msigdb/cards/REACTOME_PHOSPHOLIPASE_C_MEDIATED_CASCADE_FGFR2	3	3519	12228	10	0.209054	0.436622	0.3	0.455505	FALSE
REACTOME_PHOSPHOLIPASE_C_MEDIATED_CASCADE_FGFR4	http://www.gsea-msigdb.org/gsea/msigdb/cards/REACTOME_PHOSPHOLIPASE_C_MEDIATED_CASCADE_FGFR4	2	3519	12228	7	0.314226	0.541167	0.285714	0.57001	FALSE
REACTOME_DOWNSTREAM_SIGNALING_OF_ACTIVATED_FGFR1	http://www.gsea-msigdb.org/gsea/msigdb/cards/REACTOME_DOWNSTREAM_SIGNALING_OF_ACTIVATED_FGFR1	5	3519	12228	21	0.241105	0.480276	0.238095	0.50105	FALSE
REACTOME_SHC_MEDIATED_CASCADE_FGFR1	http://www.gsea-msigdb.org/gsea/msigdb/cards/REACTOME_SHC_MEDIATED_CASCADE_FGFR1	3	3519	12228	14	0.397275	0.618352	0.214286	0.662889	FALSE
REACTOME_PI_3K_CASCADE_FGFR1	http://www.gsea-msigdb.org/gsea/msigdb/cards/REACTOME_PI_3K_CASCADE_FGFR1	4	3519	12228	14	0.17695	0.403608	0.285714	0.421372	FALSE
REACTOME_FRS_MEDIATED_FGFR1_SIGNALING	http://www.gsea-msigdb.org/gsea/msigdb/cards/REACTOME_FRS_MEDIATED_FGFR1_SIGNALING	2	3519	12228	15	0.721385	0.846992	0.133333	0.890232	FALSE
REACTOME_PI_3K_CASCADE_FGFR2	http://www.gsea-msigdb.org/gsea/msigdb/cards/REACTOME_PI_3K_CASCADE_FGFR2	5	3519	12228	15	0.0794301	0.261873	0.333333	0.263835	FALSE
REACTOME_DOWNSTREAM_SIGNALING_OF_ACTIVATED_FGFR2	http://www.gsea-msigdb.org/gsea/msigdb/cards/REACTOME_DOWNSTREAM_SIGNALING_OF_ACTIVATED_FGFR2	6	3519	12228	21	0.108399	0.310587	0.285714	0.31998	FALSE
REACTOME_FRS_MEDIATED_FGFR2_SIGNALING	http://www.gsea-msigdb.org/gsea/msigdb/cards/REACTOME_FRS_MEDIATED_FGFR2_SIGNALING	3	3519	12228	16	0.488233	0.687436	0.1875	0.730742	FALSE
REACTOME_SHC_MEDIATED_CASCADE_FGFR3	http://www.gsea-msigdb.org/gsea/msigdb/cards/REACTOME_SHC_MEDIATED_CASCADE_FGFR3	3	3519	12228	10	0.209054	0.436622	0.3	0.455505	FALSE
REACTOME_FRS_MEDIATED_FGFR3_SIGNALING	http://www.gsea-msigdb.org/gsea/msigdb/cards/REACTOME_FRS_MEDIATED_FGFR3_SIGNALING	2	3519	12228	11	0.548914	0.727539	0.181818	0.777417	FALSE
REACTOME_DOWNSTREAM_SIGNALING_OF_ACTIVATED_FGFR3	http://www.gsea-msigdb.org/gsea/msigdb/cards/REACTOME_DOWNSTREAM_SIGNALING_OF_ACTIVATED_FGFR3	5	3519	12228	16	0.100829	0.293798	0.3125	0.301625	FALSE
REACTOME_PI_3K_CASCADE_FGFR3	http://www.gsea-msigdb.org/gsea/msigdb/cards/REACTOME_PI_3K_CASCADE_FGFR3	4	3519	12228	10	0.0625133	0.226878	0.4	0.22701	FALSE
REACTOME_FRS_MEDIATED_FGFR4_SIGNALING	http://www.gsea-msigdb.org/gsea/msigdb/cards/REACTOME_FRS_MEDIATED_FGFR4_SIGNALING	2	3519	12228	13	0.643324	0.795574	0.153846	0.835368	FALSE
REACTOME_DOWNSTREAM_SIGNALING_OF_ACTIVATED_FGFR4	http://www.gsea-msigdb.org/gsea/msigdb/cards/REACTOME_DOWNSTREAM_SIGNALING_OF_ACTIVATED_FGFR4	5	3519	12228	18	0.151041	0.371691	0.277778	0.384739	FALSE
REACTOME_SHC_MEDIATED_CASCADE_FGFR4	http://www.gsea-msigdb.org/gsea/msigdb/cards/REACTOME_SHC_MEDIATED_CASCADE_FGFR4	3	3519	12228	12	0.30245	0.537904	0.25	0.564513	FALSE
REACTOME_PI_3K_CASCADE_FGFR4	http://www.gsea-msigdb.org/gsea/msigdb/cards/REACTOME_PI_3K_CASCADE_FGFR4	4	3519	12228	12	0.113303	0.314543	0.333333	0.324973	FALSE
REACTOME_NEGATIVE_REGULATION_OF_FGFR1_SIGNALING	http://www.gsea-msigdb.org/gsea/msigdb/cards/REACTOME_NEGATIVE_REGULATION_OF_FGFR1_SIGNALING	3	3519	12228	23	0.740236	0.864125	0.130435	0.909947	FALSE
REACTOME_NEGATIVE_REGULATION_OF_FGFR2_SIGNALING	http://www.gsea-msigdb.org/gsea/msigdb/cards/REACTOME_NEGATIVE_REGULATION_OF_FGFR2_SIGNALING	4	3519	12228	24	0.554936	0.733778	0.166667	0.783683	FALSE
REACTOME_NEGATIVE_REGULATION_OF_FGFR3_SIGNALING	http://www.gsea-msigdb.org/gsea/msigdb/cards/REACTOME_NEGATIVE_REGULATION_OF_FGFR3_SIGNALING	3	3519	12228	19	0.610441	0.771083	0.157895	0.815139	FALSE
REACTOME_NEGATIVE_REGULATION_OF_FGFR4_SIGNALING	http://www.gsea-msigdb.org/gsea/msigdb/cards/REACTOME_NEGATIVE_REGULATION_OF_FGFR4_SIGNALING	3	3519	12228	21	0.680212	0.825576	0.142857	0.868816	FALSE
REACTOME_SIGNALING_BY_FGFR1	http://www.gsea-msigdb.org/gsea/msigdb/cards/REACTOME_SIGNALING_BY_FGFR1	6	3519	12228	35	0.503468	0.687436	0.171429	0.730742	FALSE
REACTOME_SIGNALING_BY_FGFR2	http://www.gsea-msigdb.org/gsea/msigdb/cards/REACTOME_SIGNALING_BY_FGFR2	17	3519	12228	60	0.0117431	0.0821651	0.283333	0.0753095	FALSE
REACTOME_SIGNALING_BY_FGFR3	http://www.gsea-msigdb.org/gsea/msigdb/cards/REACTOME_SIGNALING_BY_FGFR3	6	3519	12228	29	0.320295	0.548235	0.206897	0.57856	FALSE
REACTOME_SIGNALING_BY_FGFR4	http://www.gsea-msigdb.org/gsea/msigdb/cards/REACTOME_SIGNALING_BY_FGFR4	6	3519	12228	30	0.350922	0.577624	0.2	0.615195	FALSE
REACTOME_SIGNALING_BY_FGFR2_IN_DISEASE	http://www.gsea-msigdb.org/gsea/msigdb/cards/REACTOME_SIGNALING_BY_FGFR2_IN_DISEASE	13	3519	12228	35	0.00211324	0.0262041	0.371429	0.0213984	FALSE
REACTOME_SIGNALING_BY_FGFR4_IN_DISEASE	http://www.gsea-msigdb.org/gsea/msigdb/cards/REACTOME_SIGNALING_BY_FGFR4_IN_DISEASE	2	3519	12228	10	0.495505	0.687436	0.2	0.730742	FALSE
REACTOME_SIGNALING_BY_FGFR1_IN_DISEASE	http://www.gsea-msigdb.org/gsea/msigdb/cards/REACTOME_SIGNALING_BY_FGFR1_IN_DISEASE	7	3519	12228	30	0.197789	0.426949	0.233333	0.445525	FALSE
REACTOME_TRANSLESION_SYNTHESIS_BY_POLK	http://www.gsea-msigdb.org/gsea/msigdb/cards/REACTOME_TRANSLESION_SYNTHESIS_BY_POLK	4	3519	12228	17	0.288017	0.528663	0.235294	0.554448	FALSE
REACTOME_TERMINATION_OF_TRANSLESION_DNA_SYNTHESIS	http://www.gsea-msigdb.org/gsea/msigdb/cards/REACTOME_TERMINATION_OF_TRANSLESION_DNA_SYNTHESIS	5	3519	12228	27	0.444241	0.644767	0.185185	0.690337	FALSE
REACTOME_REGULATION_OF_RAS_BY_GAPS	http://www.gsea-msigdb.org/gsea/msigdb/cards/REACTOME_REGULATION_OF_RAS_BY_GAPS	13	3519	12228	63	0.205134	0.436622	0.206349	0.455505	FALSE
REACTOME_FGFRL1_MODULATION_OF_FGFR1_SIGNALING	http://www.gsea-msigdb.org/gsea/msigdb/cards/REACTOME_FGFRL1_MODULATION_OF_FGFR1_SIGNALING	0	3519	12228	5	1	1	0	1	FALSE
REACTOME_RESPONSE_TO_METAL_IONS	http://www.gsea-msigdb.org/gsea/msigdb/cards/REACTOME_RESPONSE_TO_METAL_IONS	1	3519	12228	4	0.504489	0.687436	0.25	0.730742	FALSE
REACTOME_CLEC7A_INFLAMMASOME_PATHWAY	http://www.gsea-msigdb.org/gsea/msigdb/cards/REACTOME_CLEC7A_INFLAMMASOME_PATHWAY	1	3519	12228	4	0.504489	0.687436	0.25	0.730742	FALSE
REACTOME_METALLOTHIONEINS_BIND_METALS	http://www.gsea-msigdb.org/gsea/msigdb/cards/REACTOME_METALLOTHIONEINS_BIND_METALS	1	3519	12228	1	0.160986	0.389519	1	0.403267	FALSE
REACTOME_FORMATION_OF_XYLULOSE_5_PHOSPHATE	http://www.gsea-msigdb.org/gsea/msigdb/cards/REACTOME_FORMATION_OF_XYLULOSE_5_PHOSPHATE	1	3519	12228	4	0.504489	0.687436	0.25	0.730742	FALSE
REACTOME_MELANIN_BIOSYNTHESIS	http://www.gsea-msigdb.org/gsea/msigdb/cards/REACTOME_MELANIN_BIOSYNTHESIS	0	3519	12228	3	1	1	0	1	FALSE
REACTOME_DISEASES_OF_CARBOHYDRATE_METABOLISM	http://www.gsea-msigdb.org/gsea/msigdb/cards/REACTOME_DISEASES_OF_CARBOHYDRATE_METABOLISM	6	3519	12228	27	0.260516	0.49028	0.222222	0.512776	FALSE
REACTOME_DISEASES_OF_SIGNAL_TRANSDUCTION_BY_GROWTH_FACTOR_RECEPTORS_AND_SECOND_MESSENGERS	http://www.gsea-msigdb.org/gsea/msigdb/cards/REACTOME_DISEASES_OF_SIGNAL_TRANSDUCTION_BY_GROWTH_FACTOR_RECEPTORS_AND_SECOND_MESSENGERS	76	3519	12228	302	3.12291e-05	0.00120178	0.251656	0.000744343	FALSE
REACTOME_INFECTIOUS_DISEASE	http://www.gsea-msigdb.org/gsea/msigdb/cards/REACTOME_INFECTIOUS_DISEASE	133	3519	12228	522	1.89555e-08	2.35048e-06	0.254789	1.23173e-06	FALSE
REACTOME_RHO_GTPASES_ACTIVATE_WASPS_AND_WAVES	http://www.gsea-msigdb.org/gsea/msigdb/cards/REACTOME_RHO_GTPASES_ACTIVATE_WASPS_AND_WAVES	8	3519	12228	32	0.130855	0.341149	0.25	0.347493	FALSE
REACTOME_RHO_GTPASES_ACTIVATE_FORMINS	http://www.gsea-msigdb.org/gsea/msigdb/cards/REACTOME_RHO_GTPASES_ACTIVATE_FORMINS	38	3519	12228	127	6.84464e-05	0.00231473	0.299213	0.00142589	FALSE
REACTOME_RHO_GTPASES_ACTIVATE_RHOTEKIN_AND_RHOPHILINS	http://www.gsea-msigdb.org/gsea/msigdb/cards/REACTOME_RHO_GTPASES_ACTIVATE_RHOTEKIN_AND_RHOPHILINS	2	3519	12228	7	0.314226	0.541167	0.285714	0.57001	FALSE
REACTOME_TNFR2_NON_CANONICAL_NF_KB_PATHWAY	http://www.gsea-msigdb.org/gsea/msigdb/cards/REACTOME_TNFR2_NON_CANONICAL_NF_KB_PATHWAY	12	3519	12228	66	0.371576	0.595917	0.181818	0.638551	FALSE
REACTOME_RHO_GTPASES_ACTIVATE_NADPH_OXIDASES	http://www.gsea-msigdb.org/gsea/msigdb/cards/REACTOME_RHO_GTPASES_ACTIVATE_NADPH_OXIDASES	3	3519	12228	15	0.44349	0.644767	0.2	0.690337	FALSE
REACTOME_DISEASES_OF_METABOLISM	http://www.gsea-msigdb.org/gsea/msigdb/cards/REACTOME_DISEASES_OF_METABOLISM	33	3519	12228	169	0.133929	0.347189	0.195266	0.354208	FALSE
REACTOME_TNFS_BIND_THEIR_PHYSIOLOGICAL_RECEPTORS	http://www.gsea-msigdb.org/gsea/msigdb/cards/REACTOME_TNFS_BIND_THEIR_PHYSIOLOGICAL_RECEPTORS	2	3519	12228	7	0.314226	0.541167	0.285714	0.57001	FALSE
REACTOME_RAF_ACTIVATION	http://www.gsea-msigdb.org/gsea/msigdb/cards/REACTOME_RAF_ACTIVATION	4	3519	12228	25	0.589036	0.754724	0.16	0.799174	FALSE
REACTOME_MAP2K_AND_MAPK_ACTIVATION	http://www.gsea-msigdb.org/gsea/msigdb/cards/REACTOME_MAP2K_AND_MAPK_ACTIVATION	8	3519	12228	31	0.113295	0.314543	0.258065	0.324973	TRUE
REACTOME_CONSTITUTIVE_SIGNALING_BY_AKT1_E17K_IN_CANCER	http://www.gsea-msigdb.org/gsea/msigdb/cards/REACTOME_CONSTITUTIVE_SIGNALING_BY_AKT1_E17K_IN_CANCER	6	3519	12228	25	0.204159	0.436622	0.24	0.455505	FALSE
REACTOME_NEGATIVE_FEEDBACK_REGULATION_OF_MAPK_PATHWAY	http://www.gsea-msigdb.org/gsea/msigdb/cards/REACTOME_NEGATIVE_FEEDBACK_REGULATION_OF_MAPK_PATHWAY	1	3519	12228	6	0.651216	0.795574	0.166667	0.835368	TRUE
REACTOME_NEGATIVE_REGULATION_OF_MAPK_PATHWAY	http://www.gsea-msigdb.org/gsea/msigdb/cards/REACTOME_NEGATIVE_REGULATION_OF_MAPK_PATHWAY	7	3519	12228	36	0.357408	0.585936	0.194444	0.625224	TRUE
REACTOME_TNF_RECEPTOR_SUPERFAMILY_TNFSF_MEMBERS_MEDIATING_NON_CANONICAL_NF_KB_PATHWAY	http://www.gsea-msigdb.org/gsea/msigdb/cards/REACTOME_TNF_RECEPTOR_SUPERFAMILY_TNFSF_MEMBERS_MEDIATING_NON_CANONICAL_NF_KB_PATHWAY	1	3519	12228	9	0.794039	0.896911	0.111111	0.943691	FALSE
REACTOME_PROTEIN_REPAIR	http://www.gsea-msigdb.org/gsea/msigdb/cards/REACTOME_PROTEIN_REPAIR	1	3519	12228	5	0.584274	0.75121	0.2	0.79414	FALSE
REACTOME_DEFECTIVE_CFTR_CAUSES_CYSTIC_FIBROSIS	http://www.gsea-msigdb.org/gsea/msigdb/cards/REACTOME_DEFECTIVE_CFTR_CAUSES_CYSTIC_FIBROSIS	14	3519	12228	56	0.0570407	0.214335	0.25	0.214685	FALSE
REACTOME_LGI_ADAM_INTERACTIONS	http://www.gsea-msigdb.org/gsea/msigdb/cards/REACTOME_LGI_ADAM_INTERACTIONS	0	3519	12228	6	1	1	0	1	FALSE
REACTOME_MAPK_FAMILY_SIGNALING_CASCADES	http://www.gsea-msigdb.org/gsea/msigdb/cards/REACTOME_MAPK_FAMILY_SIGNALING_CASCADES	43	3519	12228	212	0.0611375	0.225552	0.20283	0.225434	TRUE
REACTOME_SURFACTANT_METABOLISM	http://www.gsea-msigdb.org/gsea/msigdb/cards/REACTOME_SURFACTANT_METABOLISM	0	3519	12228	13	1	1	0	1	FALSE
REACTOME_MAP3K8_TPL2_DEPENDENT_MAPK1_3_ACTIVATION	http://www.gsea-msigdb.org/gsea/msigdb/cards/REACTOME_MAP3K8_TPL2_DEPENDENT_MAPK1_3_ACTIVATION	2	3519	12228	14	0.684333	0.826084	0.142857	0.869438	TRUE
REACTOME_HDR_THROUGH_SINGLE_STRAND_ANNEALING_SSA	http://www.gsea-msigdb.org/gsea/msigdb/cards/REACTOME_HDR_THROUGH_SINGLE_STRAND_ANNEALING_SSA	6	3519	12228	37	0.561142	0.739793	0.162162	0.791537	FALSE
REACTOME_HDR_THROUGH_MMEJ_ALT_NHEJ	http://www.gsea-msigdb.org/gsea/msigdb/cards/REACTOME_HDR_THROUGH_MMEJ_ALT_NHEJ	2	3519	12228	10	0.495505	0.687436	0.2	0.730742	FALSE
REACTOME_HDR_THROUGH_HOMOLOGOUS_RECOMBINATION_HRR	http://www.gsea-msigdb.org/gsea/msigdb/cards/REACTOME_HDR_THROUGH_HOMOLOGOUS_RECOMBINATION_HRR	11	3519	12228	65	0.479843	0.687436	0.169231	0.730742	FALSE
REACTOME_REGULATION_OF_TLR_BY_ENDOGENOUS_LIGAND	http://www.gsea-msigdb.org/gsea/msigdb/cards/REACTOME_REGULATION_OF_TLR_BY_ENDOGENOUS_LIGAND	2	3519	12228	6	0.249567	0.480276	0.333333	0.50105	FALSE
REACTOME_MAPK6_MAPK4_SIGNALING	http://www.gsea-msigdb.org/gsea/msigdb/cards/REACTOME_MAPK6_MAPK4_SIGNALING	13	3519	12228	77	0.473114	0.682606	0.168831	0.730742	TRUE
REACTOME_DISEASES_ASSOCIATED_WITH_SURFACTANT_METABOLISM	http://www.gsea-msigdb.org/gsea/msigdb/cards/REACTOME_DISEASES_ASSOCIATED_WITH_SURFACTANT_METABOLISM	0	3519	12228	4	1	1	0	1	FALSE
REACTOME_DEUBIQUITINATION	http://www.gsea-msigdb.org/gsea/msigdb/cards/REACTOME_DEUBIQUITINATION	54	3519	12228	225	0.00133634	0.0198041	0.24	0.0152822	FALSE
REACTOME_DEFECTIVE_CSF2RB_CAUSES_PULMONARY_SURFACTANT_METABOLISM_DYSFUNCTION_5_SMDP5	http://www.gsea-msigdb.org/gsea/msigdb/cards/REACTOME_DEFECTIVE_CSF2RB_CAUSES_PULMONARY_SURFACTANT_METABOLISM_DYSFUNCTION_5_SMDP5	0	3519	12228	2	1	1	0	1	FALSE
REACTOME_UCH_PROTEINASES	http://www.gsea-msigdb.org/gsea/msigdb/cards/REACTOME_UCH_PROTEINASES	17	3519	12228	80	0.135923	0.350728	0.2125	0.357937	FALSE
REACTOME_JOSEPHIN_DOMAIN_DUBS	http://www.gsea-msigdb.org/gsea/msigdb/cards/REACTOME_JOSEPHIN_DOMAIN_DUBS	3	3519	12228	11	0.255164	0.485115	0.272727	0.505587	FALSE
REACTOME_UB_SPECIFIC_PROCESSING_PROTEASES	http://www.gsea-msigdb.org/gsea/msigdb/cards/REACTOME_UB_SPECIFIC_PROCESSING_PROTEASES	36	3519	12228	155	0.0130283	0.0868032	0.232258	0.0807538	FALSE
REACTOME_OVARIAN_TUMOR_DOMAIN_PROTEASES	http://www.gsea-msigdb.org/gsea/msigdb/cards/REACTOME_OVARIAN_TUMOR_DOMAIN_PROTEASES	8	3519	12228	34	0.169804	0.39853	0.235294	0.413941	FALSE
REACTOME_METALLOPROTEASE_DUBS	http://www.gsea-msigdb.org/gsea/msigdb/cards/REACTOME_METALLOPROTEASE_DUBS	4	3519	12228	20	0.40582	0.61991	0.2	0.662889	FALSE
REACTOME_CD22_MEDIATED_BCR_REGULATION	http://www.gsea-msigdb.org/gsea/msigdb/cards/REACTOME_CD22_MEDIATED_BCR_REGULATION	0	3519	12228	5	1	1	0	1	FALSE
REACTOME_DNA_DOUBLE_STRAND_BREAK_REPAIR	http://www.gsea-msigdb.org/gsea/msigdb/cards/REACTOME_DNA_DOUBLE_STRAND_BREAK_REPAIR	37	3519	12228	138	0.000908682	0.0149252	0.268116	0.0110299	FALSE
REACTOME_RESOLUTION_OF_D_LOOP_STRUCTURES	http://www.gsea-msigdb.org/gsea/msigdb/cards/REACTOME_RESOLUTION_OF_D_LOOP_STRUCTURES	4	3519	12228	32	0.780452	0.893317	0.125	0.940068	FALSE
REACTOME_HOMOLOGY_DIRECTED_REPAIR	http://www.gsea-msigdb.org/gsea/msigdb/cards/REACTOME_HOMOLOGY_DIRECTED_REPAIR	25	3519	12228	110	0.0431242	0.182644	0.227273	0.181158	FALSE
REACTOME_SENSING_OF_DNA_DOUBLE_STRAND_BREAKS	http://www.gsea-msigdb.org/gsea/msigdb/cards/REACTOME_SENSING_OF_DNA_DOUBLE_STRAND_BREAKS	2	3519	12228	7	0.314226	0.541167	0.285714	0.57001	FALSE
REACTOME_RESOLUTION_OF_D_LOOP_STRUCTURES_THROUGH_SYNTHESIS_DEPENDENT_STRAND_ANNEALING_SDSA	http://www.gsea-msigdb.org/gsea/msigdb/cards/REACTOME_RESOLUTION_OF_D_LOOP_STRUCTURES_THROUGH_SYNTHESIS_DEPENDENT_STRAND_ANNEALING_SDSA	3	3519	12228	26	0.813029	0.914197	0.115385	0.962994	FALSE
REACTOME_NONHOMOLOGOUS_END_JOINING_NHEJ	http://www.gsea-msigdb.org/gsea/msigdb/cards/REACTOME_NONHOMOLOGOUS_END_JOINING_NHEJ	13	3519	12228	46	0.0262094	0.132352	0.282609	0.12936	FALSE
REACTOME_HOMOLOGOUS_DNA_PAIRING_AND_STRAND_EXCHANGE	http://www.gsea-msigdb.org/gsea/msigdb/cards/REACTOME_HOMOLOGOUS_DNA_PAIRING_AND_STRAND_EXCHANGE	7	3519	12228	42	0.524591	0.709199	0.166667	0.75551	FALSE
REACTOME_DNA_DOUBLE_STRAND_BREAK_RESPONSE	http://www.gsea-msigdb.org/gsea/msigdb/cards/REACTOME_DNA_DOUBLE_STRAND_BREAK_RESPONSE	16	3519	12228	54	0.00911791	0.0682925	0.296296	0.0619134	FALSE
REACTOME_PROCESSING_OF_DNA_DOUBLE_STRAND_BREAK_ENDS	http://www.gsea-msigdb.org/gsea/msigdb/cards/REACTOME_PROCESSING_OF_DNA_DOUBLE_STRAND_BREAK_ENDS	16	3519	12228	72	0.107544	0.310587	0.222222	0.319667	FALSE
REACTOME_CARGO_CONCENTRATION_IN_THE_ER	http://www.gsea-msigdb.org/gsea/msigdb/cards/REACTOME_CARGO_CONCENTRATION_IN_THE_ER	7	3519	12228	24	0.0783523	0.261409	0.291667	0.262387	FALSE
REACTOME_DNA_DAMAGE_RECOGNITION_IN_GG_NER	http://www.gsea-msigdb.org/gsea/msigdb/cards/REACTOME_DNA_DAMAGE_RECOGNITION_IN_GG_NER	10	3519	12228	38	0.0736141	0.250467	0.263158	0.250538	FALSE
REACTOME_GAP_FILLING_DNA_REPAIR_SYNTHESIS_AND_LIGATION_IN_GG_NER	http://www.gsea-msigdb.org/gsea/msigdb/cards/REACTOME_GAP_FILLING_DNA_REPAIR_SYNTHESIS_AND_LIGATION_IN_GG_NER	6	3519	12228	25	0.204159	0.436622	0.24	0.455505	FALSE
REACTOME_GLOBAL_GENOME_NUCLEOTIDE_EXCISION_REPAIR_GG_NER	http://www.gsea-msigdb.org/gsea/msigdb/cards/REACTOME_GLOBAL_GENOME_NUCLEOTIDE_EXCISION_REPAIR_GG_NER	24	3519	12228	83	0.00232745	0.028233	0.289157	0.0231513	FALSE
REACTOME_DUAL_INCISION_IN_GG_NER	http://www.gsea-msigdb.org/gsea/msigdb/cards/REACTOME_DUAL_INCISION_IN_GG_NER	11	3519	12228	41	0.0552001	0.214335	0.268293	0.214526	FALSE
REACTOME_HIGHLY_SODIUM_PERMEABLE_POSTSYNAPTIC_ACETYLCHOLINE_NICOTINIC_RECEPTORS	http://www.gsea-msigdb.org/gsea/msigdb/cards/REACTOME_HIGHLY_SODIUM_PERMEABLE_POSTSYNAPTIC_ACETYLCHOLINE_NICOTINIC_RECEPTORS	0	3519	12228	4	1	1	0	1	FALSE
REACTOME_HIGHLY_CALCIUM_PERMEABLE_NICOTINIC_ACETYLCHOLINE_RECEPTORS	http://www.gsea-msigdb.org/gsea/msigdb/cards/REACTOME_HIGHLY_CALCIUM_PERMEABLE_NICOTINIC_ACETYLCHOLINE_RECEPTORS	0	3519	12228	4	1	1	0	1	FALSE
REACTOME_FORMATION_OF_TC_NER_PRE_INCISION_COMPLEX	http://www.gsea-msigdb.org/gsea/msigdb/cards/REACTOME_FORMATION_OF_TC_NER_PRE_INCISION_COMPLEX	19	3519	12228	52	0.000280097	0.00665081	0.365385	0.00432124	FALSE
REACTOME_TRANSCRIPTION_COUPLED_NUCLEOTIDE_EXCISION_REPAIR_TC_NER	http://www.gsea-msigdb.org/gsea/msigdb/cards/REACTOME_TRANSCRIPTION_COUPLED_NUCLEOTIDE_EXCISION_REPAIR_TC_NER	26	3519	12228	77	0.000107092	0.00327439	0.337662	0.00201301	FALSE
REACTOME_DUAL_INCISION_IN_TC_NER	http://www.gsea-msigdb.org/gsea/msigdb/cards/REACTOME_DUAL_INCISION_IN_TC_NER	21	3519	12228	64	0.000734017	0.0134094	0.328125	0.00937783	FALSE
REACTOME_TRNA_MODIFICATION_IN_THE_NUCLEUS_AND_CYTOSOL	http://www.gsea-msigdb.org/gsea/msigdb/cards/REACTOME_TRNA_MODIFICATION_IN_THE_NUCLEUS_AND_CYTOSOL	12	3519	12228	41	0.0245407	0.125057	0.292683	0.122916	FALSE
REACTOME_SYNTHESIS_OF_WYBUTOSINE_AT_G37_OF_TRNA_PHE	http://www.gsea-msigdb.org/gsea/msigdb/cards/REACTOME_SYNTHESIS_OF_WYBUTOSINE_AT_G37_OF_TRNA_PHE	2	3519	12228	6	0.249567	0.480276	0.333333	0.50105	FALSE
REACTOME_INTERLEUKIN_6_FAMILY_SIGNALING	http://www.gsea-msigdb.org/gsea/msigdb/cards/REACTOME_INTERLEUKIN_6_FAMILY_SIGNALING	4	3519	12228	15	0.212412	0.437768	0.266667	0.45766	FALSE
REACTOME_INTERLEUKIN_10_SIGNALING	http://www.gsea-msigdb.org/gsea/msigdb/cards/REACTOME_INTERLEUKIN_10_SIGNALING	5	3519	12228	15	0.0794301	0.261873	0.333333	0.263835	FALSE
REACTOME_TRNA_PROCESSING_IN_THE_NUCLEUS	http://www.gsea-msigdb.org/gsea/msigdb/cards/REACTOME_TRNA_PROCESSING_IN_THE_NUCLEUS	17	3519	12228	55	0.0045792	0.0444382	0.309091	0.038045	FALSE
REACTOME_TRNA_PROCESSING_IN_THE_MITOCHONDRION	http://www.gsea-msigdb.org/gsea/msigdb/cards/REACTOME_TRNA_PROCESSING_IN_THE_MITOCHONDRION	0	3519	12228	5	1	1	0	1	FALSE
REACTOME_ERBB2_REGULATES_CELL_MOTILITY	http://www.gsea-msigdb.org/gsea/msigdb/cards/REACTOME_ERBB2_REGULATES_CELL_MOTILITY	2	3519	12228	12	0.598207	0.759498	0.166667	0.803505	FALSE
REACTOME_INTERLEUKIN_4_AND_INTERLEUKIN_13_SIGNALING	http://www.gsea-msigdb.org/gsea/msigdb/cards/REACTOME_INTERLEUKIN_4_AND_INTERLEUKIN_13_SIGNALING	15	3519	12228	64	0.080999	0.266652	0.234375	0.268682	FALSE
REACTOME_TRNA_MODIFICATION_IN_THE_MITOCHONDRION	http://www.gsea-msigdb.org/gsea/msigdb/cards/REACTOME_TRNA_MODIFICATION_IN_THE_MITOCHONDRION	0	3519	12228	8	1	1	0	1	FALSE
REACTOME_GDP_FUCOSE_BIOSYNTHESIS	http://www.gsea-msigdb.org/gsea/msigdb/cards/REACTOME_GDP_FUCOSE_BIOSYNTHESIS	2	3519	12228	4	0.124121	0.32957	0.5	0.336054	FALSE
REACTOME_IL_6_TYPE_CYTOKINE_RECEPTOR_LIGAND_INTERACTIONS	http://www.gsea-msigdb.org/gsea/msigdb/cards/REACTOME_IL_6_TYPE_CYTOKINE_RECEPTOR_LIGAND_INTERACTIONS	2	3519	12228	9	0.438215	0.644767	0.222222	0.690337	FALSE
REACTOME_RRNA_MODIFICATION_IN_THE_NUCLEUS_AND_CYTOSOL	http://www.gsea-msigdb.org/gsea/msigdb/cards/REACTOME_RRNA_MODIFICATION_IN_THE_NUCLEUS_AND_CYTOSOL	17	3519	12228	58	0.00822612	0.0637524	0.293103	0.0580264	FALSE
REACTOME_TP53_REGULATES_TRANSCRIPTION_OF_CELL_CYCLE_GENES	http://www.gsea-msigdb.org/gsea/msigdb/cards/REACTOME_TP53_REGULATES_TRANSCRIPTION_OF_CELL_CYCLE_GENES	8	3519	12228	48	0.517696	0.702858	0.166667	0.747665	FALSE
REACTOME_RRNA_MODIFICATION_IN_THE_MITOCHONDRION	http://www.gsea-msigdb.org/gsea/msigdb/cards/REACTOME_RRNA_MODIFICATION_IN_THE_MITOCHONDRION	2	3519	12228	5	0.185349	0.403608	0.4	0.421372	FALSE
REACTOME_NEUREXINS_AND_NEUROLIGINS	http://www.gsea-msigdb.org/gsea/msigdb/cards/REACTOME_NEUREXINS_AND_NEUROLIGINS	9	3519	12228	39	0.164825	0.389519	0.230769	0.40396	FALSE
REACTOME_PROTEIN_PROTEIN_INTERACTIONS_AT_SYNAPSES	http://www.gsea-msigdb.org/gsea/msigdb/cards/REACTOME_PROTEIN_PROTEIN_INTERACTIONS_AT_SYNAPSES	12	3519	12228	52	0.120921	0.32957	0.230769	0.336054	FALSE
REACTOME_TP53_REGULATES_TRANSCRIPTION_OF_DNA_REPAIR_GENES	http://www.gsea-msigdb.org/gsea/msigdb/cards/REACTOME_TP53_REGULATES_TRANSCRIPTION_OF_DNA_REPAIR_GENES	23	3519	12228	61	3.74879e-05	0.00137169	0.377049	0.000859418	FALSE
REACTOME_CHOLINE_CATABOLISM	http://www.gsea-msigdb.org/gsea/msigdb/cards/REACTOME_CHOLINE_CATABOLISM	1	3519	12228	3	0.409397	0.61991	0.333333	0.662889	FALSE
REACTOME_NEUTROPHIL_DEGRANULATION	http://www.gsea-msigdb.org/gsea/msigdb/cards/REACTOME_NEUTROPHIL_DEGRANULATION	84	3519	12228	350	7.65004e-05	0.00251101	0.24	0.00156706	FALSE
REACTOME_COMPLEX_I_BIOGENESIS	http://www.gsea-msigdb.org/gsea/msigdb/cards/REACTOME_COMPLEX_I_BIOGENESIS	17	3519	12228	53	0.00298222	0.032952	0.320755	0.0278681	FALSE
REACTOME_METAL_SEQUESTRATION_BY_ANTIMICROBIAL_PROTEINS	http://www.gsea-msigdb.org/gsea/msigdb/cards/REACTOME_METAL_SEQUESTRATION_BY_ANTIMICROBIAL_PROTEINS	0	3519	12228	0	1	1	NA	1	FALSE
REACTOME_SIGNALING_BY_MODERATE_KINASE_ACTIVITY_BRAF_MUTANTS	http://www.gsea-msigdb.org/gsea/msigdb/cards/REACTOME_SIGNALING_BY_MODERATE_KINASE_ACTIVITY_BRAF_MUTANTS	7	3519	12228	33	0.274556	0.509401	0.212121	0.535044	FALSE
REACTOME_ONCOGENIC_MAPK_SIGNALING	http://www.gsea-msigdb.org/gsea/msigdb/cards/REACTOME_ONCOGENIC_MAPK_SIGNALING	14	3519	12228	59	0.0825259	0.270481	0.237288	0.272825	TRUE
REACTOME_ANTIMICROBIAL_PEPTIDES	http://www.gsea-msigdb.org/gsea/msigdb/cards/REACTOME_ANTIMICROBIAL_PEPTIDES	2	3519	12228	17	0.7845	0.895654	0.117647	0.942514	FALSE
REACTOME_TP53_REGULATES_TRANSCRIPTION_OF_GENES_INVOLVED_IN_CYTOCHROME_C_RELEASE	http://www.gsea-msigdb.org/gsea/msigdb/cards/REACTOME_TP53_REGULATES_TRANSCRIPTION_OF_GENES_INVOLVED_IN_CYTOCHROME_C_RELEASE	2	3519	12228	17	0.7845	0.895654	0.117647	0.942514	FALSE
REACTOME_TP53_REGULATES_TRANSCRIPTION_OF_SEVERAL_ADDITIONAL_CELL_DEATH_GENES_WHOSE_SPECIFIC_ROLES_IN_P53_DEPENDENT_APOPTOSIS_REMAIN_UNCERTAIN	http://www.gsea-msigdb.org/gsea/msigdb/cards/REACTOME_TP53_REGULATES_TRANSCRIPTION_OF_SEVERAL_ADDITIONAL_CELL_DEATH_GENES_WHOSE_SPECIFIC_ROLES_IN_P53_DEPENDENT_APOPTOSIS_REMAIN_UNCERTAIN	1	3519	12228	11	0.855039	0.947121	0.0909091	0.99643	TRUE
REACTOME_TP53_REGULATES_TRANSCRIPTION_OF_CASPASE_ACTIVATORS_AND_CASPASES	http://www.gsea-msigdb.org/gsea/msigdb/cards/REACTOME_TP53_REGULATES_TRANSCRIPTION_OF_CASPASE_ACTIVATORS_AND_CASPASES	3	3519	12228	10	0.209054	0.436622	0.3	0.455505	FALSE
REACTOME_TP53_REGULATES_TRANSCRIPTION_OF_DEATH_RECEPTORS_AND_LIGANDS	http://www.gsea-msigdb.org/gsea/msigdb/cards/REACTOME_TP53_REGULATES_TRANSCRIPTION_OF_DEATH_RECEPTORS_AND_LIGANDS	0	3519	12228	6	1	1	0	1	FALSE
REACTOME_FGFR2_ALTERNATIVE_SPLICING	http://www.gsea-msigdb.org/gsea/msigdb/cards/REACTOME_FGFR2_ALTERNATIVE_SPLICING	10	3519	12228	27	0.0069174	0.0557736	0.37037	0.0507655	FALSE
REACTOME_TP53_REGULATES_TRANSCRIPTION_OF_GENES_INVOLVED_IN_G2_CELL_CYCLE_ARREST	http://www.gsea-msigdb.org/gsea/msigdb/cards/REACTOME_TP53_REGULATES_TRANSCRIPTION_OF_GENES_INVOLVED_IN_G2_CELL_CYCLE_ARREST	4	3519	12228	18	0.327153	0.554446	0.222222	0.586413	FALSE
REACTOME_TP53_REGULATES_TRANSCRIPTION_OF_ADDITIONAL_CELL_CYCLE_GENES_WHOSE_EXACT_ROLE_IN_THE_P53_PATHWAY_REMAIN_UNCERTAIN	http://www.gsea-msigdb.org/gsea/msigdb/cards/REACTOME_TP53_REGULATES_TRANSCRIPTION_OF_ADDITIONAL_CELL_CYCLE_GENES_WHOSE_EXACT_ROLE_IN_THE_P53_PATHWAY_REMAIN_UNCERTAIN	2	3519	12228	21	0.874037	0.96529	0.0952381	1	FALSE
REACTOME_TP53_REGULATES_TRANSCRIPTION_OF_GENES_INVOLVED_IN_G1_CELL_CYCLE_ARREST	http://www.gsea-msigdb.org/gsea/msigdb/cards/REACTOME_TP53_REGULATES_TRANSCRIPTION_OF_GENES_INVOLVED_IN_G1_CELL_CYCLE_ARREST	3	3519	12228	13	0.350062	0.577624	0.230769	0.615116	FALSE
REACTOME_REGULATION_OF_TP53_ACTIVITY_THROUGH_PHOSPHORYLATION	http://www.gsea-msigdb.org/gsea/msigdb/cards/REACTOME_REGULATION_OF_TP53_ACTIVITY_THROUGH_PHOSPHORYLATION	19	3519	12228	86	0.0892304	0.273199	0.22093	0.276979	FALSE
REACTOME_REGULATION_OF_TP53_ACTIVITY_THROUGH_ACETYLATION	http://www.gsea-msigdb.org/gsea/msigdb/cards/REACTOME_REGULATION_OF_TP53_ACTIVITY_THROUGH_ACETYLATION	9	3519	12228	31	0.0505183	0.201352	0.290323	0.20158	FALSE
REACTOME_REGULATION_OF_TP53_ACTIVITY_THROUGH_ASSOCIATION_WITH_CO_FACTORS	http://www.gsea-msigdb.org/gsea/msigdb/cards/REACTOME_REGULATION_OF_TP53_ACTIVITY_THROUGH_ASSOCIATION_WITH_CO_FACTORS	3	3519	12228	12	0.30245	0.537904	0.25	0.564513	FALSE
REACTOME_REGULATION_OF_TP53_ACTIVITY_THROUGH_METHYLATION	http://www.gsea-msigdb.org/gsea/msigdb/cards/REACTOME_REGULATION_OF_TP53_ACTIVITY_THROUGH_METHYLATION	6	3519	12228	17	0.0433693	0.182987	0.352941	0.181158	FALSE
REACTOME_KERATINIZATION	http://www.gsea-msigdb.org/gsea/msigdb/cards/REACTOME_KERATINIZATION	9	3519	12228	40	0.18419	0.403608	0.225	0.421372	FALSE
REACTOME_REGULATION_OF_TP53_EXPRESSION_AND_DEGRADATION	http://www.gsea-msigdb.org/gsea/msigdb/cards/REACTOME_REGULATION_OF_TP53_EXPRESSION_AND_DEGRADATION	7	3519	12228	34	0.301715	0.537904	0.205882	0.564513	FALSE
REACTOME_METABOLISM_OF_FAT_SOLUBLE_VITAMINS	http://www.gsea-msigdb.org/gsea/msigdb/cards/REACTOME_METABOLISM_OF_FAT_SOLUBLE_VITAMINS	3	3519	12228	28	0.851304	0.947121	0.107143	0.99643	FALSE
REACTOME_SIGNALING_BY_MET	http://www.gsea-msigdb.org/gsea/msigdb/cards/REACTOME_SIGNALING_BY_MET	19	3519	12228	60	0.00206149	0.0262041	0.316667	0.0211804	FALSE
REACTOME_MET_RECEPTOR_ACTIVATION	http://www.gsea-msigdb.org/gsea/msigdb/cards/REACTOME_MET_RECEPTOR_ACTIVATION	1	3519	12228	3	0.409397	0.61991	0.333333	0.662889	FALSE
REACTOME_NEGATIVE_REGULATION_OF_MET_ACTIVITY	http://www.gsea-msigdb.org/gsea/msigdb/cards/REACTOME_NEGATIVE_REGULATION_OF_MET_ACTIVITY	3	3519	12228	20	0.64655	0.795574	0.15	0.835368	FALSE
REACTOME_PTEN_REGULATION	http://www.gsea-msigdb.org/gsea/msigdb/cards/REACTOME_PTEN_REGULATION	29	3519	12228	128	0.0324983	0.147431	0.226562	0.146608	FALSE
REACTOME_RNA_POLYMERASE_II_TRANSCRIBES_SNRNA_GENES	http://www.gsea-msigdb.org/gsea/msigdb/cards/REACTOME_RNA_POLYMERASE_II_TRANSCRIBES_SNRNA_GENES	25	3519	12228	74	0.00014284	0.00419499	0.337838	0.00254827	FALSE
REACTOME_COPI_MEDIATED_ANTEROGRADE_TRANSPORT	http://www.gsea-msigdb.org/gsea/msigdb/cards/REACTOME_COPI_MEDIATED_ANTEROGRADE_TRANSPORT	22	3519	12228	91	0.029707	0.142594	0.241758	0.14061	FALSE
REACTOME_FORMATION_OF_THE_CORNIFIED_ENVELOPE	http://www.gsea-msigdb.org/gsea/msigdb/cards/REACTOME_FORMATION_OF_THE_CORNIFIED_ENVELOPE	9	3519	12228	38	0.146481	0.366907	0.236842	0.377931	FALSE
REACTOME_COPI_DEPENDENT_GOLGI_TO_ER_RETROGRADE_TRAFFIC	http://www.gsea-msigdb.org/gsea/msigdb/cards/REACTOME_COPI_DEPENDENT_GOLGI_TO_ER_RETROGRADE_TRAFFIC	19	3519	12228	85	0.0812472	0.267075	0.223529	0.269323	FALSE
REACTOME_COPI_INDEPENDENT_GOLGI_TO_ER_RETROGRADE_TRAFFIC	http://www.gsea-msigdb.org/gsea/msigdb/cards/REACTOME_COPI_INDEPENDENT_GOLGI_TO_ER_RETROGRADE_TRAFFIC	12	3519	12228	43	0.0350754	0.156264	0.27907	0.155518	FALSE
REACTOME_INTRA_GOLGI_TRAFFIC	http://www.gsea-msigdb.org/gsea/msigdb/cards/REACTOME_INTRA_GOLGI_TRAFFIC	7	3519	12228	42	0.524591	0.709199	0.166667	0.75551	FALSE
REACTOME_RETROGRADE_TRANSPORT_AT_THE_TRANS_GOLGI_NETWORK	http://www.gsea-msigdb.org/gsea/msigdb/cards/REACTOME_RETROGRADE_TRANSPORT_AT_THE_TRANS_GOLGI_NETWORK	14	3519	12228	45	0.00904716	0.0682925	0.311111	0.0618181	FALSE
REACTOME_INTRA_GOLGI_AND_RETROGRADE_GOLGI_TO_ER_TRAFFIC	http://www.gsea-msigdb.org/gsea/msigdb/cards/REACTOME_INTRA_GOLGI_AND_RETROGRADE_GOLGI_TO_ER_TRAFFIC	45	3519	12228	180	0.00135821	0.0198041	0.25	0.0154424	FALSE
REACTOME_PI5P_REGULATES_TP53_ACETYLATION	http://www.gsea-msigdb.org/gsea/msigdb/cards/REACTOME_PI5P_REGULATES_TP53_ACETYLATION	3	3519	12228	10	0.209054	0.436622	0.3	0.455505	FALSE
REACTOME_COOPERATION_OF_PDCL_PHLP1_AND_TRIC_CCT_IN_G_PROTEIN_BETA_FOLDING	http://www.gsea-msigdb.org/gsea/msigdb/cards/REACTOME_COOPERATION_OF_PDCL_PHLP1_AND_TRIC_CCT_IN_G_PROTEIN_BETA_FOLDING	9	3519	12228	31	0.0505183	0.201352	0.290323	0.20158	FALSE
REACTOME_GLYCEROPHOSPHOLIPID_CATABOLISM	http://www.gsea-msigdb.org/gsea/msigdb/cards/REACTOME_GLYCEROPHOSPHOLIPID_CATABOLISM	0	3519	12228	6	1	1	0	1	FALSE
REACTOME_ASSEMBLY_OF_THE_ORC_COMPLEX_AT_THE_ORIGIN_OF_REPLICATION	http://www.gsea-msigdb.org/gsea/msigdb/cards/REACTOME_ASSEMBLY_OF_THE_ORC_COMPLEX_AT_THE_ORIGIN_OF_REPLICATION	3	3519	12228	6	0.0569127	0.214335	0.5	0.214526	FALSE
REACTOME_MITOTIC_PROPHASE	http://www.gsea-msigdb.org/gsea/msigdb/cards/REACTOME_MITOTIC_PROPHASE	28	3519	12228	92	0.000431789	0.00912939	0.304348	0.00620309	FALSE
REACTOME_MITOTIC_TELOPHASE_CYTOKINESIS	http://www.gsea-msigdb.org/gsea/msigdb/cards/REACTOME_MITOTIC_TELOPHASE_CYTOKINESIS	1	3519	12228	13	0.897977	0.984906	0.0769231	1	FALSE
REACTOME_M_PHASE	http://www.gsea-msigdb.org/gsea/msigdb/cards/REACTOME_M_PHASE	100	3519	12228	347	1.40289e-09	2.23661e-07	0.288184	1.15674e-07	FALSE
REACTOME_G2_PHASE	http://www.gsea-msigdb.org/gsea/msigdb/cards/REACTOME_G2_PHASE	1	3519	12228	3	0.409397	0.61991	0.333333	0.662889	FALSE
REACTOME_DNA_REPLICATION_INITIATION	http://www.gsea-msigdb.org/gsea/msigdb/cards/REACTOME_DNA_REPLICATION_INITIATION	3	3519	12228	8	0.124342	0.32957	0.375	0.336054	FALSE
REACTOME_DNA_REPLICATION_PRE_INITIATION	http://www.gsea-msigdb.org/gsea/msigdb/cards/REACTOME_DNA_REPLICATION_PRE_INITIATION	22	3519	12228	78	0.00481864	0.0457668	0.282051	0.0396316	FALSE
REACTOME_SWITCHING_OF_ORIGINS_TO_A_POST_REPLICATIVE_STATE	http://www.gsea-msigdb.org/gsea/msigdb/cards/REACTOME_SWITCHING_OF_ORIGINS_TO_A_POST_REPLICATIVE_STATE	24	3519	12228	82	0.00194654	0.0260344	0.292683	0.020398	FALSE
REACTOME_CYCLIN_A_B1_B2_ASSOCIATED_EVENTS_DURING_G2_M_TRANSITION	http://www.gsea-msigdb.org/gsea/msigdb/cards/REACTOME_CYCLIN_A_B1_B2_ASSOCIATED_EVENTS_DURING_G2_M_TRANSITION	4	3519	12228	23	0.519373	0.703422	0.173913	0.748544	FALSE
REACTOME_G2_M_DNA_REPLICATION_CHECKPOINT	http://www.gsea-msigdb.org/gsea/msigdb/cards/REACTOME_G2_M_DNA_REPLICATION_CHECKPOINT	2	3519	12228	5	0.185349	0.403608	0.4	0.421372	TRUE
REACTOME_STABILIZATION_OF_P53	http://www.gsea-msigdb.org/gsea/msigdb/cards/REACTOME_STABILIZATION_OF_P53	10	3519	12228	51	0.300097	0.537904	0.196078	0.564513	FALSE
REACTOME_G1_S_DNA_DAMAGE_CHECKPOINTS	http://www.gsea-msigdb.org/gsea/msigdb/cards/REACTOME_G1_S_DNA_DAMAGE_CHECKPOINTS	14	3519	12228	61	0.103003	0.299529	0.229508	0.307848	TRUE
REACTOME_MITOTIC_SPINDLE_CHECKPOINT	http://www.gsea-msigdb.org/gsea/msigdb/cards/REACTOME_MITOTIC_SPINDLE_CHECKPOINT	36	3519	12228	107	6.15026e-06	0.000311986	0.336449	0.000185112	TRUE
REACTOME_CYCLIN_A_CDK2_ASSOCIATED_EVENTS_AT_S_PHASE_ENTRY	http://www.gsea-msigdb.org/gsea/msigdb/cards/REACTOME_CYCLIN_A_CDK2_ASSOCIATED_EVENTS_AT_S_PHASE_ENTRY	18	3519	12228	77	0.061385	0.225719	0.233766	0.226092	FALSE
REACTOME_FRUCTOSE_CATABOLISM	http://www.gsea-msigdb.org/gsea/msigdb/cards/REACTOME_FRUCTOSE_CATABOLISM	0	3519	12228	2	1	1	0	1	FALSE
REACTOME_GALACTOSE_CATABOLISM	http://www.gsea-msigdb.org/gsea/msigdb/cards/REACTOME_GALACTOSE_CATABOLISM	0	3519	12228	5	1	1	0	1	FALSE
REACTOME_UREA_CYCLE	http://www.gsea-msigdb.org/gsea/msigdb/cards/REACTOME_UREA_CYCLE	2	3519	12228	7	0.314226	0.541167	0.285714	0.57001	FALSE
REACTOME_HISTIDINE_CATABOLISM	http://www.gsea-msigdb.org/gsea/msigdb/cards/REACTOME_HISTIDINE_CATABOLISM	2	3519	12228	4	0.124121	0.32957	0.5	0.336054	FALSE
REACTOME_PROPIONYL_COA_CATABOLISM	http://www.gsea-msigdb.org/gsea/msigdb/cards/REACTOME_PROPIONYL_COA_CATABOLISM	1	3519	12228	5	0.584274	0.75121	0.2	0.79414	FALSE
REACTOME_LYSINE_CATABOLISM	http://www.gsea-msigdb.org/gsea/msigdb/cards/REACTOME_LYSINE_CATABOLISM	3	3519	12228	11	0.255164	0.485115	0.272727	0.505587	FALSE
REACTOME_CREATINE_METABOLISM	http://www.gsea-msigdb.org/gsea/msigdb/cards/REACTOME_CREATINE_METABOLISM	0	3519	12228	4	1	1	0	1	FALSE
REACTOME_PENTOSE_PHOSPHATE_PATHWAY	http://www.gsea-msigdb.org/gsea/msigdb/cards/REACTOME_PENTOSE_PHOSPHATE_PATHWAY	6	3519	12228	14	0.0161586	0.0986509	0.428571	0.0916996	FALSE
REACTOME_MRNA_EDITING_C_TO_U_CONVERSION	http://www.gsea-msigdb.org/gsea/msigdb/cards/REACTOME_MRNA_EDITING_C_TO_U_CONVERSION	0	3519	12228	1	1	1	0	1	FALSE
REACTOME_TRNA_PROCESSING	http://www.gsea-msigdb.org/gsea/msigdb/cards/REACTOME_TRNA_PROCESSING	29	3519	12228	102	0.00116672	0.0178661	0.284314	0.0135799	FALSE
REACTOME_RRNA_PROCESSING	http://www.gsea-msigdb.org/gsea/msigdb/cards/REACTOME_RRNA_PROCESSING	39	3519	12228	168	0.010168	0.0739252	0.232143	0.0676856	FALSE
REACTOME_EUKARYOTIC_TRANSLATION_INITIATION	http://www.gsea-msigdb.org/gsea/msigdb/cards/REACTOME_EUKARYOTIC_TRANSLATION_INITIATION	16	3519	12228	90	0.374513	0.595917	0.177778	0.638551	FALSE
REACTOME_RECYCLING_OF_EIF2_GDP	http://www.gsea-msigdb.org/gsea/msigdb/cards/REACTOME_RECYCLING_OF_EIF2_GDP	2	3519	12228	8	0.377521	0.595917	0.25	0.638551	FALSE
REACTOME_TRANSPORT_OF_NUCLEOTIDE_SUGARS	http://www.gsea-msigdb.org/gsea/msigdb/cards/REACTOME_TRANSPORT_OF_NUCLEOTIDE_SUGARS	3	3519	12228	8	0.124342	0.32957	0.375	0.336054	FALSE
REACTOME_PYRIMIDINE_SALVAGE	http://www.gsea-msigdb.org/gsea/msigdb/cards/REACTOME_PYRIMIDINE_SALVAGE	2	3519	12228	9	0.438215	0.644767	0.222222	0.690337	FALSE
REACTOME_RNA_POLYMERASE_I_TRANSCRIPTION_INITIATION	http://www.gsea-msigdb.org/gsea/msigdb/cards/REACTOME_RNA_POLYMERASE_I_TRANSCRIPTION_INITIATION	13	3519	12228	43	0.0149902	0.0953224	0.302326	0.0881799	FALSE
REACTOME_RNA_POLYMERASE_I_PROMOTER_ESCAPE	http://www.gsea-msigdb.org/gsea/msigdb/cards/REACTOME_RNA_POLYMERASE_I_PROMOTER_ESCAPE	8	3519	12228	45	0.44062	0.644767	0.177778	0.690337	FALSE
REACTOME_RNA_POLYMERASE_III_CHAIN_ELONGATION	http://www.gsea-msigdb.org/gsea/msigdb/cards/REACTOME_RNA_POLYMERASE_III_CHAIN_ELONGATION	5	3519	12228	16	0.100829	0.293798	0.3125	0.301625	FALSE
REACTOME_RNA_POLYMERASE_II_TRANSCRIPTION_TERMINATION	http://www.gsea-msigdb.org/gsea/msigdb/cards/REACTOME_RNA_POLYMERASE_II_TRANSCRIPTION_TERMINATION	20	3519	12228	63	0.00153896	0.0216035	0.31746	0.0169857	FALSE
REACTOME_RNA_POLYMERASE_I_TRANSCRIPTION_TERMINATION	http://www.gsea-msigdb.org/gsea/msigdb/cards/REACTOME_RNA_POLYMERASE_I_TRANSCRIPTION_TERMINATION	6	3519	12228	29	0.320295	0.548235	0.206897	0.57856	FALSE
REACTOME_RNA_POLYMERASE_I_TRANSCRIPTION	http://www.gsea-msigdb.org/gsea/msigdb/cards/REACTOME_RNA_POLYMERASE_I_TRANSCRIPTION	16	3519	12228	63	0.0385361	0.169316	0.253968	0.168576	FALSE
REACTOME_DEATH_RECEPTOR_SIGNALLING	http://www.gsea-msigdb.org/gsea/msigdb/cards/REACTOME_DEATH_RECEPTOR_SIGNALLING	32	3519	12228	123	0.00324923	0.0357256	0.260163	0.0299357	FALSE
REACTOME_DNA_DAMAGE_BYPASS	http://www.gsea-msigdb.org/gsea/msigdb/cards/REACTOME_DNA_DAMAGE_BYPASS	12	3519	12228	43	0.0350754	0.156264	0.27907	0.155518	FALSE
REACTOME_BASE_EXCISION_REPAIR_AP_SITE_FORMATION	http://www.gsea-msigdb.org/gsea/msigdb/cards/REACTOME_BASE_EXCISION_REPAIR_AP_SITE_FORMATION	4	3519	12228	31	0.758291	0.868843	0.129032	0.915735	FALSE
REACTOME_RESOLUTION_OF_ABASIC_SITES_AP_SITES	http://www.gsea-msigdb.org/gsea/msigdb/cards/REACTOME_RESOLUTION_OF_ABASIC_SITES_AP_SITES	10	3519	12228	36	0.0533432	0.210729	0.277778	0.211391	FALSE
REACTOME_DNA_DAMAGE_REVERSAL	http://www.gsea-msigdb.org/gsea/msigdb/cards/REACTOME_DNA_DAMAGE_REVERSAL	2	3519	12228	8	0.377521	0.595917	0.25	0.638551	FALSE
REACTOME_RNA_POLYMERASE_III_TRANSCRIPTION_TERMINATION	http://www.gsea-msigdb.org/gsea/msigdb/cards/REACTOME_RNA_POLYMERASE_III_TRANSCRIPTION_TERMINATION	5	3519	12228	21	0.241105	0.480276	0.238095	0.50105	FALSE
REACTOME_RNA_POLYMERASE_III_TRANSCRIPTION	http://www.gsea-msigdb.org/gsea/msigdb/cards/REACTOME_RNA_POLYMERASE_III_TRANSCRIPTION	11	3519	12228	39	0.0396233	0.17341	0.282051	0.172563	FALSE
REACTOME_KETONE_BODY_METABOLISM	http://www.gsea-msigdb.org/gsea/msigdb/cards/REACTOME_KETONE_BODY_METABOLISM	1	3519	12228	7	0.707381	0.836268	0.142857	0.878807	FALSE
REACTOME_IRS_ACTIVATION	http://www.gsea-msigdb.org/gsea/msigdb/cards/REACTOME_IRS_ACTIVATION	1	3519	12228	3	0.409397	0.61991	0.333333	0.662889	FALSE
REACTOME_CHK1_CHK2_CDS1_MEDIATED_INACTIVATION_OF_CYCLIN_B_CDK1_COMPLEX	http://www.gsea-msigdb.org/gsea/msigdb/cards/REACTOME_CHK1_CHK2_CDS1_MEDIATED_INACTIVATION_OF_CYCLIN_B_CDK1_COMPLEX	4	3519	12228	13	0.143744	0.362344	0.307692	0.372535	FALSE
REACTOME_MRNA_EDITING	http://www.gsea-msigdb.org/gsea/msigdb/cards/REACTOME_MRNA_EDITING	0	3519	12228	3	1	1	0	1	FALSE
REACTOME_FASL_CD95L_SIGNALING	http://www.gsea-msigdb.org/gsea/msigdb/cards/REACTOME_FASL_CD95L_SIGNALING	1	3519	12228	3	0.409397	0.61991	0.333333	0.662889	FALSE
REACTOME_TRAIL_SIGNALING	http://www.gsea-msigdb.org/gsea/msigdb/cards/REACTOME_TRAIL_SIGNALING	2	3519	12228	4	0.124121	0.32957	0.5	0.336054	FALSE
REACTOME_DISSOLUTION_OF_FIBRIN_CLOT	http://www.gsea-msigdb.org/gsea/msigdb/cards/REACTOME_DISSOLUTION_OF_FIBRIN_CLOT	1	3519	12228	13	0.897977	0.984906	0.0769231	1	FALSE
REACTOME_TNF_SIGNALING	http://www.gsea-msigdb.org/gsea/msigdb/cards/REACTOME_TNF_SIGNALING	7	3519	12228	40	0.469949	0.678477	0.175	0.726736	FALSE
REACTOME_RNA_POLYMERASE_III_TRANSCRIPTION_INITIATION_FROM_TYPE_1_PROMOTER	http://www.gsea-msigdb.org/gsea/msigdb/cards/REACTOME_RNA_POLYMERASE_III_TRANSCRIPTION_INITIATION_FROM_TYPE_1_PROMOTER	9	3519	12228	26	0.0165255	0.0986509	0.346154	0.0924712	FALSE
REACTOME_RNA_POLYMERASE_III_TRANSCRIPTION_INITIATION_FROM_TYPE_3_PROMOTER	http://www.gsea-msigdb.org/gsea/msigdb/cards/REACTOME_RNA_POLYMERASE_III_TRANSCRIPTION_INITIATION_FROM_TYPE_3_PROMOTER	8	3519	12228	26	0.0463992	0.189676	0.307692	0.189065	FALSE
REACTOME_SYNTHESIS_OF_KETONE_BODIES	http://www.gsea-msigdb.org/gsea/msigdb/cards/REACTOME_SYNTHESIS_OF_KETONE_BODIES	0	3519	12228	6	1	1	0	1	FALSE
REACTOME_MITOCHONDRIAL_FATTY_ACID_BETA_OXIDATION_OF_SATURATED_FATTY_ACIDS	http://www.gsea-msigdb.org/gsea/msigdb/cards/REACTOME_MITOCHONDRIAL_FATTY_ACID_BETA_OXIDATION_OF_SATURATED_FATTY_ACIDS	2	3519	12228	10	0.495505	0.687436	0.2	0.730742	FALSE
REACTOME_MITOCHONDRIAL_FATTY_ACID_BETA_OXIDATION_OF_UNSATURATED_FATTY_ACIDS	http://www.gsea-msigdb.org/gsea/msigdb/cards/REACTOME_MITOCHONDRIAL_FATTY_ACID_BETA_OXIDATION_OF_UNSATURATED_FATTY_ACIDS	1	3519	12228	5	0.584274	0.75121	0.2	0.79414	FALSE
REACTOME_BETA_OXIDATION_OF_LAUROYL_COA_TO_DECANOYL_COA_COA	http://www.gsea-msigdb.org/gsea/msigdb/cards/REACTOME_BETA_OXIDATION_OF_LAUROYL_COA_TO_DECANOYL_COA_COA	1	3519	12228	5	0.584274	0.75121	0.2	0.79414	FALSE
REACTOME_BETA_OXIDATION_OF_DECANOYL_COA_TO_OCTANOYL_COA_COA	http://www.gsea-msigdb.org/gsea/msigdb/cards/REACTOME_BETA_OXIDATION_OF_DECANOYL_COA_TO_OCTANOYL_COA_COA	2	3519	12228	6	0.249567	0.480276	0.333333	0.50105	FALSE
REACTOME_BETA_OXIDATION_OF_OCTANOYL_COA_TO_HEXANOYL_COA	http://www.gsea-msigdb.org/gsea/msigdb/cards/REACTOME_BETA_OXIDATION_OF_OCTANOYL_COA_TO_HEXANOYL_COA	2	3519	12228	5	0.185349	0.403608	0.4	0.421372	FALSE
REACTOME_BETA_OXIDATION_OF_HEXANOYL_COA_TO_BUTANOYL_COA	http://www.gsea-msigdb.org/gsea/msigdb/cards/REACTOME_BETA_OXIDATION_OF_HEXANOYL_COA_TO_BUTANOYL_COA	1	3519	12228	5	0.584274	0.75121	0.2	0.79414	FALSE
REACTOME_BETA_OXIDATION_OF_BUTANOYL_COA_TO_ACETYL_COA	http://www.gsea-msigdb.org/gsea/msigdb/cards/REACTOME_BETA_OXIDATION_OF_BUTANOYL_COA_TO_ACETYL_COA	1	3519	12228	4	0.504489	0.687436	0.25	0.730742	FALSE
REACTOME_TRANSPORT_OF_FATTY_ACIDS	http://www.gsea-msigdb.org/gsea/msigdb/cards/REACTOME_TRANSPORT_OF_FATTY_ACIDS	0	3519	12228	3	1	1	0	1	FALSE
REACTOME_TRANSPORT_OF_NUCLEOSIDES_AND_FREE_PURINE_AND_PYRIMIDINE_BASES_ACROSS_THE_PLASMA_MEMBRANE	http://www.gsea-msigdb.org/gsea/msigdb/cards/REACTOME_TRANSPORT_OF_NUCLEOSIDES_AND_FREE_PURINE_AND_PYRIMIDINE_BASES_ACROSS_THE_PLASMA_MEMBRANE	4	3519	12228	11	0.086095	0.273199	0.363636	0.276471	FALSE
REACTOME_ERBB2_ACTIVATES_PTK6_SIGNALING	http://www.gsea-msigdb.org/gsea/msigdb/cards/REACTOME_ERBB2_ACTIVATES_PTK6_SIGNALING	1	3519	12228	9	0.794039	0.896911	0.111111	0.943691	FALSE
REACTOME_WAX_AND_PLASMALOGEN_BIOSYNTHESIS	http://www.gsea-msigdb.org/gsea/msigdb/cards/REACTOME_WAX_AND_PLASMALOGEN_BIOSYNTHESIS	0	3519	12228	6	1	1	0	1	FALSE
REACTOME_PTK6_REGULATES_PROTEINS_INVOLVED_IN_RNA_PROCESSING	http://www.gsea-msigdb.org/gsea/msigdb/cards/REACTOME_PTK6_REGULATES_PROTEINS_INVOLVED_IN_RNA_PROCESSING	0	3519	12228	4	1	1	0	1	FALSE
REACTOME_PTK6_REGULATES_RTKS_AND_THEIR_EFFECTORS_AKT1_AND_DOK1	http://www.gsea-msigdb.org/gsea/msigdb/cards/REACTOME_PTK6_REGULATES_RTKS_AND_THEIR_EFFECTORS_AKT1_AND_DOK1	1	3519	12228	7	0.707381	0.836268	0.142857	0.878807	FALSE
REACTOME_PTK6_REGULATES_CELL_CYCLE	http://www.gsea-msigdb.org/gsea/msigdb/cards/REACTOME_PTK6_REGULATES_CELL_CYCLE	2	3519	12228	5	0.185349	0.403608	0.4	0.421372	FALSE
REACTOME_PTK6_REGULATES_RHO_GTPASES_RAS_GTPASE_AND_MAP_KINASES	http://www.gsea-msigdb.org/gsea/msigdb/cards/REACTOME_PTK6_REGULATES_RHO_GTPASES_RAS_GTPASE_AND_MAP_KINASES	3	3519	12228	13	0.350062	0.577624	0.230769	0.615116	FALSE
REACTOME_PTK6_EXPRESSION	http://www.gsea-msigdb.org/gsea/msigdb/cards/REACTOME_PTK6_EXPRESSION	1	3519	12228	4	0.504489	0.687436	0.25	0.730742	FALSE
REACTOME_SYNAPTIC_ADHESION_LIKE_MOLECULES	http://www.gsea-msigdb.org/gsea/msigdb/cards/REACTOME_SYNAPTIC_ADHESION_LIKE_MOLECULES	3	3519	12228	9	0.165092	0.389519	0.333333	0.40396	FALSE
REACTOME_PHOSPHATE_BOND_HYDROLYSIS_BY_NTPDASE_PROTEINS	http://www.gsea-msigdb.org/gsea/msigdb/cards/REACTOME_PHOSPHATE_BOND_HYDROLYSIS_BY_NTPDASE_PROTEINS	1	3519	12228	4	0.504489	0.687436	0.25	0.730742	FALSE
REACTOME_BUTYROPHILIN_BTN_FAMILY_INTERACTIONS	http://www.gsea-msigdb.org/gsea/msigdb/cards/REACTOME_BUTYROPHILIN_BTN_FAMILY_INTERACTIONS	2	3519	12228	6	0.249567	0.480276	0.333333	0.50105	FALSE
REACTOME_SIGNALING_BY_FGFR2_IIIA_TM	http://www.gsea-msigdb.org/gsea/msigdb/cards/REACTOME_SIGNALING_BY_FGFR2_IIIA_TM	9	3519	12228	18	0.00086793	0.0145656	0.5	0.0107121	FALSE
REACTOME_MET_ACTIVATES_RAS_SIGNALING	http://www.gsea-msigdb.org/gsea/msigdb/cards/REACTOME_MET_ACTIVATES_RAS_SIGNALING	3	3519	12228	10	0.209054	0.436622	0.3	0.455505	FALSE
REACTOME_MET_ACTIVATES_PI3K_AKT_SIGNALING	http://www.gsea-msigdb.org/gsea/msigdb/cards/REACTOME_MET_ACTIVATES_PI3K_AKT_SIGNALING	2	3519	12228	5	0.185349	0.403608	0.4	0.421372	FALSE
REACTOME_PROTEIN_UBIQUITINATION	http://www.gsea-msigdb.org/gsea/msigdb/cards/REACTOME_PROTEIN_UBIQUITINATION	22	3519	12228	67	0.000548545	0.0105548	0.328358	0.00738316	FALSE
REACTOME_THE_ROLE_OF_GTSE1_IN_G2_M_PROGRESSION_AFTER_G2_CHECKPOINT	http://www.gsea-msigdb.org/gsea/msigdb/cards/REACTOME_THE_ROLE_OF_GTSE1_IN_G2_M_PROGRESSION_AFTER_G2_CHECKPOINT	13	3519	12228	67	0.275723	0.511142	0.19403	0.536892	TRUE
REACTOME_SIGNALING_BY_MST1	http://www.gsea-msigdb.org/gsea/msigdb/cards/REACTOME_SIGNALING_BY_MST1	1	3519	12228	3	0.409397	0.61991	0.333333	0.662889	FALSE
REACTOME_SIGNALING_BY_FGFR3_FUSIONS_IN_CANCER	http://www.gsea-msigdb.org/gsea/msigdb/cards/REACTOME_SIGNALING_BY_FGFR3_FUSIONS_IN_CANCER	2	3519	12228	9	0.438215	0.644767	0.222222	0.690337	FALSE
REACTOME_RET_SIGNALING	http://www.gsea-msigdb.org/gsea/msigdb/cards/REACTOME_RET_SIGNALING	4	3519	12228	27	0.652385	0.796131	0.148148	0.836212	FALSE
[truncated: 7,813 more rows]

## Sheet: 2. gc_ovulation_all
pathway	description	in_set_df	df	n_df	in_set	p_value	p_value_adj	gene_ratio	p_value_adj_final	keyword_filtered
HALLMARK_TNFA_SIGNALING_VIA_NFKB	http://www.gsea-msigdb.org/gsea/msigdb/cards/HALLMARK_TNFA_SIGNALING_VIA_NFKB	23	2765	14174	175	0.455845	0.495484	0.131429	0.860814	FALSE
HALLMARK_HYPOXIA	http://www.gsea-msigdb.org/gsea/msigdb/cards/HALLMARK_HYPOXIA	33	2765	14174	183	0.0221114	0.0394846	0.180328	0.140881	FALSE
HALLMARK_CHOLESTEROL_HOMEOSTASIS	http://www.gsea-msigdb.org/gsea/msigdb/cards/HALLMARK_CHOLESTEROL_HOMEOSTASIS	22	2765	14174	72	5.08896e-05	0.00021204	0.305556	0.000998657	FALSE
HALLMARK_MITOTIC_SPINDLE	http://www.gsea-msigdb.org/gsea/msigdb/cards/HALLMARK_MITOTIC_SPINDLE	43	2765	14174	196	0.000194017	0.000646725	0.219388	0.00308042	FALSE
HALLMARK_WNT_BETA_CATENIN_SIGNALING	http://www.gsea-msigdb.org/gsea/msigdb/cards/HALLMARK_WNT_BETA_CATENIN_SIGNALING	7	2765	14174	35	0.145783	0.197004	0.2	0.478612	FALSE
HALLMARK_TGF_BETA_SIGNALING	http://www.gsea-msigdb.org/gsea/msigdb/cards/HALLMARK_TGF_BETA_SIGNALING	10	2765	14174	50	0.0932278	0.129483	0.2	0.367534	FALSE
HALLMARK_IL6_JAK_STAT3_SIGNALING	http://www.gsea-msigdb.org/gsea/msigdb/cards/HALLMARK_IL6_JAK_STAT3_SIGNALING	7	2765	14174	69	0.785982	0.802022	0.101449	1	FALSE
HALLMARK_DNA_REPAIR	http://www.gsea-msigdb.org/gsea/msigdb/cards/HALLMARK_DNA_REPAIR	59	2765	14174	147	4.33541e-17	1.08385e-15	0.401361	4.77967e-15	TRUE
HALLMARK_G2M_CHECKPOINT	http://www.gsea-msigdb.org/gsea/msigdb/cards/HALLMARK_G2M_CHECKPOINT	38	2765	14174	194	0.00385875	0.00838859	0.195876	0.0374131	TRUE
HALLMARK_APOPTOSIS	http://www.gsea-msigdb.org/gsea/msigdb/cards/HALLMARK_APOPTOSIS	39	2765	14174	148	4.92841e-06	3.52029e-05	0.263514	0.000123361	TRUE
HALLMARK_NOTCH_SIGNALING	http://www.gsea-msigdb.org/gsea/msigdb/cards/HALLMARK_NOTCH_SIGNALING	5	2765	14174	29	0.301813	0.350946	0.172414	0.710336	FALSE
HALLMARK_ADIPOGENESIS	http://www.gsea-msigdb.org/gsea/msigdb/cards/HALLMARK_ADIPOGENESIS	67	2765	14174	193	2.03165e-15	3.38609e-14	0.34715	2.05511e-13	FALSE
HALLMARK_ESTROGEN_RESPONSE_EARLY	http://www.gsea-msigdb.org/gsea/msigdb/cards/HALLMARK_ESTROGEN_RESPONSE_EARLY	30	2765	14174	168	0.0315859	0.0526431	0.178571	0.180819	TRUE
HALLMARK_ESTROGEN_RESPONSE_LATE	http://www.gsea-msigdb.org/gsea/msigdb/cards/HALLMARK_ESTROGEN_RESPONSE_LATE	35	2765	14174	158	0.000604105	0.00188783	0.221519	0.00792932	TRUE
HALLMARK_ANDROGEN_RESPONSE	http://www.gsea-msigdb.org/gsea/msigdb/cards/HALLMARK_ANDROGEN_RESPONSE	18	2765	14174	93	0.0422135	0.0680863	0.193548	0.224281	TRUE
HALLMARK_MYOGENESIS	http://www.gsea-msigdb.org/gsea/msigdb/cards/HALLMARK_MYOGENESIS	27	2765	14174	146	0.0267784	0.0461696	0.184932	0.162794	FALSE
HALLMARK_PROTEIN_SECRETION	http://www.gsea-msigdb.org/gsea/msigdb/cards/HALLMARK_PROTEIN_SECRETION	28	2765	14174	93	7.01057e-06	4.28342e-05	0.301075	0.000167367	FALSE
HALLMARK_INTERFERON_ALPHA_RESPONSE	http://www.gsea-msigdb.org/gsea/msigdb/cards/HALLMARK_INTERFERON_ALPHA_RESPONSE	23	2765	14174	100	0.00293996	0.00668173	0.23	0.0300802	FALSE
HALLMARK_INTERFERON_GAMMA_RESPONSE	http://www.gsea-msigdb.org/gsea/msigdb/cards/HALLMARK_INTERFERON_GAMMA_RESPONSE	40	2765	14174	168	4.90654e-05	0.00021204	0.238095	0.000970625	FALSE
HALLMARK_APICAL_JUNCTION	http://www.gsea-msigdb.org/gsea/msigdb/cards/HALLMARK_APICAL_JUNCTION	22	2765	14174	158	0.348604	0.387338	0.139241	0.762824	FALSE
HALLMARK_APICAL_SURFACE	http://www.gsea-msigdb.org/gsea/msigdb/cards/HALLMARK_APICAL_SURFACE	6	2765	14174	35	0.277522	0.338441	0.171429	0.673021	FALSE
HALLMARK_HEDGEHOG_SIGNALING	http://www.gsea-msigdb.org/gsea/msigdb/cards/HALLMARK_HEDGEHOG_SIGNALING	5	2765	14174	26	0.225918	0.282398	0.192308	0.606819	FALSE
HALLMARK_COMPLEMENT	http://www.gsea-msigdb.org/gsea/msigdb/cards/HALLMARK_COMPLEMENT	30	2765	14174	153	0.00930985	0.0186197	0.196078	0.0737274	FALSE
HALLMARK_UNFOLDED_PROTEIN_RESPONSE	http://www.gsea-msigdb.org/gsea/msigdb/cards/HALLMARK_UNFOLDED_PROTEIN_RESPONSE	37	2765	14174	109	7.4248e-09	6.18733e-08	0.33945	3.75526e-07	FALSE
HALLMARK_PI3K_AKT_MTOR_SIGNALING	http://www.gsea-msigdb.org/gsea/msigdb/cards/HALLMARK_PI3K_AKT_MTOR_SIGNALING	14	2765	14174	94	0.298374	0.350946	0.148936	0.709549	FALSE
HALLMARK_MTORC1_SIGNALING	http://www.gsea-msigdb.org/gsea/msigdb/cards/HALLMARK_MTORC1_SIGNALING	46	2765	14174	195	1.79482e-05	8.97409e-05	0.235897	0.000386201	FALSE
HALLMARK_E2F_TARGETS	http://www.gsea-msigdb.org/gsea/msigdb/cards/HALLMARK_E2F_TARGETS	44	2765	14174	198	0.00012098	0.000432071	0.222222	0.00210098	FALSE
HALLMARK_MYC_TARGETS_V1	http://www.gsea-msigdb.org/gsea/msigdb/cards/HALLMARK_MYC_TARGETS_V1	58	2765	14174	187	3.08285e-11	3.85356e-10	0.31016	2.3818e-09	FALSE
HALLMARK_MYC_TARGETS_V2	http://www.gsea-msigdb.org/gsea/msigdb/cards/HALLMARK_MYC_TARGETS_V2	9	2765	14174	53	0.221605	0.282398	0.169811	0.598748	FALSE
HALLMARK_EPITHELIAL_MESENCHYMAL_TRANSITION	http://www.gsea-msigdb.org/gsea/msigdb/cards/HALLMARK_EPITHELIAL_MESENCHYMAL_TRANSITION	35	2765	14174	166	0.00152163	0.00400429	0.210843	0.0171809	FALSE
HALLMARK_INFLAMMATORY_RESPONSE	http://www.gsea-msigdb.org/gsea/msigdb/cards/HALLMARK_INFLAMMATORY_RESPONSE	25	2765	14174	147	0.0748137	0.113354	0.170068	0.321257	FALSE
HALLMARK_XENOBIOTIC_METABOLISM	http://www.gsea-msigdb.org/gsea/msigdb/cards/HALLMARK_XENOBIOTIC_METABOLISM	37	2765	14174	153	6.51117e-05	0.00025043	0.24183	0.00122861	FALSE
HALLMARK_FATTY_ACID_METABOLISM	http://www.gsea-msigdb.org/gsea/msigdb/cards/HALLMARK_FATTY_ACID_METABOLISM	48	2765	14174	144	9.51747e-11	9.51747e-10	0.333333	6.62308e-09	TRUE
HALLMARK_OXIDATIVE_PHOSPHORYLATION	http://www.gsea-msigdb.org/gsea/msigdb/cards/HALLMARK_OXIDATIVE_PHOSPHORYLATION	106	2765	14174	197	5.56015e-44	2.78007e-42	0.538071	4.54635e-41	FALSE
HALLMARK_GLYCOLYSIS	http://www.gsea-msigdb.org/gsea/msigdb/cards/HALLMARK_GLYCOLYSIS	30	2765	14174	183	0.0814764	0.116395	0.163934	0.335338	FALSE
HALLMARK_REACTIVE_OXYGEN_SPECIES_PATHWAY	http://www.gsea-msigdb.org/gsea/msigdb/cards/HALLMARK_REACTIVE_OXYGEN_SPECIES_PATHWAY	18	2765	14174	47	7.71016e-06	4.28342e-05	0.382979	0.000182294	FALSE
HALLMARK_P53_PATHWAY	http://www.gsea-msigdb.org/gsea/msigdb/cards/HALLMARK_P53_PATHWAY	38	2765	14174	182	0.0011895	0.00330417	0.208791	0.014045	FALSE
HALLMARK_UV_RESPONSE_UP	http://www.gsea-msigdb.org/gsea/msigdb/cards/HALLMARK_UV_RESPONSE_UP	26	2765	14174	136	0.019978	0.0369964	0.191176	0.129548	FALSE
HALLMARK_UV_RESPONSE_DN	http://www.gsea-msigdb.org/gsea/msigdb/cards/HALLMARK_UV_RESPONSE_DN	23	2765	14174	134	0.0780899	0.114838	0.171642	0.331123	FALSE
HALLMARK_ANGIOGENESIS	http://www.gsea-msigdb.org/gsea/msigdb/cards/HALLMARK_ANGIOGENESIS	7	2765	14174	28	0.0553001	0.0864064	0.25	0.263017	FALSE
HALLMARK_HEME_METABOLISM	http://www.gsea-msigdb.org/gsea/msigdb/cards/HALLMARK_HEME_METABOLISM	32	2765	14174	167	0.0104094	0.0200181	0.191617	0.0808046	FALSE
HALLMARK_COAGULATION	http://www.gsea-msigdb.org/gsea/msigdb/cards/HALLMARK_COAGULATION	14	2765	14174	95	0.312535	0.355154	0.147368	0.729837	FALSE
HALLMARK_IL2_STAT5_SIGNALING	http://www.gsea-msigdb.org/gsea/msigdb/cards/HALLMARK_IL2_STAT5_SIGNALING	36	2765	14174	175	0.00206272	0.00505837	0.205714	0.0221438	FALSE
HALLMARK_BILE_ACID_METABOLISM	http://www.gsea-msigdb.org/gsea/msigdb/cards/HALLMARK_BILE_ACID_METABOLISM	12	2765	14174	96	0.563791	0.587282	0.125	0.910004	FALSE
HALLMARK_PEROXISOME	http://www.gsea-msigdb.org/gsea/msigdb/cards/HALLMARK_PEROXISOME	23	2765	14174	91	0.000768542	0.00226042	0.252747	0.00978072	FALSE
HALLMARK_ALLOGRAFT_REJECTION	http://www.gsea-msigdb.org/gsea/msigdb/cards/HALLMARK_ALLOGRAFT_REJECTION	28	2765	14174	140	0.00896695	0.0186197	0.2	0.0715315	FALSE
HALLMARK_SPERMATOGENESIS	http://www.gsea-msigdb.org/gsea/msigdb/cards/HALLMARK_SPERMATOGENESIS	12	2765	14174	90	0.469592	0.499566	0.133333	0.867974	FALSE
HALLMARK_KRAS_SIGNALING_UP	http://www.gsea-msigdb.org/gsea/msigdb/cards/HALLMARK_KRAS_SIGNALING_UP	34	2765	14174	163	0.00212451	0.00505837	0.208589	0.0226093	FALSE
HALLMARK_KRAS_SIGNALING_DN	http://www.gsea-msigdb.org/gsea/msigdb/cards/HALLMARK_KRAS_SIGNALING_DN	9	2765	14174	104	0.921991	0.921991	0.0865385	1	FALSE
HALLMARK_PANCREAS_BETA_CELLS	http://www.gsea-msigdb.org/gsea/msigdb/cards/HALLMARK_PANCREAS_BETA_CELLS	4	2765	14174	17	0.159104	0.209347	0.235294	0.500843	FALSE
KEGG_GLYCOLYSIS_GLUCONEOGENESIS	http://www.gsea-msigdb.org/gsea/msigdb/cards/KEGG_GLYCOLYSIS_GLUCONEOGENESIS	7	2765	14174	50	0.449113	0.922072	0.14	0.858671	FALSE
KEGG_CITRATE_CYCLE_TCA_CYCLE	http://www.gsea-msigdb.org/gsea/msigdb/cards/KEGG_CITRATE_CYCLE_TCA_CYCLE	11	2765	14174	30	0.000705914	0.00732837	0.366667	0.00911372	FALSE
KEGG_PENTOSE_PHOSPHATE_PATHWAY	http://www.gsea-msigdb.org/gsea/msigdb/cards/KEGG_PENTOSE_PHOSPHATE_PATHWAY	4	2765	14174	26	0.421364	0.882538	0.153846	0.817826	FALSE
KEGG_PENTOSE_AND_GLUCURONATE_INTERCONVERSIONS	http://www.gsea-msigdb.org/gsea/msigdb/cards/KEGG_PENTOSE_AND_GLUCURONATE_INTERCONVERSIONS	1	2765	14174	9	0.703997	1	0.111111	0.990571	FALSE
KEGG_FRUCTOSE_AND_MANNOSE_METABOLISM	http://www.gsea-msigdb.org/gsea/msigdb/cards/KEGG_FRUCTOSE_AND_MANNOSE_METABOLISM	4	2765	14174	35	0.662209	1	0.114286	0.960047	FALSE
KEGG_GALACTOSE_METABOLISM	http://www.gsea-msigdb.org/gsea/msigdb/cards/KEGG_GALACTOSE_METABOLISM	3	2765	14174	21	0.506686	0.947173	0.142857	0.877911	FALSE
KEGG_ASCORBATE_AND_ALDARATE_METABOLISM	http://www.gsea-msigdb.org/gsea/msigdb/cards/KEGG_ASCORBATE_AND_ALDARATE_METABOLISM	1	2765	14174	7	0.612023	0.984175	0.142857	0.935239	FALSE
KEGG_FATTY_ACID_METABOLISM	http://www.gsea-msigdb.org/gsea/msigdb/cards/KEGG_FATTY_ACID_METABOLISM	8	2765	14174	36	0.0767858	0.341406	0.222222	0.326298	TRUE
KEGG_STEROID_BIOSYNTHESIS	http://www.gsea-msigdb.org/gsea/msigdb/cards/KEGG_STEROID_BIOSYNTHESIS	4	2765	14174	15	0.111409	0.443254	0.266667	0.414385	TRUE
KEGG_PRIMARY_BILE_ACID_BIOSYNTHESIS	http://www.gsea-msigdb.org/gsea/msigdb/cards/KEGG_PRIMARY_BILE_ACID_BIOSYNTHESIS	0	2765	14174	8	1	1	0	1	FALSE
KEGG_STEROID_HORMONE_BIOSYNTHESIS	http://www.gsea-msigdb.org/gsea/msigdb/cards/KEGG_STEROID_HORMONE_BIOSYNTHESIS	3	2765	14174	17	0.366403	0.833883	0.176471	0.771334	TRUE
KEGG_OXIDATIVE_PHOSPHORYLATION	http://www.gsea-msigdb.org/gsea/msigdb/cards/KEGG_OXIDATIVE_PHOSPHORYLATION	78	2765	14174	113	7.07729e-44	3.1593e-41	0.690265	5.34172e-41	FALSE
KEGG_PURINE_METABOLISM	http://www.gsea-msigdb.org/gsea/msigdb/cards/KEGG_PURINE_METABOLISM	28	2765	14174	133	0.00434963	0.035432	0.210526	0.0413152	FALSE
KEGG_PYRIMIDINE_METABOLISM	http://www.gsea-msigdb.org/gsea/msigdb/cards/KEGG_PYRIMIDINE_METABOLISM	23	2765	14174	85	0.000268072	0.00315299	0.270588	0.00394943	FALSE
KEGG_ALANINE_ASPARTATE_AND_GLUTAMATE_METABOLISM	http://www.gsea-msigdb.org/gsea/msigdb/cards/KEGG_ALANINE_ASPARTATE_AND_GLUTAMATE_METABOLISM	1	2765	14174	26	0.970352	1	0.0384615	1	FALSE
KEGG_GLYCINE_SERINE_AND_THREONINE_METABOLISM	http://www.gsea-msigdb.org/gsea/msigdb/cards/KEGG_GLYCINE_SERINE_AND_THREONINE_METABOLISM	3	2765	14174	24	0.600469	0.984175	0.125	0.935239	FALSE
KEGG_CYSTEINE_AND_METHIONINE_METABOLISM	http://www.gsea-msigdb.org/gsea/msigdb/cards/KEGG_CYSTEINE_AND_METHIONINE_METABOLISM	3	2765	14174	28	0.705878	1	0.107143	0.990571	FALSE
KEGG_VALINE_LEUCINE_AND_ISOLEUCINE_DEGRADATION	http://www.gsea-msigdb.org/gsea/msigdb/cards/KEGG_VALINE_LEUCINE_AND_ISOLEUCINE_DEGRADATION	9	2765	14174	44	0.0964993	0.40184	0.204545	0.374249	FALSE
KEGG_VALINE_LEUCINE_AND_ISOLEUCINE_BIOSYNTHESIS	http://www.gsea-msigdb.org/gsea/msigdb/cards/KEGG_VALINE_LEUCINE_AND_ISOLEUCINE_BIOSYNTHESIS	3	2765	14174	11	0.153644	0.540903	0.272727	0.491379	FALSE
KEGG_LYSINE_DEGRADATION	http://www.gsea-msigdb.org/gsea/msigdb/cards/KEGG_LYSINE_DEGRADATION	9	2765	14174	40	0.0585654	0.284789	0.225	0.275477	FALSE
KEGG_ARGININE_AND_PROLINE_METABOLISM	http://www.gsea-msigdb.org/gsea/msigdb/cards/KEGG_ARGININE_AND_PROLINE_METABOLISM	6	2765	14174	44	0.488871	0.941498	0.136364	0.867974	FALSE
KEGG_HISTIDINE_METABOLISM	http://www.gsea-msigdb.org/gsea/msigdb/cards/KEGG_HISTIDINE_METABOLISM	2	2765	14174	21	0.764046	1	0.0952381	1	FALSE
KEGG_TYROSINE_METABOLISM	http://www.gsea-msigdb.org/gsea/msigdb/cards/KEGG_TYROSINE_METABOLISM	5	2765	14174	25	0.201978	0.641274	0.2	0.579816	FALSE
KEGG_PHENYLALANINE_METABOLISM	http://www.gsea-msigdb.org/gsea/msigdb/cards/KEGG_PHENYLALANINE_METABOLISM	3	2765	14174	11	0.153644	0.540903	0.272727	0.491379	FALSE
KEGG_TRYPTOPHAN_METABOLISM	http://www.gsea-msigdb.org/gsea/msigdb/cards/KEGG_TRYPTOPHAN_METABOLISM	5	2765	14174	26	0.225918	0.672333	0.192308	0.606819	FALSE
KEGG_BETA_ALANINE_METABOLISM	http://www.gsea-msigdb.org/gsea/msigdb/cards/KEGG_BETA_ALANINE_METABOLISM	3	2765	14174	19	0.438212	0.902296	0.157895	0.840942	FALSE
KEGG_TAURINE_AND_HYPOTAURINE_METABOLISM	http://www.gsea-msigdb.org/gsea/msigdb/cards/KEGG_TAURINE_AND_HYPOTAURINE_METABOLISM	1	2765	14174	6	0.555822	0.972665	0.166667	0.901228	FALSE
KEGG_SELENOAMINO_ACID_METABOLISM	http://www.gsea-msigdb.org/gsea/msigdb/cards/KEGG_SELENOAMINO_ACID_METABOLISM	2	2765	14174	23	0.807097	1	0.0869565	1	FALSE
KEGG_GLUTATHIONE_METABOLISM	http://www.gsea-msigdb.org/gsea/msigdb/cards/KEGG_GLUTATHIONE_METABOLISM	17	2765	14174	42	5.70574e-06	0.000107926	0.404762	0.000138338	FALSE
KEGG_STARCH_AND_SUCROSE_METABOLISM	http://www.gsea-msigdb.org/gsea/msigdb/cards/KEGG_STARCH_AND_SUCROSE_METABOLISM	2	2765	14174	22	0.786526	1	0.0909091	1	FALSE
KEGG_N_GLYCAN_BIOSYNTHESIS	http://www.gsea-msigdb.org/gsea/msigdb/cards/KEGG_N_GLYCAN_BIOSYNTHESIS	12	2765	14174	42	0.00467765	0.0374715	0.285714	0.0433983	FALSE
KEGG_OTHER_GLYCAN_DEGRADATION	http://www.gsea-msigdb.org/gsea/msigdb/cards/KEGG_OTHER_GLYCAN_DEGRADATION	2	2765	14174	15	0.582872	0.979997	0.133333	0.927228	FALSE
KEGG_O_GLYCAN_BIOSYNTHESIS	http://www.gsea-msigdb.org/gsea/msigdb/cards/KEGG_O_GLYCAN_BIOSYNTHESIS	2	2765	14174	17	0.652705	1	0.117647	0.960047	FALSE
KEGG_AMINO_SUGAR_AND_NUCLEOTIDE_SUGAR_METABOLISM	http://www.gsea-msigdb.org/gsea/msigdb/cards/KEGG_AMINO_SUGAR_AND_NUCLEOTIDE_SUGAR_METABOLISM	5	2765	14174	40	0.582591	0.979997	0.125	0.927228	FALSE
KEGG_GLYCOSAMINOGLYCAN_DEGRADATION	http://www.gsea-msigdb.org/gsea/msigdb/cards/KEGG_GLYCOSAMINOGLYCAN_DEGRADATION	3	2765	14174	19	0.438212	0.902296	0.157895	0.840942	FALSE
KEGG_GLYCOSAMINOGLYCAN_BIOSYNTHESIS_CHONDROITIN_SULFATE	http://www.gsea-msigdb.org/gsea/msigdb/cards/KEGG_GLYCOSAMINOGLYCAN_BIOSYNTHESIS_CHONDROITIN_SULFATE	2	2765	14174	20	0.739536	1	0.1	1	FALSE
KEGG_GLYCOSAMINOGLYCAN_BIOSYNTHESIS_KERATAN_SULFATE	http://www.gsea-msigdb.org/gsea/msigdb/cards/KEGG_GLYCOSAMINOGLYCAN_BIOSYNTHESIS_KERATAN_SULFATE	0	2765	14174	12	1	1	0	1	FALSE
KEGG_GLYCOSAMINOGLYCAN_BIOSYNTHESIS_HEPARAN_SULFATE	http://www.gsea-msigdb.org/gsea/msigdb/cards/KEGG_GLYCOSAMINOGLYCAN_BIOSYNTHESIS_HEPARAN_SULFATE	3	2765	14174	20	0.47296	0.939188	0.15	0.867974	FALSE
KEGG_GLYCEROLIPID_METABOLISM	http://www.gsea-msigdb.org/gsea/msigdb/cards/KEGG_GLYCEROLIPID_METABOLISM	7	2765	14174	38	0.198102	0.633473	0.184211	0.571363	FALSE
KEGG_INOSITOL_PHOSPHATE_METABOLISM	http://www.gsea-msigdb.org/gsea/msigdb/cards/KEGG_INOSITOL_PHOSPHATE_METABOLISM	4	2765	14174	50	0.892154	1	0.08	1	FALSE
KEGG_GLYCOSYLPHOSPHATIDYLINOSITOL_GPI_ANCHOR_BIOSYNTHESIS	http://www.gsea-msigdb.org/gsea/msigdb/cards/KEGG_GLYCOSYLPHOSPHATIDYLINOSITOL_GPI_ANCHOR_BIOSYNTHESIS	7	2765	14174	23	0.020029	0.122815	0.304348	0.129548	FALSE
KEGG_GLYCEROPHOSPHOLIPID_METABOLISM	http://www.gsea-msigdb.org/gsea/msigdb/cards/KEGG_GLYCEROPHOSPHOLIPID_METABOLISM	8	2765	14174	62	0.533157	0.972665	0.129032	0.901228	FALSE
KEGG_ETHER_LIPID_METABOLISM	http://www.gsea-msigdb.org/gsea/msigdb/cards/KEGG_ETHER_LIPID_METABOLISM	1	2765	14174	24	0.961131	1	0.0416667	1	FALSE
KEGG_ARACHIDONIC_ACID_METABOLISM	http://www.gsea-msigdb.org/gsea/msigdb/cards/KEGG_ARACHIDONIC_ACID_METABOLISM	9	2765	14174	30	0.00970154	0.0680938	0.3	0.0759103	FALSE
KEGG_LINOLEIC_ACID_METABOLISM	http://www.gsea-msigdb.org/gsea/msigdb/cards/KEGG_LINOLEIC_ACID_METABOLISM	0	2765	14174	12	1	1	0	1	FALSE
KEGG_ALPHA_LINOLENIC_ACID_METABOLISM	http://www.gsea-msigdb.org/gsea/msigdb/cards/KEGG_ALPHA_LINOLENIC_ACID_METABOLISM	2	2765	14174	10	0.366879	0.833883	0.2	0.771334	FALSE
KEGG_SPHINGOLIPID_METABOLISM	http://www.gsea-msigdb.org/gsea/msigdb/cards/KEGG_SPHINGOLIPID_METABOLISM	5	2765	14174	34	0.433522	0.902296	0.147059	0.838832	FALSE
KEGG_GLYCOSPHINGOLIPID_BIOSYNTHESIS_LACTO_AND_NEOLACTO_SERIES	http://www.gsea-msigdb.org/gsea/msigdb/cards/KEGG_GLYCOSPHINGOLIPID_BIOSYNTHESIS_LACTO_AND_NEOLACTO_SERIES	1	2765	14174	11	0.774174	1	0.0909091	1	FALSE
KEGG_GLYCOSPHINGOLIPID_BIOSYNTHESIS_GLOBO_SERIES	http://www.gsea-msigdb.org/gsea/msigdb/cards/KEGG_GLYCOSPHINGOLIPID_BIOSYNTHESIS_GLOBO_SERIES	2	2765	14174	8	0.26838	0.728368	0.25	0.661145	FALSE
KEGG_GLYCOSPHINGOLIPID_BIOSYNTHESIS_GANGLIO_SERIES	http://www.gsea-msigdb.org/gsea/msigdb/cards/KEGG_GLYCOSPHINGOLIPID_BIOSYNTHESIS_GANGLIO_SERIES	1	2765	14174	12	0.802753	1	0.0833333	1	FALSE
KEGG_PYRUVATE_METABOLISM	http://www.gsea-msigdb.org/gsea/msigdb/cards/KEGG_PYRUVATE_METABOLISM	9	2765	14174	36	0.0318722	0.183821	0.25	0.182137	FALSE
KEGG_GLYOXYLATE_AND_DICARBOXYLATE_METABOLISM	http://www.gsea-msigdb.org/gsea/msigdb/cards/KEGG_GLYOXYLATE_AND_DICARBOXYLATE_METABOLISM	5	2765	14174	16	0.0424597	0.228436	0.3125	0.224421	FALSE
KEGG_PROPANOATE_METABOLISM	http://www.gsea-msigdb.org/gsea/msigdb/cards/KEGG_PROPANOATE_METABOLISM	6	2765	14174	29	0.151985	0.540903	0.206897	0.491379	FALSE
KEGG_BUTANOATE_METABOLISM	http://www.gsea-msigdb.org/gsea/msigdb/cards/KEGG_BUTANOATE_METABOLISM	4	2765	14174	31	0.563594	0.977421	0.129032	0.909836	FALSE
KEGG_ONE_CARBON_POOL_BY_FOLATE	http://www.gsea-msigdb.org/gsea/msigdb/cards/KEGG_ONE_CARBON_POOL_BY_FOLATE	5	2765	14174	17	0.0540802	0.271638	0.294118	0.262768	FALSE
KEGG_RIBOFLAVIN_METABOLISM	http://www.gsea-msigdb.org/gsea/msigdb/cards/KEGG_RIBOFLAVIN_METABOLISM	2	2765	14174	12	0.459797	0.922072	0.166667	0.860814	FALSE
KEGG_NICOTINATE_AND_NICOTINAMIDE_METABOLISM	http://www.gsea-msigdb.org/gsea/msigdb/cards/KEGG_NICOTINATE_AND_NICOTINAMIDE_METABOLISM	2	2765	14174	21	0.764046	1	0.0952381	1	FALSE
KEGG_PANTOTHENATE_AND_COA_BIOSYNTHESIS	http://www.gsea-msigdb.org/gsea/msigdb/cards/KEGG_PANTOTHENATE_AND_COA_BIOSYNTHESIS	1	2765	14174	14	0.849523	1	0.0714286	1	FALSE
KEGG_FOLATE_BIOSYNTHESIS	http://www.gsea-msigdb.org/gsea/msigdb/cards/KEGG_FOLATE_BIOSYNTHESIS	4	2765	14174	8	0.0117173	0.0799785	0.5	0.0870325	FALSE
KEGG_RETINOL_METABOLISM	http://www.gsea-msigdb.org/gsea/msigdb/cards/KEGG_RETINOL_METABOLISM	0	2765	14174	18	1	1	0	1	FALSE
KEGG_PORPHYRIN_AND_CHLOROPHYLL_METABOLISM	http://www.gsea-msigdb.org/gsea/msigdb/cards/KEGG_PORPHYRIN_AND_CHLOROPHYLL_METABOLISM	9	2765	14174	21	0.000573879	0.00618792	0.428571	0.00757861	FALSE
KEGG_TERPENOID_BACKBONE_BIOSYNTHESIS	http://www.gsea-msigdb.org/gsea/msigdb/cards/KEGG_TERPENOID_BACKBONE_BIOSYNTHESIS	2	2765	14174	15	0.582872	0.979997	0.133333	0.927228	FALSE
KEGG_LIMONENE_AND_PINENE_DEGRADATION	http://www.gsea-msigdb.org/gsea/msigdb/cards/KEGG_LIMONENE_AND_PINENE_DEGRADATION	2	2765	14174	10	0.366879	0.833883	0.2	0.771334	FALSE
KEGG_NITROGEN_METABOLISM	http://www.gsea-msigdb.org/gsea/msigdb/cards/KEGG_NITROGEN_METABOLISM	0	2765	14174	17	1	1	0	1	FALSE
KEGG_SULFUR_METABOLISM	http://www.gsea-msigdb.org/gsea/msigdb/cards/KEGG_SULFUR_METABOLISM	0	2765	14174	9	1	1	0	1	FALSE
KEGG_AMINOACYL_TRNA_BIOSYNTHESIS	http://www.gsea-msigdb.org/gsea/msigdb/cards/KEGG_AMINOACYL_TRNA_BIOSYNTHESIS	12	2765	14174	41	0.00376726	0.0311427	0.292683	0.0365622	FALSE
KEGG_METABOLISM_OF_XENOBIOTICS_BY_CYTOCHROME_P450	http://www.gsea-msigdb.org/gsea/msigdb/cards/KEGG_METABOLISM_OF_XENOBIOTICS_BY_CYTOCHROME_P450	10	2765	14174	26	0.000796796	0.00808386	0.384615	0.010075	FALSE
KEGG_DRUG_METABOLISM_CYTOCHROME_P450	http://www.gsea-msigdb.org/gsea/msigdb/cards/KEGG_DRUG_METABOLISM_CYTOCHROME_P450	11	2765	14174	30	0.000705914	0.00732837	0.366667	0.00911372	FALSE
KEGG_DRUG_METABOLISM_OTHER_ENZYMES	http://www.gsea-msigdb.org/gsea/msigdb/cards/KEGG_DRUG_METABOLISM_OTHER_ENZYMES	5	2765	14174	21	0.11679	0.458803	0.238095	0.425405	FALSE
KEGG_BIOSYNTHESIS_OF_UNSATURATED_FATTY_ACIDS	http://www.gsea-msigdb.org/gsea/msigdb/cards/KEGG_BIOSYNTHESIS_OF_UNSATURATED_FATTY_ACIDS	5	2765	14174	23	0.157	0.550982	0.217391	0.498701	TRUE
KEGG_ABC_TRANSPORTERS	http://www.gsea-msigdb.org/gsea/msigdb/cards/KEGG_ABC_TRANSPORTERS	2	2765	14174	34	0.940481	1	0.0588235	1	FALSE
KEGG_RIBOSOME	http://www.gsea-msigdb.org/gsea/msigdb/cards/KEGG_RIBOSOME	54	2765	14174	63	1.51019e-39	3.37074e-37	0.857143	6.73544e-37	FALSE
KEGG_RNA_DEGRADATION	http://www.gsea-msigdb.org/gsea/msigdb/cards/KEGG_RNA_DEGRADATION	17	2765	14174	54	0.000236958	0.00287441	0.314815	0.00361433	FALSE
KEGG_RNA_POLYMERASE	http://www.gsea-msigdb.org/gsea/msigdb/cards/KEGG_RNA_POLYMERASE	9	2765	14174	24	0.00179096	0.0161839	0.375	0.0196785	FALSE
KEGG_BASAL_TRANSCRIPTION_FACTORS	http://www.gsea-msigdb.org/gsea/msigdb/cards/KEGG_BASAL_TRANSCRIPTION_FACTORS	8	2765	14174	34	0.0576658	0.282259	0.235294	0.272946	FALSE
KEGG_DNA_REPLICATION	http://www.gsea-msigdb.org/gsea/msigdb/cards/KEGG_DNA_REPLICATION	12	2765	14174	35	0.000820411	0.00828578	0.342857	0.0103203	FALSE
KEGG_SPLICEOSOME	http://www.gsea-msigdb.org/gsea/msigdb/cards/KEGG_SPLICEOSOME	43	2765	14174	118	3.39019e-11	2.04511e-09	0.364407	2.57864e-09	FALSE
KEGG_PROTEASOME	http://www.gsea-msigdb.org/gsea/msigdb/cards/KEGG_PROTEASOME	21	2765	14174	42	4.82429e-09	2.2433e-07	0.5	2.47832e-07	FALSE
KEGG_PROTEIN_EXPORT	http://www.gsea-msigdb.org/gsea/msigdb/cards/KEGG_PROTEIN_EXPORT	13	2765	14174	25	2.43436e-06	5.3797e-05	0.52	6.59834e-05	FALSE
KEGG_PPAR_SIGNALING_PATHWAY	http://www.gsea-msigdb.org/gsea/msigdb/cards/KEGG_PPAR_SIGNALING_PATHWAY	7	2765	14174	49	0.427484	0.893499	0.142857	0.82839	FALSE
KEGG_BASE_EXCISION_REPAIR	http://www.gsea-msigdb.org/gsea/msigdb/cards/KEGG_BASE_EXCISION_REPAIR	6	2765	14174	32	0.211471	0.664795	0.1875	0.59828	TRUE
KEGG_NUCLEOTIDE_EXCISION_REPAIR	http://www.gsea-msigdb.org/gsea/msigdb/cards/KEGG_NUCLEOTIDE_EXCISION_REPAIR	15	2765	14174	43	0.000152048	0.0019504	0.348837	0.00251584	TRUE
KEGG_MISMATCH_REPAIR	http://www.gsea-msigdb.org/gsea/msigdb/cards/KEGG_MISMATCH_REPAIR	7	2765	14174	22	0.0155977	0.101203	0.318182	0.109161	TRUE
KEGG_HOMOLOGOUS_RECOMBINATION	http://www.gsea-msigdb.org/gsea/msigdb/cards/KEGG_HOMOLOGOUS_RECOMBINATION	8	2765	14174	26	0.0123292	0.082511	0.307692	0.0900102	FALSE
KEGG_NON_HOMOLOGOUS_END_JOINING	http://www.gsea-msigdb.org/gsea/msigdb/cards/KEGG_NON_HOMOLOGOUS_END_JOINING	2	2765	14174	12	0.459797	0.922072	0.166667	0.860814	FALSE
KEGG_MAPK_SIGNALING_PATHWAY	http://www.gsea-msigdb.org/gsea/msigdb/cards/KEGG_MAPK_SIGNALING_PATHWAY	21	2765	14174	206	0.88142	1	0.101942	1	TRUE
KEGG_ERBB_SIGNALING_PATHWAY	http://www.gsea-msigdb.org/gsea/msigdb/cards/KEGG_ERBB_SIGNALING_PATHWAY	11	2765	14174	75	0.348288	0.830532	0.146667	0.76232	FALSE
KEGG_CALCIUM_SIGNALING_PATHWAY	http://www.gsea-msigdb.org/gsea/msigdb/cards/KEGG_CALCIUM_SIGNALING_PATHWAY	15	2765	14174	100	0.279777	0.742523	0.15	0.677151	FALSE
KEGG_CYTOKINE_CYTOKINE_RECEPTOR_INTERACTION	http://www.gsea-msigdb.org/gsea/msigdb/cards/KEGG_CYTOKINE_CYTOKINE_RECEPTOR_INTERACTION	11	2765	14174	131	0.951978	1	0.0839695	1	FALSE
KEGG_CHEMOKINE_SIGNALING_PATHWAY	http://www.gsea-msigdb.org/gsea/msigdb/cards/KEGG_CHEMOKINE_SIGNALING_PATHWAY	16	2765	14174	126	0.533724	0.972665	0.126984	0.901228	FALSE
KEGG_PHOSPHATIDYLINOSITOL_SIGNALING_SYSTEM	http://www.gsea-msigdb.org/gsea/msigdb/cards/KEGG_PHOSPHATIDYLINOSITOL_SIGNALING_SYSTEM	12	2765	14174	65	0.113389	0.449529	0.184615	0.419049	FALSE
KEGG_NEUROACTIVE_LIGAND_RECEPTOR_INTERACTION	http://www.gsea-msigdb.org/gsea/msigdb/cards/KEGG_NEUROACTIVE_LIGAND_RECEPTOR_INTERACTION	6	2765	14174	89	0.975574	1	0.0674157	1	FALSE
KEGG_CELL_CYCLE	http://www.gsea-msigdb.org/gsea/msigdb/cards/KEGG_CELL_CYCLE	19	2765	14174	117	0.151107	0.540903	0.162393	0.491379	TRUE
KEGG_OOCYTE_MEIOSIS	http://www.gsea-msigdb.org/gsea/msigdb/cards/KEGG_OOCYTE_MEIOSIS	16	2765	14174	92	0.114977	0.455017	0.173913	0.424085	FALSE
KEGG_P53_SIGNALING_PATHWAY	http://www.gsea-msigdb.org/gsea/msigdb/cards/KEGG_P53_SIGNALING_PATHWAY	3	2765	14174	60	0.986087	1	0.05	1	FALSE
KEGG_UBIQUITIN_MEDIATED_PROTEOLYSIS	http://www.gsea-msigdb.org/gsea/msigdb/cards/KEGG_UBIQUITIN_MEDIATED_PROTEOLYSIS	30	2765	14174	130	0.000709495	0.00733145	0.230769	0.00914792	FALSE
KEGG_SNARE_INTERACTIONS_IN_VESICULAR_TRANSPORT	http://www.gsea-msigdb.org/gsea/msigdb/cards/KEGG_SNARE_INTERACTIONS_IN_VESICULAR_TRANSPORT	8	2765	14174	33	0.0493589	0.255612	0.242424	0.247602	FALSE
KEGG_REGULATION_OF_AUTOPHAGY	http://www.gsea-msigdb.org/gsea/msigdb/cards/KEGG_REGULATION_OF_AUTOPHAGY	3	2765	14174	19	0.438212	0.902296	0.157895	0.840942	FALSE
KEGG_LYSOSOME	http://www.gsea-msigdb.org/gsea/msigdb/cards/KEGG_LYSOSOME	23	2765	14174	109	0.00889467	0.0633693	0.211009	0.0711284	FALSE
KEGG_ENDOCYTOSIS	http://www.gsea-msigdb.org/gsea/msigdb/cards/KEGG_ENDOCYTOSIS	22	2765	14174	149	0.250378	0.715366	0.147651	0.646484	FALSE
KEGG_PEROXISOME	http://www.gsea-msigdb.org/gsea/msigdb/cards/KEGG_PEROXISOME	20	2765	14174	73	0.000551123	0.0060567	0.273973	0.00734731	FALSE
KEGG_MTOR_SIGNALING_PATHWAY	http://www.gsea-msigdb.org/gsea/msigdb/cards/KEGG_MTOR_SIGNALING_PATHWAY	7	2765	14174	48	0.405755	0.87981	0.145833	0.813928	FALSE
KEGG_APOPTOSIS	http://www.gsea-msigdb.org/gsea/msigdb/cards/KEGG_APOPTOSIS	9	2765	14174	72	0.568491	0.978062	0.125	0.916686	TRUE
KEGG_CARDIAC_MUSCLE_CONTRACTION	http://www.gsea-msigdb.org/gsea/msigdb/cards/KEGG_CARDIAC_MUSCLE_CONTRACTION	24	2765	14174	49	6.6304e-10	3.52358e-08	0.489796	4.06609e-08	FALSE
KEGG_VASCULAR_SMOOTH_MUSCLE_CONTRACTION	http://www.gsea-msigdb.org/gsea/msigdb/cards/KEGG_VASCULAR_SMOOTH_MUSCLE_CONTRACTION	17	2765	14174	82	0.0262335	0.155727	0.207317	0.160077	FALSE
KEGG_WNT_SIGNALING_PATHWAY	http://www.gsea-msigdb.org/gsea/msigdb/cards/KEGG_WNT_SIGNALING_PATHWAY	14	2765	14174	120	0.668173	1	0.116667	0.967691	FALSE
KEGG_DORSO_VENTRAL_AXIS_FORMATION	http://www.gsea-msigdb.org/gsea/msigdb/cards/KEGG_DORSO_VENTRAL_AXIS_FORMATION	3	2765	14174	21	0.506686	0.947173	0.142857	0.877911	FALSE
KEGG_NOTCH_SIGNALING_PATHWAY	http://www.gsea-msigdb.org/gsea/msigdb/cards/KEGG_NOTCH_SIGNALING_PATHWAY	6	2765	14174	40	0.394971	0.878937	0.15	0.813928	FALSE
KEGG_HEDGEHOG_SIGNALING_PATHWAY	http://www.gsea-msigdb.org/gsea/msigdb/cards/KEGG_HEDGEHOG_SIGNALING_PATHWAY	1	2765	14174	34	0.989967	1	0.0294118	1	FALSE
KEGG_TGF_BETA_SIGNALING_PATHWAY	http://www.gsea-msigdb.org/gsea/msigdb/cards/KEGG_TGF_BETA_SIGNALING_PATHWAY	7	2765	14174	64	0.715475	1	0.109375	0.999465	FALSE
KEGG_AXON_GUIDANCE	http://www.gsea-msigdb.org/gsea/msigdb/cards/KEGG_AXON_GUIDANCE	14	2765	14174	113	0.575834	0.979997	0.123894	0.92503	FALSE
KEGG_VEGF_SIGNALING_PATHWAY	http://www.gsea-msigdb.org/gsea/msigdb/cards/KEGG_VEGF_SIGNALING_PATHWAY	10	2765	14174	58	0.192007	0.622001	0.172414	0.557058	TRUE
KEGG_FOCAL_ADHESION	http://www.gsea-msigdb.org/gsea/msigdb/cards/KEGG_FOCAL_ADHESION	30	2765	14174	166	0.0273029	0.160792	0.180723	0.165266	FALSE
KEGG_ECM_RECEPTOR_INTERACTION	http://www.gsea-msigdb.org/gsea/msigdb/cards/KEGG_ECM_RECEPTOR_INTERACTION	13	2765	14174	61	0.0393024	0.217675	0.213115	0.213648	FALSE
KEGG_CELL_ADHESION_MOLECULES_CAMS	http://www.gsea-msigdb.org/gsea/msigdb/cards/KEGG_CELL_ADHESION_MOLECULES_CAMS	5	2765	14174	69	0.947158	1	0.0724638	1	FALSE
KEGG_ADHERENS_JUNCTION	http://www.gsea-msigdb.org/gsea/msigdb/cards/KEGG_ADHERENS_JUNCTION	10	2765	14174	68	0.356281	0.833883	0.147059	0.771334	FALSE
KEGG_TIGHT_JUNCTION	http://www.gsea-msigdb.org/gsea/msigdb/cards/KEGG_TIGHT_JUNCTION	18	2765	14174	96	0.0552023	0.271872	0.1875	0.263017	FALSE
KEGG_GAP_JUNCTION	http://www.gsea-msigdb.org/gsea/msigdb/cards/KEGG_GAP_JUNCTION	6	2765	14174	70	0.891891	1	0.0857143	1	FALSE
KEGG_COMPLEMENT_AND_COAGULATION_CASCADES	http://www.gsea-msigdb.org/gsea/msigdb/cards/KEGG_COMPLEMENT_AND_COAGULATION_CASCADES	5	2765	14174	40	0.582591	0.979997	0.125	0.927228	FALSE
KEGG_ANTIGEN_PROCESSING_AND_PRESENTATION	http://www.gsea-msigdb.org/gsea/msigdb/cards/KEGG_ANTIGEN_PROCESSING_AND_PRESENTATION	7	2765	14174	31	0.0881844	0.37491	0.225806	0.354472	FALSE
KEGG_RENIN_ANGIOTENSIN_SYSTEM	http://www.gsea-msigdb.org/gsea/msigdb/cards/KEGG_RENIN_ANGIOTENSIN_SYSTEM	2	2765	14174	9	0.318058	0.795931	0.222222	0.729837	FALSE
KEGG_TOLL_LIKE_RECEPTOR_SIGNALING_PATHWAY	http://www.gsea-msigdb.org/gsea/msigdb/cards/KEGG_TOLL_LIKE_RECEPTOR_SIGNALING_PATHWAY	10	2765	14174	70	0.39182	0.875418	0.142857	0.811769	FALSE
KEGG_NOD_LIKE_RECEPTOR_SIGNALING_PATHWAY	http://www.gsea-msigdb.org/gsea/msigdb/cards/KEGG_NOD_LIKE_RECEPTOR_SIGNALING_PATHWAY	5	2765	14174	42	0.627386	0.995682	0.119048	0.947884	FALSE
KEGG_RIG_I_LIKE_RECEPTOR_SIGNALING_PATHWAY	http://www.gsea-msigdb.org/gsea/msigdb/cards/KEGG_RIG_I_LIKE_RECEPTOR_SIGNALING_PATHWAY	6	2765	14174	47	0.556058	0.972665	0.12766	0.901228	FALSE
KEGG_CYTOSOLIC_DNA_SENSING_PATHWAY	http://www.gsea-msigdb.org/gsea/msigdb/cards/KEGG_CYTOSOLIC_DNA_SENSING_PATHWAY	5	2765	14174	35	0.459522	0.922072	0.142857	0.860814	FALSE
KEGG_JAK_STAT_SIGNALING_PATHWAY	http://www.gsea-msigdb.org/gsea/msigdb/cards/KEGG_JAK_STAT_SIGNALING_PATHWAY	10	2765	14174	98	0.809072	1	0.102041	1	FALSE
KEGG_HEMATOPOIETIC_CELL_LINEAGE	http://www.gsea-msigdb.org/gsea/msigdb/cards/KEGG_HEMATOPOIETIC_CELL_LINEAGE	5	2765	14174	47	0.725747	1	0.106383	1	FALSE
KEGG_NATURAL_KILLER_CELL_MEDIATED_CYTOTOXICITY	http://www.gsea-msigdb.org/gsea/msigdb/cards/KEGG_NATURAL_KILLER_CELL_MEDIATED_CYTOTOXICITY	11	2765	14174	71	0.282912	0.749062	0.15493	0.683895	FALSE
KEGG_T_CELL_RECEPTOR_SIGNALING_PATHWAY	http://www.gsea-msigdb.org/gsea/msigdb/cards/KEGG_T_CELL_RECEPTOR_SIGNALING_PATHWAY	10	2765	14174	80	0.566612	0.978062	0.125	0.914106	FALSE
KEGG_B_CELL_RECEPTOR_SIGNALING_PATHWAY	http://www.gsea-msigdb.org/gsea/msigdb/cards/KEGG_B_CELL_RECEPTOR_SIGNALING_PATHWAY	11	2765	14174	71	0.282912	0.749062	0.15493	0.683895	FALSE
KEGG_FC_EPSILON_RI_SIGNALING_PATHWAY	http://www.gsea-msigdb.org/gsea/msigdb/cards/KEGG_FC_EPSILON_RI_SIGNALING_PATHWAY	7	2765	14174	59	0.630797	0.997124	0.118644	0.949875	FALSE
KEGG_FC_GAMMA_R_MEDIATED_PHAGOCYTOSIS	http://www.gsea-msigdb.org/gsea/msigdb/cards/KEGG_FC_GAMMA_R_MEDIATED_PHAGOCYTOSIS	14	2765	14174	86	0.193733	0.625139	0.162791	0.56107	FALSE
KEGG_LEUKOCYTE_TRANSENDOTHELIAL_MIGRATION	http://www.gsea-msigdb.org/gsea/msigdb/cards/KEGG_LEUKOCYTE_TRANSENDOTHELIAL_MIGRATION	12	2765	14174	82	0.34076	0.815194	0.146341	0.747493	FALSE
KEGG_INTESTINAL_IMMUNE_NETWORK_FOR_IGA_PRODUCTION	http://www.gsea-msigdb.org/gsea/msigdb/cards/KEGG_INTESTINAL_IMMUNE_NETWORK_FOR_IGA_PRODUCTION	1	2765	14174	20	0.933199	1	0.05	1	FALSE
KEGG_CIRCADIAN_RHYTHM_MAMMAL	http://www.gsea-msigdb.org/gsea/msigdb/cards/KEGG_CIRCADIAN_RHYTHM_MAMMAL	0	2765	14174	13	1	1	0	1	FALSE
KEGG_LONG_TERM_POTENTIATION	http://www.gsea-msigdb.org/gsea/msigdb/cards/KEGG_LONG_TERM_POTENTIATION	8	2765	14174	51	0.314155	0.795931	0.156863	0.729837	FALSE
KEGG_NEUROTROPHIN_SIGNALING_PATHWAY	http://www.gsea-msigdb.org/gsea/msigdb/cards/KEGG_NEUROTROPHIN_SIGNALING_PATHWAY	23	2765	14174	107	0.00708007	0.0535685	0.214953	0.059961	FALSE
KEGG_LONG_TERM_DEPRESSION	http://www.gsea-msigdb.org/gsea/msigdb/cards/KEGG_LONG_TERM_DEPRESSION	4	2765	14174	48	0.872711	1	0.0833333	1	FALSE
KEGG_OLFACTORY_TRANSDUCTION	http://www.gsea-msigdb.org/gsea/msigdb/cards/KEGG_OLFACTORY_TRANSDUCTION	5	2765	14174	29	0.301813	0.772531	0.172414	0.710336	FALSE
KEGG_TASTE_TRANSDUCTION	http://www.gsea-msigdb.org/gsea/msigdb/cards/KEGG_TASTE_TRANSDUCTION	0	2765	14174	14	1	1	0	1	FALSE
KEGG_REGULATION_OF_ACTIN_CYTOSKELETON	http://www.gsea-msigdb.org/gsea/msigdb/cards/KEGG_REGULATION_OF_ACTIN_CYTOSKELETON	33	2765	14174	172	0.009216	0.0653019	0.19186	0.0731021	FALSE
KEGG_INSULIN_SIGNALING_PATHWAY	http://www.gsea-msigdb.org/gsea/msigdb/cards/KEGG_INSULIN_SIGNALING_PATHWAY	22	2765	14174	119	0.0424735	0.228436	0.184874	0.224421	FALSE
KEGG_GNRH_SIGNALING_PATHWAY	http://www.gsea-msigdb.org/gsea/msigdb/cards/KEGG_GNRH_SIGNALING_PATHWAY	8	2765	14174	74	0.734238	1	0.108108	1	FALSE
KEGG_PROGESTERONE_MEDIATED_OOCYTE_MATURATION	http://www.gsea-msigdb.org/gsea/msigdb/cards/KEGG_PROGESTERONE_MEDIATED_OOCYTE_MATURATION	10	2765	14174	72	0.427534	0.893499	0.138889	0.82839	TRUE
KEGG_MELANOGENESIS	http://www.gsea-msigdb.org/gsea/msigdb/cards/KEGG_MELANOGENESIS	8	2765	14174	73	0.720027	1	0.109589	1	FALSE
KEGG_ADIPOCYTOKINE_SIGNALING_PATHWAY	http://www.gsea-msigdb.org/gsea/msigdb/cards/KEGG_ADIPOCYTOKINE_SIGNALING_PATHWAY	8	2765	14174	55	0.394183	0.878936	0.145455	0.813928	FALSE
KEGG_TYPE_II_DIABETES_MELLITUS	http://www.gsea-msigdb.org/gsea/msigdb/cards/KEGG_TYPE_II_DIABETES_MELLITUS	3	2765	14174	34	0.822087	1	0.0882353	1	FALSE
KEGG_TYPE_I_DIABETES_MELLITUS	http://www.gsea-msigdb.org/gsea/msigdb/cards/KEGG_TYPE_I_DIABETES_MELLITUS	1	2765	14174	13	0.827717	1	0.0769231	1	FALSE
KEGG_MATURITY_ONSET_DIABETES_OF_THE_YOUNG	http://www.gsea-msigdb.org/gsea/msigdb/cards/KEGG_MATURITY_ONSET_DIABETES_OF_THE_YOUNG	0	2765	14174	6	1	1	0	1	FALSE
KEGG_ALDOSTERONE_REGULATED_SODIUM_REABSORPTION	http://www.gsea-msigdb.org/gsea/msigdb/cards/KEGG_ALDOSTERONE_REGULATED_SODIUM_REABSORPTION	2	2765	14174	29	0.897189	1	0.0689655	1	FALSE
KEGG_VASOPRESSIN_REGULATED_WATER_REABSORPTION	http://www.gsea-msigdb.org/gsea/msigdb/cards/KEGG_VASOPRESSIN_REGULATED_WATER_REABSORPTION	8	2765	14174	39	0.111765	0.443879	0.205128	0.414609	FALSE
KEGG_PROXIMAL_TUBULE_BICARBONATE_RECLAMATION	http://www.gsea-msigdb.org/gsea/msigdb/cards/KEGG_PROXIMAL_TUBULE_BICARBONATE_RECLAMATION	3	2765	14174	17	0.366403	0.833883	0.176471	0.771334	FALSE
KEGG_ALZHEIMERS_DISEASE	http://www.gsea-msigdb.org/gsea/msigdb/cards/KEGG_ALZHEIMERS_DISEASE	78	2765	14174	141	8.23222e-34	1.0208e-31	0.553191	1.9232e-31	FALSE
KEGG_PARKINSONS_DISEASE	http://www.gsea-msigdb.org/gsea/msigdb/cards/KEGG_PARKINSONS_DISEASE	75	2765	14174	112	8.77772e-41	2.79884e-38	0.669643	5.06629e-38	FALSE
KEGG_AMYOTROPHIC_LATERAL_SCLEROSIS_ALS	http://www.gsea-msigdb.org/gsea/msigdb/cards/KEGG_AMYOTROPHIC_LATERAL_SCLEROSIS_ALS	8	2765	14174	38	0.0992742	0.407316	0.210526	0.380648	FALSE
KEGG_HUNTINGTONS_DISEASE	http://www.gsea-msigdb.org/gsea/msigdb/cards/KEGG_HUNTINGTONS_DISEASE	82	2765	14174	152	2.09778e-34	3.34447e-32	0.539474	5.88099e-32	FALSE
KEGG_PRION_DISEASES	http://www.gsea-msigdb.org/gsea/msigdb/cards/KEGG_PRION_DISEASES	3	2765	14174	28	0.705878	1	0.107143	0.990571	FALSE
KEGG_VIBRIO_CHOLERAE_INFECTION	http://www.gsea-msigdb.org/gsea/msigdb/cards/KEGG_VIBRIO_CHOLERAE_INFECTION	14	2765	14174	47	0.00150651	0.0137809	0.297872	0.0170298	FALSE
KEGG_EPITHELIAL_CELL_SIGNALING_IN_HELICOBACTER_PYLORI_INFECTION	http://www.gsea-msigdb.org/gsea/msigdb/cards/KEGG_EPITHELIAL_CELL_SIGNALING_IN_HELICOBACTER_PYLORI_INFECTION	12	2765	14174	57	0.0504871	0.259993	0.210526	0.251891	FALSE
KEGG_PATHOGENIC_ESCHERICHIA_COLI_INFECTION	http://www.gsea-msigdb.org/gsea/msigdb/cards/KEGG_PATHOGENIC_ESCHERICHIA_COLI_INFECTION	10	2765	14174	48	0.0746038	0.334369	0.208333	0.320636	FALSE
KEGG_LEISHMANIA_INFECTION	http://www.gsea-msigdb.org/gsea/msigdb/cards/KEGG_LEISHMANIA_INFECTION	4	2765	14174	47	0.8619	1	0.0851064	1	FALSE
KEGG_PATHWAYS_IN_CANCER	http://www.gsea-msigdb.org/gsea/msigdb/cards/KEGG_PATHWAYS_IN_CANCER	33	2765	14174	270	0.611766	0.984175	0.122222	0.935239	FALSE
KEGG_COLORECTAL_CANCER	http://www.gsea-msigdb.org/gsea/msigdb/cards/KEGG_COLORECTAL_CANCER	7	2765	14174	61	0.666316	1	0.114754	0.965288	FALSE
KEGG_RENAL_CELL_CARCINOMA	http://www.gsea-msigdb.org/gsea/msigdb/cards/KEGG_RENAL_CELL_CARCINOMA	12	2765	14174	67	0.134098	0.495808	0.179104	0.449502	FALSE
KEGG_PANCREATIC_CANCER	http://www.gsea-msigdb.org/gsea/msigdb/cards/KEGG_PANCREATIC_CANCER	10	2765	14174	67	0.338673	0.812815	0.149254	0.743913	FALSE
KEGG_ENDOMETRIAL_CANCER	http://www.gsea-msigdb.org/gsea/msigdb/cards/KEGG_ENDOMETRIAL_CANCER	6	2765	14174	50	0.618832	0.986195	0.12	0.936744	FALSE
KEGG_GLIOMA	http://www.gsea-msigdb.org/gsea/msigdb/cards/KEGG_GLIOMA	10	2765	14174	55	0.150652	0.540903	0.181818	0.491379	FALSE
KEGG_PROSTATE_CANCER	http://www.gsea-msigdb.org/gsea/msigdb/cards/KEGG_PROSTATE_CANCER	9	2765	14174	84	0.750948	1	0.107143	1	FALSE
KEGG_THYROID_CANCER	http://www.gsea-msigdb.org/gsea/msigdb/cards/KEGG_THYROID_CANCER	1	2765	14174	25	0.966053	1	0.04	1	FALSE
KEGG_BASAL_CELL_CARCINOMA	http://www.gsea-msigdb.org/gsea/msigdb/cards/KEGG_BASAL_CELL_CARCINOMA	1	2765	14174	39	0.994904	1	0.025641	1	FALSE
KEGG_MELANOMA	http://www.gsea-msigdb.org/gsea/msigdb/cards/KEGG_MELANOMA	6	2765	14174	55	0.711257	1	0.109091	0.996405	FALSE
KEGG_BLADDER_CANCER	http://www.gsea-msigdb.org/gsea/msigdb/cards/KEGG_BLADDER_CANCER	4	2765	14174	38	0.725473	1	0.105263	1	FALSE
KEGG_CHRONIC_MYELOID_LEUKEMIA	http://www.gsea-msigdb.org/gsea/msigdb/cards/KEGG_CHRONIC_MYELOID_LEUKEMIA	8	2765	14174	67	0.624551	0.993583	0.119403	0.944527	FALSE
KEGG_ACUTE_MYELOID_LEUKEMIA	http://www.gsea-msigdb.org/gsea/msigdb/cards/KEGG_ACUTE_MYELOID_LEUKEMIA	7	2765	14174	53	0.51283	0.950694	0.132075	0.883562	FALSE
KEGG_SMALL_CELL_LUNG_CANCER	http://www.gsea-msigdb.org/gsea/msigdb/cards/KEGG_SMALL_CELL_LUNG_CANCER	10	2765	14174	77	0.515716	0.954459	0.12987	0.887133	FALSE
KEGG_NON_SMALL_CELL_LUNG_CANCER	http://www.gsea-msigdb.org/gsea/msigdb/cards/KEGG_NON_SMALL_CELL_LUNG_CANCER	6	2765	14174	48	0.577529	0.979997	0.125	0.927146	FALSE
KEGG_ASTHMA	http://www.gsea-msigdb.org/gsea/msigdb/cards/KEGG_ASTHMA	1	2765	14174	5	0.491484	0.941498	0.2	0.867974	FALSE
KEGG_AUTOIMMUNE_THYROID_DISEASE	http://www.gsea-msigdb.org/gsea/msigdb/cards/KEGG_AUTOIMMUNE_THYROID_DISEASE	0	2765	14174	7	1	1	0	1	FALSE
KEGG_SYSTEMIC_LUPUS_ERYTHEMATOSUS	http://www.gsea-msigdb.org/gsea/msigdb/cards/KEGG_SYSTEMIC_LUPUS_ERYTHEMATOSUS	10	2765	14174	48	0.0746038	0.334369	0.208333	0.320636	FALSE
KEGG_ALLOGRAFT_REJECTION	http://www.gsea-msigdb.org/gsea/msigdb/cards/KEGG_ALLOGRAFT_REJECTION	0	2765	14174	8	1	1	0	1	FALSE
KEGG_GRAFT_VERSUS_HOST_DISEASE	http://www.gsea-msigdb.org/gsea/msigdb/cards/KEGG_GRAFT_VERSUS_HOST_DISEASE	0	2765	14174	9	1	1	0	1	FALSE
KEGG_PRIMARY_IMMUNODEFICIENCY	http://www.gsea-msigdb.org/gsea/msigdb/cards/KEGG_PRIMARY_IMMUNODEFICIENCY	0	2765	14174	19	1	1	0	1	FALSE
KEGG_HYPERTROPHIC_CARDIOMYOPATHY_HCM	http://www.gsea-msigdb.org/gsea/msigdb/cards/KEGG_HYPERTROPHIC_CARDIOMYOPATHY_HCM	9	2765	14174	55	0.255487	0.718336	0.163636	0.650816	FALSE
KEGG_ARRHYTHMOGENIC_RIGHT_VENTRICULAR_CARDIOMYOPATHY_ARVC	http://www.gsea-msigdb.org/gsea/msigdb/cards/KEGG_ARRHYTHMOGENIC_RIGHT_VENTRICULAR_CARDIOMYOPATHY_ARVC	8	2765	14174	54	0.374009	0.845785	0.148148	0.782971	FALSE
KEGG_DILATED_CARDIOMYOPATHY	http://www.gsea-msigdb.org/gsea/msigdb/cards/KEGG_DILATED_CARDIOMYOPATHY	8	2765	14174	57	0.434535	0.902296	0.140351	0.84013	FALSE
KEGG_VIRAL_MYOCARDITIS	http://www.gsea-msigdb.org/gsea/msigdb/cards/KEGG_VIRAL_MYOCARDITIS	6	2765	14174	35	0.277522	0.738294	0.171429	0.673021	FALSE
BIOCARTA_RELA_PATHWAY	http://www.gsea-msigdb.org/gsea/msigdb/cards/BIOCARTA_RELA_PATHWAY	2	2765	14174	14	0.544247	0.972665	0.142857	0.901228	FALSE
BIOCARTA_NO1_PATHWAY	http://www.gsea-msigdb.org/gsea/msigdb/cards/BIOCARTA_NO1_PATHWAY	6	2765	14174	20	0.0327635	0.186551	0.3	0.184756	FALSE
BIOCARTA_CSK_PATHWAY	http://www.gsea-msigdb.org/gsea/msigdb/cards/BIOCARTA_CSK_PATHWAY	0	2765	14174	11	1	1	0	1	FALSE
BIOCARTA_SRCRPTP_PATHWAY	http://www.gsea-msigdb.org/gsea/msigdb/cards/BIOCARTA_SRCRPTP_PATHWAY	1	2765	14174	10	0.741455	1	0.1	1	FALSE
BIOCARTA_AMI_PATHWAY	http://www.gsea-msigdb.org/gsea/msigdb/cards/BIOCARTA_AMI_PATHWAY	4	2765	14174	12	0.0547658	0.271638	0.333333	0.262768	FALSE
BIOCARTA_GRANULOCYTES_PATHWAY	http://www.gsea-msigdb.org/gsea/msigdb/cards/BIOCARTA_GRANULOCYTES_PATHWAY	0	2765	14174	8	1	1	0	1	FALSE
BIOCARTA_LYM_PATHWAY	http://www.gsea-msigdb.org/gsea/msigdb/cards/BIOCARTA_LYM_PATHWAY	0	2765	14174	8	1	1	0	1	FALSE
BIOCARTA_ARAP_PATHWAY	http://www.gsea-msigdb.org/gsea/msigdb/cards/BIOCARTA_ARAP_PATHWAY	4	2765	14174	16	0.134393	0.495808	0.25	0.449502	FALSE
BIOCARTA_AGR_PATHWAY	http://www.gsea-msigdb.org/gsea/msigdb/cards/BIOCARTA_AGR_PATHWAY	3	2765	14174	26	0.656075	1	0.115385	0.960047	FALSE
BIOCARTA_AKAP95_PATHWAY	http://www.gsea-msigdb.org/gsea/msigdb/cards/BIOCARTA_AKAP95_PATHWAY	1	2765	14174	10	0.741455	1	0.1	1	FALSE
BIOCARTA_AKT_PATHWAY	http://www.gsea-msigdb.org/gsea/msigdb/cards/BIOCARTA_AKT_PATHWAY	3	2765	14174	19	0.438212	0.902296	0.157895	0.840942	FALSE
BIOCARTA_ALK_PATHWAY	http://www.gsea-msigdb.org/gsea/msigdb/cards/BIOCARTA_ALK_PATHWAY	3	2765	14174	27	0.681702	1	0.111111	0.980827	FALSE
BIOCARTA_AT1R_PATHWAY	http://www.gsea-msigdb.org/gsea/msigdb/cards/BIOCARTA_AT1R_PATHWAY	5	2765	14174	24	0.178959	0.600656	0.208333	0.536658	FALSE
[truncated: 9,563 more rows]

## Sheet: 3. oc_ovulation_up
pathway	description	in_set_df	df	n_df	in_set	p_value	p_value_adj	gene_ratio	p_value_adj_final
[truncated: 28 more rows]

## Sheet: 4. oc_ovulation_down
pathway	description	in_set_df	df	n_df	in_set	p_value	p_value_adj	gene_ratio	p_value_adj_final
[truncated: 5 more rows]

[truncated: 10 more sheets: 5. gc_ovulation_up, 6. gc_ovulation_down, 7. oc_age_up, 8. oc_age_down, 9. gc_age_up, 10. gc_age_down, 11. oc_DEG_pathways, 12. gc_DEG_pathways, 13. oc_pathways_age_ov, 14. gc_pathways_age_ov]
