# Supplementary material for: Granulosa cell transcription is similarly impacted by superovulation and aging and predicts early embryonic trajectories
Source: Nat Commun. 2025 Apr 17;16:3658. doi: 10.1038/s41467-025-58451-9 (PMC12006393; doi:10.1038/s41467-025-58451-9)
Supplement: Supplementary file 9 — Supplementary Data 6 [file 41467_2025_58451_MOESM9_ESM.xlsx]

## Sheet: README
	Supplementary Table 6 shows overrepresentation analysis in following conditions:
	Tab name	Contents
	1. ora_gc_SN_S	all significant pathways between SN vs S granulosa cells
	2. ora_gc_SN_S_down	all significant pathways based on down-regulated genes in SN vs S granulosa cells
	3. ora_gc_SN_S_down_filtered	all significant pathways based on down-regulated genes in SN vs S granulosa cells (keyword filtered)
	4. ora_gc_SN_S_up	all significant pathways based on up-regulated genes in SN vs S granulosa cells
	5. ora_gc_SN_S_up_filtered	all significant pathways based on up-regulated genes in SN vs S granulosa cells (keyword filtered)
	P-values were estimated using a hypergeometric test and corrected using the Benjamini-Hochberg method.

## Sheet: 1. ora_gc_SN_S
pathway	description	in_set_df	df	n_df	in_set	p_value	p_value_adj	gene_ratio	p_value_adj_final
GO_MACROMOLECULE_CATABOLIC_PROCESS	http://www.gsea-msigdb.org/gsea/msigdb/cards/GO_MACROMOLECULE_CATABOLIC_PROCESS	255	1881	20847	1231	3.59289e-42	2.70544e-38	0.207149	3.52534e-38
GO_CELLULAR_MACROMOLECULE_CATABOLIC_PROCESS	http://www.gsea-msigdb.org/gsea/msigdb/cards/GO_CELLULAR_MACROMOLECULE_CATABOLIC_PROCESS	219	1881	20847	1041	3.79344e-37	1.42823e-33	0.210375	1.86106e-33
GO_PROTEOLYSIS	http://www.gsea-msigdb.org/gsea/msigdb/cards/GO_PROTEOLYSIS	263	1881	20847	1398	7.6981e-36	1.93222e-32	0.188126	2.51779e-32
GO_PROTEIN_MODIFICATION_BY_SMALL_PROTEIN_CONJUGATION_OR_REMOVAL	http://www.gsea-msigdb.org/gsea/msigdb/cards/GO_PROTEIN_MODIFICATION_BY_SMALL_PROTEIN_CONJUGATION_OR_REMOVAL	208	1881	20847	1001	1.89218e-34	3.56203e-31	0.207792	4.64151e-31
GO_PROTEIN_CATABOLIC_PROCESS	http://www.gsea-msigdb.org/gsea/msigdb/cards/GO_PROTEIN_CATABOLIC_PROCESS	181	1881	20847	830	9.55389e-33	1.43882e-29	0.218072	1.87485e-29
GO_INTRACELLULAR_TRANSPORT	http://www.gsea-msigdb.org/gsea/msigdb/cards/GO_INTRACELLULAR_TRANSPORT	269	1881	20847	1539	4.31055e-31	5.40974e-28	0.174789	7.04918e-28
GO_MODIFICATION_DEPENDENT_MACROMOLECULE_CATABOLIC_PROCESS	http://www.gsea-msigdb.org/gsea/msigdb/cards/GO_MODIFICATION_DEPENDENT_MACROMOLECULE_CATABOLIC_PROCESS	141	1881	20847	583	1.78595e-30	1.92117e-27	0.241852	2.50339e-27
REACTOME_DEVELOPMENTAL_BIOLOGY	http://www.gsea-msigdb.org/gsea/msigdb/cards/REACTOME_DEVELOPMENTAL_BIOLOGY	165	1881	20847	779	2.42385e-28	5.41003e-25	0.21181	2.97285e-25
GO_CELLULAR_PROTEIN_CATABOLIC_PROCESS	http://www.gsea-msigdb.org/gsea/msigdb/cards/GO_CELLULAR_PROTEIN_CATABOLIC_PROCESS	154	1881	20847	703	3.86592e-28	3.6388e-25	0.219061	4.21472e-25
GO_POSITIVE_REGULATION_OF_CELLULAR_BIOSYNTHETIC_PROCESS	http://www.gsea-msigdb.org/gsea/msigdb/cards/GO_POSITIVE_REGULATION_OF_CELLULAR_BIOSYNTHETIC_PROCESS	266	1881	20847	1591	1.40958e-27	1.17935e-24	0.16719	1.38308e-24
GO_CELL_CYCLE	http://www.gsea-msigdb.org/gsea/msigdb/cards/GO_CELL_CYCLE	271	1881	20847	1635	1.68203e-27	1.26657e-24	0.165749	1.50037e-24
GO_ORGANONITROGEN_COMPOUND_CATABOLIC_PROCESS	http://www.gsea-msigdb.org/gsea/msigdb/cards/GO_ORGANONITROGEN_COMPOUND_CATABOLIC_PROCESS	207	1881	20847	1118	3.80842e-27	2.58027e-24	0.185152	3.11402e-24
GO_PROTEIN_PHOSPHORYLATION	http://www.gsea-msigdb.org/gsea/msigdb/cards/GO_PROTEIN_PHOSPHORYLATION	267	1881	20847	1611	4.45465e-27	2.58027e-24	0.165736	3.12208e-24
GO_POSITIVE_REGULATION_OF_NUCLEOBASE_CONTAINING_COMPOUND_METABOLIC_PROCESS	http://www.gsea-msigdb.org/gsea/msigdb/cards/GO_POSITIVE_REGULATION_OF_NUCLEOBASE_CONTAINING_COMPOUND_METABOLIC_PROCESS	256	1881	20847	1518	4.27796e-27	2.58027e-24	0.168643	3.12208e-24
GO_INTERSPECIES_INTERACTION_BETWEEN_ORGANISMS	http://www.gsea-msigdb.org/gsea/msigdb/cards/GO_INTERSPECIES_INTERACTION_BETWEEN_ORGANISMS	166	1881	20847	810	8.31226e-27	4.47081e-24	0.204938	5.43733e-24
GO_REGULATION_OF_CELL_CYCLE	http://www.gsea-msigdb.org/gsea/msigdb/cards/GO_REGULATION_OF_CELL_CYCLE	198	1881	20847	1062	2.32494e-26	1.02981e-23	0.186441	1.26735e-23
GO_PROTEIN_MODIFICATION_BY_SMALL_PROTEIN_CONJUGATION	http://www.gsea-msigdb.org/gsea/msigdb/cards/GO_PROTEIN_MODIFICATION_BY_SMALL_PROTEIN_CONJUGATION	168	1881	20847	832	2.30803e-26	1.02981e-23	0.201923	1.26735e-23
GO_POSITIVE_REGULATION_OF_RNA_METABOLIC_PROCESS	http://www.gsea-msigdb.org/gsea/msigdb/cards/GO_POSITIVE_REGULATION_OF_RNA_METABOLIC_PROCESS	237	1881	20847	1376	2.24289e-26	1.02981e-23	0.172238	1.26735e-23
GO_CHROMOSOME_ORGANIZATION	http://www.gsea-msigdb.org/gsea/msigdb/cards/GO_CHROMOSOME_ORGANIZATION	196	1881	20847	1048	2.86018e-26	1.19651e-23	0.187023	1.47705e-23
GO_RESPONSE_TO_ENDOGENOUS_STIMULUS	http://www.gsea-msigdb.org/gsea/msigdb/cards/GO_RESPONSE_TO_ENDOGENOUS_STIMULUS	230	1881	20847	1322	3.29016e-26	1.30394e-23	0.173979	1.61415e-23
GO_CELLULAR_MACROMOLECULE_LOCALIZATION	http://www.gsea-msigdb.org/gsea/msigdb/cards/GO_CELLULAR_MACROMOLECULE_LOCALIZATION	277	1881	20847	1720	4.29268e-26	1.61619e-23	0.161047	2.0057e-23
REACTOME_POST_TRANSLATIONAL_PROTEIN_MODIFICATION	http://www.gsea-msigdb.org/gsea/msigdb/cards/REACTOME_POST_TRANSLATIONAL_PROTEIN_MODIFICATION	217	1881	20847	1227	1.09938e-25	1.22691e-22	0.176854	4.90324e-23
REACTOME_DISEASE	http://www.gsea-msigdb.org/gsea/msigdb/cards/REACTOME_DISEASE	206	1881	20847	1142	1.66313e-25	1.23737e-22	0.180385	7.09505e-23
GO_REGULATION_OF_CELL_DIFFERENTIATION	http://www.gsea-msigdb.org/gsea/msigdb/cards/GO_REGULATION_OF_CELL_DIFFERENTIATION	244	1881	20847	1457	2.33736e-25	8.05422e-23	0.167467	9.23568e-23
GO_CELLULAR_RESPONSE_TO_ENDOGENOUS_STIMULUS	http://www.gsea-msigdb.org/gsea/msigdb/cards/GO_CELLULAR_RESPONSE_TO_ENDOGENOUS_STIMULUS	204	1881	20847	1129	2.35316e-25	8.05422e-23	0.180691	9.23568e-23
GO_REGULATION_OF_CELLULAR_CATABOLIC_PROCESS	http://www.gsea-msigdb.org/gsea/msigdb/cards/GO_REGULATION_OF_CELLULAR_CATABOLIC_PROCESS	155	1881	20847	755	3.76567e-25	1.23285e-22	0.205298	1.42111e-22
HALLMARK_OXIDATIVE_PHOSPHORYLATION	http://www.gsea-msigdb.org/gsea/msigdb/cards/HALLMARK_OXIDATIVE_PHOSPHORYLATION	67	1881	20847	188	4.10252e-25	2.05126e-23	0.356383	1.49088e-22
GO_PEPTIDYL_AMINO_ACID_MODIFICATION	http://www.gsea-msigdb.org/gsea/msigdb/cards/GO_PEPTIDYL_AMINO_ACID_MODIFICATION	196	1881	20847	1071	4.59597e-25	1.43128e-22	0.183007	1.60779e-22
GO_REGULATION_OF_CATABOLIC_PROCESS	http://www.gsea-msigdb.org/gsea/msigdb/cards/GO_REGULATION_OF_CATABOLIC_PROCESS	173	1881	20847	892	4.75194e-25	1.43128e-22	0.193946	1.60779e-22
REACTOME_DISEASES_OF_SIGNAL_TRANSDUCTION_BY_GROWTH_FACTOR_RECEPTORS_AND_SECOND_MESSENGERS	http://www.gsea-msigdb.org/gsea/msigdb/cards/REACTOME_DISEASES_OF_SIGNAL_TRANSDUCTION_BY_GROWTH_FACTOR_RECEPTORS_AND_SECOND_MESSENGERS	94	1881	20847	342	6.0912e-25	3.39889e-22	0.274854	1.99223e-22
REACTOME_RNA_POLYMERASE_II_TRANSCRIPTION	http://www.gsea-msigdb.org/gsea/msigdb/cards/REACTOME_RNA_POLYMERASE_II_TRANSCRIPTION	194	1881	20847	1066	1.65361e-24	7.38172e-22	0.181989	5.23394e-22
GO_CHROMATIN_ORGANIZATION	http://www.gsea-msigdb.org/gsea/msigdb/cards/GO_CHROMATIN_ORGANIZATION	140	1881	20847	659	2.82989e-24	8.19581e-22	0.212443	8.67716e-22
GO_POSITIVE_REGULATION_OF_PROTEIN_METABOLIC_PROCESS	http://www.gsea-msigdb.org/gsea/msigdb/cards/GO_POSITIVE_REGULATION_OF_PROTEIN_METABOLIC_PROCESS	232	1881	20847	1382	3.02924e-24	8.44823e-22	0.167873	9.00695e-22
GO_PEPTIDE_METABOLIC_PROCESS	http://www.gsea-msigdb.org/gsea/msigdb/cards/GO_PEPTIDE_METABOLIC_PROCESS	143	1881	20847	698	3.62158e-23	9.73947e-21	0.204871	1.04515e-20
REACTOME_INNATE_IMMUNE_SYSTEM	http://www.gsea-msigdb.org/gsea/msigdb/cards/REACTOME_INNATE_IMMUNE_SYSTEM	157	1881	20847	805	4.82042e-23	1.7932e-20	0.195031	1.35137e-20
REACTOME_NERVOUS_SYSTEM_DEVELOPMENT	http://www.gsea-msigdb.org/gsea/msigdb/cards/REACTOME_NERVOUS_SYSTEM_DEVELOPMENT	113	1881	20847	497	3.04633e-22	9.71344e-20	0.227364	8.30294e-20
GO_NEGATIVE_REGULATION_OF_BIOSYNTHETIC_PROCESS	http://www.gsea-msigdb.org/gsea/msigdb/cards/GO_NEGATIVE_REGULATION_OF_BIOSYNTHETIC_PROCESS	215	1881	20847	1289	4.1079e-22	1.06664e-19	0.166796	1.08937e-19
GO_ORGANONITROGEN_COMPOUND_BIOSYNTHETIC_PROCESS	http://www.gsea-msigdb.org/gsea/msigdb/cards/GO_ORGANONITROGEN_COMPOUND_BIOSYNTHETIC_PROCESS	242	1881	20847	1520	4.69697e-22	1.17894e-19	0.159211	1.21281e-19
GO_MRNA_METABOLIC_PROCESS	http://www.gsea-msigdb.org/gsea/msigdb/cards/GO_MRNA_METABOLIC_PROCESS	147	1881	20847	748	5.93137e-22	1.44075e-19	0.196524	1.49227e-19
GO_ENZYME_LINKED_RECEPTOR_PROTEIN_SIGNALING_PATHWAY	http://www.gsea-msigdb.org/gsea/msigdb/cards/GO_ENZYME_LINKED_RECEPTOR_PROTEIN_SIGNALING_PATHWAY	160	1881	20847	851	9.03784e-22	2.12672e-19	0.188014	2.21698e-19
GO_POSITIVE_REGULATION_OF_TRANSCRIPTION_BY_RNA_POLYMERASE_II	http://www.gsea-msigdb.org/gsea/msigdb/cards/GO_POSITIVE_REGULATION_OF_TRANSCRIPTION_BY_RNA_POLYMERASE_II	168	1881	20847	920	1.91479e-21	4.36921e-19	0.182609	4.58243e-19
GO_REGULATION_OF_ORGANELLE_ORGANIZATION	http://www.gsea-msigdb.org/gsea/msigdb/cards/GO_REGULATION_OF_ORGANELLE_ORGANIZATION	194	1881	20847	1136	3.61335e-21	8.00251e-19	0.170775	8.44148e-19
GO_POSITIVE_REGULATION_OF_CATALYTIC_ACTIVITY	http://www.gsea-msigdb.org/gsea/msigdb/cards/GO_POSITIVE_REGULATION_OF_CATALYTIC_ACTIVITY	198	1881	20847	1173	5.37649e-21	1.15671e-18	0.168798	1.22684e-18
GO_INTRACELLULAR_PROTEIN_TRANSPORT	http://www.gsea-msigdb.org/gsea/msigdb/cards/GO_INTRACELLULAR_PROTEIN_TRANSPORT	180	1881	20847	1026	5.80969e-21	1.18235e-18	0.175439	1.26677e-18
GO_POSITIVE_REGULATION_OF_SIGNALING	http://www.gsea-msigdb.org/gsea/msigdb/cards/GO_POSITIVE_REGULATION_OF_SIGNALING	237	1881	20847	1505	5.77957e-21	1.18235e-18	0.157475	1.26677e-18
GO_NEGATIVE_REGULATION_OF_NUCLEOBASE_CONTAINING_COMPOUND_METABOLIC_PROCESS	http://www.gsea-msigdb.org/gsea/msigdb/cards/GO_NEGATIVE_REGULATION_OF_NUCLEOBASE_CONTAINING_COMPOUND_METABOLIC_PROCESS	197	1881	20847	1174	1.36662e-20	2.70807e-18	0.167802	2.91507e-18
GO_POSITIVE_REGULATION_OF_MOLECULAR_FUNCTION	http://www.gsea-msigdb.org/gsea/msigdb/cards/GO_POSITIVE_REGULATION_OF_MOLECULAR_FUNCTION	231	1881	20847	1465	1.65477e-20	3.19498e-18	0.157679	3.4546e-18
GO_NEGATIVE_REGULATION_OF_RESPONSE_TO_STIMULUS	http://www.gsea-msigdb.org/gsea/msigdb/cards/GO_NEGATIVE_REGULATION_OF_RESPONSE_TO_STIMULUS	218	1881	20847	1359	2.80958e-20	5.28903e-18	0.160412	5.74324e-18
GO_MITOTIC_CELL_CYCLE	http://www.gsea-msigdb.org/gsea/msigdb/cards/GO_MITOTIC_CELL_CYCLE	166	1881	20847	928	2.97718e-20	5.46785e-18	0.178879	5.96166e-18
GO_NEGATIVE_REGULATION_OF_SIGNALING	http://www.gsea-msigdb.org/gsea/msigdb/cards/GO_NEGATIVE_REGULATION_OF_SIGNALING	192	1881	20847	1143	3.93616e-20	7.05698e-18	0.167979	7.72432e-18
GO_POSITIVE_REGULATION_OF_CELLULAR_COMPONENT_ORGANIZATION	http://www.gsea-msigdb.org/gsea/msigdb/cards/GO_POSITIVE_REGULATION_OF_CELLULAR_COMPONENT_ORGANIZATION	181	1881	20847	1055	5.30175e-20	9.21429e-18	0.171564	1.01595e-17
GO_CELL_CYCLE_PROCESS	http://www.gsea-msigdb.org/gsea/msigdb/cards/GO_CELL_CYCLE_PROCESS	202	1881	20847	1230	5.38418e-20	9.21429e-18	0.164228	1.01595e-17
GO_COVALENT_CHROMATIN_MODIFICATION	http://www.gsea-msigdb.org/gsea/msigdb/cards/GO_COVALENT_CHROMATIN_MODIFICATION	97	1881	20847	418	6.56266e-20	1.09815e-17	0.232057	1.21496e-17
GO_PEPTIDE_BIOSYNTHETIC_PROCESS	http://www.gsea-msigdb.org/gsea/msigdb/cards/GO_PEPTIDE_BIOSYNTHETIC_PROCESS	120	1881	20847	582	7.95596e-20	1.30236e-17	0.206186	1.44563e-17
GO_REGULATION_OF_CELL_CYCLE_PROCESS	http://www.gsea-msigdb.org/gsea/msigdb/cards/GO_REGULATION_OF_CELL_CYCLE_PROCESS	134	1881	20847	690	1.27515e-19	2.04295e-17	0.194203	2.27486e-17
GO_EMBRYO_DEVELOPMENT	http://www.gsea-msigdb.org/gsea/msigdb/cards/GO_EMBRYO_DEVELOPMENT	149	1881	20847	807	1.46062e-19	2.29134e-17	0.184634	2.55921e-17
REACTOME_CHROMATIN_MODIFYING_ENZYMES	http://www.gsea-msigdb.org/gsea/msigdb/cards/REACTOME_CHROMATIN_MODIFYING_ENZYMES	66	1881	20847	227	2.71249e-19	7.56784e-17	0.290749	4.66928e-17
GO_NEGATIVE_REGULATION_OF_RNA_BIOSYNTHETIC_PROCESS	http://www.gsea-msigdb.org/gsea/msigdb/cards/GO_NEGATIVE_REGULATION_OF_RNA_BIOSYNTHETIC_PROCESS	173	1881	20847	1009	4.06779e-19	6.25112e-17	0.171457	6.88158e-17
GO_CELL_CELL_SIGNALING_BY_WNT	http://www.gsea-msigdb.org/gsea/msigdb/cards/GO_CELL_CELL_SIGNALING_BY_WNT	100	1881	20847	450	4.5721e-19	6.88559e-17	0.222222	7.60364e-17
GO_AMIDE_BIOSYNTHETIC_PROCESS	http://www.gsea-msigdb.org/gsea/msigdb/cards/GO_AMIDE_BIOSYNTHETIC_PROCESS	135	1881	20847	708	4.82317e-19	7.12127e-17	0.190678	7.88749e-17
GO_CELLULAR_AMIDE_METABOLIC_PROCESS	http://www.gsea-msigdb.org/gsea/msigdb/cards/GO_CELLULAR_AMIDE_METABOLIC_PROCESS	162	1881	20847	924	6.64909e-19	9.62839e-17	0.175325	1.06952e-16
GO_PROTEIN_MODIFICATION_BY_SMALL_PROTEIN_REMOVAL	http://www.gsea-msigdb.org/gsea/msigdb/cards/GO_PROTEIN_MODIFICATION_BY_SMALL_PROTEIN_REMOVAL	72	1881	20847	268	8.58203e-19	1.2193e-16	0.268657	1.35817e-16
GO_RESPONSE_TO_OXYGEN_CONTAINING_COMPOUND	http://www.gsea-msigdb.org/gsea/msigdb/cards/GO_RESPONSE_TO_OXYGEN_CONTAINING_COMPOUND	207	1881	20847	1307	1.25901e-18	1.75562e-16	0.158378	1.96086e-16
GO_REGULATION_OF_RESPONSE_TO_STRESS	http://www.gsea-msigdb.org/gsea/msigdb/cards/GO_REGULATION_OF_RESPONSE_TO_STRESS	198	1881	20847	1232	1.52504e-18	2.08792e-16	0.160714	2.33808e-16
GO_SIGNAL_TRANSDUCTION_BY_PROTEIN_PHOSPHORYLATION	http://www.gsea-msigdb.org/gsea/msigdb/cards/GO_SIGNAL_TRANSDUCTION_BY_PROTEIN_PHOSPHORYLATION	139	1881	20847	753	2.66493e-18	3.58338e-16	0.184595	4.02281e-16
REACTOME_TRANSLATION	http://www.gsea-msigdb.org/gsea/msigdb/cards/REACTOME_TRANSLATION	70	1881	20847	262	3.62881e-18	8.99946e-16	0.267176	5.39484e-16
GO_REGULATION_OF_INTRACELLULAR_SIGNAL_TRANSDUCTION	http://www.gsea-msigdb.org/gsea/msigdb/cards/GO_REGULATION_OF_INTRACELLULAR_SIGNAL_TRANSDUCTION	232	1881	20847	1542	4.9158e-18	6.49403e-16	0.150454	7.19908e-16
REACTOME_PTEN_REGULATION	http://www.gsea-msigdb.org/gsea/msigdb/cards/REACTOME_PTEN_REGULATION	48	1881	20847	138	6.97959e-18	1.55784e-15	0.347826	1.00711e-15
REACTOME_MAPK_FAMILY_SIGNALING_CASCADES	http://www.gsea-msigdb.org/gsea/msigdb/cards/REACTOME_MAPK_FAMILY_SIGNALING_CASCADES	68	1881	20847	253	7.79908e-18	1.5825e-15	0.268775	1.10905e-15
GO_NEUROGENESIS	http://www.gsea-msigdb.org/gsea/msigdb/cards/GO_NEUROGENESIS	203	1881	20847	1296	9.78426e-18	1.27027e-15	0.156636	1.37147e-15
GO_CELL_SURFACE_RECEPTOR_SIGNALING_PATHWAY_INVOLVED_IN_CELL_CELL_SIGNALING	http://www.gsea-msigdb.org/gsea/msigdb/cards/GO_CELL_SURFACE_RECEPTOR_SIGNALING_PATHWAY_INVOLVED_IN_CELL_CELL_SIGNALING	108	1881	20847	528	1.08677e-17	1.38702e-15	0.204545	1.50189e-15
GO_PROTEIN_CONTAINING_COMPLEX_ASSEMBLY	http://www.gsea-msigdb.org/gsea/msigdb/cards/GO_PROTEIN_CONTAINING_COMPLEX_ASSEMBLY	227	1881	20847	1508	1.11683e-17	1.40162e-15	0.150531	1.52199e-15
GO_REGULATION_OF_PROTEIN_LOCALIZATION	http://www.gsea-msigdb.org/gsea/msigdb/cards/GO_REGULATION_OF_PROTEIN_LOCALIZATION	150	1881	20847	854	1.22672e-17	1.51429e-15	0.175644	1.64884e-15
GO_REGULATION_OF_HYDROLASE_ACTIVITY	http://www.gsea-msigdb.org/gsea/msigdb/cards/GO_REGULATION_OF_HYDROLASE_ACTIVITY	169	1881	20847	1010	1.26017e-17	1.5305e-15	0.167327	1.67092e-15
GO_REGULATION_OF_PROTEIN_MODIFICATION_PROCESS	http://www.gsea-msigdb.org/gsea/msigdb/cards/GO_REGULATION_OF_PROTEIN_MODIFICATION_PROCESS	226	1881	20847	1501	1.29487e-17	1.54768e-15	0.150566	1.69404e-15
GO_PROTEIN_LOCALIZATION_TO_ORGANELLE	http://www.gsea-msigdb.org/gsea/msigdb/cards/GO_PROTEIN_LOCALIZATION_TO_ORGANELLE	149	1881	20847	847	1.3771e-17	1.62024e-15	0.175915	1.77791e-15
REACTOME_CELLULAR_RESPONSES_TO_EXTERNAL_STIMULI	http://www.gsea-msigdb.org/gsea/msigdb/cards/REACTOME_CELLULAR_RESPONSES_TO_EXTERNAL_STIMULI	105	1881	20847	508	1.44759e-17	2.69251e-15	0.206693	1.84464e-15
REACTOME_METABOLISM_OF_RNA	http://www.gsea-msigdb.org/gsea/msigdb/cards/REACTOME_METABOLISM_OF_RNA	120	1881	20847	621	1.67121e-17	2.86934e-15	0.193237	2.1023e-15
GO_REGULATION_OF_MITOTIC_CELL_CYCLE	http://www.gsea-msigdb.org/gsea/msigdb/cards/GO_REGULATION_OF_MITOTIC_CELL_CYCLE	115	1881	20847	585	2.13524e-17	2.4736e-15	0.196581	2.65202e-15
GO_REGULATION_OF_ANATOMICAL_STRUCTURE_MORPHOGENESIS	http://www.gsea-msigdb.org/gsea/msigdb/cards/GO_REGULATION_OF_ANATOMICAL_STRUCTURE_MORPHOGENESIS	155	1881	20847	900	2.17377e-17	2.48008e-15	0.172222	2.66613e-15
GO_REGULATION_OF_CELLULAR_LOCALIZATION	http://www.gsea-msigdb.org/gsea/msigdb/cards/GO_REGULATION_OF_CELLULAR_LOCALIZATION	130	1881	20847	701	2.39084e-17	2.68701e-15	0.185449	2.89616e-15
GO_EPITHELIUM_DEVELOPMENT	http://www.gsea-msigdb.org/gsea/msigdb/cards/GO_EPITHELIUM_DEVELOPMENT	154	1881	20847	895	3.02126e-17	3.3456e-15	0.172067	3.6152e-15
GO_REGULATION_OF_CELLULAR_PROTEIN_LOCALIZATION	http://www.gsea-msigdb.org/gsea/msigdb/cards/GO_REGULATION_OF_CELLULAR_PROTEIN_LOCALIZATION	101	1881	20847	486	4.1318e-17	4.50905e-15	0.207819	4.88449e-15
GO_RESPONSE_TO_HORMONE	http://www.gsea-msigdb.org/gsea/msigdb/cards/GO_RESPONSE_TO_HORMONE	138	1881	20847	769	4.22702e-17	4.54706e-15	0.179454	4.93756e-15
GO_REGULATION_OF_TRANSFERASE_ACTIVITY	http://www.gsea-msigdb.org/gsea/msigdb/cards/GO_REGULATION_OF_TRANSFERASE_ACTIVITY	144	1881	20847	818	4.68874e-17	4.97271e-15	0.176039	5.41247e-15
GO_CANONICAL_WNT_SIGNALING_PATHWAY	http://www.gsea-msigdb.org/gsea/msigdb/cards/GO_CANONICAL_WNT_SIGNALING_PATHWAY	72	1881	20847	287	5.00928e-17	5.23887e-15	0.250871	5.71523e-15
GO_PROTEASOMAL_PROTEIN_CATABOLIC_PROCESS	http://www.gsea-msigdb.org/gsea/msigdb/cards/GO_PROTEASOMAL_PROTEIN_CATABOLIC_PROCESS	96	1881	20847	453	6.63547e-17	6.84453e-15	0.211921	7.48359e-15
REACTOME_INTRACELLULAR_SIGNALING_BY_SECOND_MESSENGERS	http://www.gsea-msigdb.org/gsea/msigdb/cards/REACTOME_INTRACELLULAR_SIGNALING_BY_SECOND_MESSENGERS	71	1881	20847	282	6.73255e-17	1.07336e-14	0.251773	7.50679e-15
GO_LOCOMOTION	http://www.gsea-msigdb.org/gsea/msigdb/cards/GO_LOCOMOTION	213	1881	20847	1415	1.30043e-16	1.32327e-14	0.15053	1.43368e-14
GO_SECRETION	http://www.gsea-msigdb.org/gsea/msigdb/cards/GO_SECRETION	200	1881	20847	1301	1.34312e-16	1.34849e-14	0.153728	1.4643e-14
GO_IMMUNE_SYSTEM_DEVELOPMENT	http://www.gsea-msigdb.org/gsea/msigdb/cards/GO_IMMUNE_SYSTEM_DEVELOPMENT	138	1881	20847	785	2.46607e-16	2.44336e-14	0.175796	2.65902e-14
REACTOME_TRANSCRIPTIONAL_REGULATION_BY_RUNX1	http://www.gsea-msigdb.org/gsea/msigdb/cards/REACTOME_TRANSCRIPTIONAL_REGULATION_BY_RUNX1	55	1881	20847	190	3.24381e-16	4.82679e-14	0.289474	3.4596e-14
GO_CELLULAR_RESPONSE_TO_OXYGEN_LEVELS	http://www.gsea-msigdb.org/gsea/msigdb/cards/GO_CELLULAR_RESPONSE_TO_OXYGEN_LEVELS	58	1881	20847	208	3.33448e-16	3.26086e-14	0.278846	3.51806e-14
GO_CIRCULATORY_SYSTEM_DEVELOPMENT	http://www.gsea-msigdb.org/gsea/msigdb/cards/GO_CIRCULATORY_SYSTEM_DEVELOPMENT	150	1881	20847	888	4.19671e-16	4.05144e-14	0.168919	4.38066e-14
REACTOME_INFECTIOUS_DISEASE	http://www.gsea-msigdb.org/gsea/msigdb/cards/REACTOME_INFECTIOUS_DISEASE	112	1881	20847	588	6.01906e-16	8.39659e-14	0.190476	6.21674e-14
GO_EXOCYTOSIS	http://www.gsea-msigdb.org/gsea/msigdb/cards/GO_EXOCYTOSIS	133	1881	20847	756	8.32792e-16	7.93787e-14	0.175926	8.51182e-14
GO_REGULATION_OF_KINASE_ACTIVITY	http://www.gsea-msigdb.org/gsea/msigdb/cards/GO_REGULATION_OF_KINASE_ACTIVITY	129	1881	20847	726	1.04696e-15	9.8545e-14	0.177686	1.05905e-13
REACTOME_SIGNALING_BY_RECEPTOR_TYROSINE_KINASES	http://www.gsea-msigdb.org/gsea/msigdb/cards/REACTOME_SIGNALING_BY_RECEPTOR_TYROSINE_KINASES	92	1881	20847	444	1.29951e-15	1.70618e-13	0.207207	1.3011e-13
GO_LEUKOCYTE_MEDIATED_IMMUNITY	http://www.gsea-msigdb.org/gsea/msigdb/cards/GO_LEUKOCYTE_MEDIATED_IMMUNITY	114	1881	20847	610	1.35395e-15	1.25867e-13	0.186885	1.34191e-13
GO_NEGATIVE_REGULATION_OF_PROTEIN_METABOLIC_PROCESS	http://www.gsea-msigdb.org/gsea/msigdb/cards/GO_NEGATIVE_REGULATION_OF_PROTEIN_METABOLIC_PROCESS	152	1881	20847	918	1.55659e-15	1.4294e-13	0.165577	1.52732e-13
REACTOME_SIGNALING_BY_WNT	http://www.gsea-msigdb.org/gsea/msigdb/cards/REACTOME_SIGNALING_BY_WNT	66	1881	20847	266	1.81658e-15	2.134e-13	0.24812	1.74747e-13
REACTOME_SIGNALING_BY_ROBO_RECEPTORS	http://www.gsea-msigdb.org/gsea/msigdb/cards/REACTOME_SIGNALING_BY_ROBO_RECEPTORS	53	1881	20847	185	1.8155e-15	2.134e-13	0.286486	1.74747e-13
GO_IMMUNE_EFFECTOR_PROCESS	http://www.gsea-msigdb.org/gsea/msigdb/cards/GO_IMMUNE_EFFECTOR_PROCESS	152	1881	20847	921	2.07297e-15	1.87551e-13	0.165038	1.97476e-13
GO_CELL_CELL_SIGNALING	http://www.gsea-msigdb.org/gsea/msigdb/cards/GO_CELL_CELL_SIGNALING	191	1881	20847	1256	2.11288e-15	1.87551e-13	0.15207	1.97839e-13
GO_POSITIVE_REGULATION_OF_MULTICELLULAR_ORGANISMAL_PROCESS	http://www.gsea-msigdb.org/gsea/msigdb/cards/GO_POSITIVE_REGULATION_OF_MULTICELLULAR_ORGANISMAL_PROCESS	204	1881	20847	1371	2.11711e-15	1.87551e-13	0.148796	1.97839e-13
REACTOME_ADAPTIVE_IMMUNE_SYSTEM	http://www.gsea-msigdb.org/gsea/msigdb/cards/REACTOME_ADAPTIVE_IMMUNE_SYSTEM	115	1881	20847	623	2.52816e-15	2.82142e-13	0.184591	2.34022e-13
GO_REGULATION_OF_PROTEOLYSIS	http://www.gsea-msigdb.org/gsea/msigdb/cards/GO_REGULATION_OF_PROTEOLYSIS	109	1881	20847	577	2.70528e-15	2.36869e-13	0.188908	2.48077e-13
GO_POSTTRANSCRIPTIONAL_REGULATION_OF_GENE_EXPRESSION	http://www.gsea-msigdb.org/gsea/msigdb/cards/GO_POSTTRANSCRIPTIONAL_REGULATION_OF_GENE_EXPRESSION	106	1881	20847	555	3.07927e-15	2.66516e-13	0.190991	2.79757e-13
GO_REGULATION_OF_CELLULAR_RESPONSE_TO_STRESS	http://www.gsea-msigdb.org/gsea/msigdb/cards/GO_REGULATION_OF_CELLULAR_RESPONSE_TO_STRESS	118	1881	20847	649	3.36497e-15	2.87934e-13	0.181818	3.02909e-13
GO_REGULATION_OF_CELL_DEATH	http://www.gsea-msigdb.org/gsea/msigdb/cards/GO_REGULATION_OF_CELL_DEATH	203	1881	20847	1369	3.58523e-15	3.03335e-13	0.148283	3.19803e-13
GO_REGULATION_OF_WNT_SIGNALING_PATHWAY	http://www.gsea-msigdb.org/gsea/msigdb/cards/GO_REGULATION_OF_WNT_SIGNALING_PATHWAY	73	1881	20847	317	4.08166e-15	3.41499e-13	0.230284	3.60804e-13
REACTOME_NEUTROPHIL_DEGRANULATION	http://www.gsea-msigdb.org/gsea/msigdb/cards/REACTOME_NEUTROPHIL_DEGRANULATION	84	1881	20847	396	5.63448e-15	5.92832e-13	0.212121	4.93621e-13
GO_RNA_PROCESSING	http://www.gsea-msigdb.org/gsea/msigdb/cards/GO_RNA_PROCESSING	141	1881	20847	840	5.72328e-15	4.73585e-13	0.167857	4.96963e-13
REACTOME_DEUBIQUITINATION	http://www.gsea-msigdb.org/gsea/msigdb/cards/REACTOME_DEUBIQUITINATION	62	1881	20847	246	5.94223e-15	5.92832e-13	0.252033	5.11449e-13
REACTOME_FLT3_SIGNALING	http://www.gsea-msigdb.org/gsea/msigdb/cards/REACTOME_FLT3_SIGNALING	59	1881	20847	227	6.10893e-15	5.92832e-13	0.259912	5.21225e-13
GO_RESPONSE_TO_NITROGEN_COMPOUND	http://www.gsea-msigdb.org/gsea/msigdb/cards/GO_RESPONSE_TO_NITROGEN_COMPOUND	148	1881	20847	901	7.42904e-15	6.0805e-13	0.164262	6.28394e-13
GO_REGULATION_OF_PHOSPHORUS_METABOLIC_PROCESS	http://www.gsea-msigdb.org/gsea/msigdb/cards/GO_REGULATION_OF_PHOSPHORUS_METABOLIC_PROCESS	210	1881	20847	1443	8.26543e-15	6.69233e-13	0.14553	6.93166e-13
GO_CELLULAR_RESPONSE_TO_OXYGEN_CONTAINING_COMPOUND	http://www.gsea-msigdb.org/gsea/msigdb/cards/GO_CELLULAR_RESPONSE_TO_OXYGEN_CONTAINING_COMPOUND	152	1881	20847	936	8.4346e-15	6.75665e-13	0.162393	7.01358e-13
GO_NEURON_DIFFERENTIATION	http://www.gsea-msigdb.org/gsea/msigdb/cards/GO_NEURON_DIFFERENTIATION	170	1881	20847	1090	8.59581e-15	6.81331e-13	0.155963	7.08757e-13
GO_CELL_ACTIVATION	http://www.gsea-msigdb.org/gsea/msigdb/cards/GO_CELL_ACTIVATION	168	1881	20847	1073	8.79452e-15	6.85814e-13	0.15657	7.16399e-13
GO_POSITIVE_REGULATION_OF_HYDROLASE_ACTIVITY	http://www.gsea-msigdb.org/gsea/msigdb/cards/GO_POSITIVE_REGULATION_OF_HYDROLASE_ACTIVITY	113	1881	20847	618	8.83452e-15	6.85814e-13	0.182848	7.16399e-13
GO_REGULATION_OF_DNA_TEMPLATED_TRANSCRIPTION_IN_RESPONSE_TO_STRESS	http://www.gsea-msigdb.org/gsea/msigdb/cards/GO_REGULATION_OF_DNA_TEMPLATED_TRANSCRIPTION_IN_RESPONSE_TO_STRESS	40	1881	20847	118	1.05019e-14	8.0693e-13	0.338983	8.44626e-13
GO_CELLULAR_COMPONENT_DISASSEMBLY	http://www.gsea-msigdb.org/gsea/msigdb/cards/GO_CELLULAR_COMPONENT_DISASSEMBLY	95	1881	20847	482	1.18371e-14	9.00338e-13	0.197095	9.44274e-13
GO_CELLULAR_RESPONSE_TO_HORMONE_STIMULUS	http://www.gsea-msigdb.org/gsea/msigdb/cards/GO_CELLULAR_RESPONSE_TO_HORMONE_STIMULUS	104	1881	20847	551	1.26925e-14	9.55748e-13	0.188748	1.00435e-12
REACTOME_MITOTIC_METAPHASE_AND_ANAPHASE	http://www.gsea-msigdb.org/gsea/msigdb/cards/REACTOME_MITOTIC_METAPHASE_AND_ANAPHASE	58	1881	20847	226	1.89539e-14	1.76271e-12	0.256637	1.4878e-12
GO_MYELOID_LEUKOCYTE_MEDIATED_IMMUNITY	http://www.gsea-msigdb.org/gsea/msigdb/cards/GO_MYELOID_LEUKOCYTE_MEDIATED_IMMUNITY	91	1881	20847	456	2.00445e-14	1.49441e-12	0.199561	1.56093e-12
GO_REGULATION_OF_MRNA_METABOLIC_PROCESS	http://www.gsea-msigdb.org/gsea/msigdb/cards/GO_REGULATION_OF_MRNA_METABOLIC_PROCESS	69	1881	20847	300	2.46945e-14	1.82304e-12	0.23	1.90789e-12
REACTOME_CLASS_I_MHC_MEDIATED_ANTIGEN_PROCESSING_PRESENTATION	http://www.gsea-msigdb.org/gsea/msigdb/cards/REACTOME_CLASS_I_MHC_MEDIATED_ANTIGEN_PROCESSING_PRESENTATION	76	1881	20847	350	3.10096e-14	2.76854e-12	0.217143	2.37708e-12
GO_CELLULAR_COMPONENT_MORPHOGENESIS	http://www.gsea-msigdb.org/gsea/msigdb/cards/GO_CELLULAR_COMPONENT_MORPHOGENESIS	152	1881	20847	952	3.57744e-14	2.61535e-12	0.159664	2.72108e-12
GO_REGULATION_OF_PHOSPHORYLATION	http://www.gsea-msigdb.org/gsea/msigdb/cards/GO_REGULATION_OF_PHOSPHORYLATION	190	1881	20847	1284	3.70905e-14	2.68549e-12	0.147975	2.79947e-12
GO_CELL_MOTILITY	http://www.gsea-msigdb.org/gsea/msigdb/cards/GO_CELL_MOTILITY	184	1881	20847	1233	4.43311e-14	3.17917e-12	0.14923	3.32043e-12
GO_REGULATION_OF_TRANSCRIPTION_FROM_RNA_POLYMERASE_II_PROMOTER_IN_RESPONSE_TO_HYPOXIA	http://www.gsea-msigdb.org/gsea/msigdb/cards/GO_REGULATION_OF_TRANSCRIPTION_FROM_RNA_POLYMERASE_II_PROMOTER_IN_RESPONSE_TO_HYPOXIA	31	1881	20847	77	4.73854e-14	3.36615e-12	0.402597	3.52231e-12
GO_ANTIGEN_PROCESSING_AND_PRESENTATION_OF_PEPTIDE_ANTIGEN_VIA_MHC_CLASS_I	http://www.gsea-msigdb.org/gsea/msigdb/cards/GO_ANTIGEN_PROCESSING_AND_PRESENTATION_OF_PEPTIDE_ANTIGEN_VIA_MHC_CLASS_I	33	1881	20847	87	5.59637e-14	3.93838e-12	0.37931	4.12869e-12
REACTOME_MEMBRANE_TRAFFICKING	http://www.gsea-msigdb.org/gsea/msigdb/cards/REACTOME_MEMBRANE_TRAFFICKING	105	1881	20847	572	6.21736e-14	5.33736e-12	0.183566	4.55259e-12
GO_RESPONSE_TO_GROWTH_FACTOR	http://www.gsea-msigdb.org/gsea/msigdb/cards/GO_RESPONSE_TO_GROWTH_FACTOR	107	1881	20847	588	6.43602e-14	4.48733e-12	0.181973	4.67779e-12
GO_TRANSMEMBRANE_RECEPTOR_PROTEIN_TYROSINE_KINASE_SIGNALING_PATHWAY	http://www.gsea-msigdb.org/gsea/msigdb/cards/GO_TRANSMEMBRANE_RECEPTOR_PROTEIN_TYROSINE_KINASE_SIGNALING_PATHWAY	108	1881	20847	596	6.52399e-14	4.50694e-12	0.181208	4.70687e-12
HALLMARK_MYC_TARGETS_V1	http://www.gsea-msigdb.org/gsea/msigdb/cards/HALLMARK_MYC_TARGETS_V1	51	1881	20847	188	6.74311e-14	1.68578e-12	0.271277	4.82944e-12
REACTOME_DEGRADATION_OF_BETA_CATENIN_BY_THE_DESTRUCTION_COMPLEX	http://www.gsea-msigdb.org/gsea/msigdb/cards/REACTOME_DEGRADATION_OF_BETA_CATENIN_BY_THE_DESTRUCTION_COMPLEX	32	1881	20847	83	7.87043e-14	6.50623e-12	0.385542	5.59599e-12
GO_TUBE_DEVELOPMENT	http://www.gsea-msigdb.org/gsea/msigdb/cards/GO_TUBE_DEVELOPMENT	137	1881	20847	836	9.51755e-14	6.5152e-12	0.163876	6.71843e-12
GO_REGULATION_OF_CELLULAR_COMPONENT_MOVEMENT	http://www.gsea-msigdb.org/gsea/msigdb/cards/GO_REGULATION_OF_CELLULAR_COMPONENT_MOVEMENT	135	1881	20847	820	1.02007e-13	6.91994e-12	0.164634	7.14924e-12
GO_ANIMAL_ORGAN_MORPHOGENESIS	http://www.gsea-msigdb.org/gsea/msigdb/cards/GO_ANIMAL_ORGAN_MORPHOGENESIS	136	1881	20847	829	1.08273e-13	7.27863e-12	0.164053	7.53454e-12
GO_CELL_ACTIVATION_INVOLVED_IN_IMMUNE_RESPONSE	http://www.gsea-msigdb.org/gsea/msigdb/cards/GO_CELL_ACTIVATION_INVOLVED_IN_IMMUNE_RESPONSE	104	1881	20847	569	1.09228e-13	7.27863e-12	0.182777	7.54749e-12
GO_PROTEIN_POLYUBIQUITINATION	http://www.gsea-msigdb.org/gsea/msigdb/cards/GO_PROTEIN_POLYUBIQUITINATION	68	1881	20847	302	1.13245e-13	7.48013e-12	0.225166	7.77035e-12
REACTOME_VESICLE_MEDIATED_TRANSPORT	http://www.gsea-msigdb.org/gsea/msigdb/cards/REACTOME_VESICLE_MEDIATED_TRANSPORT	108	1881	20847	602	1.28497e-13	1.02431e-11	0.179402	8.75566e-12
REACTOME_CYTOKINE_SIGNALING_IN_IMMUNE_SYSTEM	http://www.gsea-msigdb.org/gsea/msigdb/cards/REACTOME_CYTOKINE_SIGNALING_IN_IMMUNE_SYSTEM	117	1881	20847	676	1.55698e-13	1.19834e-11	0.173077	1.05359e-11
GO_POSITIVE_REGULATION_OF_MULTI_ORGANISM_PROCESS	http://www.gsea-msigdb.org/gsea/msigdb/cards/GO_POSITIVE_REGULATION_OF_MULTI_ORGANISM_PROCESS	87	1881	20847	442	1.70919e-13	1.11915e-11	0.196833	1.14867e-11
GO_RNA_CATABOLIC_PROCESS	http://www.gsea-msigdb.org/gsea/msigdb/cards/GO_RNA_CATABOLIC_PROCESS	75	1881	20847	354	1.74078e-13	1.13001e-11	0.211864	1.16194e-11
REACTOME_M_PHASE	http://www.gsea-msigdb.org/gsea/msigdb/cards/REACTOME_M_PHASE	77	1881	20847	369	1.90032e-13	1.41384e-11	0.208672	1.25986e-11
GO_POSITIVE_REGULATION_OF_CELLULAR_PROTEIN_LOCALIZATION	http://www.gsea-msigdb.org/gsea/msigdb/cards/GO_POSITIVE_REGULATION_OF_CELLULAR_PROTEIN_LOCALIZATION	67	1881	20847	300	2.58455e-13	1.66339e-11	0.223333	1.70198e-11
GO_NEGATIVE_REGULATION_OF_TRANSCRIPTION_BY_RNA_POLYMERASE_II	http://www.gsea-msigdb.org/gsea/msigdb/cards/GO_NEGATIVE_REGULATION_OF_TRANSCRIPTION_BY_RNA_POLYMERASE_II	119	1881	20847	698	2.79918e-13	1.78626e-11	0.170487	1.83104e-11
GO_POSITIVE_REGULATION_OF_CANONICAL_WNT_SIGNALING_PATHWAY	http://www.gsea-msigdb.org/gsea/msigdb/cards/GO_POSITIVE_REGULATION_OF_CANONICAL_WNT_SIGNALING_PATHWAY	40	1881	20847	129	2.97845e-13	1.88468e-11	0.310078	1.9354e-11
GO_REGULATION_OF_MULTI_ORGANISM_PROCESS	http://www.gsea-msigdb.org/gsea/msigdb/cards/GO_REGULATION_OF_MULTI_ORGANISM_PROCESS	110	1881	20847	628	3.83798e-13	2.40232e-11	0.175159	2.47564e-11
GO_POSITIVE_REGULATION_OF_WNT_SIGNALING_PATHWAY	http://www.gsea-msigdb.org/gsea/msigdb/cards/GO_POSITIVE_REGULATION_OF_WNT_SIGNALING_PATHWAY	45	1881	20847	159	3.8603e-13	2.40232e-11	0.283019	2.47564e-11
REACTOME_REGULATION_OF_RAS_BY_GAPS	http://www.gsea-msigdb.org/gsea/msigdb/cards/REACTOME_REGULATION_OF_RAS_BY_GAPS	28	1881	20847	68	4.05938e-13	2.92275e-11	0.411765	2.58641e-11
GO_EMBRYO_DEVELOPMENT_ENDING_IN_BIRTH_OR_EGG_HATCHING	http://www.gsea-msigdb.org/gsea/msigdb/cards/GO_EMBRYO_DEVELOPMENT_ENDING_IN_BIRTH_OR_EGG_HATCHING	96	1881	20847	518	4.22357e-13	2.60684e-11	0.185328	2.67366e-11
REACTOME_REGULATION_OF_EXPRESSION_OF_SLITS_AND_ROBOS	http://www.gsea-msigdb.org/gsea/msigdb/cards/REACTOME_REGULATION_OF_EXPRESSION_OF_SLITS_AND_ROBOS	42	1881	20847	142	4.57512e-13	3.19115e-11	0.295775	2.86465e-11
GO_POSITIVE_REGULATION_OF_TRANSFERASE_ACTIVITY	http://www.gsea-msigdb.org/gsea/msigdb/cards/GO_POSITIVE_REGULATION_OF_TRANSFERASE_ACTIVITY	100	1881	20847	550	4.58368e-13	2.8061e-11	0.181818	2.86465e-11
REACTOME_DEGRADATION_OF_AXIN	http://www.gsea-msigdb.org/gsea/msigdb/cards/REACTOME_DEGRADATION_OF_AXIN	25	1881	20847	55	4.84598e-13	3.27764e-11	0.454545	3.00941e-11
GO_REGULATION_OF_PROTEIN_CATABOLIC_PROCESS	http://www.gsea-msigdb.org/gsea/msigdb/cards/GO_REGULATION_OF_PROTEIN_CATABOLIC_PROCESS	74	1881	20847	354	5.12754e-13	3.11374e-11	0.20904	3.16424e-11
GO_REGULATION_OF_CELLULAR_COMPONENT_BIOGENESIS	http://www.gsea-msigdb.org/gsea/msigdb/cards/GO_REGULATION_OF_CELLULAR_COMPONENT_BIOGENESIS	133	1881	20847	821	5.31092e-13	3.1993e-11	0.161998	3.25692e-11
KEGG_PROTEASOME	http://www.gsea-msigdb.org/gsea/msigdb/cards/KEGG_PROTEASOME	22	1881	20847	43	5.81039e-13	3.72139e-11	0.511628	3.53444e-11
REACTOME_TCF_DEPENDENT_SIGNALING_IN_RESPONSE_TO_WNT	http://www.gsea-msigdb.org/gsea/msigdb/cards/REACTOME_TCF_DEPENDENT_SIGNALING_IN_RESPONSE_TO_WNT	48	1881	20847	179	5.83551e-13	3.72139e-11	0.268156	3.53444e-11
REACTOME_CELLULAR_RESPONSE_TO_HYPOXIA	http://www.gsea-msigdb.org/gsea/msigdb/cards/REACTOME_CELLULAR_RESPONSE_TO_HYPOXIA	29	1881	20847	74	7.03432e-13	4.36128e-11	0.391892	4.2344e-11
REACTOME_BETA_CATENIN_INDEPENDENT_WNT_SIGNALING	http://www.gsea-msigdb.org/gsea/msigdb/cards/REACTOME_BETA_CATENIN_INDEPENDENT_WNT_SIGNALING	41	1881	20847	138	7.35212e-13	4.43278e-11	0.297101	4.39872e-11
GO_REGULATION_OF_HEMATOPOIETIC_PROGENITOR_CELL_DIFFERENTIATION	http://www.gsea-msigdb.org/gsea/msigdb/cards/GO_REGULATION_OF_HEMATOPOIETIC_PROGENITOR_CELL_DIFFERENTIATION	30	1881	20847	79	7.49612e-13	4.47982e-11	0.379747	4.45769e-11
REACTOME_UCH_PROTEINASES	http://www.gsea-msigdb.org/gsea/msigdb/cards/REACTOME_UCH_PROTEINASES	32	1881	20847	89	7.54685e-13	4.43278e-11	0.359551	4.46083e-11
GO_TISSUE_MORPHOGENESIS	http://www.gsea-msigdb.org/gsea/msigdb/cards/GO_TISSUE_MORPHOGENESIS	98	1881	20847	541	9.91776e-13	5.88037e-11	0.181146	5.82713e-11
GO_POSITIVE_REGULATION_OF_KINASE_ACTIVITY	http://www.gsea-msigdb.org/gsea/msigdb/cards/GO_POSITIVE_REGULATION_OF_KINASE_ACTIVITY	90	1881	20847	480	1.17466e-12	6.91033e-11	0.1875	6.8606e-11
GO_REGULATION_OF_IMMUNE_SYSTEM_PROCESS	http://www.gsea-msigdb.org/gsea/msigdb/cards/GO_REGULATION_OF_IMMUNE_SYSTEM_PROCESS	170	1881	20847	1153	1.2722e-12	7.42607e-11	0.147441	7.38626e-11
GO_CELLULAR_RESPONSE_TO_DNA_DAMAGE_STIMULUS	http://www.gsea-msigdb.org/gsea/msigdb/cards/GO_CELLULAR_RESPONSE_TO_DNA_DAMAGE_STIMULUS	129	1881	20847	797	1.28713e-12	7.45546e-11	0.161857	7.42902e-11
GO_RESPONSE_TO_PEPTIDE	http://www.gsea-msigdb.org/gsea/msigdb/cards/GO_RESPONSE_TO_PEPTIDE	84	1881	20847	435	1.31956e-12	7.58493e-11	0.193103	7.57163e-11
GO_CELL_PROJECTION_ORGANIZATION	http://www.gsea-msigdb.org/gsea/msigdb/cards/GO_CELL_PROJECTION_ORGANIZATION	187	1881	20847	1307	1.37704e-12	7.85538e-11	0.143076	7.85553e-11
GO_CARDIOVASCULAR_SYSTEM_DEVELOPMENT	http://www.gsea-msigdb.org/gsea/msigdb/cards/GO_CARDIOVASCULAR_SYSTEM_DEVELOPMENT	104	1881	20847	592	1.42059e-12	8.0429e-11	0.175676	8.05714e-11
GO_NEGATIVE_REGULATION_OF_DEVELOPMENTAL_PROCESS	http://www.gsea-msigdb.org/gsea/msigdb/cards/GO_NEGATIVE_REGULATION_OF_DEVELOPMENTAL_PROCESS	123	1881	20847	748	1.45841e-12	8.19537e-11	0.164439	8.22407e-11
REACTOME_SIGNALING_BY_NOTCH	http://www.gsea-msigdb.org/gsea/msigdb/cards/REACTOME_SIGNALING_BY_NOTCH	50	1881	20847	196	1.52028e-12	8.7007e-11	0.255102	8.52401e-11
REACTOME_UB_SPECIFIC_PROCESSING_PROTEASES	http://www.gsea-msigdb.org/gsea/msigdb/cards/REACTOME_UB_SPECIFIC_PROCESSING_PROTEASES	46	1881	20847	171	1.56154e-12	8.71338e-11	0.269006	8.65639e-11
GO_NEURON_DEVELOPMENT	http://www.gsea-msigdb.org/gsea/msigdb/cards/GO_NEURON_DEVELOPMENT	142	1881	20847	910	1.55578e-12	8.67781e-11	0.156044	8.65639e-11
GO_HEMATOPOIETIC_PROGENITOR_CELL_DIFFERENTIATION	http://www.gsea-msigdb.org/gsea/msigdb/cards/GO_HEMATOPOIETIC_PROGENITOR_CELL_DIFFERENTIATION	42	1881	20847	147	1.64782e-12	9.12357e-11	0.285714	9.08335e-11
GO_POSITIVE_REGULATION_OF_PROTEIN_MODIFICATION_PROCESS	http://www.gsea-msigdb.org/gsea/msigdb/cards/GO_POSITIVE_REGULATION_OF_PROTEIN_MODIFICATION_PROCESS	150	1881	20847	981	1.78271e-12	9.79841e-11	0.152905	9.77205e-11
GO_MYELOID_LEUKOCYTE_ACTIVATION	http://www.gsea-msigdb.org/gsea/msigdb/cards/GO_MYELOID_LEUKOCYTE_ACTIVATION	96	1881	20847	531	1.91181e-12	1.04318e-10	0.180791	1.04215e-10
GO_HOMEOSTATIC_PROCESS	http://www.gsea-msigdb.org/gsea/msigdb/cards/GO_HOMEOSTATIC_PROCESS	210	1881	20847	1524	2.04055e-12	1.10542e-10	0.137795	1.10618e-10
REACTOME_HIV_INFECTION	http://www.gsea-msigdb.org/gsea/msigdb/cards/REACTOME_HIV_INFECTION	53	1881	20847	217	2.08363e-12	1.13431e-10	0.24424	1.12333e-10
GO_PROTEIN_CONTAINING_COMPLEX_DISASSEMBLY	http://www.gsea-msigdb.org/gsea/msigdb/cards/GO_PROTEIN_CONTAINING_COMPLEX_DISASSEMBLY	65	1881	20847	299	2.1369e-12	1.14935e-10	0.217391	1.14575e-10
REACTOME_MAPK6_MAPK4_SIGNALING	http://www.gsea-msigdb.org/gsea/msigdb/cards/REACTOME_MAPK6_MAPK4_SIGNALING	31	1881	20847	87	2.26612e-12	1.20428e-10	0.356322	1.20843e-10
GO_NEGATIVE_REGULATION_OF_MULTICELLULAR_ORGANISMAL_PROCESS	http://www.gsea-msigdb.org/gsea/msigdb/cards/GO_NEGATIVE_REGULATION_OF_MULTICELLULAR_ORGANISMAL_PROCESS	145	1881	20847	941	2.36739e-12	1.26429e-10	0.154091	1.25561e-10
REACTOME_ANTIGEN_PROCESSING_UBIQUITINATION_PROTEASOME_DEGRADATION	http://www.gsea-msigdb.org/gsea/msigdb/cards/REACTOME_ANTIGEN_PROCESSING_UBIQUITINATION_PROTEASOME_DEGRADATION	65	1881	20847	300	2.50329e-12	1.29938e-10	0.216667	1.32056e-10
GO_RESPONSE_TO_PEPTIDE_HORMONE	http://www.gsea-msigdb.org/gsea/msigdb/cards/GO_RESPONSE_TO_PEPTIDE_HORMONE	74	1881	20847	367	3.31182e-12	1.7562e-10	0.201635	1.73773e-10
REACTOME_SIGNALING_BY_NTRKS	http://www.gsea-msigdb.org/gsea/msigdb/cards/REACTOME_SIGNALING_BY_NTRKS	37	1881	20847	121	3.67209e-12	1.86275e-10	0.305785	1.91652e-10
HALLMARK_PROTEIN_SECRETION	http://www.gsea-msigdb.org/gsea/msigdb/cards/HALLMARK_PROTEIN_SECRETION	32	1881	20847	94	4.17604e-12	6.96007e-11	0.340426	2.1566e-10
GO_INTERLEUKIN_1_MEDIATED_SIGNALING_PATHWAY	http://www.gsea-msigdb.org/gsea/msigdb/cards/GO_INTERLEUKIN_1_MEDIATED_SIGNALING_PATHWAY	32	1881	20847	94	4.17604e-12	2.19899e-10	0.340426	2.1566e-10
GO_ANATOMICAL_STRUCTURE_FORMATION_INVOLVED_IN_MORPHOGENESIS	http://www.gsea-msigdb.org/gsea/msigdb/cards/GO_ANATOMICAL_STRUCTURE_FORMATION_INVOLVED_IN_MORPHOGENESIS	134	1881	20847	853	4.21586e-12	2.20454e-10	0.157093	2.16576e-10
GO_ANTIGEN_PROCESSING_AND_PRESENTATION_OF_EXOGENOUS_PEPTIDE_ANTIGEN_VIA_MHC_CLASS_I	http://www.gsea-msigdb.org/gsea/msigdb/cards/GO_ANTIGEN_PROCESSING_AND_PRESENTATION_OF_EXOGENOUS_PEPTIDE_ANTIGEN_VIA_MHC_CLASS_I	27	1881	20847	69	4.53884e-12	2.35707e-10	0.391304	2.31954e-10
GO_NEGATIVE_REGULATION_OF_CELL_DEATH	http://www.gsea-msigdb.org/gsea/msigdb/cards/GO_NEGATIVE_REGULATION_OF_CELL_DEATH	128	1881	20847	804	5.12403e-12	2.64273e-10	0.159204	2.60502e-10
GO_ESTABLISHMENT_OF_PROTEIN_LOCALIZATION_TO_ORGANELLE	http://www.gsea-msigdb.org/gsea/msigdb/cards/GO_ESTABLISHMENT_OF_PROTEIN_LOCALIZATION_TO_ORGANELLE	90	1881	20847	494	6.15043e-12	3.15053e-10	0.182186	3.11072e-10
GO_OXIDATION_REDUCTION_PROCESS	http://www.gsea-msigdb.org/gsea/msigdb/cards/GO_OXIDATION_REDUCTION_PROCESS	131	1881	20847	832	6.30492e-12	3.20784e-10	0.157452	3.17251e-10
GO_CELLULAR_NITROGEN_COMPOUND_CATABOLIC_PROCESS	http://www.gsea-msigdb.org/gsea/msigdb/cards/GO_CELLULAR_NITROGEN_COMPOUND_CATABOLIC_PROCESS	91	1881	20847	503	6.99936e-12	3.53726e-10	0.180915	3.50397e-10
GO_FC_EPSILON_RECEPTOR_SIGNALING_PATHWAY	http://www.gsea-msigdb.org/gsea/msigdb/cards/GO_FC_EPSILON_RECEPTOR_SIGNALING_PATHWAY	34	1881	20847	107	8.2229e-12	4.10288e-10	0.317757	4.07721e-10
GO_MEMBRANE_ORGANIZATION	http://www.gsea-msigdb.org/gsea/msigdb/cards/GO_MEMBRANE_ORGANIZATION	116	1881	20847	708	8.22756e-12	4.10288e-10	0.163842	4.07721e-10
GO_POSITIVE_REGULATION_OF_PROTEOLYSIS	http://www.gsea-msigdb.org/gsea/msigdb/cards/GO_POSITIVE_REGULATION_OF_PROTEOLYSIS	65	1881	20847	308	8.59436e-12	4.2576e-10	0.211039	4.23758e-10
REACTOME_SIGNALING_BY_INTERLEUKINS	http://www.gsea-msigdb.org/gsea/msigdb/cards/REACTOME_SIGNALING_BY_INTERLEUKINS	73	1881	20847	367	9.16297e-12	4.54484e-10	0.19891	4.49536e-10
GO_AXON_DEVELOPMENT	http://www.gsea-msigdb.org/gsea/msigdb/cards/GO_AXON_DEVELOPMENT	82	1881	20847	436	1.01517e-11	4.99622e-10	0.188073	4.95564e-10
GO_NEGATIVE_REGULATION_OF_CANONICAL_WNT_SIGNALING_PATHWAY	http://www.gsea-msigdb.org/gsea/msigdb/cards/GO_NEGATIVE_REGULATION_OF_CANONICAL_WNT_SIGNALING_PATHWAY	43	1881	20847	161	1.07255e-11	5.24437e-10	0.267081	5.20985e-10
REACTOME_FC_EPSILON_RECEPTOR_FCERI_SIGNALING	http://www.gsea-msigdb.org/gsea/msigdb/cards/REACTOME_FC_EPSILON_RECEPTOR_FCERI_SIGNALING	37	1881	20847	125	1.08359e-11	5.18094e-10	0.296	5.23751e-10
REACTOME_CLEC7A_DECTIN_1_SIGNALING	http://www.gsea-msigdb.org/gsea/msigdb/cards/REACTOME_CLEC7A_DECTIN_1_SIGNALING	32	1881	20847	97	1.09097e-11	5.18094e-10	0.329897	5.24734e-10
GO_NEGATIVE_REGULATION_OF_CELL_CYCLE	http://www.gsea-msigdb.org/gsea/msigdb/cards/GO_NEGATIVE_REGULATION_OF_CELL_CYCLE	97	1881	20847	555	1.1092e-11	5.38858e-10	0.174775	5.30903e-10
GO_CELL_DIVISION	http://www.gsea-msigdb.org/gsea/msigdb/cards/GO_CELL_DIVISION	96	1881	20847	548	1.23905e-11	5.98081e-10	0.175182	5.90174e-10
GO_RESPONSE_TO_OXYGEN_LEVELS	http://www.gsea-msigdb.org/gsea/msigdb/cards/GO_RESPONSE_TO_OXYGEN_LEVELS	70	1881	20847	347	1.24706e-11	5.98115e-10	0.201729	5.91121e-10
GO_REGULATION_OF_CHROMOSOME_ORGANIZATION	http://www.gsea-msigdb.org/gsea/msigdb/cards/GO_REGULATION_OF_CHROMOSOME_ORGANIZATION	66	1881	20847	318	1.29839e-11	6.18789e-10	0.207547	6.12489e-10
GO_ANAPHASE_PROMOTING_COMPLEX_DEPENDENT_CATABOLIC_PROCESS	http://www.gsea-msigdb.org/gsea/msigdb/cards/GO_ANAPHASE_PROMOTING_COMPLEX_DEPENDENT_CATABOLIC_PROCESS	29	1881	20847	82	1.43004e-11	6.73012e-10	0.353659	6.68169e-10
GO_REGULATION_OF_GENE_EXPRESSION_EPIGENETIC	http://www.gsea-msigdb.org/gsea/msigdb/cards/GO_REGULATION_OF_GENE_EXPRESSION_EPIGENETIC	63	1881	20847	297	1.42569e-11	6.73012e-10	0.212121	6.68169e-10
GO_CELL_PART_MORPHOGENESIS	http://www.gsea-msigdb.org/gsea/msigdb/cards/GO_CELL_PART_MORPHOGENESIS	99	1881	20847	577	2.03301e-11	9.50841e-10	0.171577	9.45396e-10
GO_POSITIVE_REGULATION_OF_DEVELOPMENTAL_PROCESS	http://www.gsea-msigdb.org/gsea/msigdb/cards/GO_POSITIVE_REGULATION_OF_DEVELOPMENTAL_PROCESS	159	1881	20847	1093	2.09159e-11	9.722e-10	0.145471	9.68049e-10
KEGG_HUNTINGTONS_DISEASE	http://www.gsea-msigdb.org/gsea/msigdb/cards/KEGG_HUNTINGTONS_DISEASE	40	1881	20847	146	2.3598e-11	1.09731e-09	0.273973	1.08706e-09
GO_POSITIVE_REGULATION_OF_PHOSPHORUS_METABOLIC_PROCESS	http://www.gsea-msigdb.org/gsea/msigdb/cards/GO_POSITIVE_REGULATION_OF_PHOSPHORUS_METABOLIC_PROCESS	135	1881	20847	883	2.46778e-11	1.14003e-09	0.152888	1.13149e-09
REACTOME_TRANSPORT_OF_SMALL_MOLECULES	http://www.gsea-msigdb.org/gsea/msigdb/cards/REACTOME_TRANSPORT_OF_SMALL_MOLECULES	99	1881	20847	579	2.49237e-11	1.1353e-09	0.170984	1.13745e-09
GO_HEART_DEVELOPMENT	http://www.gsea-msigdb.org/gsea/msigdb/cards/GO_HEART_DEVELOPMENT	86	1881	20847	475	2.55493e-11	1.17309e-09	0.181053	1.1606e-09
GO_REPRODUCTION	http://www.gsea-msigdb.org/gsea/msigdb/cards/GO_REPRODUCTION	158	1881	20847	1087	2.58755e-11	1.18086e-09	0.145354	1.17e-09
REACTOME_APC_C_MEDIATED_DEGRADATION_OF_CELL_CYCLE_PROTEINS	http://www.gsea-msigdb.org/gsea/msigdb/cards/REACTOME_APC_C_MEDIATED_DEGRADATION_OF_CELL_CYCLE_PROTEINS	29	1881	20847	84	2.8309e-11	1.26301e-09	0.345238	1.27416e-09
REACTOME_HOST_INTERACTIONS_OF_HIV_FACTORS	http://www.gsea-msigdb.org/gsea/msigdb/cards/REACTOME_HOST_INTERACTIONS_OF_HIV_FACTORS	36	1881	20847	123	2.94251e-11	1.26301e-09	0.292683	1.30642e-09
REACTOME_C_TYPE_LECTIN_RECEPTORS_CLRS	http://www.gsea-msigdb.org/gsea/msigdb/cards/REACTOME_C_TYPE_LECTIN_RECEPTORS_CLRS	36	1881	20847	123	2.94251e-11	1.26301e-09	0.292683	1.30642e-09
GO_ORGANIC_CYCLIC_COMPOUND_CATABOLIC_PROCESS	http://www.gsea-msigdb.org/gsea/msigdb/cards/GO_ORGANIC_CYCLIC_COMPOUND_CATABOLIC_PROCESS	93	1881	20847	532	2.93686e-11	1.3322e-09	0.174812	1.30642e-09
REACTOME_INTERLEUKIN_1_SIGNALING	http://www.gsea-msigdb.org/gsea/msigdb/cards/REACTOME_INTERLEUKIN_1_SIGNALING	31	1881	20847	95	3.14374e-11	1.32393e-09	0.326316	1.38948e-09
GO_HEAD_DEVELOPMENT	http://www.gsea-msigdb.org/gsea/msigdb/cards/GO_HEAD_DEVELOPMENT	102	1881	20847	606	3.17935e-11	1.42503e-09	0.168317	1.39267e-09
GO_REGULATION_OF_ESTABLISHMENT_OF_PROTEIN_LOCALIZATION	http://www.gsea-msigdb.org/gsea/msigdb/cards/GO_REGULATION_OF_ESTABLISHMENT_OF_PROTEIN_LOCALIZATION	102	1881	20847	606	3.17935e-11	1.42503e-09	0.168317	1.39267e-09
GO_MRNA_PROCESSING	http://www.gsea-msigdb.org/gsea/msigdb/cards/GO_MRNA_PROCESSING	84	1881	20847	462	3.48965e-11	1.55486e-09	0.181818	1.5218e-09
GO_CELL_MORPHOGENESIS_INVOLVED_IN_DIFFERENTIATION	http://www.gsea-msigdb.org/gsea/msigdb/cards/GO_CELL_MORPHOGENESIS_INVOLVED_IN_DIFFERENTIATION	104	1881	20847	624	3.67989e-11	1.62232e-09	0.166667	1.59246e-09
GO_REGULATION_OF_PROTEIN_SERINE_THREONINE_KINASE_ACTIVITY	http://www.gsea-msigdb.org/gsea/msigdb/cards/GO_REGULATION_OF_PROTEIN_SERINE_THREONINE_KINASE_ACTIVITY	81	1881	20847	439	3.68415e-11	1.62232e-09	0.18451	1.59246e-09
GO_REGULATION_OF_CELLULAR_AMINO_ACID_METABOLIC_PROCESS	http://www.gsea-msigdb.org/gsea/msigdb/cards/GO_REGULATION_OF_CELLULAR_AMINO_ACID_METABOLIC_PROCESS	24	1881	20847	60	4.01501e-11	1.75774e-09	0.4	1.72787e-09
GO_REGULATION_OF_CELL_POPULATION_PROLIFERATION	http://www.gsea-msigdb.org/gsea/msigdb/cards/GO_REGULATION_OF_CELL_POPULATION_PROLIFERATION	174	1881	20847	1239	4.18986e-11	1.82368e-09	0.140436	1.79524e-09
GO_ANTIGEN_PROCESSING_AND_PRESENTATION_OF_PEPTIDE_ANTIGEN	http://www.gsea-msigdb.org/gsea/msigdb/cards/GO_ANTIGEN_PROCESSING_AND_PRESENTATION_OF_PEPTIDE_ANTIGEN	42	1881	20847	161	4.22946e-11	1.83033e-09	0.26087	1.80432e-09
GO_POSITIVE_REGULATION_OF_CATABOLIC_PROCESS	http://www.gsea-msigdb.org/gsea/msigdb/cards/GO_POSITIVE_REGULATION_OF_CATABOLIC_PROCESS	75	1881	20847	394	4.31339e-11	1.85599e-09	0.190355	1.83216e-09
GO_NON_CANONICAL_WNT_SIGNALING_PATHWAY	http://www.gsea-msigdb.org/gsea/msigdb/cards/GO_NON_CANONICAL_WNT_SIGNALING_PATHWAY	39	1881	20847	143	4.85928e-11	2.079e-09	0.272727	2.05514e-09
REACTOME_CROSS_PRESENTATION_OF_SOLUBLE_EXOGENOUS_ANTIGENS_ENDOSOMES	http://www.gsea-msigdb.org/gsea/msigdb/cards/REACTOME_CROSS_PRESENTATION_OF_SOLUBLE_EXOGENOUS_ANTIGENS_ENDOSOMES	21	1881	20847	47	5.35217e-11	2.17905e-09	0.446809	2.25152e-09
REACTOME_STABILIZATION_OF_P53	http://www.gsea-msigdb.org/gsea/msigdb/cards/REACTOME_STABILIZATION_OF_P53	23	1881	20847	56	5.36951e-11	2.17905e-09	0.410714	2.25152e-09
GO_POST_TRANSLATIONAL_PROTEIN_MODIFICATION	http://www.gsea-msigdb.org/gsea/msigdb/cards/GO_POST_TRANSLATIONAL_PROTEIN_MODIFICATION	68	1881	20847	343	5.49625e-11	2.33823e-09	0.198251	2.29486e-09
GO_EMBRYONIC_MORPHOGENESIS	http://www.gsea-msigdb.org/gsea/msigdb/cards/GO_EMBRYONIC_MORPHOGENESIS	81	1881	20847	443	5.87709e-11	2.48621e-09	0.182844	2.44347e-09
REACTOME_DEFECTIVE_CFTR_CAUSES_CYSTIC_FIBROSIS	http://www.gsea-msigdb.org/gsea/msigdb/cards/REACTOME_DEFECTIVE_CFTR_CAUSES_CYSTIC_FIBROSIS	24	1881	20847	61	6.08118e-11	2.4064e-09	0.393443	2.51766e-09
REACTOME_INTERLEUKIN_1_FAMILY_SIGNALING	http://www.gsea-msigdb.org/gsea/msigdb/cards/REACTOME_INTERLEUKIN_1_FAMILY_SIGNALING	35	1881	20847	120	6.14536e-11	2.4064e-09	0.291667	2.53354e-09
REACTOME_TRANSCRIPTIONAL_REGULATION_BY_RUNX3	http://www.gsea-msigdb.org/gsea/msigdb/cards/REACTOME_TRANSCRIPTIONAL_REGULATION_BY_RUNX3	30	1881	20847	92	6.64591e-11	2.55753e-09	0.326087	2.72844e-09
REACTOME_NEGATIVE_REGULATION_OF_NOTCH4_SIGNALING	http://www.gsea-msigdb.org/gsea/msigdb/cards/REACTOME_NEGATIVE_REGULATION_OF_NOTCH4_SIGNALING	22	1881	20847	52	6.97609e-11	2.63909e-09	0.423077	2.85206e-09
REACTOME_SEPARATION_OF_SISTER_CHROMATIDS	http://www.gsea-msigdb.org/gsea/msigdb/cards/REACTOME_SEPARATION_OF_SISTER_CHROMATIDS	45	1881	20847	183	7.44036e-11	2.76782e-09	0.245902	3.02925e-09
GO_POSITIVE_REGULATION_OF_CELLULAR_CATABOLIC_PROCESS	http://www.gsea-msigdb.org/gsea/msigdb/cards/GO_POSITIVE_REGULATION_OF_CELLULAR_CATABOLIC_PROCESS	67	1881	20847	338	7.6524e-11	3.21914e-09	0.198225	3.1027e-09
GO_CELL_MORPHOGENESIS_INVOLVED_IN_NEURON_DIFFERENTIATION	http://www.gsea-msigdb.org/gsea/msigdb/cards/GO_CELL_MORPHOGENESIS_INVOLVED_IN_NEURON_DIFFERENTIATION	87	1881	20847	493	7.79014e-11	3.25888e-09	0.176471	3.14555e-09
REACTOME_DEGRADATION_OF_DVL	http://www.gsea-msigdb.org/gsea/msigdb/cards/REACTOME_DEGRADATION_OF_DVL	23	1881	20847	57	8.27092e-11	3.02634e-09	0.403509	3.32599e-09
HALLMARK_MITOTIC_SPINDLE	http://www.gsea-msigdb.org/gsea/msigdb/cards/HALLMARK_MITOTIC_SPINDLE	47	1881	20847	197	8.67906e-11	1.08488e-09	0.238579	3.47587e-09
GO_PEPTIDYL_LYSINE_MODIFICATION	http://www.gsea-msigdb.org/gsea/msigdb/cards/GO_PEPTIDYL_LYSINE_MODIFICATION	69	1881	20847	354	8.7454e-11	3.63828e-09	0.194915	3.4882e-09
GO_HEMATOPOIETIC_STEM_CELL_DIFFERENTIATION	http://www.gsea-msigdb.org/gsea/msigdb/cards/GO_HEMATOPOIETIC_STEM_CELL_DIFFERENTIATION	27	1881	20847	77	9.00631e-11	3.72624e-09	0.350649	3.57773e-09
REACTOME_CELL_CYCLE	http://www.gsea-msigdb.org/gsea/msigdb/cards/REACTOME_CELL_CYCLE	102	1881	20847	617	9.19015e-11	3.30845e-09	0.165316	3.62143e-09
GO_TUBE_MORPHOGENESIS	http://www.gsea-msigdb.org/gsea/msigdb/cards/GO_TUBE_MORPHOGENESIS	110	1881	20847	684	9.17018e-11	3.7733e-09	0.160819	3.62143e-09
GO_MORPHOGENESIS_OF_AN_EPITHELIUM	http://www.gsea-msigdb.org/gsea/msigdb/cards/GO_MORPHOGENESIS_OF_AN_EPITHELIUM	81	1881	20847	447	9.29995e-11	3.8059e-09	0.181208	3.65004e-09
REACTOME_APC_C_CDH1_MEDIATED_DEGRADATION_OF_CDC20_AND_OTHER_APC_C_CDH1_TARGETED_PROTEINS_IN_LATE_MITOSIS_EARLY_G1	http://www.gsea-msigdb.org/gsea/msigdb/cards/REACTOME_APC_C_CDH1_MEDIATED_DEGRADATION_OF_CDC20_AND_OTHER_APC_C_CDH1_TARGETED_PROTEINS_IN_LATE_MITOSIS_EARLY_G1	26	1881	20847	72	9.4187e-11	3.33691e-09	0.361111	3.68192e-09
GO_CYTOSKELETON_ORGANIZATION	http://www.gsea-msigdb.org/gsea/msigdb/cards/GO_CYTOSKELETON_ORGANIZATION	163	1881	20847	1151	9.5569e-11	3.88992e-09	0.141616	3.72112e-09
GO_CELLULAR_PROTEIN_CONTAINING_COMPLEX_ASSEMBLY	http://www.gsea-msigdb.org/gsea/msigdb/cards/GO_CELLULAR_PROTEIN_CONTAINING_COMPLEX_ASSEMBLY	133	1881	20847	883	9.80041e-11	3.96758e-09	0.150623	3.80085e-09
GO_IN_UTERO_EMBRYONIC_DEVELOPMENT	http://www.gsea-msigdb.org/gsea/msigdb/cards/GO_IN_UTERO_EMBRYONIC_DEVELOPMENT	64	1881	20847	318	1.04352e-10	4.20197e-09	0.201258	4.0311e-09
GO_CELL_CYCLE_PHASE_TRANSITION	http://www.gsea-msigdb.org/gsea/msigdb/cards/GO_CELL_CYCLE_PHASE_TRANSITION	95	1881	20847	562	1.2035e-10	4.82042e-09	0.169039	4.6309e-09
GO_GOLGI_VESICLE_TRANSPORT	http://www.gsea-msigdb.org/gsea/msigdb/cards/GO_GOLGI_VESICLE_TRANSPORT	66	1881	20847	334	1.21835e-10	4.85406e-09	0.197605	4.66971e-09
REACTOME_DEGRADATION_OF_GLI1_BY_THE_PROTEASOME	http://www.gsea-msigdb.org/gsea/msigdb/cards/REACTOME_DEGRADATION_OF_GLI1_BY_THE_PROTEASOME	23	1881	20847	58	1.25934e-10	4.3443e-09	0.396552	4.80802e-09
REACTOME_DOWNSTREAM_SIGNALING_EVENTS_OF_B_CELL_RECEPTOR_BCR	http://www.gsea-msigdb.org/gsea/msigdb/cards/REACTOME_DOWNSTREAM_SIGNALING_EVENTS_OF_B_CELL_RECEPTOR_BCR	27	1881	20847	78	1.26514e-10	4.3443e-09	0.346154	4.81146e-09
GO_CELLULAR_RESPONSE_TO_PEPTIDE	http://www.gsea-msigdb.org/gsea/msigdb/cards/GO_CELLULAR_RESPONSE_TO_PEPTIDE	65	1881	20847	327	1.29582e-10	5.13554e-09	0.198777	4.90911e-09
REACTOME_NEDDYLATION	http://www.gsea-msigdb.org/gsea/msigdb/cards/REACTOME_NEDDYLATION	52	1881	20847	234	1.45299e-10	4.91375e-09	0.222222	5.48114e-09
GO_GENE_SILENCING	http://www.gsea-msigdb.org/gsea/msigdb/cards/GO_GENE_SILENCING	53	1881	20847	241	1.45799e-10	5.74799e-09	0.219917	5.48114e-09
GO_REGULATION_OF_CELL_CYCLE_PHASE_TRANSITION	http://www.gsea-msigdb.org/gsea/msigdb/cards/GO_REGULATION_OF_CELL_CYCLE_PHASE_TRANSITION	77	1881	20847	420	1.53679e-10	6.02711e-09	0.183333	5.75535e-09
REACTOME_ESTROGEN_DEPENDENT_GENE_EXPRESSION	http://www.gsea-msigdb.org/gsea/msigdb/cards/REACTOME_ESTROGEN_DEPENDENT_GENE_EXPRESSION	33	1881	20847	112	1.59685e-10	5.31966e-09	0.294643	5.95753e-09
GO_NEGATIVE_REGULATION_OF_WNT_SIGNALING_PATHWAY	http://www.gsea-msigdb.org/gsea/msigdb/cards/GO_NEGATIVE_REGULATION_OF_WNT_SIGNALING_PATHWAY	45	1881	20847	187	1.60434e-10	6.25941e-09	0.240642	5.96279e-09
GO_ESTABLISHMENT_OF_ORGANELLE_LOCALIZATION	http://www.gsea-msigdb.org/gsea/msigdb/cards/GO_ESTABLISHMENT_OF_ORGANELLE_LOCALIZATION	71	1881	20847	374	1.61404e-10	6.26482e-09	0.18984	5.97622e-09
REACTOME_ESR_MEDIATED_SIGNALING	http://www.gsea-msigdb.org/gsea/msigdb/cards/REACTOME_ESR_MEDIATED_SIGNALING	43	1881	20847	174	1.64688e-10	5.40564e-09	0.247126	6.07488e-09
REACTOME_SIGNALING_BY_NUCLEAR_RECEPTORS	http://www.gsea-msigdb.org/gsea/msigdb/cards/REACTOME_SIGNALING_BY_NUCLEAR_RECEPTORS	52	1881	20847	235	1.71234e-10	5.53904e-09	0.221277	6.29268e-09
GO_REGULATION_OF_CELLULAR_KETONE_METABOLIC_PROCESS	http://www.gsea-msigdb.org/gsea/msigdb/cards/GO_REGULATION_OF_CELLULAR_KETONE_METABOLIC_PROCESS	40	1881	20847	155	1.7435e-10	6.73261e-09	0.258065	6.38331e-09
REACTOME_SIGNALING_BY_NOTCH4	http://www.gsea-msigdb.org/gsea/msigdb/cards/REACTOME_SIGNALING_BY_NOTCH4	27	1881	20847	79	1.76537e-10	5.629e-09	0.341772	6.43932e-09
REACTOME_PCP_CE_PATHWAY	http://www.gsea-msigdb.org/gsea/msigdb/cards/REACTOME_PCP_CE_PATHWAY	29	1881	20847	90	1.90399e-10	5.9855e-09	0.322222	6.91924e-09
REACTOME_ASYMMETRIC_LOCALIZATION_OF_PCP_PROTEINS	http://www.gsea-msigdb.org/gsea/msigdb/cards/REACTOME_ASYMMETRIC_LOCALIZATION_OF_PCP_PROTEINS	24	1881	20847	64	1.98858e-10	6.08014e-09	0.375	7.17349e-09
REACTOME_REGULATION_OF_PTEN_STABILITY_AND_ACTIVITY	http://www.gsea-msigdb.org/gsea/msigdb/cards/REACTOME_REGULATION_OF_PTEN_STABILITY_AND_ACTIVITY	25	1881	20847	69	1.98464e-10	6.08014e-09	0.362319	7.17349e-09
GO_CELLULAR_RESPONSE_TO_NITROGEN_COMPOUND	http://www.gsea-msigdb.org/gsea/msigdb/cards/GO_CELLULAR_RESPONSE_TO_NITROGEN_COMPOUND	94	1881	20847	559	2.01155e-10	7.72633e-09	0.168157	7.22979e-09
GO_NEGATIVE_REGULATION_OF_CELL_CYCLE_PROCESS	http://www.gsea-msigdb.org/gsea/msigdb/cards/GO_NEGATIVE_REGULATION_OF_CELL_CYCLE_PROCESS	62	1881	20847	308	2.02136e-10	7.72633e-09	0.201299	7.23855e-09
GO_APOPTOTIC_SIGNALING_PATHWAY	http://www.gsea-msigdb.org/gsea/msigdb/cards/GO_APOPTOTIC_SIGNALING_PATHWAY	90	1881	20847	528	2.39617e-10	9.0915e-09	0.170455	8.54166e-09
GO_REGULATION_OF_STEM_CELL_DIFFERENTIATION	http://www.gsea-msigdb.org/gsea/msigdb/cards/GO_REGULATION_OF_STEM_CELL_DIFFERENTIATION	31	1881	20847	102	2.40267e-10	9.0915e-09	0.303922	8.54166e-09
GO_REGULATION_OF_GTPASE_ACTIVITY	http://www.gsea-msigdb.org/gsea/msigdb/cards/GO_REGULATION_OF_GTPASE_ACTIVITY	73	1881	20847	393	2.49999e-10	9.41245e-09	0.185751	8.85555e-09
GO_CELLULAR_RESPONSE_TO_PEPTIDE_HORMONE_STIMULUS	http://www.gsea-msigdb.org/gsea/msigdb/cards/GO_CELLULAR_RESPONSE_TO_PEPTIDE_HORMONE_STIMULUS	57	1881	20847	273	2.51957e-10	9.439e-09	0.208791	8.89283e-09
REACTOME_AUF1_HNRNP_D0_BINDS_AND_DESTABILIZES_MRNA	http://www.gsea-msigdb.org/gsea/msigdb/cards/REACTOME_AUF1_HNRNP_D0_BINDS_AND_DESTABILIZES_MRNA	22	1881	20847	55	2.60298e-10	7.85114e-09	0.4	9.12157e-09
GO_RESPONSE_TO_ENDOPLASMIC_RETICULUM_STRESS	http://www.gsea-msigdb.org/gsea/msigdb/cards/GO_RESPONSE_TO_ENDOPLASMIC_RETICULUM_STRESS	56	1881	20847	266	2.59871e-10	9.68726e-09	0.210526	9.12157e-09
GO_REGULATION_OF_MRNA_CATABOLIC_PROCESS	http://www.gsea-msigdb.org/gsea/msigdb/cards/GO_REGULATION_OF_MRNA_CATABOLIC_PROCESS	44	1881	20847	183	2.63103e-10	9.75945e-09	0.240437	9.18708e-09
REACTOME_FCERI_MEDIATED_NF_KB_ACTIVATION	http://www.gsea-msigdb.org/gsea/msigdb/cards/REACTOME_FCERI_MEDIATED_NF_KB_ACTIVATION	26	1881	20847	75	2.67544e-10	7.96211e-09	0.346667	9.27612e-09
GO_MORPHOGENESIS_OF_A_POLARIZED_EPITHELIUM	http://www.gsea-msigdb.org/gsea/msigdb/cards/GO_MORPHOGENESIS_OF_A_POLARIZED_EPITHELIUM	36	1881	20847	132	2.66659e-10	9.84285e-09	0.272727	9.27612e-09
REACTOME_METABOLISM_OF_POLYAMINES	http://www.gsea-msigdb.org/gsea/msigdb/cards/REACTOME_METABOLISM_OF_POLYAMINES	23	1881	20847	60	2.82563e-10	8.29844e-09	0.383333	9.69409e-09
GO_IMMUNE_RESPONSE_REGULATING_CELL_SURFACE_RECEPTOR_SIGNALING_PATHWAY	http://www.gsea-msigdb.org/gsea/msigdb/cards/GO_IMMUNE_RESPONSE_REGULATING_CELL_SURFACE_RECEPTOR_SIGNALING_PATHWAY	61	1881	20847	303	2.81296e-10	1.02981e-08	0.20132	9.69409e-09
GO_ORGANELLE_LOCALIZATION	http://www.gsea-msigdb.org/gsea/msigdb/cards/GO_ORGANELLE_LOCALIZATION	96	1881	20847	579	2.81728e-10	1.02981e-08	0.165803	9.69409e-09
GO_GROWTH	http://www.gsea-msigdb.org/gsea/msigdb/cards/GO_GROWTH	120	1881	20847	784	3.08009e-10	1.12044e-08	0.153061	1.05302e-08
GO_RNA_LOCALIZATION	http://www.gsea-msigdb.org/gsea/msigdb/cards/GO_RNA_LOCALIZATION	49	1881	20847	218	3.22854e-10	1.16836e-08	0.224771	1.09995e-08
GO_T_CELL_RECEPTOR_SIGNALING_PATHWAY	http://www.gsea-msigdb.org/gsea/msigdb/cards/GO_T_CELL_RECEPTOR_SIGNALING_PATHWAY	40	1881	20847	158	3.25838e-10	1.16836e-08	0.253165	1.10246e-08
GO_POSITIVE_REGULATION_OF_TRANSPORT	http://www.gsea-msigdb.org/gsea/msigdb/cards/GO_POSITIVE_REGULATION_OF_TRANSPORT	119	1881	20847	776	3.25392e-10	1.16836e-08	0.153351	1.10246e-08
GO_ENERGY_DERIVATION_BY_OXIDATION_OF_ORGANIC_COMPOUNDS	http://www.gsea-msigdb.org/gsea/msigdb/cards/GO_ENERGY_DERIVATION_BY_OXIDATION_OF_ORGANIC_COMPOUNDS	53	1881	20847	247	3.77309e-10	1.34651e-08	0.214575	1.27222e-08
REACTOME_G1_S_DNA_DAMAGE_CHECKPOINTS	http://www.gsea-msigdb.org/gsea/msigdb/cards/REACTOME_G1_S_DNA_DAMAGE_CHECKPOINTS	24	1881	20847	66	4.18177e-10	1.21217e-08	0.363636	1.40519e-08
REACTOME_MITOCHONDRIAL_TRANSLATION	http://www.gsea-msigdb.org/gsea/msigdb/cards/REACTOME_MITOCHONDRIAL_TRANSLATION	29	1881	20847	93	4.59327e-10	1.31438e-08	0.311828	1.5382e-08
GO_ORGANELLE_ASSEMBLY	http://www.gsea-msigdb.org/gsea/msigdb/cards/GO_ORGANELLE_ASSEMBLY	112	1881	20847	721	5.10496e-10	1.81322e-08	0.15534	1.70374e-08
GO_RESPONSE_TO_INSULIN	http://www.gsea-msigdb.org/gsea/msigdb/cards/GO_RESPONSE_TO_INSULIN	51	1881	20847	235	5.29524e-10	1.87198e-08	0.217021	1.76125e-08
REACTOME_ANTIGEN_PROCESSING_CROSS_PRESENTATION	http://www.gsea-msigdb.org/gsea/msigdb/cards/REACTOME_ANTIGEN_PROCESSING_CROSS_PRESENTATION	28	1881	20847	88	5.42158e-10	1.51262e-08	0.318182	1.79113e-08
REACTOME_SWITCHING_OF_ORIGINS_TO_A_POST_REPLICATIVE_STATE	http://www.gsea-msigdb.org/gsea/msigdb/cards/REACTOME_SWITCHING_OF_ORIGINS_TO_A_POST_REPLICATIVE_STATE	28	1881	20847	88	5.42158e-10	1.51262e-08	0.318182	1.79113e-08
GO_POSITIVE_REGULATION_OF_CELL_POPULATION_PROLIFERATION	http://www.gsea-msigdb.org/gsea/msigdb/cards/GO_POSITIVE_REGULATION_OF_CELL_POPULATION_PROLIFERATION	107	1881	20847	679	5.49428e-10	1.93327e-08	0.157585	1.80906e-08
REACTOME_ABC_TRANSPORTER_DISORDERS	http://www.gsea-msigdb.org/gsea/msigdb/cards/REACTOME_ABC_TRANSPORTER_DISORDERS	25	1881	20847	72	5.65944e-10	1.55949e-08	0.347222	1.8572e-08
REACTOME_SCF_SKP2_MEDIATED_DEGRADATION_OF_P27_P21	http://www.gsea-msigdb.org/gsea/msigdb/cards/REACTOME_SCF_SKP2_MEDIATED_DEGRADATION_OF_P27_P21	22	1881	20847	57	5.89639e-10	1.60497e-08	0.385965	1.92851e-08
REACTOME_HEDGEHOG_LIGAND_BIOGENESIS	http://www.gsea-msigdb.org/gsea/msigdb/cards/REACTOME_HEDGEHOG_LIGAND_BIOGENESIS	23	1881	20847	62	6.08818e-10	1.63721e-08	0.370968	1.98463e-08
GO_REGULATION_OF_CELLULAR_PROTEIN_CATABOLIC_PROCESS	http://www.gsea-msigdb.org/gsea/msigdb/cards/GO_REGULATION_OF_CELLULAR_PROTEIN_CATABOLIC_PROCESS	51	1881	20847	236	6.19937e-10	2.17122e-08	0.216102	2.01418e-08
GO_POSITIVE_REGULATION_OF_GTPASE_ACTIVITY	http://www.gsea-msigdb.org/gsea/msigdb/cards/GO_POSITIVE_REGULATION_OF_GTPASE_ACTIVITY	63	1881	20847	324	6.34946e-10	2.21349e-08	0.194444	2.05614e-08
REACTOME_TCR_SIGNALING	http://www.gsea-msigdb.org/gsea/msigdb/cards/REACTOME_TCR_SIGNALING	30	1881	20847	100	6.62502e-10	1.76036e-08	0.3	2.1313e-08
GO_ANTIGEN_PROCESSING_AND_PRESENTATION	http://www.gsea-msigdb.org/gsea/msigdb/cards/GO_ANTIGEN_PROCESSING_AND_PRESENTATION	44	1881	20847	188	6.60916e-10	2.29341e-08	0.234043	2.1313e-08
REACTOME_CELL_CYCLE_MITOTIC	http://www.gsea-msigdb.org/gsea/msigdb/cards/REACTOME_CELL_CYCLE_MITOTIC	86	1881	20847	506	6.98297e-10	1.83364e-08	0.16996	2.23911e-08
GO_REGULATION_OF_CELLULAR_AMINE_METABOLIC_PROCESS	http://www.gsea-msigdb.org/gsea/msigdb/cards/GO_REGULATION_OF_CELLULAR_AMINE_METABOLIC_PROCESS	25	1881	20847	73	7.90719e-10	2.71987e-08	0.342466	2.52002e-08
GO_RESPONSE_TO_ABIOTIC_STIMULUS	http://www.gsea-msigdb.org/gsea/msigdb/cards/GO_RESPONSE_TO_ABIOTIC_STIMULUS	147	1881	20847	1037	7.91037e-10	2.71987e-08	0.141755	2.52002e-08
GO_INNATE_IMMUNE_RESPONSE_ACTIVATING_CELL_SURFACE_RECEPTOR_SIGNALING_PATHWAY	http://www.gsea-msigdb.org/gsea/msigdb/cards/GO_INNATE_IMMUNE_RESPONSE_ACTIVATING_CELL_SURFACE_RECEPTOR_SIGNALING_PATHWAY	29	1881	20847	95	8.06443e-10	2.76024e-08	0.305263	2.56078e-08
REACTOME_REGULATION_OF_RUNX3_EXPRESSION_AND_ACTIVITY	http://www.gsea-msigdb.org/gsea/msigdb/cards/REACTOME_REGULATION_OF_RUNX3_EXPRESSION_AND_ACTIVITY	21	1881	20847	53	8.17188e-10	2.12089e-08	0.396226	2.58653e-08
GO_REGULATION_OF_CELL_CYCLE_G2_M_PHASE_TRANSITION	http://www.gsea-msigdb.org/gsea/msigdb/cards/GO_REGULATION_OF_CELL_CYCLE_G2_M_PHASE_TRANSITION	46	1881	20847	203	8.43064e-10	2.87252e-08	0.226601	2.65985e-08
REACTOME_REGULATION_OF_RUNX2_EXPRESSION_AND_ACTIVITY	http://www.gsea-msigdb.org/gsea/msigdb/cards/REACTOME_REGULATION_OF_RUNX2_EXPRESSION_AND_ACTIVITY	24	1881	20847	68	8.5004e-10	2.18079e-08	0.352941	2.67327e-08
GO_REGULATION_OF_SMALL_MOLECULE_METABOLIC_PROCESS	http://www.gsea-msigdb.org/gsea/msigdb/cards/GO_REGULATION_OF_SMALL_MOLECULE_METABOLIC_PROCESS	69	1881	20847	375	1.1737e-09	3.98107e-08	0.184	3.67935e-08
GO_ENDOMEMBRANE_SYSTEM_ORGANIZATION	http://www.gsea-msigdb.org/gsea/msigdb/cards/GO_ENDOMEMBRANE_SYSTEM_ORGANIZATION	70	1881	20847	383	1.20029e-09	4.04522e-08	0.182768	3.75073e-08
GO_REPRODUCTIVE_SYSTEM_DEVELOPMENT	http://www.gsea-msigdb.org/gsea/msigdb/cards/GO_REPRODUCTIVE_SYSTEM_DEVELOPMENT	66	1881	20847	352	1.20873e-09	4.04522e-08	0.1875	3.75319e-08
GO_REGULATION_OF_TRANSPORT	http://www.gsea-msigdb.org/gsea/msigdb/cards/GO_REGULATION_OF_TRANSPORT	189	1881	20847	1434	1.20681e-09	4.04522e-08	0.131799	3.75319e-08
GO_DEVELOPMENTAL_GROWTH	http://www.gsea-msigdb.org/gsea/msigdb/cards/GO_DEVELOPMENTAL_GROWTH	89	1881	20847	537	1.29347e-09	4.30966e-08	0.165736	4.00363e-08
REACTOME_PROGRAMMED_CELL_DEATH	http://www.gsea-msigdb.org/gsea/msigdb/cards/REACTOME_PROGRAMMED_CELL_DEATH	40	1881	20847	165	1.30313e-09	3.30521e-08	0.242424	4.00825e-08
GO_POSITIVE_REGULATION_OF_ORGANELLE_ORGANIZATION	http://www.gsea-msigdb.org/gsea/msigdb/cards/GO_POSITIVE_REGULATION_OF_ORGANELLE_ORGANIZATION	92	1881	20847	562	1.29951e-09	4.31071e-08	0.163701	4.00825e-08
GO_REGULATION_OF_HEMOPOIESIS	http://www.gsea-msigdb.org/gsea/msigdb/cards/GO_REGULATION_OF_HEMOPOIESIS	70	1881	20847	385	1.51071e-09	4.98933e-08	0.181818	4.63222e-08
GO_CELLULAR_KETONE_METABOLIC_PROCESS	http://www.gsea-msigdb.org/gsea/msigdb/cards/GO_CELLULAR_KETONE_METABOLIC_PROCESS	46	1881	20847	207	1.64864e-09	5.42109e-08	0.222222	5.03941e-08
GO_NEGATIVE_REGULATION_OF_INTRACELLULAR_SIGNAL_TRANSDUCTION	http://www.gsea-msigdb.org/gsea/msigdb/cards/GO_NEGATIVE_REGULATION_OF_INTRACELLULAR_SIGNAL_TRANSDUCTION	77	1881	20847	442	1.75341e-09	5.74051e-08	0.174208	5.343e-08
GO_DEVELOPMENTAL_PROCESS_INVOLVED_IN_REPRODUCTION	http://www.gsea-msigdb.org/gsea/msigdb/cards/GO_DEVELOPMENTAL_PROCESS_INVOLVED_IN_REPRODUCTION	110	1881	20847	719	1.77431e-09	5.78379e-08	0.15299	5.38994e-08
REACTOME_DECTIN_1_MEDIATED_NONCANONICAL_NF_KB_SIGNALING	http://www.gsea-msigdb.org/gsea/msigdb/cards/REACTOME_DECTIN_1_MEDIATED_NONCANONICAL_NF_KB_SIGNALING	22	1881	20847	60	1.85643e-09	4.65568e-08	0.366667	5.622e-08
GO_FC_RECEPTOR_SIGNALING_PATHWAY	http://www.gsea-msigdb.org/gsea/msigdb/cards/GO_FC_RECEPTOR_SIGNALING_PATHWAY	40	1881	20847	167	1.90235e-09	6.17444e-08	0.239521	5.74335e-08
GO_CELLULAR_PROTEIN_COMPLEX_DISASSEMBLY	http://www.gsea-msigdb.org/gsea/msigdb/cards/GO_CELLULAR_PROTEIN_COMPLEX_DISASSEMBLY	45	1881	20847	201	1.92662e-09	6.21568e-08	0.223881	5.79588e-08
GO_REGULATION_OF_MAP_KINASE_ACTIVITY	http://www.gsea-msigdb.org/gsea/msigdb/cards/GO_REGULATION_OF_MAP_KINASE_ACTIVITY	56	1881	20847	280	1.93157e-09	6.21568e-08	0.2	5.79588e-08
GO_MITOCHONDRIAL_TRANSLATION	http://www.gsea-msigdb.org/gsea/msigdb/cards/GO_MITOCHONDRIAL_TRANSLATION	35	1881	20847	135	2.07054e-09	6.63454e-08	0.259259	6.19395e-08
GO_RESPONSE_TO_INTERLEUKIN_1	http://www.gsea-msigdb.org/gsea/msigdb/cards/GO_RESPONSE_TO_INTERLEUKIN_1	39	1881	20847	161	2.13795e-09	6.82152e-08	0.242236	6.37617e-08
GO_MITOCHONDRIAL_ELECTRON_TRANSPORT_NADH_TO_UBIQUINONE	http://www.gsea-msigdb.org/gsea/msigdb/cards/GO_MITOCHONDRIAL_ELECTRON_TRANSPORT_NADH_TO_UBIQUINONE	20	1881	20847	51	2.55854e-09	8.12904e-08	0.392157	7.6074e-08
GO_LIPID_METABOLIC_PROCESS	http://www.gsea-msigdb.org/gsea/msigdb/cards/GO_LIPID_METABOLIC_PROCESS	155	1881	20847	1129	2.64447e-09	8.36675e-08	0.13729	7.83914e-08
GO_MITOCHONDRIAL_TRANSLATIONAL_TERMINATION	http://www.gsea-msigdb.org/gsea/msigdb/cards/GO_MITOCHONDRIAL_TRANSLATIONAL_TERMINATION	27	1881	20847	88	2.70702e-09	8.52882e-08	0.306818	8.0004e-08
GO_POSITIVE_REGULATION_OF_PROTEIN_SERINE_THREONINE_KINASE_ACTIVITY	http://www.gsea-msigdb.org/gsea/msigdb/cards/GO_POSITIVE_REGULATION_OF_PROTEIN_SERINE_THREONINE_KINASE_ACTIVITY	57	1881	20847	290	2.72233e-09	8.5413e-08	0.196552	8.02146e-08
GO_CELLULAR_RESPONSE_TO_ORGANIC_CYCLIC_COMPOUND	http://www.gsea-msigdb.org/gsea/msigdb/cards/GO_CELLULAR_RESPONSE_TO_ORGANIC_CYCLIC_COMPOUND	80	1881	20847	471	2.83343e-09	8.83889e-08	0.169851	8.32014e-08
GO_POSITIVE_REGULATION_OF_IMMUNE_SYSTEM_PROCESS	http://www.gsea-msigdb.org/gsea/msigdb/cards/GO_POSITIVE_REGULATION_OF_IMMUNE_SYSTEM_PROCESS	119	1881	20847	804	2.84065e-09	8.83889e-08	0.14801	8.32014e-08
GO_POSITIVE_REGULATION_OF_INTRACELLULAR_SIGNAL_TRANSDUCTION	http://www.gsea-msigdb.org/gsea/msigdb/cards/GO_POSITIVE_REGULATION_OF_INTRACELLULAR_SIGNAL_TRANSDUCTION	122	1881	20847	831	2.92429e-09	9.0617e-08	0.146811	8.53964e-08
KEGG_OXIDATIVE_PHOSPHORYLATION	http://www.gsea-msigdb.org/gsea/msigdb/cards/KEGG_OXIDATIVE_PHOSPHORYLATION	29	1881	20847	100	3.04721e-09	7.55709e-08	0.29	8.87218e-08
KEGG_NEUROTROPHIN_SIGNALING_PATHWAY	http://www.gsea-msigdb.org/gsea/msigdb/cards/KEGG_NEUROTROPHIN_SIGNALING_PATHWAY	31	1881	20847	112	3.08666e-09	7.5708e-08	0.276786	8.96045e-08
GO_RESPIRATORY_ELECTRON_TRANSPORT_CHAIN	http://www.gsea-msigdb.org/gsea/msigdb/cards/GO_RESPIRATORY_ELECTRON_TRANSPORT_CHAIN	30	1881	20847	106	3.10124e-09	9.57064e-08	0.283019	8.97622e-08
GO_DNA_TEMPLATED_TRANSCRIPTION_INITIATION	http://www.gsea-msigdb.org/gsea/msigdb/cards/GO_DNA_TEMPLATED_TRANSCRIPTION_INITIATION	47	1881	20847	218	3.12431e-09	9.60247e-08	0.215596	9.01639e-08
KEGG_TGF_BETA_SIGNALING_PATHWAY	http://www.gsea-msigdb.org/gsea/msigdb/cards/KEGG_TGF_BETA_SIGNALING_PATHWAY	24	1881	20847	72	3.20309e-09	7.68742e-08	0.333333	9.18968e-08
REACTOME_THE_ROLE_OF_GTSE1_IN_G2_M_PROGRESSION_AFTER_G2_CHECKPOINT	http://www.gsea-msigdb.org/gsea/msigdb/cards/REACTOME_THE_ROLE_OF_GTSE1_IN_G2_M_PROGRESSION_AFTER_G2_CHECKPOINT	24	1881	20847	72	3.20309e-09	7.68742e-08	0.333333	9.18968e-08
REACTOME_S_PHASE	http://www.gsea-msigdb.org/gsea/msigdb/cards/REACTOME_S_PHASE	38	1881	20847	157	3.50769e-09	8.3289e-08	0.242038	1.00342e-07
GO_ATP_SYNTHESIS_COUPLED_ELECTRON_TRANSPORT	http://www.gsea-msigdb.org/gsea/msigdb/cards/GO_ATP_SYNTHESIS_COUPLED_ELECTRON_TRANSPORT	27	1881	20847	89	3.5695e-09	1.09262e-07	0.303371	1.01814e-07
GO_REGULATION_OF_RESPONSE_TO_EXTERNAL_STIMULUS	http://www.gsea-msigdb.org/gsea/msigdb/cards/GO_REGULATION_OF_RESPONSE_TO_EXTERNAL_STIMULUS	122	1881	20847	834	3.63546e-09	1.1083e-07	0.146283	1.03395e-07
GO_REGULATION_OF_IMMUNE_RESPONSE	http://www.gsea-msigdb.org/gsea/msigdb/cards/GO_REGULATION_OF_IMMUNE_RESPONSE	111	1881	20847	737	3.6815e-09	1.11781e-07	0.150611	1.04401e-07
GO_SMALL_MOLECULE_METABOLIC_PROCESS	http://www.gsea-msigdb.org/gsea/msigdb/cards/GO_SMALL_MOLECULE_METABOLIC_PROCESS	208	1881	20847	1637	3.71151e-09	1.1224e-07	0.127062	1.04949e-07
GO_PROTEIN_STABILIZATION	http://www.gsea-msigdb.org/gsea/msigdb/cards/GO_PROTEIN_STABILIZATION	39	1881	20847	164	3.75705e-09	1.13162e-07	0.237805	1.05932e-07
REACTOME_HEDGEHOG_ON_STATE	http://www.gsea-msigdb.org/gsea/msigdb/cards/REACTOME_HEDGEHOG_ON_STATE	26	1881	20847	84	4.30857e-09	1.01229e-07	0.309524	1.21134e-07
GO_ENDOCYTOSIS	http://www.gsea-msigdb.org/gsea/msigdb/cards/GO_ENDOCYTOSIS	78	1881	20847	459	4.36813e-09	1.30524e-07	0.169935	1.22109e-07
GO_TRANSMEMBRANE_TRANSPORT	http://www.gsea-msigdb.org/gsea/msigdb/cards/GO_TRANSMEMBRANE_TRANSPORT	161	1881	20847	1193	4.36776e-09	1.30524e-07	0.134954	1.22109e-07
GO_BLOOD_VESSEL_MORPHOGENESIS	http://www.gsea-msigdb.org/gsea/msigdb/cards/GO_BLOOD_VESSEL_MORPHOGENESIS	81	1881	20847	485	5.00703e-09	1.49023e-07	0.16701	1.39571e-07
GO_TRANSLATIONAL_TERMINATION	http://www.gsea-msigdb.org/gsea/msigdb/cards/GO_TRANSLATIONAL_TERMINATION	29	1881	20847	102	5.03829e-09	1.49364e-07	0.284314	1.40045e-07
GO_CENTRAL_NERVOUS_SYSTEM_DEVELOPMENT	http://www.gsea-msigdb.org/gsea/msigdb/cards/GO_CENTRAL_NERVOUS_SYSTEM_DEVELOPMENT	114	1881	20847	768	5.22915e-09	1.54414e-07	0.148438	1.44939e-07
GO_REGULATION_OF_ORGANELLE_ASSEMBLY	http://www.gsea-msigdb.org/gsea/msigdb/cards/GO_REGULATION_OF_ORGANELLE_ASSEMBLY	40	1881	20847	173	5.66337e-09	1.66583e-07	0.231214	1.56532e-07
REACTOME_REGULATION_OF_MRNA_STABILITY_BY_PROTEINS_THAT_BIND_AU_RICH_ELEMENTS	http://www.gsea-msigdb.org/gsea/msigdb/cards/REACTOME_REGULATION_OF_MRNA_STABILITY_BY_PROTEINS_THAT_BIND_AU_RICH_ELEMENTS	26	1881	20847	85	5.70245e-09	1.32582e-07	0.305882	1.5717e-07
GO_RESPONSE_TO_LIPID	http://www.gsea-msigdb.org/gsea/msigdb/cards/GO_RESPONSE_TO_LIPID	107	1881	20847	708	5.85754e-09	1.71624e-07	0.15113	1.60992e-07
GO_ANTIGEN_RECEPTOR_MEDIATED_SIGNALING_PATHWAY	http://www.gsea-msigdb.org/gsea/msigdb/cards/GO_ANTIGEN_RECEPTOR_MEDIATED_SIGNALING_PATHWAY	43	1881	20847	194	6.02847e-09	1.75947e-07	0.221649	1.65227e-07
GO_REGULATION_OF_CELL_DEVELOPMENT	http://www.gsea-msigdb.org/gsea/msigdb/cards/GO_REGULATION_OF_CELL_DEVELOPMENT	112	1881	20847	753	6.37574e-09	1.84851e-07	0.148738	1.73962e-07
GO_DNA_METABOLIC_PROCESS	http://www.gsea-msigdb.org/gsea/msigdb/cards/GO_DNA_METABOLIC_PROCESS	120	1881	20847	824	6.38264e-09	1.84851e-07	0.145631	1.73962e-07
GO_NIK_NF_KAPPAB_SIGNALING	http://www.gsea-msigdb.org/gsea/msigdb/cards/GO_NIK_NF_KAPPAB_SIGNALING	36	1881	20847	147	6.42937e-09	1.85491e-07	0.244898	1.74751e-07
GO_IMPORT_INTO_CELL	http://www.gsea-msigdb.org/gsea/msigdb/cards/GO_IMPORT_INTO_CELL	90	1881	20847	563	6.49233e-09	1.86593e-07	0.159858	1.75975e-07
REACTOME_ORC1_REMOVAL_FROM_CHROMATIN	http://www.gsea-msigdb.org/gsea/msigdb/cards/REACTOME_ORC1_REMOVAL_FROM_CHROMATIN	23	1881	20847	69	6.78974e-09	1.56234e-07	0.333333	1.83529e-07
GO_REGULATION_OF_APOPTOTIC_SIGNALING_PATHWAY	http://www.gsea-msigdb.org/gsea/msigdb/cards/GO_REGULATION_OF_APOPTOTIC_SIGNALING_PATHWAY	65	1881	20847	359	6.85628e-09	1.96303e-07	0.181058	1.84818e-07
GO_TRANSLATIONAL_INITIATION	http://www.gsea-msigdb.org/gsea/msigdb/cards/GO_TRANSLATIONAL_INITIATION	38	1881	20847	161	7.40054e-09	2.11084e-07	0.236025	1.98943e-07
KEGG_PATHWAYS_IN_CANCER	http://www.gsea-msigdb.org/gsea/msigdb/cards/KEGG_PATHWAYS_IN_CANCER	55	1881	20847	283	7.80502e-09	1.77763e-07	0.194346	2.09243e-07
REACTOME_TRANSCRIPTIONAL_REGULATION_BY_MECP2	http://www.gsea-msigdb.org/gsea/msigdb/cards/REACTOME_TRANSCRIPTIONAL_REGULATION_BY_MECP2	19	1881	20847	49	7.98632e-09	1.80055e-07	0.387755	2.1352e-07
GO_CELLULAR_RESPONSE_TO_INSULIN_STIMULUS	http://www.gsea-msigdb.org/gsea/msigdb/cards/GO_CELLULAR_RESPONSE_TO_INSULIN_STIMULUS	42	1881	20847	189	8.32278e-09	2.36493e-07	0.222222	2.21911e-07
GO_NEGATIVE_REGULATION_OF_CELLULAR_CATABOLIC_PROCESS	http://www.gsea-msigdb.org/gsea/msigdb/cards/GO_NEGATIVE_REGULATION_OF_CELLULAR_CATABOLIC_PROCESS	47	1881	20847	225	9.06561e-09	2.56632e-07	0.208889	2.41062e-07
GO_IMMUNE_RESPONSE_REGULATING_SIGNALING_PATHWAY	http://www.gsea-msigdb.org/gsea/msigdb/cards/GO_IMMUNE_RESPONSE_REGULATING_SIGNALING_PATHWAY	75	1881	20847	442	9.23477e-09	2.60441e-07	0.169683	2.44896e-07
GO_REGULATION_OF_PROTEIN_STABILITY	http://www.gsea-msigdb.org/gsea/msigdb/cards/GO_REGULATION_OF_PROTEIN_STABILITY	52	1881	20847	262	9.491e-09	2.66669e-07	0.198473	2.51013e-07
GO_ACTIVATION_OF_PROTEIN_KINASE_ACTIVITY	http://www.gsea-msigdb.org/gsea/msigdb/cards/GO_ACTIVATION_OF_PROTEIN_KINASE_ACTIVITY	55	1881	20847	285	1.01021e-08	2.82783e-07	0.192982	2.66455e-07
REACTOME_SIGNALING_BY_THE_B_CELL_RECEPTOR_BCR	http://www.gsea-msigdb.org/gsea/msigdb/cards/REACTOME_SIGNALING_BY_THE_B_CELL_RECEPTOR_BCR	29	1881	20847	105	1.04098e-08	2.32346e-07	0.27619	2.73835e-07
GO_MITOCHONDRIAL_GENE_EXPRESSION	http://www.gsea-msigdb.org/gsea/msigdb/cards/GO_MITOCHONDRIAL_GENE_EXPRESSION	38	1881	20847	163	1.06264e-08	2.96358e-07	0.233129	2.78787e-07
GO_PROTEIN_TARGETING	http://www.gsea-msigdb.org/gsea/msigdb/cards/GO_PROTEIN_TARGETING	67	1881	20847	379	1.08791e-08	3.02285e-07	0.176781	2.84654e-07
GO_TRANSCRIPTION_INITIATION_FROM_RNA_POLYMERASE_II_PROMOTER	http://www.gsea-msigdb.org/gsea/msigdb/cards/GO_TRANSCRIPTION_INITIATION_FROM_RNA_POLYMERASE_II_PROMOTER	39	1881	20847	170	1.10345e-08	3.05477e-07	0.229412	2.87953e-07
HALLMARK_UV_RESPONSE_DN	http://www.gsea-msigdb.org/gsea/msigdb/cards/HALLMARK_UV_RESPONSE_DN	34	1881	20847	137	1.1701e-08	1.1701e-07	0.248175	3.04536e-07
GO_RESPONSE_TO_ORGANIC_CYCLIC_COMPOUND	http://www.gsea-msigdb.org/gsea/msigdb/cards/GO_RESPONSE_TO_ORGANIC_CYCLIC_COMPOUND	110	1881	20847	745	1.30911e-08	3.61083e-07	0.147651	3.39813e-07
REACTOME_HEDGEHOG_OFF_STATE	http://www.gsea-msigdb.org/gsea/msigdb/cards/REACTOME_HEDGEHOG_OFF_STATE	29	1881	20847	106	1.31623e-08	2.90874e-07	0.273585	3.39865e-07
GO_REGULATION_OF_ESTABLISHMENT_OF_PLANAR_POLARITY	http://www.gsea-msigdb.org/gsea/msigdb/cards/GO_REGULATION_OF_ESTABLISHMENT_OF_PLANAR_POLARITY	29	1881	20847	106	1.31623e-08	3.61723e-07	0.273585	3.39865e-07
GO_POSITIVE_REGULATION_OF_CELL_DEATH	http://www.gsea-msigdb.org/gsea/msigdb/cards/GO_POSITIVE_REGULATION_OF_CELL_DEATH	93	1881	20847	597	1.3373e-08	3.65687e-07	0.155779	3.44285e-07
GO_NUCLEAR_TRANSCRIBED_MRNA_CATABOLIC_PROCESS	http://www.gsea-msigdb.org/gsea/msigdb/cards/GO_NUCLEAR_TRANSCRIBED_MRNA_CATABOLIC_PROCESS	40	1881	20847	178	1.34037e-08	3.65687e-07	0.224719	3.44285e-07
GO_NEGATIVE_REGULATION_OF_CELL_DIFFERENTIATION	http://www.gsea-msigdb.org/gsea/msigdb/cards/GO_NEGATIVE_REGULATION_OF_CELL_DIFFERENTIATION	87	1881	20847	547	1.47922e-08	4.02113e-07	0.159049	3.78958e-07
GO_CELL_CYCLE_G2_M_PHASE_TRANSITION	http://www.gsea-msigdb.org/gsea/msigdb/cards/GO_CELL_CYCLE_G2_M_PHASE_TRANSITION	51	1881	20847	258	1.51009e-08	4.07563e-07	0.197674	3.84858e-07
GO_NEGATIVE_REGULATION_OF_CATABOLIC_PROCESS	http://www.gsea-msigdb.org/gsea/msigdb/cards/GO_NEGATIVE_REGULATION_OF_CATABOLIC_PROCESS	53	1881	20847	273	1.50889e-08	4.07563e-07	0.194139	3.84858e-07
GO_RESPONSE_TO_EXTRACELLULAR_STIMULUS	http://www.gsea-msigdb.org/gsea/msigdb/cards/GO_RESPONSE_TO_EXTRACELLULAR_STIMULUS	73	1881	20847	431	1.5717e-08	4.22676e-07	0.169374	3.99522e-07
GO_REGULATION_OF_RESPONSE_TO_ENDOPLASMIC_RETICULUM_STRESS	http://www.gsea-msigdb.org/gsea/msigdb/cards/GO_REGULATION_OF_RESPONSE_TO_ENDOPLASMIC_RETICULUM_STRESS	25	1881	20847	83	1.57949e-08	4.23258e-07	0.301205	4.00463e-07
GO_POSITIVE_REGULATION_OF_VIRAL_PROCESS	http://www.gsea-msigdb.org/gsea/msigdb/cards/GO_POSITIVE_REGULATION_OF_VIRAL_PROCESS	27	1881	20847	95	1.70317e-08	4.54783e-07	0.284211	4.30709e-07
REACTOME_SIGNALING_BY_HEDGEHOG	http://www.gsea-msigdb.org/gsea/msigdb/cards/REACTOME_SIGNALING_BY_HEDGEHOG	34	1881	20847	139	1.73302e-08	3.79225e-07	0.244604	4.37131e-07
GO_NEGATIVE_REGULATION_OF_MITOTIC_CELL_CYCLE	http://www.gsea-msigdb.org/gsea/msigdb/cards/GO_NEGATIVE_REGULATION_OF_MITOTIC_CELL_CYCLE	56	1881	20847	297	1.74895e-08	4.65358e-07	0.188552	4.40019e-07
GO_REGULATION_OF_RESPONSE_TO_BIOTIC_STIMULUS	http://www.gsea-msigdb.org/gsea/msigdb/cards/GO_REGULATION_OF_RESPONSE_TO_BIOTIC_STIMULUS	70	1881	20847	409	2.00956e-08	5.32817e-07	0.171149	5.04292e-07
GO_POSITIVE_REGULATION_OF_MAP_KINASE_ACTIVITY	http://www.gsea-msigdb.org/gsea/msigdb/cards/GO_POSITIVE_REGULATION_OF_MAP_KINASE_ACTIVITY	45	1881	20847	216	2.02765e-08	5.35726e-07	0.208333	5.07533e-07
GO_POSITIVE_REGULATION_OF_IMMUNE_RESPONSE	http://www.gsea-msigdb.org/gsea/msigdb/cards/GO_POSITIVE_REGULATION_OF_IMMUNE_RESPONSE	91	1881	20847	585	2.05473e-08	5.40984e-07	0.155556	5.13003e-07
GO_REGULATION_OF_CELLULAR_AMIDE_METABOLIC_PROCESS	http://www.gsea-msigdb.org/gsea/msigdb/cards/GO_REGULATION_OF_CELLULAR_AMIDE_METABOLIC_PROCESS	65	1881	20847	369	2.07013e-08	5.4314e-07	0.176152	5.15537e-07
REACTOME_METABOLISM_OF_LIPIDS	http://www.gsea-msigdb.org/gsea/msigdb/cards/REACTOME_METABOLISM_OF_LIPIDS	97	1881	20847	637	2.08069e-08	4.50883e-07	0.152276	5.16854e-07
GO_BIOLOGICAL_ADHESION	http://www.gsea-msigdb.org/gsea/msigdb/cards/GO_BIOLOGICAL_ADHESION	144	1881	20847	1061	2.09864e-08	5.48707e-07	0.135721	5.19996e-07
GO_REGULATION_OF_MAPK_CASCADE	http://www.gsea-msigdb.org/gsea/msigdb/cards/GO_REGULATION_OF_MAPK_CASCADE	90	1881	20847	577	2.15634e-08	5.61842e-07	0.155979	5.32947e-07
GO_NEGATIVE_REGULATION_OF_MOLECULAR_FUNCTION	http://www.gsea-msigdb.org/gsea/msigdb/cards/GO_NEGATIVE_REGULATION_OF_MOLECULAR_FUNCTION	125	1881	20847	887	2.1894e-08	5.68489e-07	0.140924	5.39758e-07
GO_PROTEIN_LOCALIZATION_TO_MEMBRANE	http://www.gsea-msigdb.org/gsea/msigdb/cards/GO_PROTEIN_LOCALIZATION_TO_MEMBRANE	85	1881	20847	535	2.27733e-08	5.89287e-07	0.158879	5.60028e-07
GO_POSITIVE_REGULATION_OF_CELLULAR_COMPONENT_BIOGENESIS	http://www.gsea-msigdb.org/gsea/msigdb/cards/GO_POSITIVE_REGULATION_OF_CELLULAR_COMPONENT_BIOGENESIS	76	1881	20847	460	2.38362e-08	6.14681e-07	0.165217	5.84702e-07
REACTOME_REGULATION_OF_MECP2_EXPRESSION_AND_ACTIVITY	http://www.gsea-msigdb.org/gsea/msigdb/cards/REACTOME_REGULATION_OF_MECP2_EXPRESSION_AND_ACTIVITY	14	1881	20847	29	2.61146e-08	5.6046e-07	0.482759	6.38995e-07
REACTOME_TRANSCRIPTIONAL_REGULATION_BY_TP53	http://www.gsea-msigdb.org/gsea/msigdb/cards/REACTOME_TRANSCRIPTIONAL_REGULATION_BY_TP53	62	1881	20847	348	2.83282e-08	6.02176e-07	0.178161	6.91433e-07
GO_CELLULAR_RESPONSE_TO_LIPID	http://www.gsea-msigdb.org/gsea/msigdb/cards/GO_CELLULAR_RESPONSE_TO_LIPID	77	1881	20847	471	3.06223e-08	7.86983e-07	0.163482	7.45573e-07
GO_PEPTIDYL_SERINE_MODIFICATION	http://www.gsea-msigdb.org/gsea/msigdb/cards/GO_PEPTIDYL_SERINE_MODIFICATION	52	1881	20847	271	3.08127e-08	7.89182e-07	0.191882	7.48352e-07
REACTOME_TRANSCRIPTIONAL_REGULATION_BY_RUNX2	http://www.gsea-msigdb.org/gsea/msigdb/cards/REACTOME_TRANSCRIPTIONAL_REGULATION_BY_RUNX2	29	1881	20847	110	3.25096e-08	6.84543e-07	0.263636	7.87617e-07
GO_RNA_3_END_PROCESSING	http://www.gsea-msigdb.org/gsea/msigdb/cards/GO_RNA_3_END_PROCESSING	33	1881	20847	136	3.45063e-08	8.80788e-07	0.242647	8.33931e-07
REACTOME_ABC_FAMILY_PROTEINS_MEDIATED_TRANSPORT	http://www.gsea-msigdb.org/gsea/msigdb/cards/REACTOME_ABC_FAMILY_PROTEINS_MEDIATED_TRANSPORT	27	1881	20847	98	3.51392e-08	7.32998e-07	0.27551	8.45064e-07
GO_NEGATIVE_REGULATION_OF_CELL_CYCLE_G2_M_PHASE_TRANSITION	http://www.gsea-msigdb.org/gsea/msigdb/cards/GO_NEGATIVE_REGULATION_OF_CELL_CYCLE_G2_M_PHASE_TRANSITION	27	1881	20847	98	3.51392e-08	8.93914e-07	0.27551	8.45064e-07
GO_OXIDATIVE_PHOSPHORYLATION	http://www.gsea-msigdb.org/gsea/msigdb/cards/GO_OXIDATIVE_PHOSPHORYLATION	30	1881	20847	117	3.76836e-08	9.55413e-07	0.25641	9.04039e-07
GO_STEM_CELL_DIFFERENTIATION	http://www.gsea-msigdb.org/gsea/msigdb/cards/GO_STEM_CELL_DIFFERENTIATION	43	1881	20847	206	3.91288e-08	9.88726e-07	0.208738	9.3642e-07
GO_POSITIVE_REGULATION_OF_CHROMOSOME_ORGANIZATION	http://www.gsea-msigdb.org/gsea/msigdb/cards/GO_POSITIVE_REGULATION_OF_CHROMOSOME_ORGANIZATION	37	1881	20847	164	4.14994e-08	1.04512e-06	0.22561	9.90735e-07
GO_ESTABLISHMENT_OF_RNA_LOCALIZATION	http://www.gsea-msigdb.org/gsea/msigdb/cards/GO_ESTABLISHMENT_OF_RNA_LOCALIZATION	40	1881	20847	185	4.18646e-08	1.0508e-06	0.216216	9.97027e-07
REACTOME_CYCLIN_A_CDK2_ASSOCIATED_EVENTS_AT_S_PHASE_ENTRY	http://www.gsea-msigdb.org/gsea/msigdb/cards/REACTOME_CYCLIN_A_CDK2_ASSOCIATED_EVENTS_AT_S_PHASE_ENTRY	24	1881	20847	81	4.3384e-08	8.96603e-07	0.296296	1.03071e-06
GO_CHROMATIN_ORGANIZATION_INVOLVED_IN_REGULATION_OF_TRANSCRIPTION	http://www.gsea-msigdb.org/gsea/msigdb/cards/GO_CHROMATIN_ORGANIZATION_INVOLVED_IN_REGULATION_OF_TRANSCRIPTION	26	1881	20847	93	4.51928e-08	1.13057e-06	0.27957	1.07109e-06
GO_GASTRULATION	http://www.gsea-msigdb.org/gsea/msigdb/cards/GO_GASTRULATION	33	1881	20847	138	5.0381e-08	1.25619e-06	0.23913	1.19118e-06
GO_NEGATIVE_REGULATION_OF_PHOSPHORUS_METABOLIC_PROCESS	http://www.gsea-msigdb.org/gsea/msigdb/cards/GO_NEGATIVE_REGULATION_OF_PHOSPHORUS_METABOLIC_PROCESS	78	1881	20847	485	5.09902e-08	1.26718e-06	0.160825	1.20268e-06
REACTOME_ACTIVATION_OF_THE_MRNA_UPON_BINDING_OF_THE_CAP_BINDING_COMPLEX_AND_EIFS_AND_SUBSEQUENT_BINDING_TO_43S	http://www.gsea-msigdb.org/gsea/msigdb/cards/REACTOME_ACTIVATION_OF_THE_MRNA_UPON_BINDING_OF_THE_CAP_BINDING_COMPLEX_AND_EIFS_AND_SUBSEQUENT_BINDING_TO_43S	19	1881	20847	54	5.11504e-08	1.04741e-06	0.351852	1.20357e-06
GO_POSITIVE_REGULATION_OF_CELL_CYCLE	http://www.gsea-msigdb.org/gsea/msigdb/cards/GO_POSITIVE_REGULATION_OF_CELL_CYCLE	59	1881	20847	330	5.35981e-08	1.32761e-06	0.178788	1.25814e-06
GO_CHROMATIN_REMODELING	http://www.gsea-msigdb.org/gsea/msigdb/cards/GO_CHROMATIN_REMODELING	35	1881	20847	152	5.55945e-08	1.37255e-06	0.230263	1.30189e-06
GO_CELL_REDOX_HOMEOSTASIS	http://www.gsea-msigdb.org/gsea/msigdb/cards/GO_CELL_REDOX_HOMEOSTASIS	21	1881	20847	65	5.67896e-08	1.39747e-06	0.323077	1.32671e-06
GO_NEGATIVE_REGULATION_OF_PROTEIN_CATABOLIC_PROCESS	http://www.gsea-msigdb.org/gsea/msigdb/cards/GO_NEGATIVE_REGULATION_OF_PROTEIN_CATABOLIC_PROCESS	30	1881	20847	119	5.69978e-08	1.39802e-06	0.252101	1.32841e-06
GO_TRANSMEMBRANE_RECEPTOR_PROTEIN_SERINE_THREONINE_KINASE_SIGNALING_PATHWAY	http://www.gsea-msigdb.org/gsea/msigdb/cards/GO_TRANSMEMBRANE_RECEPTOR_PROTEIN_SERINE_THREONINE_KINASE_SIGNALING_PATHWAY	52	1881	20847	276	5.74747e-08	1.40514e-06	0.188406	1.33636e-06
GO_GENERATION_OF_PRECURSOR_METABOLITES_AND_ENERGY	http://www.gsea-msigdb.org/gsea/msigdb/cards/GO_GENERATION_OF_PRECURSOR_METABOLITES_AND_ENERGY	73	1881	20847	445	6.04009e-08	1.47191e-06	0.164045	1.40107e-06
KEGG_ALZHEIMERS_DISEASE	http://www.gsea-msigdb.org/gsea/msigdb/cards/KEGG_ALZHEIMERS_DISEASE	33	1881	20847	139	6.06704e-08	1.23106e-06	0.23741	1.40401e-06
GO_PROTEIN_DEPHOSPHORYLATION	http://www.gsea-msigdb.org/gsea/msigdb/cards/GO_PROTEIN_DEPHOSPHORYLATION	52	1881	20847	277	6.49422e-08	1.57747e-06	0.187726	1.49932e-06
GO_RESPONSE_TO_CYTOKINE	http://www.gsea-msigdb.org/gsea/msigdb/cards/GO_RESPONSE_TO_CYTOKINE	129	1881	20847	941	6.61614e-08	1.60191e-06	0.137088	1.52389e-06
GO_RIBONUCLEOPROTEIN_COMPLEX_BIOGENESIS	http://www.gsea-msigdb.org/gsea/msigdb/cards/GO_RIBONUCLEOPROTEIN_COMPLEX_BIOGENESIS	65	1881	20847	381	7.22684e-08	1.74417e-06	0.170604	1.66065e-06
GO_REGULATION_OF_INTRACELLULAR_PROTEIN_TRANSPORT	http://www.gsea-msigdb.org/gsea/msigdb/cards/GO_REGULATION_OF_INTRACELLULAR_PROTEIN_TRANSPORT	42	1881	20847	203	7.29171e-08	1.7542e-06	0.206897	1.67164e-06
GO_NEGATIVE_REGULATION_OF_PROTEIN_MODIFICATION_PROCESS	http://www.gsea-msigdb.org/gsea/msigdb/cards/GO_NEGATIVE_REGULATION_OF_PROTEIN_MODIFICATION_PROCESS	81	1881	20847	515	7.5955e-08	1.82147e-06	0.157282	1.73723e-06
GO_REGULATION_OF_CELL_MORPHOGENESIS	http://www.gsea-msigdb.org/gsea/msigdb/cards/GO_REGULATION_OF_CELL_MORPHOGENESIS	71	1881	20847	431	7.7189e-08	1.84519e-06	0.164733	1.76135e-06
GO_MITOCHONDRION_ORGANIZATION	http://www.gsea-msigdb.org/gsea/msigdb/cards/GO_MITOCHONDRION_ORGANIZATION	76	1881	20847	475	9.37113e-08	2.22661e-06	0.16	2.12903e-06
GO_SCF_DEPENDENT_PROTEASOMAL_UBIQUITIN_DEPENDENT_PROTEIN_CATABOLIC_PROCESS	http://www.gsea-msigdb.org/gsea/msigdb/cards/GO_SCF_DEPENDENT_PROTEASOMAL_UBIQUITIN_DEPENDENT_PROTEIN_CATABOLIC_PROCESS	25	1881	20847	90	9.37364e-08	2.22661e-06	0.277778	2.12903e-06
GO_POSITIVE_REGULATION_OF_MITOTIC_CELL_CYCLE	http://www.gsea-msigdb.org/gsea/msigdb/cards/GO_POSITIVE_REGULATION_OF_MITOTIC_CELL_CYCLE	32	1881	20847	135	9.95184e-08	2.35652e-06	0.237037	2.25514e-06
GO_REGULATION_OF_AUTOPHAGY	http://www.gsea-msigdb.org/gsea/msigdb/cards/GO_REGULATION_OF_AUTOPHAGY	55	1881	20847	304	9.99035e-08	2.35822e-06	0.180921	2.25865e-06
GO_EPITHELIAL_CELL_DIFFERENTIATION	http://www.gsea-msigdb.org/gsea/msigdb/cards/GO_EPITHELIAL_CELL_DIFFERENTIATION	74	1881	20847	459	1.01051e-07	2.37786e-06	0.16122	2.27935e-06
GO_PROCESS_UTILIZING_AUTOPHAGIC_MECHANISM	http://www.gsea-msigdb.org/gsea/msigdb/cards/GO_PROCESS_UTILIZING_AUTOPHAGIC_MECHANISM	75	1881	20847	468	1.0641e-07	2.49617e-06	0.160256	2.39472e-06
GO_RESPONSE_TO_BIOTIC_STIMULUS	http://www.gsea-msigdb.org/gsea/msigdb/cards/GO_RESPONSE_TO_BIOTIC_STIMULUS	139	1881	20847	1043	1.12557e-07	2.63217e-06	0.133269	2.52726e-06
GO_REGULATION_OF_PEPTIDASE_ACTIVITY	http://www.gsea-msigdb.org/gsea/msigdb/cards/GO_REGULATION_OF_PEPTIDASE_ACTIVITY	57	1881	20847	321	1.1408e-07	2.65952e-06	0.17757	2.5556e-06
GO_PEPTIDYL_THREONINE_MODIFICATION	http://www.gsea-msigdb.org/gsea/msigdb/cards/GO_PEPTIDYL_THREONINE_MODIFICATION	29	1881	20847	116	1.14749e-07	2.66684e-06	0.25	2.56472e-06
GO_MACROAUTOPHAGY	http://www.gsea-msigdb.org/gsea/msigdb/cards/GO_MACROAUTOPHAGY	52	1881	20847	282	1.18152e-07	2.73748e-06	0.184397	2.63478e-06
GO_POSITIVE_REGULATION_OF_LOCOMOTION	http://www.gsea-msigdb.org/gsea/msigdb/cards/GO_POSITIVE_REGULATION_OF_LOCOMOTION	74	1881	20847	461	1.20795e-07	2.79015e-06	0.160521	2.68763e-06
GO_SEX_DIFFERENTIATION	http://www.gsea-msigdb.org/gsea/msigdb/cards/GO_SEX_DIFFERENTIATION	43	1881	20847	214	1.22805e-07	2.82788e-06	0.200935	2.72615e-06
GO_REGULATION_OF_INTRACELLULAR_TRANSPORT	http://www.gsea-msigdb.org/gsea/msigdb/cards/GO_REGULATION_OF_INTRACELLULAR_TRANSPORT	55	1881	20847	306	1.25161e-07	2.8701e-06	0.179739	2.77123e-06
GO_RESPONSE_TO_TOPOLOGICALLY_INCORRECT_PROTEIN	http://www.gsea-msigdb.org/gsea/msigdb/cards/GO_RESPONSE_TO_TOPOLOGICALLY_INCORRECT_PROTEIN	39	1881	20847	185	1.254e-07	2.8701e-06	0.210811	2.77123e-06
REACTOME_ASSEMBLY_OF_THE_PRE_REPLICATIVE_COMPLEX	http://www.gsea-msigdb.org/gsea/msigdb/cards/REACTOME_ASSEMBLY_OF_THE_PRE_REPLICATIVE_COMPLEX	21	1881	20847	68	1.36379e-07	2.74232e-06	0.308824	3.00707e-06
GO_NEGATIVE_REGULATION_OF_PHOSPHORYLATION	http://www.gsea-msigdb.org/gsea/msigdb/cards/GO_NEGATIVE_REGULATION_OF_PHOSPHORYLATION	65	1881	20847	388	1.44545e-07	3.29825e-06	0.167526	3.17998e-06
GO_PROTEIN_FOLDING	http://www.gsea-msigdb.org/gsea/msigdb/cards/GO_PROTEIN_FOLDING	39	1881	20847	186	1.45679e-07	3.31409e-06	0.209677	3.19778e-06
GO_POSITIVE_REGULATION_OF_CELL_DIFFERENTIATION	http://www.gsea-msigdb.org/gsea/msigdb/cards/GO_POSITIVE_REGULATION_OF_CELL_DIFFERENTIATION	111	1881	20847	789	1.49822e-07	3.39806e-06	0.140684	3.28136e-06
GO_PROTEIN_ACYLATION	http://www.gsea-msigdb.org/gsea/msigdb/cards/GO_PROTEIN_ACYLATION	44	1881	20847	223	1.52036e-07	3.43646e-06	0.197309	3.32244e-06
GO_CELLULAR_RESPIRATION	http://www.gsea-msigdb.org/gsea/msigdb/cards/GO_CELLULAR_RESPIRATION	37	1881	20847	172	1.52427e-07	3.43646e-06	0.215116	3.32359e-06
GO_VESICLE_ORGANIZATION	http://www.gsea-msigdb.org/gsea/msigdb/cards/GO_VESICLE_ORGANIZATION	54	1881	20847	300	1.54658e-07	3.47635e-06	0.18	3.36476e-06
GO_POSITIVE_REGULATION_OF_DNA_TEMPLATED_TRANSCRIPTION_INITIATION	http://www.gsea-msigdb.org/gsea/msigdb/cards/GO_POSITIVE_REGULATION_OF_DNA_TEMPLATED_TRANSCRIPTION_INITIATION	12	1881	20847	24	1.61311e-07	3.6151e-06	0.5	3.50173e-06
REACTOME_ASPARAGINE_N_LINKED_GLYCOSYLATION	http://www.gsea-msigdb.org/gsea/msigdb/cards/REACTOME_ASPARAGINE_N_LINKED_GLYCOSYLATION	51	1881	20847	277	1.63735e-07	3.263e-06	0.184116	3.54651e-06
GO_ACTIVATION_OF_IMMUNE_RESPONSE	http://www.gsea-msigdb.org/gsea/msigdb/cards/GO_ACTIVATION_OF_IMMUNE_RESPONSE	75	1881	20847	473	1.64809e-07	3.68252e-06	0.158562	3.5619e-06
GO_REGULATION_OF_ANIMAL_ORGAN_MORPHOGENESIS	http://www.gsea-msigdb.org/gsea/msigdb/cards/GO_REGULATION_OF_ANIMAL_ORGAN_MORPHOGENESIS	42	1881	20847	209	1.70825e-07	3.80565e-06	0.200957	3.6838e-06
GO_CELLULAR_HOMEOSTASIS	http://www.gsea-msigdb.org/gsea/msigdb/cards/GO_CELLULAR_HOMEOSTASIS	104	1881	20847	728	1.75101e-07	3.88942e-06	0.142857	3.76775e-06
GO_REGULATION_OF_MACROAUTOPHAGY	http://www.gsea-msigdb.org/gsea/msigdb/cards/GO_REGULATION_OF_MACROAUTOPHAGY	36	1881	20847	166	1.80508e-07	3.99772e-06	0.216867	3.87559e-06
PID_FAK_PATHWAY	http://www.gsea-msigdb.org/gsea/msigdb/cards/PID_FAK_PATHWAY	19	1881	20847	58	1.88716e-07	3.69486e-06	0.327586	4.03417e-06
REACTOME_RUNX1_REGULATES_TRANSCRIPTION_OF_GENES_INVOLVED_IN_DIFFERENTIATION_OF_HSCS	http://www.gsea-msigdb.org/gsea/msigdb/cards/REACTOME_RUNX1_REGULATES_TRANSCRIPTION_OF_GENES_INVOLVED_IN_DIFFERENTIATION_OF_HSCS	25	1881	20847	93	1.88331e-07	3.69486e-06	0.268817	4.03417e-06
GO_CELLULAR_RESPONSE_TO_EXTERNAL_STIMULUS	http://www.gsea-msigdb.org/gsea/msigdb/cards/GO_CELLULAR_RESPONSE_TO_EXTERNAL_STIMULUS	53	1881	20847	294	1.91076e-07	4.21936e-06	0.180272	4.07574e-06
GO_GLYCOPROTEIN_METABOLIC_PROCESS	http://www.gsea-msigdb.org/gsea/msigdb/cards/GO_GLYCOPROTEIN_METABOLIC_PROCESS	58	1881	20847	334	1.9476e-07	4.28813e-06	0.173653	4.14529e-06
REACTOME_MITOTIC_G2_G2_M_PHASES	http://www.gsea-msigdb.org/gsea/msigdb/cards/REACTOME_MITOTIC_G2_G2_M_PHASES	39	1881	20847	188	1.95779e-07	3.79981e-06	0.207447	4.15796e-06
GO_MICROTUBULE_BASED_PROCESS	http://www.gsea-msigdb.org/gsea/msigdb/cards/GO_MICROTUBULE_BASED_PROCESS	97	1881	20847	667	1.97515e-07	4.33612e-06	0.145427	4.18578e-06
GO_NEGATIVE_REGULATION_OF_CELL_CYCLE_PHASE_TRANSITION	http://www.gsea-msigdb.org/gsea/msigdb/cards/GO_NEGATIVE_REGULATION_OF_CELL_CYCLE_PHASE_TRANSITION	45	1881	20847	233	2.10521e-07	4.60822e-06	0.193133	4.4518e-06
REACTOME_THE_CITRIC_ACID_TCA_CYCLE_AND_RESPIRATORY_ELECTRON_TRANSPORT	http://www.gsea-msigdb.org/gsea/msigdb/cards/REACTOME_THE_CITRIC_ACID_TCA_CYCLE_AND_RESPIRATORY_ELECTRON_TRANSPORT	34	1881	20847	153	2.1269e-07	4.09245e-06	0.222222	4.48799e-06
GO_REGULATION_OF_NERVOUS_SYSTEM_DEVELOPMENT	http://www.gsea-msigdb.org/gsea/msigdb/cards/GO_REGULATION_OF_NERVOUS_SYSTEM_DEVELOPMENT	105	1881	20847	740	2.14068e-07	4.67226e-06	0.141892	4.50736e-06
KEGG_OOCYTE_MEIOSIS	http://www.gsea-msigdb.org/gsea/msigdb/cards/KEGG_OOCYTE_MEIOSIS	26	1881	20847	100	2.22238e-07	4.23961e-06	0.26	4.66553e-06
GO_POSITIVE_REGULATION_OF_ESTABLISHMENT_OF_PROTEIN_LOCALIZATION	http://www.gsea-msigdb.org/gsea/msigdb/cards/GO_POSITIVE_REGULATION_OF_ESTABLISHMENT_OF_PROTEIN_LOCALIZATION	63	1881	20847	376	2.2253e-07	4.84293e-06	0.167553	4.66553e-06
REACTOME_CELL_CYCLE_CHECKPOINTS	http://www.gsea-msigdb.org/gsea/msigdb/cards/REACTOME_CELL_CYCLE_CHECKPOINTS	50	1881	20847	272	2.26874e-07	4.29138e-06	0.183824	4.7412e-06
GO_SMALL_GTPASE_MEDIATED_SIGNAL_TRANSDUCTION	http://www.gsea-msigdb.org/gsea/msigdb/cards/GO_SMALL_GTPASE_MEDIATED_SIGNAL_TRANSDUCTION	79	1881	20847	511	2.27106e-07	4.92826e-06	0.154599	4.7412e-06
GO_CARBOHYDRATE_DERIVATIVE_METABOLIC_PROCESS	http://www.gsea-msigdb.org/gsea/msigdb/cards/GO_CARBOHYDRATE_DERIVATIVE_METABOLIC_PROCESS	125	1881	20847	925	2.35677e-07	5.09956e-06	0.135135	4.90969e-06
GO_POSITIVE_REGULATION_OF_TRANSCRIPTION_INITIATION_FROM_RNA_POLYMERASE_II_PROMOTER	http://www.gsea-msigdb.org/gsea/msigdb/cards/GO_POSITIVE_REGULATION_OF_TRANSCRIPTION_INITIATION_FROM_RNA_POLYMERASE_II_PROMOTER	10	1881	20847	17	2.40483e-07	5.18863e-06	0.588235	4.99918e-06
GO_REGULATION_OF_PROTEASOMAL_PROTEIN_CATABOLIC_PROCESS	http://www.gsea-msigdb.org/gsea/msigdb/cards/GO_REGULATION_OF_PROTEASOMAL_PROTEIN_CATABOLIC_PROCESS	37	1881	20847	175	2.41764e-07	5.20137e-06	0.211429	5.01519e-06
GO_REGULATION_OF_MORPHOGENESIS_OF_AN_EPITHELIUM	http://www.gsea-msigdb.org/gsea/msigdb/cards/GO_REGULATION_OF_MORPHOGENESIS_OF_AN_EPITHELIUM	35	1881	20847	161	2.50034e-07	5.36398e-06	0.217391	5.17581e-06
GO_PROTEIN_AUTOPHOSPHORYLATION	http://www.gsea-msigdb.org/gsea/msigdb/cards/GO_PROTEIN_AUTOPHOSPHORYLATION	42	1881	20847	212	2.57245e-07	5.503e-06	0.198113	5.31387e-06
GO_MUSCLE_STRUCTURE_DEVELOPMENT	http://www.gsea-msigdb.org/gsea/msigdb/cards/GO_MUSCLE_STRUCTURE_DEVELOPMENT	79	1881	20847	513	2.67286e-07	5.70159e-06	0.153996	5.50968e-06
GO_AMINE_METABOLIC_PROCESS	http://www.gsea-msigdb.org/gsea/msigdb/cards/GO_AMINE_METABOLIC_PROCESS	28	1881	20847	114	2.80647e-07	5.9697e-06	0.245614	5.77298e-06
GO_MICROTUBULE_CYTOSKELETON_ORGANIZATION	http://www.gsea-msigdb.org/gsea/msigdb/cards/GO_MICROTUBULE_CYTOSKELETON_ORGANIZATION	77	1881	20847	497	2.95343e-07	6.26239e-06	0.15493	6.06257e-06
GO_MITOTIC_NUCLEAR_DIVISION	http://www.gsea-msigdb.org/gsea/msigdb/cards/GO_MITOTIC_NUCLEAR_DIVISION	47	1881	20847	251	2.9607e-07	6.26239e-06	0.187251	6.06481e-06
GO_CELLULAR_RESPONSE_TO_STEROID_HORMONE_STIMULUS	http://www.gsea-msigdb.org/gsea/msigdb/cards/GO_CELLULAR_RESPONSE_TO_STEROID_HORMONE_STIMULUS	40	1881	20847	199	3.30602e-07	6.97319e-06	0.201005	6.75805e-06
REACTOME_SIGNALING_BY_INSULIN_RECEPTOR	http://www.gsea-msigdb.org/gsea/msigdb/cards/REACTOME_SIGNALING_BY_INSULIN_RECEPTOR	19	1881	20847	60	3.44553e-07	6.46255e-06	0.316667	7.0286e-06
REACTOME_HEMOSTASIS	http://www.gsea-msigdb.org/gsea/msigdb/cards/REACTOME_HEMOSTASIS	75	1881	20847	482	3.53331e-07	6.57196e-06	0.155602	7.17782e-06
GO_CYTOKINE_PRODUCTION	http://www.gsea-msigdb.org/gsea/msigdb/cards/GO_CYTOKINE_PRODUCTION	89	1881	20847	604	3.52961e-07	7.42402e-06	0.147351	7.17782e-06
GO_MODIFICATION_OF_MORPHOLOGY_OR_PHYSIOLOGY_OF_OTHER_ORGANISM_INVOLVED_IN_SYMBIOTIC_INTERACTION	http://www.gsea-msigdb.org/gsea/msigdb/cards/GO_MODIFICATION_OF_MORPHOLOGY_OR_PHYSIOLOGY_OF_OTHER_ORGANISM_INVOLVED_IN_SYMBIOTIC_INTERACTION	24	1881	20847	90	3.87097e-07	8.11933e-06	0.266667	7.84751e-06
REACTOME_TRANS_GOLGI_NETWORK_VESICLE_BUDDING	http://www.gsea-msigdb.org/gsea/msigdb/cards/REACTOME_TRANS_GOLGI_NETWORK_VESICLE_BUDDING	21	1881	20847	72	4.01158e-07	7.30844e-06	0.291667	8.11454e-06
REACTOME_SIGNALING_BY_WNT_IN_CANCER	http://www.gsea-msigdb.org/gsea/msigdb/cards/REACTOME_SIGNALING_BY_WNT_IN_CANCER	13	1881	20847	30	4.0275e-07	7.30844e-06	0.433333	8.11454e-06
REACTOME_DNA_REPLICATION_PRE_INITIATION	http://www.gsea-msigdb.org/gsea/msigdb/cards/REACTOME_DNA_REPLICATION_PRE_INITIATION	23	1881	20847	84	4.02022e-07	7.30844e-06	0.27381	8.11454e-06
GO_NUCLEOBASE_CONTAINING_COMPOUND_TRANSPORT	http://www.gsea-msigdb.org/gsea/msigdb/cards/GO_NUCLEOBASE_CONTAINING_COMPOUND_TRANSPORT	43	1881	20847	223	4.06869e-07	8.51035e-06	0.192825	8.18074e-06
GO_REGULATION_OF_BINDING	http://www.gsea-msigdb.org/gsea/msigdb/cards/GO_REGULATION_OF_BINDING	58	1881	20847	342	4.40965e-07	9.19798e-06	0.169591	8.84817e-06
GO_STRESS_ACTIVATED_PROTEIN_KINASE_SIGNALING_CASCADE	http://www.gsea-msigdb.org/gsea/msigdb/cards/GO_STRESS_ACTIVATED_PROTEIN_KINASE_SIGNALING_CASCADE	45	1881	20847	239	4.47027e-07	9.29865e-06	0.188285	8.95148e-06
GO_OSSIFICATION	http://www.gsea-msigdb.org/gsea/msigdb/cards/GO_OSSIFICATION	56	1881	20847	326	4.52643e-07	9.38953e-06	0.171779	9.04548e-06
GO_REGULATION_OF_STRESS_ACTIVATED_PROTEIN_KINASE_SIGNALING_CASCADE	http://www.gsea-msigdb.org/gsea/msigdb/cards/GO_REGULATION_OF_STRESS_ACTIVATED_PROTEIN_KINASE_SIGNALING_CASCADE	39	1881	20847	194	4.59976e-07	9.51543e-06	0.201031	9.17334e-06
GO_ELECTRON_TRANSPORT_CHAIN	http://www.gsea-msigdb.org/gsea/msigdb/cards/GO_ELECTRON_TRANSPORT_CHAIN	34	1881	20847	158	4.75018e-07	9.77291e-06	0.21519	9.43497e-06
GO_POSITIVE_REGULATION_OF_PEPTIDASE_ACTIVITY	http://www.gsea-msigdb.org/gsea/msigdb/cards/GO_POSITIVE_REGULATION_OF_PEPTIDASE_ACTIVITY	34	1881	20847	158	4.75018e-07	9.77291e-06	0.21519	9.43497e-06
GO_REGULATION_OF_CYSTEINE_TYPE_ENDOPEPTIDASE_ACTIVITY	http://www.gsea-msigdb.org/gsea/msigdb/cards/GO_REGULATION_OF_CYSTEINE_TYPE_ENDOPEPTIDASE_ACTIVITY	38	1881	20847	187	4.83902e-07	9.92452e-06	0.203209	9.59201e-06
GO_NEURON_PROJECTION_GUIDANCE	http://www.gsea-msigdb.org/gsea/msigdb/cards/GO_NEURON_PROJECTION_GUIDANCE	44	1881	20847	232	4.85023e-07	9.92452e-06	0.189655	9.59485e-06
KEGG_PARKINSONS_DISEASE	http://www.gsea-msigdb.org/gsea/msigdb/cards/KEGG_PARKINSONS_DISEASE	26	1881	20847	104	5.1073e-07	9.19313e-06	0.25	1.00831e-05
REACTOME_DNA_REPLICATION	http://www.gsea-msigdb.org/gsea/msigdb/cards/REACTOME_DNA_REPLICATION	29	1881	20847	124	5.27098e-07	9.41186e-06	0.233871	1.03853e-05
REACTOME_SUMOYLATION	http://www.gsea-msigdb.org/gsea/msigdb/cards/REACTOME_SUMOYLATION	35	1881	20847	166	5.42388e-07	9.60802e-06	0.210843	1.06652e-05
REACTOME_RESPIRATORY_ELECTRON_TRANSPORT	http://www.gsea-msigdb.org/gsea/msigdb/cards/REACTOME_RESPIRATORY_ELECTRON_TRANSPORT	25	1881	20847	98	5.5807e-07	9.80797e-06	0.255102	1.09516e-05
GO_POSITIVE_REGULATION_OF_RESPONSE_TO_BIOTIC_STIMULUS	http://www.gsea-msigdb.org/gsea/msigdb/cards/GO_POSITIVE_REGULATION_OF_RESPONSE_TO_BIOTIC_STIMULUS	55	1881	20847	320	5.61147e-07	1.14511e-05	0.171875	1.099e-05
GO_REGULATION_OF_UBIQUITIN_DEPENDENT_PROTEIN_CATABOLIC_PROCESS	http://www.gsea-msigdb.org/gsea/msigdb/cards/GO_REGULATION_OF_UBIQUITIN_DEPENDENT_PROTEIN_CATABOLIC_PROCESS	32	1881	20847	145	5.6437e-07	1.14857e-05	0.22069	1.10311e-05
GO_POSITIVE_REGULATION_OF_RESPONSE_TO_EXTERNAL_STIMULUS	http://www.gsea-msigdb.org/gsea/msigdb/cards/GO_POSITIVE_REGULATION_OF_RESPONSE_TO_EXTERNAL_STIMULUS	75	1881	20847	488	5.77442e-07	1.17201e-05	0.153689	1.12641e-05
REACTOME_EUKARYOTIC_TRANSLATION_INITIATION	http://www.gsea-msigdb.org/gsea/msigdb/cards/REACTOME_EUKARYOTIC_TRANSLATION_INITIATION	24	1881	20847	92	6.00875e-07	1.04778e-05	0.26087	1.16748e-05
GO_INSULIN_RECEPTOR_SIGNALING_PATHWAY	http://www.gsea-msigdb.org/gsea/msigdb/cards/GO_INSULIN_RECEPTOR_SIGNALING_PATHWAY	28	1881	20847	118	6.00501e-07	1.21553e-05	0.237288	1.16748e-05
GO_NEGATIVE_REGULATION_OF_PROTEOLYSIS	http://www.gsea-msigdb.org/gsea/msigdb/cards/GO_NEGATIVE_REGULATION_OF_PROTEOLYSIS	47	1881	20847	257	6.03077e-07	1.21747e-05	0.182879	1.16944e-05
GO_ACTIVATION_OF_INNATE_IMMUNE_RESPONSE	http://www.gsea-msigdb.org/gsea/msigdb/cards/GO_ACTIVATION_OF_INNATE_IMMUNE_RESPONSE	48	1881	20847	265	6.14892e-07	1.238e-05	0.181132	1.19e-05
REACTOME_RESPIRATORY_ELECTRON_TRANSPORT_ATP_SYNTHESIS_BY_CHEMIOSMOTIC_COUPLING_AND_HEAT_PRODUCTION_BY_UNCOUPLING_PROTEINS	http://www.gsea-msigdb.org/gsea/msigdb/cards/REACTOME_RESPIRATORY_ELECTRON_TRANSPORT_ATP_SYNTHESIS_BY_CHEMIOSMOTIC_COUPLING_AND_HEAT_PRODUCTION_BY_UNCOUPLING_PROTEINS	26	1881	20847	105	6.23776e-07	1.07928e-05	0.247619	1.20245e-05
GO_NCRNA_METABOLIC_PROCESS	http://www.gsea-msigdb.org/gsea/msigdb/cards/GO_NCRNA_METABOLIC_PROCESS	68	1881	20847	429	6.23291e-07	1.25157e-05	0.158508	1.20245e-05
GO_CYTOPLASMIC_MICROTUBULE_ORGANIZATION	http://www.gsea-msigdb.org/gsea/msigdb/cards/GO_CYTOPLASMIC_MICROTUBULE_ORGANIZATION	17	1881	20847	51	6.25359e-07	1.25238e-05	0.333333	1.20314e-05
GO_NEURON_DEATH	http://www.gsea-msigdb.org/gsea/msigdb/cards/GO_NEURON_DEATH	52	1881	20847	297	6.33391e-07	1.2651e-05	0.175084	1.21621e-05
GO_OSTEOBLAST_DIFFERENTIATION	http://www.gsea-msigdb.org/gsea/msigdb/cards/GO_OSTEOBLAST_DIFFERENTIATION	38	1881	20847	189	6.40041e-07	1.275e-05	0.201058	1.22658e-05
GO_REGULATION_OF_DEFENSE_RESPONSE	http://www.gsea-msigdb.org/gsea/msigdb/cards/GO_REGULATION_OF_DEFENSE_RESPONSE	86	1881	20847	586	6.59137e-07	1.30958e-05	0.146758	1.26071e-05
GO_PROTEIN_ACETYLATION	http://www.gsea-msigdb.org/gsea/msigdb/cards/GO_PROTEIN_ACETYLATION	37	1881	20847	182	6.73256e-07	1.33411e-05	0.203297	1.28521e-05
GO_MRNA_3_END_PROCESSING	http://www.gsea-msigdb.org/gsea/msigdb/cards/GO_MRNA_3_END_PROCESSING	25	1881	20847	99	6.86141e-07	1.35607e-05	0.252525	1.30726e-05
GO_RESPONSE_TO_TRANSFORMING_GROWTH_FACTOR_BETA	http://www.gsea-msigdb.org/gsea/msigdb/cards/GO_RESPONSE_TO_TRANSFORMING_GROWTH_FACTOR_BETA	41	1881	20847	212	6.91697e-07	1.36348e-05	0.193396	1.3153e-05
GO_CELLULAR_RESPONSE_TO_EXTRACELLULAR_STIMULUS	http://www.gsea-msigdb.org/gsea/msigdb/cards/GO_CELLULAR_RESPONSE_TO_EXTRACELLULAR_STIMULUS	44	1881	20847	235	7.01031e-07	1.37827e-05	0.187234	1.33047e-05
GO_TRANSLATIONAL_ELONGATION	http://www.gsea-msigdb.org/gsea/msigdb/cards/GO_TRANSLATIONAL_ELONGATION	29	1881	20847	126	7.52434e-07	1.47548e-05	0.230159	1.42527e-05
KEGG_REGULATION_OF_ACTIN_CYTOSKELETON	http://www.gsea-msigdb.org/gsea/msigdb/cards/KEGG_REGULATION_OF_ACTIN_CYTOSKELETON	36	1881	20847	176	8.12645e-07	1.39525e-05	0.204545	1.53635e-05
GO_POSITIVE_REGULATION_OF_DEFENSE_RESPONSE	http://www.gsea-msigdb.org/gsea/msigdb/cards/GO_POSITIVE_REGULATION_OF_DEFENSE_RESPONSE	63	1881	20847	391	9.02942e-07	1.76601e-05	0.161125	1.70378e-05
GO_AMEBOIDAL_TYPE_CELL_MIGRATION	http://www.gsea-msigdb.org/gsea/msigdb/cards/GO_AMEBOIDAL_TYPE_CELL_MIGRATION	56	1881	20847	333	9.12858e-07	1.78078e-05	0.168168	1.71919e-05
GO_DEFENSE_RESPONSE	http://www.gsea-msigdb.org/gsea/msigdb/cards/GO_DEFENSE_RESPONSE	146	1881	20847	1149	9.30319e-07	1.81016e-05	0.127067	1.74871e-05
PID_FOXO_PATHWAY	http://www.gsea-msigdb.org/gsea/msigdb/cards/PID_FOXO_PATHWAY	16	1881	20847	47	9.6608e-07	1.64602e-05	0.340426	1.81246e-05
GO_STRESS_GRANULE_ASSEMBLY	http://www.gsea-msigdb.org/gsea/msigdb/cards/GO_STRESS_GRANULE_ASSEMBLY	10	1881	20847	19	9.72212e-07	1.88679e-05	0.526316	1.82049e-05
GO_CYTOKINE_MEDIATED_SIGNALING_PATHWAY	http://www.gsea-msigdb.org/gsea/msigdb/cards/GO_CYTOKINE_MEDIATED_SIGNALING_PATHWAY	86	1881	20847	592	1.01361e-06	1.96207e-05	0.14527	1.89439e-05
PID_PDGFRB_PATHWAY	http://www.gsea-msigdb.org/gsea/msigdb/cards/PID_PDGFRB_PATHWAY	28	1881	20847	121	1.03359e-06	1.7477e-05	0.231405	1.92805e-05
REACTOME_MAPK1_ERK2_ACTIVATION	http://www.gsea-msigdb.org/gsea/msigdb/cards/REACTOME_MAPK1_ERK2_ACTIVATION	7	1881	20847	9	1.06529e-06	1.78776e-05	0.777778	1.97966e-05
GO_MALE_SEX_DIFFERENTIATION	http://www.gsea-msigdb.org/gsea/msigdb/cards/GO_MALE_SEX_DIFFERENTIATION	29	1881	20847	128	1.0641e-06	2.05453e-05	0.226562	1.97966e-05
GO_POSITIVE_REGULATION_OF_CELLULAR_AMIDE_METABOLIC_PROCESS	http://www.gsea-msigdb.org/gsea/msigdb/cards/GO_POSITIVE_REGULATION_OF_CELLULAR_AMIDE_METABOLIC_PROCESS	30	1881	20847	135	1.07903e-06	2.07803e-05	0.222222	2.0014e-05
GO_CELLULAR_RESPONSE_TO_TOXIC_SUBSTANCE	http://www.gsea-msigdb.org/gsea/msigdb/cards/GO_CELLULAR_RESPONSE_TO_TOXIC_SUBSTANCE	38	1881	20847	193	1.10231e-06	2.11744e-05	0.196891	2.04073e-05
GO_NEGATIVE_REGULATION_OF_CATALYTIC_ACTIVITY	http://www.gsea-msigdb.org/gsea/msigdb/cards/GO_NEGATIVE_REGULATION_OF_CATALYTIC_ACTIVITY	88	1881	20847	612	1.17605e-06	2.25197e-05	0.143791	2.17314e-05
GO_NEGATIVE_REGULATION_OF_CELLULAR_COMPONENT_ORGANIZATION	http://www.gsea-msigdb.org/gsea/msigdb/cards/GO_NEGATIVE_REGULATION_OF_CELLULAR_COMPONENT_ORGANIZATION	89	1881	20847	621	1.17832e-06	2.25197e-05	0.143317	2.17325e-05
GO_ESTABLISHMENT_OF_PROTEIN_LOCALIZATION_TO_MEMBRANE	http://www.gsea-msigdb.org/gsea/msigdb/cards/GO_ESTABLISHMENT_OF_PROTEIN_LOCALIZATION_TO_MEMBRANE	49	1881	20847	279	1.20273e-06	2.29279e-05	0.175627	2.2141e-05
GO_REGULATION_OF_PROTEIN_CONTAINING_COMPLEX_ASSEMBLY	http://www.gsea-msigdb.org/gsea/msigdb/cards/GO_REGULATION_OF_PROTEIN_CONTAINING_COMPLEX_ASSEMBLY	62	1881	20847	386	1.22428e-06	2.32799e-05	0.160622	2.24956e-05
REACTOME_HATS_ACETYLATE_HISTONES	http://www.gsea-msigdb.org/gsea/msigdb/cards/REACTOME_HATS_ACETYLATE_HISTONES	25	1881	20847	102	1.25018e-06	2.08239e-05	0.245098	2.29286e-05
GO_EPITHELIAL_CELL_DEVELOPMENT	http://www.gsea-msigdb.org/gsea/msigdb/cards/GO_EPITHELIAL_CELL_DEVELOPMENT	35	1881	20847	172	1.30372e-06	2.4728e-05	0.203488	2.38658e-05
GO_ORGANIC_ACID_METABOLIC_PROCESS	http://www.gsea-msigdb.org/gsea/msigdb/cards/GO_ORGANIC_ACID_METABOLIC_PROCESS	126	1881	20847	965	1.32977e-06	2.51587e-05	0.13057	2.42974e-05
GO_NEGATIVE_REGULATION_OF_APOPTOTIC_SIGNALING_PATHWAY	http://www.gsea-msigdb.org/gsea/msigdb/cards/GO_NEGATIVE_REGULATION_OF_APOPTOTIC_SIGNALING_PATHWAY	39	1881	20847	202	1.33778e-06	2.52468e-05	0.193069	2.43983e-05
GO_REGULATION_OF_NEURON_DIFFERENTIATION	http://www.gsea-msigdb.org/gsea/msigdb/cards/GO_REGULATION_OF_NEURON_DIFFERENTIATION	79	1881	20847	534	1.36055e-06	2.56124e-05	0.14794	2.47676e-05
GO_LIPID_LOCALIZATION	http://www.gsea-msigdb.org/gsea/msigdb/cards/GO_LIPID_LOCALIZATION	55	1881	20847	329	1.37625e-06	2.58432e-05	0.167173	2.50069e-05
REACTOME_SIGNALING_BY_TGF_BETA_FAMILY_MEMBERS	http://www.gsea-msigdb.org/gsea/msigdb/cards/REACTOME_SIGNALING_BY_TGF_BETA_FAMILY_MEMBERS	24	1881	20847	96	1.38476e-06	2.28948e-05	0.25	2.51152e-05
PID_INSULIN_PATHWAY	http://www.gsea-msigdb.org/gsea/msigdb/cards/PID_INSULIN_PATHWAY	15	1881	20847	43	1.47668e-06	2.4235e-05	0.348837	2.67329e-05
GO_REGULATION_OF_DNA_TEMPLATED_TRANSCRIPTION_INITIATION	http://www.gsea-msigdb.org/gsea/msigdb/cards/GO_REGULATION_OF_DNA_TEMPLATED_TRANSCRIPTION_INITIATION	13	1881	20847	33	1.50698e-06	2.82279e-05	0.393939	2.72312e-05
REACTOME_COMPLEX_I_BIOGENESIS	http://www.gsea-msigdb.org/gsea/msigdb/cards/REACTOME_COMPLEX_I_BIOGENESIS	17	1881	20847	54	1.55537e-06	2.534e-05	0.314815	2.80538e-05
GO_REGULATION_OF_TRANSCRIPTION_INITIATION_FROM_RNA_POLYMERASE_II_PROMOTER	http://www.gsea-msigdb.org/gsea/msigdb/cards/GO_REGULATION_OF_TRANSCRIPTION_INITIATION_FROM_RNA_POLYMERASE_II_PROMOTER	11	1881	20847	24	1.61564e-06	3.0188e-05	0.458333	2.90875e-05
REACTOME_TNFR2_NON_CANONICAL_NF_KB_PATHWAY	http://www.gsea-msigdb.org/gsea/msigdb/cards/REACTOME_TNFR2_NON_CANONICAL_NF_KB_PATHWAY	22	1881	20847	84	1.62724e-06	2.63189e-05	0.261905	2.91892e-05
GO_CELLULAR_DETOXIFICATION	http://www.gsea-msigdb.org/gsea/msigdb/cards/GO_CELLULAR_DETOXIFICATION	22	1881	20847	84	1.62724e-06	3.03295e-05	0.261905	2.91892e-05
HALLMARK_ADIPOGENESIS	http://www.gsea-msigdb.org/gsea/msigdb/cards/HALLMARK_ADIPOGENESIS	38	1881	20847	196	1.63541e-06	1.36284e-05	0.193878	2.92822e-05
GO_FOREBRAIN_DEVELOPMENT	http://www.gsea-msigdb.org/gsea/msigdb/cards/GO_FOREBRAIN_DEVELOPMENT	50	1881	20847	290	1.64251e-06	3.04633e-05	0.172414	2.93024e-05
GO_INNATE_IMMUNE_RESPONSE	http://www.gsea-msigdb.org/gsea/msigdb/cards/GO_INNATE_IMMUNE_RESPONSE	92	1881	20847	653	1.64064e-06	3.04633e-05	0.140888	2.93024e-05
GO_INTRINSIC_APOPTOTIC_SIGNALING_PATHWAY	http://www.gsea-msigdb.org/gsea/msigdb/cards/GO_INTRINSIC_APOPTOTIC_SIGNALING_PATHWAY	47	1881	20847	266	1.65488e-06	3.06172e-05	0.176692	2.94694e-05
REACTOME_REGULATION_OF_PTEN_GENE_TRANSCRIPTION	http://www.gsea-msigdb.org/gsea/msigdb/cards/REACTOME_REGULATION_OF_PTEN_GENE_TRANSCRIPTION	18	1881	20847	60	1.69835e-06	2.72714e-05	0.3	3.01888e-05
GO_REGULATION_OF_NUCLEAR_DIVISION	http://www.gsea-msigdb.org/gsea/msigdb/cards/GO_REGULATION_OF_NUCLEAR_DIVISION	35	1881	20847	174	1.72565e-06	3.18485e-05	0.201149	3.06186e-05
PID_SMAD2_3NUCLEAR_PATHWAY	http://www.gsea-msigdb.org/gsea/msigdb/cards/PID_SMAD2_3NUCLEAR_PATHWAY	20	1881	20847	72	1.76665e-06	2.81655e-05	0.277778	3.12895e-05
GO_DNA_TEMPLATED_TRANSCRIPTION_ELONGATION	http://www.gsea-msigdb.org/gsea/msigdb/cards/GO_DNA_TEMPLATED_TRANSCRIPTION_ELONGATION	25	1881	20847	104	1.8358e-06	3.37161e-05	0.240385	3.23973e-05
GO_REGULATION_OF_EMBRYONIC_DEVELOPMENT	http://www.gsea-msigdb.org/gsea/msigdb/cards/GO_REGULATION_OF_EMBRYONIC_DEVELOPMENT	25	1881	20847	104	1.8358e-06	3.37161e-05	0.240385	3.23973e-05
GO_SUPRAMOLECULAR_FIBER_ORGANIZATION	http://www.gsea-msigdb.org/gsea/msigdb/cards/GO_SUPRAMOLECULAR_FIBER_ORGANIZATION	83	1881	20847	574	1.8802e-06	3.44474e-05	0.144599	3.31212e-05
GO_REGULATION_OF_CELL_ADHESION	http://www.gsea-msigdb.org/gsea/msigdb/cards/GO_REGULATION_OF_CELL_ADHESION	79	1881	20847	539	1.96174e-06	3.58541e-05	0.146568	3.44957e-05
GO_HISTONE_METHYLATION	http://www.gsea-msigdb.org/gsea/msigdb/cards/GO_HISTONE_METHYLATION	27	1881	20847	118	2.01916e-06	3.68143e-05	0.228814	3.54419e-05
GO_REGULATION_OF_VESICLE_MEDIATED_TRANSPORT	http://www.gsea-msigdb.org/gsea/msigdb/cards/GO_REGULATION_OF_VESICLE_MEDIATED_TRANSPORT	69	1881	20847	452	2.06304e-06	3.75235e-05	0.152655	3.61475e-05
KEGG_WNT_SIGNALING_PATHWAY	http://www.gsea-msigdb.org/gsea/msigdb/cards/KEGG_WNT_SIGNALING_PATHWAY	29	1881	20847	132	2.07199e-06	3.27991e-05	0.219697	3.62394e-05
GO_SKELETAL_SYSTEM_DEVELOPMENT	http://www.gsea-msigdb.org/gsea/msigdb/cards/GO_SKELETAL_SYSTEM_DEVELOPMENT	63	1881	20847	401	2.1599e-06	3.91904e-05	0.157107	3.77098e-05
GO_PROTEIN_METHYLATION	http://www.gsea-msigdb.org/gsea/msigdb/cards/GO_PROTEIN_METHYLATION	32	1881	20847	154	2.27876e-06	4.12477e-05	0.207792	3.97144e-05
GO_VIRAL_GENE_EXPRESSION	http://www.gsea-msigdb.org/gsea/msigdb/cards/GO_VIRAL_GENE_EXPRESSION	34	1881	20847	169	2.40254e-06	4.3384e-05	0.201183	4.17973e-05
GO_POSITIVE_REGULATION_OF_INTRACELLULAR_TRANSPORT	http://www.gsea-msigdb.org/gsea/msigdb/cards/GO_POSITIVE_REGULATION_OF_INTRACELLULAR_TRANSPORT	36	1881	20847	184	2.43794e-06	4.3918e-05	0.195652	4.23382e-05
GO_PLATELET_DERIVED_GROWTH_FACTOR_RECEPTOR_SIGNALING_PATHWAY	http://www.gsea-msigdb.org/gsea/msigdb/cards/GO_PLATELET_DERIVED_GROWTH_FACTOR_RECEPTOR_SIGNALING_PATHWAY	16	1881	20847	50	2.46746e-06	4.4238e-05	0.32	4.26997e-05
GO_ACTIVATION_OF_MAPKK_ACTIVITY	http://www.gsea-msigdb.org/gsea/msigdb/cards/GO_ACTIVATION_OF_MAPKK_ACTIVITY	16	1881	20847	50	2.46746e-06	4.4238e-05	0.32	4.26997e-05
GO_REGULATION_OF_NEURON_PROJECTION_DEVELOPMENT	http://www.gsea-msigdb.org/gsea/msigdb/cards/GO_REGULATION_OF_NEURON_PROJECTION_DEVELOPMENT	66	1881	20847	429	2.60968e-06	4.66432e-05	0.153846	4.50766e-05
GO_ASTRAL_MICROTUBULE_ORGANIZATION	http://www.gsea-msigdb.org/gsea/msigdb/cards/GO_ASTRAL_MICROTUBULE_ORGANIZATION	6	1881	20847	7	2.614e-06	4.66432e-05	0.857143	4.50766e-05
GO_REGENERATION	http://www.gsea-msigdb.org/gsea/msigdb/cards/GO_REGENERATION	32	1881	20847	155	2.63784e-06	4.68465e-05	0.206452	4.53283e-05
GO_PEPTIDYL_LYSINE_ACETYLATION	http://www.gsea-msigdb.org/gsea/msigdb/cards/GO_PEPTIDYL_LYSINE_ACETYLATION	32	1881	20847	155	2.63784e-06	4.68465e-05	0.206452	4.53283e-05
GO_RESPONSE_TO_STARVATION	http://www.gsea-msigdb.org/gsea/msigdb/cards/GO_RESPONSE_TO_STARVATION	34	1881	20847	170	2.75838e-06	4.88719e-05	0.2	4.73167e-05
GO_RNA_SPLICING	http://www.gsea-msigdb.org/gsea/msigdb/cards/GO_RNA_SPLICING	63	1881	20847	404	2.78041e-06	4.90316e-05	0.155941	4.75286e-05
GO_PEPTIDYL_LYSINE_METHYLATION	http://www.gsea-msigdb.org/gsea/msigdb/cards/GO_PEPTIDYL_LYSINE_METHYLATION	26	1881	20847	113	2.77865e-06	4.90316e-05	0.230088	4.75286e-05
GO_DEFENSE_RESPONSE_TO_OTHER_ORGANISM	http://www.gsea-msigdb.org/gsea/msigdb/cards/GO_DEFENSE_RESPONSE_TO_OTHER_ORGANISM	104	1881	20847	772	2.83011e-06	4.97915e-05	0.134715	4.8294e-05
GO_NEGATIVE_REGULATION_OF_UBIQUITIN_DEPENDENT_PROTEIN_CATABOLIC_PROCESS	http://www.gsea-msigdb.org/gsea/msigdb/cards/GO_NEGATIVE_REGULATION_OF_UBIQUITIN_DEPENDENT_PROTEIN_CATABOLIC_PROCESS	15	1881	20847	45	2.84889e-06	5.0005e-05	0.333333	4.85301e-05
HALLMARK_MTORC1_SIGNALING	http://www.gsea-msigdb.org/gsea/msigdb/cards/HALLMARK_MTORC1_SIGNALING	37	1881	20847	193	2.94069e-06	2.10049e-05	0.19171	5.00071e-05
KEGG_FOCAL_ADHESION	http://www.gsea-msigdb.org/gsea/msigdb/cards/KEGG_FOCAL_ADHESION	35	1881	20847	178	2.97242e-06	4.67215e-05	0.196629	5.04592e-05
GO_REGULATION_OF_SYMBIOSIS_ENCOMPASSING_MUTUALISM_THROUGH_PARASITISM	http://www.gsea-msigdb.org/gsea/msigdb/cards/GO_REGULATION_OF_SYMBIOSIS_ENCOMPASSING_MUTUALISM_THROUGH_PARASITISM	38	1881	20847	201	3.08117e-06	5.39562e-05	0.189055	5.22148e-05
GO_CELL_JUNCTION_ORGANIZATION	http://www.gsea-msigdb.org/gsea/msigdb/cards/GO_CELL_JUNCTION_ORGANIZATION	45	1881	20847	256	3.14762e-06	5.49921e-05	0.175781	5.32491e-05
GO_REGULATION_OF_CELL_PROJECTION_ORGANIZATION	http://www.gsea-msigdb.org/gsea/msigdb/cards/GO_REGULATION_OF_CELL_PROJECTION_ORGANIZATION	83	1881	20847	582	3.26332e-06	5.68814e-05	0.142612	5.51113e-05
REACTOME_COHESIN_LOADING_ONTO_CHROMATIN	http://www.gsea-msigdb.org/gsea/msigdb/cards/REACTOME_COHESIN_LOADING_ONTO_CHROMATIN	7	1881	20847	10	3.28516e-06	5.1071e-05	0.7	5.52899e-05
GO_POSITIVE_REGULATION_OF_RNA_POLYMERASE_II_TRANSCRIPTIONAL_PREINITIATION_COMPLEX_ASSEMBLY	http://www.gsea-msigdb.org/gsea/msigdb/cards/GO_POSITIVE_REGULATION_OF_RNA_POLYMERASE_II_TRANSCRIPTIONAL_PREINITIATION_COMPLEX_ASSEMBLY	7	1881	20847	10	3.28516e-06	5.713e-05	0.7	5.52899e-05
REACTOME_N_GLYCAN_TRIMMING_IN_THE_ER_AND_CALNEXIN_CALRETICULIN_CYCLE	http://www.gsea-msigdb.org/gsea/msigdb/cards/REACTOME_N_GLYCAN_TRIMMING_IN_THE_ER_AND_CALNEXIN_CALRETICULIN_CYCLE	13	1881	20847	35	3.2949e-06	5.1071e-05	0.371429	5.53588e-05
GO_RESPONSE_TO_ACID_CHEMICAL	http://www.gsea-msigdb.org/gsea/msigdb/cards/GO_RESPONSE_TO_ACID_CHEMICAL	48	1881	20847	281	3.43232e-06	5.95515e-05	0.170819	5.75691e-05
GO_NUCLEAR_TRANSPORT	http://www.gsea-msigdb.org/gsea/msigdb/cards/GO_NUCLEAR_TRANSPORT	52	1881	20847	314	3.50545e-06	6.06805e-05	0.165605	5.86953e-05
GO_ESTABLISHMENT_OF_LOCALIZATION_IN_CELL	http://www.gsea-msigdb.org/gsea/msigdb/cards/GO_ESTABLISHMENT_OF_LOCALIZATION_IN_CELL	69	1881	20847	459	3.56656e-06	6.15967e-05	0.150327	5.96168e-05
GO_CELLULAR_RESPONSE_TO_TOPOLOGICALLY_INCORRECT_PROTEIN	http://www.gsea-msigdb.org/gsea/msigdb/cards/GO_CELLULAR_RESPONSE_TO_TOPOLOGICALLY_INCORRECT_PROTEIN	31	1881	20847	150	3.67155e-06	6.3265e-05	0.206667	6.12675e-05
GO_FIBROBLAST_GROWTH_FACTOR_RECEPTOR_SIGNALING_PATHWAY	http://www.gsea-msigdb.org/gsea/msigdb/cards/GO_FIBROBLAST_GROWTH_FACTOR_RECEPTOR_SIGNALING_PATHWAY	22	1881	20847	88	3.76269e-06	6.46873e-05	0.25	6.26816e-05
REACTOME_MITOTIC_G1_PHASE_AND_G1_S_TRANSITION	http://www.gsea-msigdb.org/gsea/msigdb/cards/REACTOME_MITOTIC_G1_PHASE_AND_G1_S_TRANSITION	30	1881	20847	143	3.80195e-06	5.85238e-05	0.20979	6.32284e-05
GO_TISSUE_MIGRATION	http://www.gsea-msigdb.org/gsea/msigdb/cards/GO_TISSUE_MIGRATION	44	1881	20847	250	3.89763e-06	6.68545e-05	0.176	6.47098e-05
KEGG_INSULIN_SIGNALING_PATHWAY	http://www.gsea-msigdb.org/gsea/msigdb/cards/KEGG_INSULIN_SIGNALING_PATHWAY	27	1881	20847	122	3.97271e-06	6.07334e-05	0.221311	6.58449e-05
REACTOME_RRNA_PROCESSING	http://www.gsea-msigdb.org/gsea/msigdb/cards/REACTOME_RRNA_PROCESSING	34	1881	20847	173	4.13861e-06	6.28394e-05	0.196532	6.83827e-05
GO_DNA_REPAIR	http://www.gsea-msigdb.org/gsea/msigdb/cards/GO_DNA_REPAIR	74	1881	20847	505	4.13976e-06	7.08463e-05	0.146535	6.83827e-05
GO_REGULATION_OF_GROWTH	http://www.gsea-msigdb.org/gsea/msigdb/cards/GO_REGULATION_OF_GROWTH	77	1881	20847	532	4.23501e-06	7.23121e-05	0.144737	6.98385e-05
REACTOME_G2_M_CHECKPOINTS	http://www.gsea-msigdb.org/gsea/msigdb/cards/REACTOME_G2_M_CHECKPOINTS	31	1881	20847	151	4.24437e-06	6.40096e-05	0.205298	6.98754e-05
GO_TAXIS	http://www.gsea-msigdb.org/gsea/msigdb/cards/GO_TAXIS	71	1881	20847	479	4.29507e-06	7.31717e-05	0.148225	7.05917e-05
GO_NEGATIVE_REGULATION_OF_TRANSFERASE_ACTIVITY	http://www.gsea-msigdb.org/gsea/msigdb/cards/GO_NEGATIVE_REGULATION_OF_TRANSFERASE_ACTIVITY	43	1881	20847	243	4.32998e-06	7.35999e-05	0.176955	7.10464e-05
REACTOME_L1CAM_INTERACTIONS	http://www.gsea-msigdb.org/gsea/msigdb/cards/REACTOME_L1CAM_INTERACTIONS	24	1881	20847	102	4.37949e-06	6.56042e-05	0.235294	7.17389e-05
REACTOME_NR1H2_AND_NR1H3_MEDIATED_SIGNALING	http://www.gsea-msigdb.org/gsea/msigdb/cards/REACTOME_NR1H2_AND_NR1H3_MEDIATED_SIGNALING	14	1881	20847	41	4.41187e-06	6.56486e-05	0.341463	7.21488e-05
GO_POSITIVE_REGULATION_OF_PROTEIN_CATABOLIC_PROCESS	http://www.gsea-msigdb.org/gsea/msigdb/cards/GO_POSITIVE_REGULATION_OF_PROTEIN_CATABOLIC_PROCESS	38	1881	20847	204	4.44379e-06	7.53643e-05	0.186275	7.25499e-05
GO_MODIFICATION_OF_MORPHOLOGY_OR_PHYSIOLOGY_OF_OTHER_ORGANISM	http://www.gsea-msigdb.org/gsea/msigdb/cards/GO_MODIFICATION_OF_MORPHOLOGY_OR_PHYSIOLOGY_OF_OTHER_ORGANISM	25	1881	20847	109	4.55713e-06	7.71128e-05	0.229358	7.42767e-05
KEGG_UBIQUITIN_MEDIATED_PROTEOLYSIS	http://www.gsea-msigdb.org/gsea/msigdb/cards/KEGG_UBIQUITIN_MEDIATED_PROTEOLYSIS	28	1881	20847	130	4.63861e-06	6.85654e-05	0.215385	7.54794e-05
HALLMARK_APOPTOSIS	http://www.gsea-msigdb.org/gsea/msigdb/cards/HALLMARK_APOPTOSIS	31	1881	20847	152	4.89828e-06	3.06142e-05	0.203947	7.95727e-05
GO_REGULATION_OF_SMALL_GTPASE_MEDIATED_SIGNAL_TRANSDUCTION	http://www.gsea-msigdb.org/gsea/msigdb/cards/GO_REGULATION_OF_SMALL_GTPASE_MEDIATED_SIGNAL_TRANSDUCTION	51	1881	20847	310	5.2538e-06	8.8702e-05	0.164516	8.52071e-05
GO_RIBOSOME_BIOGENESIS	http://www.gsea-msigdb.org/gsea/msigdb/cards/GO_RIBOSOME_BIOGENESIS	45	1881	20847	261	5.33196e-06	8.98203e-05	0.172414	8.6332e-05
GO_PROTEASOMAL_UBIQUITIN_INDEPENDENT_PROTEIN_CATABOLIC_PROCESS	http://www.gsea-msigdb.org/gsea/msigdb/cards/GO_PROTEASOMAL_UBIQUITIN_INDEPENDENT_PROTEIN_CATABOLIC_PROCESS	10	1881	20847	22	5.3461e-06	8.98574e-05	0.454545	8.64183e-05
GO_CELL_CELL_ADHESION	http://www.gsea-msigdb.org/gsea/msigdb/cards/GO_CELL_CELL_ADHESION	87	1881	20847	626	5.42169e-06	9.07229e-05	0.138978	8.73524e-05
GO_REGULATION_OF_MRNA_PROCESSING	http://www.gsea-msigdb.org/gsea/msigdb/cards/GO_REGULATION_OF_MRNA_PROCESSING	28	1881	20847	131	5.42122e-06	9.07229e-05	0.21374	8.73524e-05
GO_VESICLE_TARGETING	http://www.gsea-msigdb.org/gsea/msigdb/cards/GO_VESICLE_TARGETING	22	1881	20847	90	5.59309e-06	9.33835e-05	0.244444	8.99662e-05
GO_RESPIRATORY_SYSTEM_DEVELOPMENT	http://www.gsea-msigdb.org/gsea/msigdb/cards/GO_RESPIRATORY_SYSTEM_DEVELOPMENT	33	1881	20847	168	5.76348e-06	9.60155e-05	0.196429	9.25553e-05
REACTOME_SIGNALING_BY_PDGF	http://www.gsea-msigdb.org/gsea/msigdb/cards/REACTOME_SIGNALING_BY_PDGF	16	1881	20847	53	5.80263e-06	8.52071e-05	0.301887	9.30317e-05
GO_CYTOSOLIC_TRANSPORT	http://www.gsea-msigdb.org/gsea/msigdb/cards/GO_CYTOSOLIC_TRANSPORT	30	1881	20847	146	5.91075e-06	9.82516e-05	0.205479	9.46106e-05
GO_REGULATION_OF_PHOSPHOPROTEIN_PHOSPHATASE_ACTIVITY	http://www.gsea-msigdb.org/gsea/msigdb/cards/GO_REGULATION_OF_PHOSPHOPROTEIN_PHOSPHATASE_ACTIVITY	23	1881	20847	97	5.99614e-06	9.94514e-05	0.237113	9.58211e-05
REACTOME_ONCOGENIC_MAPK_SIGNALING	http://www.gsea-msigdb.org/gsea/msigdb/cards/REACTOME_ONCOGENIC_MAPK_SIGNALING	18	1881	20847	65	6.03015e-06	8.79692e-05	0.276923	9.60517e-05
GO_NEGATIVE_REGULATION_OF_PROTEOLYSIS_INVOLVED_IN_CELLULAR_PROTEIN_CATABOLIC_PROCESS	http://www.gsea-msigdb.org/gsea/msigdb/cards/GO_NEGATIVE_REGULATION_OF_PROTEOLYSIS_INVOLVED_IN_CELLULAR_PROTEIN_CATABOLIC_PROCESS	18	1881	20847	65	6.03015e-06	9.97957e-05	0.276923	9.60517e-05
REACTOME_ION_TRANSPORT_BY_P_TYPE_ATPASES	http://www.gsea-msigdb.org/gsea/msigdb/cards/REACTOME_ION_TRANSPORT_BY_P_TYPE_ATPASES	14	1881	20847	42	6.09559e-06	8.83465e-05	0.333333	9.69367e-05
GO_POSITIVE_REGULATION_OF_INTRACELLULAR_PROTEIN_TRANSPORT	http://www.gsea-msigdb.org/gsea/msigdb/cards/GO_POSITIVE_REGULATION_OF_INTRACELLULAR_PROTEIN_TRANSPORT	29	1881	20847	139	6.14138e-06	0.000101414	0.208633	9.75068e-05
GO_RESPONSE_TO_TOXIC_SUBSTANCE	http://www.gsea-msigdb.org/gsea/msigdb/cards/GO_RESPONSE_TO_TOXIC_SUBSTANCE	62	1881	20847	406	6.60685e-06	0.000108815	0.152709	0.000104728
GO_MIRNA_METABOLIC_PROCESS	http://www.gsea-msigdb.org/gsea/msigdb/cards/GO_MIRNA_METABOLIC_PROCESS	11	1881	20847	27	6.61847e-06	0.000108815	0.407407	0.000104743
GO_NEGATIVE_REGULATION_OF_CELLULAR_PROTEIN_CATABOLIC_PROCESS	http://www.gsea-msigdb.org/gsea/msigdb/cards/GO_NEGATIVE_REGULATION_OF_CELLULAR_PROTEIN_CATABOLIC_PROCESS	20	1881	20847	78	6.7869e-06	0.000111099	0.25641	0.000107063
GO_TRANSCRIPTION_ELONGATION_FROM_RNA_POLYMERASE_II_PROMOTER	http://www.gsea-msigdb.org/gsea/msigdb/cards/GO_TRANSCRIPTION_ELONGATION_FROM_RNA_POLYMERASE_II_PROMOTER	20	1881	20847	78	6.7869e-06	0.000111099	0.25641	0.000107063
GO_VIRAL_LIFE_CYCLE	http://www.gsea-msigdb.org/gsea/msigdb/cards/GO_VIRAL_LIFE_CYCLE	48	1881	20847	288	6.85989e-06	0.00011205	0.166667	0.00010804
REACTOME_NR1H3_NR1H2_REGULATE_GENE_EXPRESSION_LINKED_TO_CHOLESTEROL_TRANSPORT_AND_EFFLUX	http://www.gsea-msigdb.org/gsea/msigdb/cards/REACTOME_NR1H3_NR1H2_REGULATE_GENE_EXPRESSION_LINKED_TO_CHOLESTEROL_TRANSPORT_AND_EFFLUX	12	1881	20847	32	7.01288e-06	0.000100985	0.375	0.000110097
GO_POSITIVE_REGULATION_OF_GLUCOSE_TRANSMEMBRANE_TRANSPORT	http://www.gsea-msigdb.org/gsea/msigdb/cards/GO_POSITIVE_REGULATION_OF_GLUCOSE_TRANSMEMBRANE_TRANSPORT	12	1881	20847	32	7.01288e-06	0.000114301	0.375	0.000110097
REACTOME_METABOLISM_OF_AMINO_ACIDS_AND_DERIVATIVES	http://www.gsea-msigdb.org/gsea/msigdb/cards/REACTOME_METABOLISM_OF_AMINO_ACIDS_AND_DERIVATIVES	50	1881	20847	305	7.15741e-06	0.000102406	0.163934	0.000112186
GO_MULTI_ORGANISM_REPRODUCTIVE_PROCESS	http://www.gsea-msigdb.org/gsea/msigdb/cards/GO_MULTI_ORGANISM_REPRODUCTIVE_PROCESS	99	1881	20847	742	7.38978e-06	0.000120184	0.133423	0.000115644
GO_MULTICELLULAR_ORGANISM_REPRODUCTION	http://www.gsea-msigdb.org/gsea/msigdb/cards/GO_MULTICELLULAR_ORGANISM_REPRODUCTION	86	1881	20847	622	7.50114e-06	0.000121732	0.138264	0.000117199
GO_REGULATION_OF_HISTONE_MODIFICATION	http://www.gsea-msigdb.org/gsea/msigdb/cards/GO_REGULATION_OF_HISTONE_MODIFICATION	27	1881	20847	126	7.53455e-06	0.000122011	0.214286	0.000117534
HALLMARK_TGF_BETA_SIGNALING	http://www.gsea-msigdb.org/gsea/msigdb/cards/HALLMARK_TGF_BETA_SIGNALING	16	1881	20847	54	7.59095e-06	4.2172e-05	0.296296	0.000118226
KEGG_RENAL_CELL_CARCINOMA	http://www.gsea-msigdb.org/gsea/msigdb/cards/KEGG_RENAL_CELL_CARCINOMA	18	1881	20847	66	7.62946e-06	0.000107778	0.272727	0.000118263
KEGG_CHRONIC_MYELOID_LEUKEMIA	http://www.gsea-msigdb.org/gsea/msigdb/cards/KEGG_CHRONIC_MYELOID_LEUKEMIA	18	1881	20847	66	7.62946e-06	0.000107778	0.272727	0.000118263
GO_HISTONE_DEACETYLATION	http://www.gsea-msigdb.org/gsea/msigdb/cards/GO_HISTONE_DEACETYLATION	18	1881	20847	66	7.62946e-06	0.000123283	0.272727	0.000118263
GO_NEGATIVE_REGULATION_OF_KINASE_ACTIVITY	http://www.gsea-msigdb.org/gsea/msigdb/cards/GO_NEGATIVE_REGULATION_OF_KINASE_ACTIVITY	39	1881	20847	217	8.13032e-06	0.000131095	0.179724	0.000125828
GO_GLAND_DEVELOPMENT	http://www.gsea-msigdb.org/gsea/msigdb/cards/GO_GLAND_DEVELOPMENT	56	1881	20847	357	8.14946e-06	0.000131123	0.156863	0.000125925
GO_MACROMOLECULE_DEACYLATION	http://www.gsea-msigdb.org/gsea/msigdb/cards/GO_MACROMOLECULE_DEACYLATION	22	1881	20847	92	8.19737e-06	0.000131332	0.23913	0.000126268
GO_NEGATIVE_REGULATION_OF_INTRINSIC_APOPTOTIC_SIGNALING_PATHWAY	http://www.gsea-msigdb.org/gsea/msigdb/cards/GO_NEGATIVE_REGULATION_OF_INTRINSIC_APOPTOTIC_SIGNALING_PATHWAY	22	1881	20847	92	8.19737e-06	0.000131332	0.23913	0.000126268
REACTOME_ION_CHANNEL_TRANSPORT	http://www.gsea-msigdb.org/gsea/msigdb/cards/REACTOME_ION_CHANNEL_TRANSPORT	29	1881	20847	141	8.2334e-06	0.000115578	0.205674	0.000126624
GO_EXTRINSIC_APOPTOTIC_SIGNALING_PATHWAY	http://www.gsea-msigdb.org/gsea/msigdb/cards/GO_EXTRINSIC_APOPTOTIC_SIGNALING_PATHWAY	36	1881	20847	194	8.56562e-06	0.000136941	0.185567	0.000131527
GO_NEGATIVE_REGULATION_OF_GENE_EXPRESSION_EPIGENETIC	http://www.gsea-msigdb.org/gsea/msigdb/cards/GO_NEGATIVE_REGULATION_OF_GENE_EXPRESSION_EPIGENETIC	23	1881	20847	99	8.6276e-06	0.000137639	0.232323	0.000132272
GO_LIPID_BIOSYNTHETIC_PROCESS	http://www.gsea-msigdb.org/gsea/msigdb/cards/GO_LIPID_BIOSYNTHETIC_PROCESS	82	1881	20847	588	8.80578e-06	0.000140185	0.139456	0.000134793
GO_REGULATION_OF_PROTEIN_DEPHOSPHORYLATION	http://www.gsea-msigdb.org/gsea/msigdb/cards/GO_REGULATION_OF_PROTEIN_DEPHOSPHORYLATION	26	1881	20847	120	8.94578e-06	0.000142113	0.216667	0.000136723
GO_DEPHOSPHORYLATION	http://www.gsea-msigdb.org/gsea/msigdb/cards/GO_DEPHOSPHORYLATION	62	1881	20847	411	9.78922e-06	0.000155185	0.150852	0.000149381
GO_NADH_DEHYDROGENASE_COMPLEX_ASSEMBLY	http://www.gsea-msigdb.org/gsea/msigdb/cards/GO_NADH_DEHYDROGENASE_COMPLEX_ASSEMBLY	17	1881	20847	61	9.90097e-06	0.000156627	0.278689	0.000150851
GO_REGULATION_OF_CHROMATIN_ORGANIZATION	http://www.gsea-msigdb.org/gsea/msigdb/cards/GO_REGULATION_OF_CHROMATIN_ORGANIZATION	32	1881	20847	165	1.04437e-05	0.000164865	0.193939	0.000158873
GO_POSITIVE_REGULATION_OF_TRANSMEMBRANE_RECEPTOR_PROTEIN_SERINE_THREONINE_KINASE_SIGNALING_PATHWAY	http://www.gsea-msigdb.org/gsea/msigdb/cards/GO_POSITIVE_REGULATION_OF_TRANSMEMBRANE_RECEPTOR_PROTEIN_SERINE_THREONINE_KINASE_SIGNALING_PATHWAY	21	1881	20847	87	1.11871e-05	0.000176232	0.241379	0.000169919
GO_REGULATION_OF_SYSTEM_PROCESS	http://www.gsea-msigdb.org/gsea/msigdb/cards/GO_REGULATION_OF_SYSTEM_PROCESS	62	1881	20847	413	1.1422e-05	0.000179556	0.150121	0.000173219
GO_DEVELOPMENT_OF_PRIMARY_SEXUAL_CHARACTERISTICS	http://www.gsea-msigdb.org/gsea/msigdb/cards/GO_DEVELOPMENT_OF_PRIMARY_SEXUAL_CHARACTERISTICS	34	1881	20847	181	1.14983e-05	0.000180379	0.187845	0.000174107
GO_MUSCLE_TISSUE_DEVELOPMENT	http://www.gsea-msigdb.org/gsea/msigdb/cards/GO_MUSCLE_TISSUE_DEVELOPMENT	49	1881	20847	302	1.17095e-05	0.000183311	0.162252	0.000177032
GO_POST_GOLGI_VESICLE_MEDIATED_TRANSPORT	http://www.gsea-msigdb.org/gsea/msigdb/cards/GO_POST_GOLGI_VESICLE_MEDIATED_TRANSPORT	22	1881	20847	94	1.18542e-05	0.000184808	0.234043	0.000178669
GO_DETOXIFICATION	http://www.gsea-msigdb.org/gsea/msigdb/cards/GO_DETOXIFICATION	22	1881	20847	94	1.18542e-05	0.000184808	0.234043	0.000178669
PID_MTOR_4PATHWAY	http://www.gsea-msigdb.org/gsea/msigdb/cards/PID_MTOR_4PATHWAY	18	1881	20847	68	1.20136e-05	0.00016759	0.264706	0.000180517
GO_NUCLEAR_TRANSCRIBED_MRNA_CATABOLIC_PROCESS_DEADENYLATION_DEPENDENT_DECAY	http://www.gsea-msigdb.org/gsea/msigdb/cards/GO_NUCLEAR_TRANSCRIBED_MRNA_CATABOLIC_PROCESS_DEADENYLATION_DEPENDENT_DECAY	18	1881	20847	68	1.20136e-05	0.000186906	0.264706	0.000180517
GO_NEGATIVE_REGULATION_OF_VASCULATURE_DEVELOPMENT	http://www.gsea-msigdb.org/gsea/msigdb/cards/GO_NEGATIVE_REGULATION_OF_VASCULATURE_DEVELOPMENT	23	1881	20847	101	1.22657e-05	0.000190434	0.227723	0.000184023
GO_POSITIVE_REGULATION_OF_CELL_CYCLE_PROCESS	http://www.gsea-msigdb.org/gsea/msigdb/cards/GO_POSITIVE_REGULATION_OF_CELL_CYCLE_PROCESS	43	1881	20847	253	1.23345e-05	0.000191109	0.16996	0.000184773
PID_TRKR_PATHWAY	http://www.gsea-msigdb.org/gsea/msigdb/cards/PID_TRKR_PATHWAY	16	1881	20847	56	1.27025e-05	0.000173938	0.285714	0.00018913
REACTOME_NUCLEAR_EVENTS_KINASE_AND_TRANSCRIPTION_FACTOR_ACTIVATION	http://www.gsea-msigdb.org/gsea/msigdb/cards/REACTOME_NUCLEAR_EVENTS_KINASE_AND_TRANSCRIPTION_FACTOR_ACTIVATION	16	1881	20847	56	1.27025e-05	0.000173938	0.285714	0.00018913
REACTOME_REGULATION_OF_CHOLESTEROL_BIOSYNTHESIS_BY_SREBP_SREBF	http://www.gsea-msigdb.org/gsea/msigdb/cards/REACTOME_REGULATION_OF_CHOLESTEROL_BIOSYNTHESIS_BY_SREBP_SREBF	16	1881	20847	56	1.27025e-05	0.000173938	0.285714	0.00018913
GO_REGULATION_OF_MEGAKARYOCYTE_DIFFERENTIATION	http://www.gsea-msigdb.org/gsea/msigdb/cards/GO_REGULATION_OF_MEGAKARYOCYTE_DIFFERENTIATION	16	1881	20847	56	1.27025e-05	0.000196406	0.285714	0.00018913
GO_CARBOHYDRATE_DERIVATIVE_BIOSYNTHETIC_PROCESS	http://www.gsea-msigdb.org/gsea/msigdb/cards/GO_CARBOHYDRATE_DERIVATIVE_BIOSYNTHETIC_PROCESS	78	1881	20847	558	1.32994e-05	0.000205215	0.139785	0.000197718
REACTOME_UNFOLDED_PROTEIN_RESPONSE_UPR	http://www.gsea-msigdb.org/gsea/msigdb/cards/REACTOME_UNFOLDED_PROTEIN_RESPONSE_UPR	21	1881	20847	88	1.35142e-05	0.000183924	0.238636	0.000200606
GO_REGULATION_OF_TRANSMEMBRANE_RECEPTOR_PROTEIN_SERINE_THREONINE_KINASE_SIGNALING_PATHWAY	http://www.gsea-msigdb.org/gsea/msigdb/cards/GO_REGULATION_OF_TRANSMEMBRANE_RECEPTOR_PROTEIN_SERINE_THREONINE_KINASE_SIGNALING_PATHWAY	36	1881	20847	198	1.3697e-05	0.000210917	0.181818	0.000203014
GO_INTRACELLULAR_RECEPTOR_SIGNALING_PATHWAY	http://www.gsea-msigdb.org/gsea/msigdb/cards/GO_INTRACELLULAR_RECEPTOR_SIGNALING_PATHWAY	41	1881	20847	238	1.39791e-05	0.000214822	0.172269	0.000206883
GO_ERAD_PATHWAY	http://www.gsea-msigdb.org/gsea/msigdb/cards/GO_ERAD_PATHWAY	22	1881	20847	95	1.41865e-05	0.000217565	0.231579	0.000209636
GO_PROTEIN_DEGLYCOSYLATION	http://www.gsea-msigdb.org/gsea/msigdb/cards/GO_PROTEIN_DEGLYCOSYLATION	11	1881	20847	29	1.49405e-05	0.000228662	0.37931	0.000220445
HALLMARK_GLYCOLYSIS	http://www.gsea-msigdb.org/gsea/msigdb/cards/HALLMARK_GLYCOLYSIS	35	1881	20847	191	1.50601e-05	7.53006e-05	0.183246	0.000221544
GO_NUCLEAR_EXPORT	http://www.gsea-msigdb.org/gsea/msigdb/cards/GO_NUCLEAR_EXPORT	35	1881	20847	191	1.50601e-05	0.000230026	0.183246	0.000221544
GO_NEURON_PROJECTION_ORGANIZATION	http://www.gsea-msigdb.org/gsea/msigdb/cards/GO_NEURON_PROJECTION_ORGANIZATION	20	1881	20847	82	1.52355e-05	0.000232233	0.243902	0.000223789
SIG_INSULIN_RECEPTOR_PATHWAY_IN_CARDIAC_MYOCYTES	http://www.gsea-msigdb.org/gsea/msigdb/cards/SIG_INSULIN_RECEPTOR_PATHWAY_IN_CARDIAC_MYOCYTES	15	1881	20847	51	1.60596e-05	0.000215934	0.294118	0.00023519
REACTOME_PKMTS_METHYLATE_HISTONE_LYSINES	http://www.gsea-msigdb.org/gsea/msigdb/cards/REACTOME_PKMTS_METHYLATE_HISTONE_LYSINES	15	1881	20847	51	1.60596e-05	0.000215934	0.294118	0.00023519
REACTOME_GOLGI_ASSOCIATED_VESICLE_BIOGENESIS	http://www.gsea-msigdb.org/gsea/msigdb/cards/REACTOME_GOLGI_ASSOCIATED_VESICLE_BIOGENESIS	16	1881	20847	57	1.62586e-05	0.000217301	0.280702	0.000237749
REACTOME_MRNA_SPLICING	http://www.gsea-msigdb.org/gsea/msigdb/cards/REACTOME_MRNA_SPLICING	34	1881	20847	184	1.65132e-05	0.000219353	0.184783	0.000240754
GO_ENDOPLASMIC_RETICULUM_TO_GOLGI_VESICLE_MEDIATED_TRANSPORT	http://www.gsea-msigdb.org/gsea/msigdb/cards/GO_ENDOPLASMIC_RETICULUM_TO_GOLGI_VESICLE_MEDIATED_TRANSPORT	34	1881	20847	184	1.65132e-05	0.000251201	0.184783	0.000240754
GO_SPINDLE_ORGANIZATION	http://www.gsea-msigdb.org/gsea/msigdb/cards/GO_SPINDLE_ORGANIZATION	31	1881	20847	161	1.65535e-05	0.000251307	0.192547	0.000240984
REACTOME_DISORDERS_OF_TRANSMEMBRANE_TRANSPORTERS	http://www.gsea-msigdb.org/gsea/msigdb/cards/REACTOME_DISORDERS_OF_TRANSMEMBRANE_TRANSPORTERS	29	1881	20847	146	1.66087e-05	0.000219353	0.19863	0.000241429
HALLMARK_ANDROGEN_RESPONSE	http://www.gsea-msigdb.org/gsea/msigdb/cards/HALLMARK_ANDROGEN_RESPONSE	22	1881	20847	96	1.69249e-05	7.69316e-05	0.229167	0.000244937
GO_VESICLE_LOCALIZATION	http://www.gsea-msigdb.org/gsea/msigdb/cards/GO_VESICLE_LOCALIZATION	35	1881	20847	192	1.69178e-05	0.000255913	0.182292	0.000244937
GO_REGULATION_OF_CHROMOSOME_SEGREGATION	http://www.gsea-msigdb.org/gsea/msigdb/cards/GO_REGULATION_OF_CHROMOSOME_SEGREGATION	22	1881	20847	96	1.69249e-05	0.000255913	0.229167	0.000244937
GO_PEPTIDYL_TYROSINE_MODIFICATION	http://www.gsea-msigdb.org/gsea/msigdb/cards/GO_PEPTIDYL_TYROSINE_MODIFICATION	48	1881	20847	298	1.74094e-05	0.000262711	0.161074	0.000251577
GO_REGULATION_OF_CYTOSKELETON_ORGANIZATION	http://www.gsea-msigdb.org/gsea/msigdb/cards/GO_REGULATION_OF_CYTOSKELETON_ORGANIZATION	68	1881	20847	472	1.76295e-05	0.0002655	0.144068	0.000254383
GO_ORGANELLE_FISSION	http://www.gsea-msigdb.org/gsea/msigdb/cards/GO_ORGANELLE_FISSION	61	1881	20847	410	1.76889e-05	0.000265863	0.14878	0.000254865
BIOCARTA_WNT_PATHWAY	http://www.gsea-msigdb.org/gsea/msigdb/cards/BIOCARTA_WNT_PATHWAY	9	1881	20847	20	1.77318e-05	0.000232808	0.45	0.000255109
REACTOME_SUMOYLATION_OF_TRANSCRIPTION_COFACTORS	http://www.gsea-msigdb.org/gsea/msigdb/cards/REACTOME_SUMOYLATION_OF_TRANSCRIPTION_COFACTORS	13	1881	20847	40	1.78421e-05	0.000232886	0.325	0.00025632
GO_RESPONSE_TO_OXIDATIVE_STRESS	http://www.gsea-msigdb.org/gsea/msigdb/cards/GO_RESPONSE_TO_OXIDATIVE_STRESS	58	1881	20847	384	1.80099e-05	0.000270149	0.151042	0.000258353
REACTOME_TP53_REGULATES_METABOLIC_GENES	http://www.gsea-msigdb.org/gsea/msigdb/cards/REACTOME_TP53_REGULATES_METABOLIC_GENES	20	1881	20847	83	1.84648e-05	0.000239613	0.240964	0.000264491
GO_CELL_GROWTH	http://www.gsea-msigdb.org/gsea/msigdb/cards/GO_CELL_GROWTH	60	1881	20847	402	1.87523e-05	0.000280726	0.149254	0.000268219
GO_STEROID_HORMONE_MEDIATED_SIGNALING_PATHWAY	http://www.gsea-msigdb.org/gsea/msigdb/cards/GO_STEROID_HORMONE_MEDIATED_SIGNALING_PATHWAY	29	1881	20847	147	1.90136e-05	0.000284072	0.197279	0.00027156
GO_REGULATION_OF_DEVELOPMENTAL_GROWTH	http://www.gsea-msigdb.org/gsea/msigdb/cards/GO_REGULATION_OF_DEVELOPMENTAL_GROWTH	44	1881	20847	266	1.9709e-05	0.000293298	0.165414	0.000280675
GO_MACROMOLECULE_METHYLATION	http://www.gsea-msigdb.org/gsea/msigdb/cards/GO_MACROMOLECULE_METHYLATION	44	1881	20847	266	1.9709e-05	0.000293298	0.165414	0.000280675
GO_RESPONSE_TO_INORGANIC_SUBSTANCE	http://www.gsea-msigdb.org/gsea/msigdb/cards/GO_RESPONSE_TO_INORGANIC_SUBSTANCE	64	1881	20847	438	1.97812e-05	0.000293792	0.146119	0.000281295
REACTOME_TRANSLOCATION_OF_SLC2A4_GLUT4_TO_THE_PLASMA_MEMBRANE	http://www.gsea-msigdb.org/gsea/msigdb/cards/REACTOME_TRANSLOCATION_OF_SLC2A4_GLUT4_TO_THE_PLASMA_MEMBRANE	17	1881	20847	64	1.98388e-05	0.000255955	0.265625	0.000281705
REACTOME_REGULATION_OF_LIPID_METABOLISM_BY_PPARALPHA	http://www.gsea-msigdb.org/gsea/msigdb/cards/REACTOME_REGULATION_OF_LIPID_METABOLISM_BY_PPARALPHA	24	1881	20847	111	2.02406e-05	0.000259638	0.216216	0.000286168
GO_REGULATION_OF_ANATOMICAL_STRUCTURE_SIZE	http://www.gsea-msigdb.org/gsea/msigdb/cards/GO_REGULATION_OF_ANATOMICAL_STRUCTURE_SIZE	60	1881	20847	403	2.02233e-05	0.000299434	0.148883	0.000286168
GO_POSITIVE_REGULATION_OF_TRANSLATION	http://www.gsea-msigdb.org/gsea/msigdb/cards/GO_POSITIVE_REGULATION_OF_TRANSLATION	24	1881	20847	111	2.02406e-05	0.000299434	0.216216	0.000286168
GO_INTRACELLULAR_STEROID_HORMONE_RECEPTOR_SIGNALING_PATHWAY	http://www.gsea-msigdb.org/gsea/msigdb/cards/GO_INTRACELLULAR_STEROID_HORMONE_RECEPTOR_SIGNALING_PATHWAY	23	1881	20847	104	2.03529e-05	0.000299985	0.221154	0.000286995
GO_JNK_CASCADE	http://www.gsea-msigdb.org/gsea/msigdb/cards/GO_JNK_CASCADE	33	1881	20847	178	2.03576e-05	0.000299985	0.185393	0.000286995
GO_POSITIVE_REGULATION_OF_MAPK_CASCADE	http://www.gsea-msigdb.org/gsea/msigdb/cards/GO_POSITIVE_REGULATION_OF_MAPK_CASCADE	61	1881	20847	412	2.0541e-05	0.000302097	0.148058	0.000289166
REACTOME_MITOCHONDRIAL_BIOGENESIS	http://www.gsea-msigdb.org/gsea/msigdb/cards/REACTOME_MITOCHONDRIAL_BIOGENESIS	19	1881	20847	77	2.06971e-05	0.000263608	0.246753	0.00029053
GO_BLASTOCYST_DEVELOPMENT	http://www.gsea-msigdb.org/gsea/msigdb/cards/GO_BLASTOCYST_DEVELOPMENT	19	1881	20847	77	2.06971e-05	0.0003038	0.246753	0.00029053
PID_IL2_1PATHWAY	http://www.gsea-msigdb.org/gsea/msigdb/cards/PID_IL2_1PATHWAY	15	1881	20847	52	2.07863e-05	0.000263608	0.288462	0.000291364
GO_REGULATION_OF_DNA_METABOLIC_PROCESS	http://www.gsea-msigdb.org/gsea/msigdb/cards/GO_REGULATION_OF_DNA_METABOLIC_PROCESS	50	1881	20847	317	2.09445e-05	0.000306832	0.157729	0.000293163
REACTOME_SIGNALLING_TO_ERKS	http://www.gsea-msigdb.org/gsea/msigdb/cards/REACTOME_SIGNALLING_TO_ERKS	11	1881	20847	30	2.17598e-05	0.000274395	0.366667	0.000304141
GO_ENDOTHELIAL_CELL_MIGRATION	http://www.gsea-msigdb.org/gsea/msigdb/cards/GO_ENDOTHELIAL_CELL_MIGRATION	33	1881	20847	179	2.293e-05	0.000335268	0.184358	0.000320041
GO_CELLULAR_LIPID_METABOLIC_PROCESS	http://www.gsea-msigdb.org/gsea/msigdb/cards/GO_CELLULAR_LIPID_METABOLIC_PROCESS	109	1881	20847	858	2.30152e-05	0.000335862	0.12704	0.000320775
GO_POSITIVE_REGULATION_OF_CYSTEINE_TYPE_ENDOPEPTIDASE_ACTIVITY	http://www.gsea-msigdb.org/gsea/msigdb/cards/GO_POSITIVE_REGULATION_OF_CYSTEINE_TYPE_ENDOPEPTIDASE_ACTIVITY	25	1881	20847	119	2.31053e-05	0.000336524	0.210084	0.000321574
GO_RESPONSE_TO_FIBROBLAST_GROWTH_FACTOR	http://www.gsea-msigdb.org/gsea/msigdb/cards/GO_RESPONSE_TO_FIBROBLAST_GROWTH_FACTOR	24	1881	20847	112	2.36852e-05	0.000344304	0.214286	0.000329177
GO_UROGENITAL_SYSTEM_DEVELOPMENT	http://www.gsea-msigdb.org/gsea/msigdb/cards/GO_UROGENITAL_SYSTEM_DEVELOPMENT	44	1881	20847	268	2.3805e-05	0.000345378	0.164179	0.000330374
HALLMARK_PI3K_AKT_MTOR_SIGNALING	http://www.gsea-msigdb.org/gsea/msigdb/cards/HALLMARK_PI3K_AKT_MTOR_SIGNALING	22	1881	20847	98	2.38728e-05	9.947e-05	0.22449	0.000330847
GO_BEHAVIOR	http://www.gsea-msigdb.org/gsea/msigdb/cards/GO_BEHAVIOR	63	1881	20847	432	2.43217e-05	0.000352196	0.145833	0.000336593
GO_CELLULAR_RESPONSE_TO_STARVATION	http://www.gsea-msigdb.org/gsea/msigdb/cards/GO_CELLULAR_RESPONSE_TO_STARVATION	27	1881	20847	134	2.45242e-05	0.000354448	0.201493	0.000338918
GO_RESPONSE_TO_DRUG	http://www.gsea-msigdb.org/gsea/msigdb/cards/GO_RESPONSE_TO_DRUG	103	1881	20847	802	2.46721e-05	0.000355902	0.128429	0.000340482
GO_MIDBRAIN_DEVELOPMENT	http://www.gsea-msigdb.org/gsea/msigdb/cards/GO_MIDBRAIN_DEVELOPMENT	17	1881	20847	65	2.47293e-05	0.000356046	0.261538	0.000340793
GO_REGULATION_OF_SISTER_CHROMATID_SEGREGATION	http://www.gsea-msigdb.org/gsea/msigdb/cards/GO_REGULATION_OF_SISTER_CHROMATID_SEGREGATION	19	1881	20847	78	2.51767e-05	0.000361795	0.24359	0.000346471
GO_MYELOID_CELL_DIFFERENTIATION	http://www.gsea-msigdb.org/gsea/msigdb/cards/GO_MYELOID_CELL_DIFFERENTIATION	53	1881	20847	345	2.5404e-05	0.000364366	0.153623	0.000349109
GO_PROTEIN_LOCALIZATION_TO_NUCLEUS	http://www.gsea-msigdb.org/gsea/msigdb/cards/GO_PROTEIN_LOCALIZATION_TO_NUCLEUS	40	1881	20847	236	2.60603e-05	0.000373069	0.169492	0.000357628
KEGG_VIBRIO_CHOLERAE_INFECTION	http://www.gsea-msigdb.org/gsea/msigdb/cards/KEGG_VIBRIO_CHOLERAE_INFECTION	14	1881	20847	47	2.61357e-05	0.000327725	0.297872	0.000358162
GO_REGULATION_OF_MULTICELLULAR_ORGANISM_GROWTH	http://www.gsea-msigdb.org/gsea/msigdb/cards/GO_REGULATION_OF_MULTICELLULAR_ORGANISM_GROWTH	15	1881	20847	53	2.67009e-05	0.000381513	0.283019	0.000365396
GO_REGULATION_OF_PROTEASOMAL_UBIQUITIN_DEPENDENT_PROTEIN_CATABOLIC_PROCESS	http://www.gsea-msigdb.org/gsea/msigdb/cards/GO_REGULATION_OF_PROTEASOMAL_UBIQUITIN_DEPENDENT_PROTEIN_CATABOLIC_PROCESS	25	1881	20847	120	2.68315e-05	0.000382654	0.208333	0.000366672
GO_REGULATION_OF_CELL_MORPHOGENESIS_INVOLVED_IN_DIFFERENTIATION	http://www.gsea-msigdb.org/gsea/msigdb/cards/GO_REGULATION_OF_CELL_MORPHOGENESIS_INVOLVED_IN_DIFFERENTIATION	43	1881	20847	261	2.68965e-05	0.000382855	0.164751	0.000367049
REACTOME_REGULATION_OF_PTEN_MRNA_TRANSLATION	http://www.gsea-msigdb.org/gsea/msigdb/cards/REACTOME_REGULATION_OF_PTEN_MRNA_TRANSLATION	6	1881	20847	9	2.69342e-05	0.00033585	0.666667	0.000367054
GO_RNA_SPLICING_VIA_TRANSESTERIFICATION_REACTIONS	http://www.gsea-msigdb.org/gsea/msigdb/cards/GO_RNA_SPLICING_VIA_TRANSESTERIFICATION_REACTIONS	50	1881	20847	320	2.70288e-05	0.000384014	0.15625	0.000367832
GO_ENDOPLASMIC_RETICULUM_UNFOLDED_PROTEIN_RESPONSE	http://www.gsea-msigdb.org/gsea/msigdb/cards/GO_ENDOPLASMIC_RETICULUM_UNFOLDED_PROTEIN_RESPONSE	24	1881	20847	113	2.76498e-05	0.000392097	0.212389	0.000375762
GO_MEGAKARYOCYTE_DIFFERENTIATION	http://www.gsea-msigdb.org/gsea/msigdb/cards/GO_MEGAKARYOCYTE_DIFFERENTIATION	18	1881	20847	72	2.80314e-05	0.000396761	0.25	0.000380421
GO_HIPPO_SIGNALING	http://www.gsea-msigdb.org/gsea/msigdb/cards/GO_HIPPO_SIGNALING	12	1881	20847	36	2.80847e-05	0.000396768	0.333333	0.000380617
REACTOME_INSULIN_RECEPTOR_RECYCLING	http://www.gsea-msigdb.org/gsea/msigdb/cards/REACTOME_INSULIN_RECEPTOR_RECYCLING	9	1881	20847	21	2.86605e-05	0.00035539	0.428571	0.000387885
GO_CHEMICAL_HOMEOSTASIS	http://www.gsea-msigdb.org/gsea/msigdb/cards/GO_CHEMICAL_HOMEOSTASIS	114	1881	20847	911	2.91335e-05	0.000410816	0.125137	0.000393744
KEGG_MAPK_SIGNALING_PATHWAY	http://www.gsea-msigdb.org/gsea/msigdb/cards/KEGG_MAPK_SIGNALING_PATHWAY	38	1881	20847	221	2.95894e-05	0.000364881	0.171946	0.000399355
GO_GOLGI_ORGANIZATION	http://www.gsea-msigdb.org/gsea/msigdb/cards/GO_GOLGI_ORGANIZATION	25	1881	20847	121	3.10916e-05	0.000437607	0.206612	0.000419053
REACTOME_CALNEXIN_CALRETICULIN_CYCLE	http://www.gsea-msigdb.org/gsea/msigdb/cards/REACTOME_CALNEXIN_CALRETICULIN_CYCLE	10	1881	20847	26	3.18592e-05	0.000388578	0.384615	0.000428223
REACTOME_DISASSEMBLY_OF_THE_DESTRUCTION_COMPLEX_AND_RECRUITMENT_OF_AXIN_TO_THE_MEMBRANE	http://www.gsea-msigdb.org/gsea/msigdb/cards/REACTOME_DISASSEMBLY_OF_THE_DESTRUCTION_COMPLEX_AND_RECRUITMENT_OF_AXIN_TO_THE_MEMBRANE	10	1881	20847	26	3.18592e-05	0.000388578	0.384615	0.000428223
GO_MITOTIC_SPINDLE_ORGANIZATION	http://www.gsea-msigdb.org/gsea/msigdb/cards/GO_MITOTIC_SPINDLE_ORGANIZATION	23	1881	20847	107	3.2967e-05	0.000463137	0.214953	0.000442507
REACTOME_TRANSCRIPTIONAL_ACTIVATION_OF_MITOCHONDRIAL_BIOGENESIS	http://www.gsea-msigdb.org/gsea/msigdb/cards/REACTOME_TRANSCRIPTIONAL_ACTIVATION_OF_MITOCHONDRIAL_BIOGENESIS	15	1881	20847	54	3.40508e-05	0.000413052	0.277778	0.00045643
GO_CHROMOSOME_SEGREGATION	http://www.gsea-msigdb.org/gsea/msigdb/cards/GO_CHROMOSOME_SEGREGATION	46	1881	20847	289	3.49544e-05	0.000490142	0.15917	0.000467902
GO_COGNITION	http://www.gsea-msigdb.org/gsea/msigdb/cards/GO_COGNITION	38	1881	20847	223	3.63042e-05	0.000508123	0.170404	0.000485308
GO_CYTOKINESIS	http://www.gsea-msigdb.org/gsea/msigdb/cards/GO_CYTOKINESIS	29	1881	20847	152	3.6493e-05	0.000509819	0.190789	0.00048717
GO_ATP_METABOLIC_PROCESS	http://www.gsea-msigdb.org/gsea/msigdb/cards/GO_ATP_METABOLIC_PROCESS	42	1881	20847	256	3.66808e-05	0.000511494	0.164062	0.000489011
GO_REGULATION_OF_LIPID_METABOLIC_PROCESS	http://www.gsea-msigdb.org/gsea/msigdb/cards/GO_REGULATION_OF_LIPID_METABOLIC_PROCESS	52	1881	20847	341	3.68866e-05	0.000513413	0.152493	0.000491088
REACTOME_PROLONGED_ERK_ACTIVATION_EVENTS	http://www.gsea-msigdb.org/gsea/msigdb/cards/REACTOME_PROLONGED_ERK_ACTIVATION_EVENTS	7	1881	20847	13	3.72223e-05	0.000446667	0.538462	0.000493547
REACTOME_MITOTIC_TELOPHASE_CYTOKINESIS	http://www.gsea-msigdb.org/gsea/msigdb/cards/REACTOME_MITOTIC_TELOPHASE_CYTOKINESIS	7	1881	20847	13	3.72223e-05	0.000446667	0.538462	0.000493547
GO_REGULATION_OF_RNA_POLYMERASE_II_TRANSCRIPTIONAL_PREINITIATION_COMPLEX_ASSEMBLY	http://www.gsea-msigdb.org/gsea/msigdb/cards/GO_REGULATION_OF_RNA_POLYMERASE_II_TRANSCRIPTIONAL_PREINITIATION_COMPLEX_ASSEMBLY	7	1881	20847	13	3.72223e-05	0.000517128	0.538462	0.000493547
REACTOME_RUNX1_INTERACTS_WITH_CO_FACTORS_WHOSE_PRECISE_EFFECT_ON_RUNX1_TARGETS_IS_NOT_KNOWN	http://www.gsea-msigdb.org/gsea/msigdb/cards/REACTOME_RUNX1_INTERACTS_WITH_CO_FACTORS_WHOSE_PRECISE_EFFECT_ON_RUNX1_TARGETS_IS_NOT_KNOWN	12	1881	20847	37	3.83252e-05	0.000456035	0.324324	0.000507486
REACTOME_SRP_DEPENDENT_COTRANSLATIONAL_PROTEIN_TARGETING_TO_MEMBRANE	http://www.gsea-msigdb.org/gsea/msigdb/cards/REACTOME_SRP_DEPENDENT_COTRANSLATIONAL_PROTEIN_TARGETING_TO_MEMBRANE	20	1881	20847	87	3.84115e-05	0.000456035	0.229885	0.000507943
GO_REGULATION_OF_INTRINSIC_APOPTOTIC_SIGNALING_PATHWAY	http://www.gsea-msigdb.org/gsea/msigdb/cards/GO_REGULATION_OF_INTRINSIC_APOPTOTIC_SIGNALING_PATHWAY	29	1881	20847	153	4.13821e-05	0.000573862	0.189542	0.000546488
GO_RESPONSE_TO_STEROID_HORMONE	http://www.gsea-msigdb.org/gsea/msigdb/cards/GO_RESPONSE_TO_STEROID_HORMONE	48	1881	20847	308	4.14592e-05	0.000573874	0.155844	0.000546771
GO_UBIQUITIN_DEPENDENT_ERAD_PATHWAY	http://www.gsea-msigdb.org/gsea/msigdb/cards/GO_UBIQUITIN_DEPENDENT_ERAD_PATHWAY	18	1881	20847	74	4.16452e-05	0.000575391	0.243243	0.000548487
GO_RNA_POLYADENYLATION	http://www.gsea-msigdb.org/gsea/msigdb/cards/GO_RNA_POLYADENYLATION	13	1881	20847	43	4.24573e-05	0.000585538	0.302326	0.000558434
GO_INTRINSIC_APOPTOTIC_SIGNALING_PATHWAY_IN_RESPONSE_TO_ENDOPLASMIC_RETICULUM_STRESS	http://www.gsea-msigdb.org/gsea/msigdb/cards/GO_INTRINSIC_APOPTOTIC_SIGNALING_PATHWAY_IN_RESPONSE_TO_ENDOPLASMIC_RETICULUM_STRESS	15	1881	20847	55	4.31242e-05	0.000593647	0.272727	0.000566445
BIOCARTA_MET_PATHWAY	http://www.gsea-msigdb.org/gsea/msigdb/cards/BIOCARTA_MET_PATHWAY	11	1881	20847	32	4.37362e-05	0.000516504	0.34375	0.00057138
GO_GLUCOSE_IMPORT	http://www.gsea-msigdb.org/gsea/msigdb/cards/GO_GLUCOSE_IMPORT	14	1881	20847	49	4.38493e-05	0.000598161	0.285714	0.00057138
GO_TERMINATION_OF_RNA_POLYMERASE_II_TRANSCRIPTION	http://www.gsea-msigdb.org/gsea/msigdb/cards/GO_TERMINATION_OF_RNA_POLYMERASE_II_TRANSCRIPTION	11	1881	20847	32	4.37362e-05	0.000598161	0.34375	0.00057138
GO_HISTONE_H3_K4_METHYLATION	http://www.gsea-msigdb.org/gsea/msigdb/cards/GO_HISTONE_H3_K4_METHYLATION	14	1881	20847	49	4.38493e-05	0.000598161	0.285714	0.00057138
GO_NUCLEAR_TRANSCRIBED_MRNA_POLY_A_TAIL_SHORTENING	http://www.gsea-msigdb.org/gsea/msigdb/cards/GO_NUCLEAR_TRANSCRIBED_MRNA_POLY_A_TAIL_SHORTENING	11	1881	20847	32	4.37362e-05	0.000598161	0.34375	0.00057138
GO_POSITIVE_REGULATION_OF_VIRAL_LIFE_CYCLE	http://www.gsea-msigdb.org/gsea/msigdb/cards/GO_POSITIVE_REGULATION_OF_VIRAL_LIFE_CYCLE	14	1881	20847	49	4.38493e-05	0.000598161	0.285714	0.00057138
GO_MICROTUBULE_ANCHORING	http://www.gsea-msigdb.org/gsea/msigdb/cards/GO_MICROTUBULE_ANCHORING	9	1881	20847	22	4.48012e-05	0.000610041	0.409091	0.000583009
GO_POSITIVE_REGULATION_OF_CHROMATIN_ORGANIZATION	http://www.gsea-msigdb.org/gsea/msigdb/cards/GO_POSITIVE_REGULATION_OF_CHROMATIN_ORGANIZATION	21	1881	20847	95	4.62292e-05	0.000628349	0.221053	0.000600795
REACTOME_PROCESSING_OF_CAPPED_INTRON_CONTAINING_PRE_MRNA	http://www.gsea-msigdb.org/gsea/msigdb/cards/REACTOME_PROCESSING_OF_CAPPED_INTRON_CONTAINING_PRE_MRNA	39	1881	20847	234	4.79825e-05	0.000563669	0.166667	0.000622758
GO_REGULATION_OF_EPITHELIAL_CELL_MIGRATION	http://www.gsea-msigdb.org/gsea/msigdb/cards/GO_REGULATION_OF_EPITHELIAL_CELL_MIGRATION	34	1881	20847	194	5.11107e-05	0.000693447	0.175258	0.000662481
GO_MODIFICATION_BY_SYMBIONT_OF_HOST_MORPHOLOGY_OR_PHYSIOLOGY	http://www.gsea-msigdb.org/gsea/msigdb/cards/GO_MODIFICATION_BY_SYMBIONT_OF_HOST_MORPHOLOGY_OR_PHYSIOLOGY	12	1881	20847	38	5.16502e-05	0.000699507	0.315789	0.000668591
GO_MORPHOGENESIS_OF_A_BRANCHING_STRUCTURE	http://www.gsea-msigdb.org/gsea/msigdb/cards/GO_MORPHOGENESIS_OF_A_BRANCHING_STRUCTURE	29	1881	20847	155	5.29748e-05	0.000716158	0.187097	0.000684834
PID_CXCR4_PATHWAY	http://www.gsea-msigdb.org/gsea/msigdb/cards/PID_CXCR4_PATHWAY	20	1881	20847	89	5.42751e-05	0.000630948	0.224719	0.0006998
REACTOME_SIGNALING_BY_NOTCH1_PEST_DOMAIN_MUTANTS_IN_CANCER	http://www.gsea-msigdb.org/gsea/msigdb/cards/REACTOME_SIGNALING_BY_NOTCH1_PEST_DOMAIN_MUTANTS_IN_CANCER	15	1881	20847	56	5.42541e-05	0.000630948	0.267857	0.0006998
GO_NCRNA_PROCESSING	http://www.gsea-msigdb.org/gsea/msigdb/cards/GO_NCRNA_PROCESSING	52	1881	20847	346	5.45942e-05	0.000736728	0.150289	0.00070299
REACTOME_INFLUENZA_INFECTION	http://www.gsea-msigdb.org/gsea/msigdb/cards/REACTOME_INFLUENZA_INFECTION	25	1881	20847	125	5.49066e-05	0.000634982	0.2	0.000706085
KEGG_ADHERENS_JUNCTION	http://www.gsea-msigdb.org/gsea/msigdb/cards/KEGG_ADHERENS_JUNCTION	17	1881	20847	69	5.67144e-05	0.000652508	0.246377	0.000727427
GO_CELLULAR_RESPONSE_TO_ALCOHOL	http://www.gsea-msigdb.org/gsea/msigdb/cards/GO_CELLULAR_RESPONSE_TO_ALCOHOL	17	1881	20847	69	5.67144e-05	0.00076397	0.246377	0.000727427
GO_REGULATION_OF_EXTRINSIC_APOPTOTIC_SIGNALING_PATHWAY	http://www.gsea-msigdb.org/gsea/msigdb/cards/GO_REGULATION_OF_EXTRINSIC_APOPTOTIC_SIGNALING_PATHWAY	26	1881	20847	133	5.90035e-05	0.000793386	0.195489	0.000755799
GO_MUSCLE_CELL_MIGRATION	http://www.gsea-msigdb.org/gsea/msigdb/cards/GO_MUSCLE_CELL_MIGRATION	18	1881	20847	76	6.08284e-05	0.000816466	0.236842	0.000778159
GO_GENE_SILENCING_BY_RNA	http://www.gsea-msigdb.org/gsea/msigdb/cards/GO_GENE_SILENCING_BY_RNA	30	1881	20847	164	6.14224e-05	0.000822973	0.182927	0.000784735
GO_ION_TRANSPORT	http://www.gsea-msigdb.org/gsea/msigdb/cards/GO_ION_TRANSPORT	144	1881	20847	1224	6.21544e-05	0.000831301	0.117647	0.000793054
GO_CHROMATIN_MEDIATED_MAINTENANCE_OF_TRANSCRIPTION	http://www.gsea-msigdb.org/gsea/msigdb/cards/GO_CHROMATIN_MEDIATED_MAINTENANCE_OF_TRANSCRIPTION	6	1881	20847	10	6.24079e-05	0.000833211	0.6	0.000795255
REACTOME_CIRCADIAN_CLOCK	http://www.gsea-msigdb.org/gsea/msigdb/cards/REACTOME_CIRCADIAN_CLOCK	16	1881	20847	63	6.27033e-05	0.000717712	0.253968	0.000797983
GO_REGULATION_OF_MICROTUBULE_BASED_PROCESS	http://www.gsea-msigdb.org/gsea/msigdb/cards/GO_REGULATION_OF_MICROTUBULE_BASED_PROCESS	34	1881	20847	196	6.32199e-05	0.00084256	0.173469	0.000803516
GO_POSITIVE_REGULATION_OF_CELL_DEVELOPMENT	http://www.gsea-msigdb.org/gsea/msigdb/cards/GO_POSITIVE_REGULATION_OF_CELL_DEVELOPMENT	63	1881	20847	446	6.39378e-05	0.000850621	0.141256	0.000811588
GO_MITOCHONDRIAL_RESPIRATORY_CHAIN_COMPLEX_ASSEMBLY	http://www.gsea-msigdb.org/gsea/msigdb/cards/GO_MITOCHONDRIAL_RESPIRATORY_CHAIN_COMPLEX_ASSEMBLY	20	1881	20847	90	6.42059e-05	0.00085118	0.222222	0.000812888
GO_AUTOPHAGOSOME_ORGANIZATION	http://www.gsea-msigdb.org/gsea/msigdb/cards/GO_AUTOPHAGOSOME_ORGANIZATION	20	1881	20847	90	6.42059e-05	0.00085118	0.222222	0.000812888
PID_P53_REGULATION_PATHWAY	http://www.gsea-msigdb.org/gsea/msigdb/cards/PID_P53_REGULATION_PATHWAY	15	1881	20847	57	6.78239e-05	0.000770332	0.263158	0.000857587
PID_ALK1_PATHWAY	http://www.gsea-msigdb.org/gsea/msigdb/cards/PID_ALK1_PATHWAY	9	1881	20847	23	6.79908e-05	0.000770332	0.391304	0.000858591
PID_PS1_PATHWAY	http://www.gsea-msigdb.org/gsea/msigdb/cards/PID_PS1_PATHWAY	12	1881	20847	39	6.87976e-05	0.000771639	0.307692	0.00086655
REACTOME_SIGNALING_BY_FGFR1	http://www.gsea-msigdb.org/gsea/msigdb/cards/REACTOME_SIGNALING_BY_FGFR1	12	1881	20847	39	6.87976e-05	0.000771639	0.307692	0.00086655
GO_REGULATION_OF_DEPHOSPHORYLATION	http://www.gsea-msigdb.org/gsea/msigdb/cards/GO_REGULATION_OF_DEPHOSPHORYLATION	32	1881	20847	181	7.05149e-05	0.000933176	0.176796	0.000887041
GO_ACTIN_FILAMENT_BASED_PROCESS	http://www.gsea-msigdb.org/gsea/msigdb/cards/GO_ACTIN_FILAMENT_BASED_PROCESS	84	1881	20847	642	7.14195e-05	0.000943489	0.130841	0.00089727
GO_REGULATION_OF_VASCULATURE_DEVELOPMENT	http://www.gsea-msigdb.org/gsea/msigdb/cards/GO_REGULATION_OF_VASCULATURE_DEVELOPMENT	43	1881	20847	272	7.27277e-05	0.000959089	0.158088	0.000912538
KEGG_TIGHT_JUNCTION	http://www.gsea-msigdb.org/gsea/msigdb/cards/KEGG_TIGHT_JUNCTION	22	1881	20847	105	7.28682e-05	0.000811424	0.209524	0.000913132
PID_MYC_ACTIV_PATHWAY	http://www.gsea-msigdb.org/gsea/msigdb/cards/PID_MYC_ACTIV_PATHWAY	18	1881	20847	77	7.30718e-05	0.000811424	0.233766	0.000914516
GO_MICROTUBULE_CYTOSKELETON_ORGANIZATION_INVOLVED_IN_MITOSIS	http://www.gsea-msigdb.org/gsea/msigdb/cards/GO_MICROTUBULE_CYTOSKELETON_ORGANIZATION_INVOLVED_IN_MITOSIS	26	1881	20847	135	7.66371e-05	0.00100888	0.192593	0.000957915
GO_HOMEOSTASIS_OF_NUMBER_OF_CELLS	http://www.gsea-msigdb.org/gsea/msigdb/cards/GO_HOMEOSTASIS_OF_NUMBER_OF_CELLS	35	1881	20847	206	7.68968e-05	0.00101053	0.169903	0.000959939
GO_TRANSFORMING_GROWTH_FACTOR_BETA_RECEPTOR_SIGNALING_PATHWAY	http://www.gsea-msigdb.org/gsea/msigdb/cards/GO_TRANSFORMING_GROWTH_FACTOR_BETA_RECEPTOR_SIGNALING_PATHWAY	30	1881	20847	166	7.73933e-05	0.00101528	0.180723	0.000964909
GO_PROTEIN_LOCALIZATION_TO_ENDOPLASMIC_RETICULUM	http://www.gsea-msigdb.org/gsea/msigdb/cards/GO_PROTEIN_LOCALIZATION_TO_ENDOPLASMIC_RETICULUM	23	1881	20847	113	8.0935e-05	0.0010599	0.20354	0.00100778
GO_WNT_SIGNALING_PATHWAY_CALCIUM_MODULATING_PATHWAY	http://www.gsea-msigdb.org/gsea/msigdb/cards/GO_WNT_SIGNALING_PATHWAY_CALCIUM_MODULATING_PATHWAY	11	1881	20847	34	8.25489e-05	0.00107728	0.323529	0.00102528
GO_NEGATIVE_REGULATION_OF_PROTEASOMAL_UBIQUITIN_DEPENDENT_PROTEIN_CATABOLIC_PROCESS	http://www.gsea-msigdb.org/gsea/msigdb/cards/GO_NEGATIVE_REGULATION_OF_PROTEASOMAL_UBIQUITIN_DEPENDENT_PROTEIN_CATABOLIC_PROCESS	11	1881	20847	34	8.25489e-05	0.00107728	0.323529	0.00102528
PID_CMYB_PATHWAY	http://www.gsea-msigdb.org/gsea/msigdb/cards/PID_CMYB_PATHWAY	17	1881	20847	71	8.34812e-05	0.000922426	0.239437	0.00103424
GO_FATTY_ACID_BETA_OXIDATION	http://www.gsea-msigdb.org/gsea/msigdb/cards/GO_FATTY_ACID_BETA_OXIDATION	17	1881	20847	71	8.34812e-05	0.00108757	0.239437	0.00103424
PID_MET_PATHWAY	http://www.gsea-msigdb.org/gsea/msigdb/cards/PID_MET_PATHWAY	18	1881	20847	78	8.74403e-05	0.000961412	0.230769	0.00108192
REACTOME_TOLL_LIKE_RECEPTOR_9_TLR9_CASCADE	http://www.gsea-msigdb.org/gsea/msigdb/cards/REACTOME_TOLL_LIKE_RECEPTOR_9_TLR9_CASCADE	19	1881	20847	85	8.91674e-05	0.000973739	0.223529	0.0011019
REACTOME_DEADENYLATION_DEPENDENT_MRNA_DECAY	http://www.gsea-msigdb.org/gsea/msigdb/cards/REACTOME_DEADENYLATION_DEPENDENT_MRNA_DECAY	14	1881	20847	52	8.98702e-05	0.000973739	0.269231	0.00110502
REACTOME_IRON_UPTAKE_AND_TRANSPORT	http://www.gsea-msigdb.org/gsea/msigdb/cards/REACTOME_IRON_UPTAKE_AND_TRANSPORT	14	1881	20847	52	8.98702e-05	0.000973739	0.269231	0.00110502
GO_ENDOTHELIAL_CELL_DEVELOPMENT	http://www.gsea-msigdb.org/gsea/msigdb/cards/GO_ENDOTHELIAL_CELL_DEVELOPMENT	14	1881	20847	52	8.98702e-05	0.00116676	0.269231	0.00110502
GO_NEGATIVE_REGULATION_OF_PROTEASOMAL_PROTEIN_CATABOLIC_PROCESS	http://www.gsea-msigdb.org/gsea/msigdb/cards/GO_NEGATIVE_REGULATION_OF_PROTEASOMAL_PROTEIN_CATABOLIC_PROCESS	14	1881	20847	52	8.98702e-05	0.00116676	0.269231	0.00110502
REACTOME_NOTCH1_INTRACELLULAR_DOMAIN_REGULATES_TRANSCRIPTION	http://www.gsea-msigdb.org/gsea/msigdb/cards/REACTOME_NOTCH1_INTRACELLULAR_DOMAIN_REGULATES_TRANSCRIPTION	13	1881	20847	46	9.25168e-05	0.000997572	0.282609	0.00113614
REACTOME_FACTORS_INVOLVED_IN_MEGAKARYOCYTE_DEVELOPMENT_AND_PLATELET_PRODUCTION	http://www.gsea-msigdb.org/gsea/msigdb/cards/REACTOME_FACTORS_INVOLVED_IN_MEGAKARYOCYTE_DEVELOPMENT_AND_PLATELET_PRODUCTION	25	1881	20847	129	9.39637e-05	0.00100588	0.193798	0.00115103
GO_MULTICELLULAR_ORGANISM_GROWTH	http://www.gsea-msigdb.org/gsea/msigdb/cards/GO_MULTICELLULAR_ORGANISM_GROWTH	25	1881	20847	129	9.39637e-05	0.00121781	0.193798	0.00115103
PID_WNT_CANONICAL_PATHWAY	http://www.gsea-msigdb.org/gsea/msigdb/cards/PID_WNT_CANONICAL_PATHWAY	8	1881	20847	19	9.41883e-05	0.00100588	0.421053	0.00115234
GO_REGULATION_OF_TRANSCRIPTION_ELONGATION_FROM_RNA_POLYMERASE_II_PROMOTER	http://www.gsea-msigdb.org/gsea/msigdb/cards/GO_REGULATION_OF_TRANSCRIPTION_ELONGATION_FROM_RNA_POLYMERASE_II_PROMOTER	10	1881	20847	29	9.45056e-05	0.00122273	0.344828	0.00115478
GO_REGULATION_OF_CELL_SUBSTRATE_ADHESION	http://www.gsea-msigdb.org/gsea/msigdb/cards/GO_REGULATION_OF_CELL_SUBSTRATE_ADHESION	30	1881	20847	168	9.70094e-05	0.00125297	0.178571	0.0011839
GO_HORMONE_MEDIATED_SIGNALING_PATHWAY	http://www.gsea-msigdb.org/gsea/msigdb/cards/GO_HORMONE_MEDIATED_SIGNALING_PATHWAY	31	1881	20847	176	9.75214e-05	0.00125743	0.176136	0.00118867
GO_LEARNING	http://www.gsea-msigdb.org/gsea/msigdb/cards/GO_LEARNING	22	1881	20847	107	9.79408e-05	0.00126067	0.205607	0.0011923
GO_METHYLATION	http://www.gsea-msigdb.org/gsea/msigdb/cards/GO_METHYLATION	47	1881	20847	310	9.82973e-05	0.0012631	0.151613	0.00119516
GO_RESPONSE_TO_WOUNDING	http://www.gsea-msigdb.org/gsea/msigdb/cards/GO_RESPONSE_TO_WOUNDING	70	1881	20847	517	9.91858e-05	0.00127235	0.135397	0.00120447
BIOCARTA_VDR_PATHWAY	http://www.gsea-msigdb.org/gsea/msigdb/cards/BIOCARTA_VDR_PATHWAY	9	1881	20847	24	0.0001005	0.00106817	0.375	0.00121887
GO_REGULATION_OF_TRANSLATIONAL_INITIATION	http://www.gsea-msigdb.org/gsea/msigdb/cards/GO_REGULATION_OF_TRANSLATIONAL_INITIATION	17	1881	20847	72	0.00010062	0.00128856	0.236111	0.00121887
GO_GLYCOPROTEIN_BIOSYNTHETIC_PROCESS	http://www.gsea-msigdb.org/gsea/msigdb/cards/GO_GLYCOPROTEIN_BIOSYNTHETIC_PROCESS	43	1881	20847	276	0.000102275	0.00130753	0.155797	0.00123739
HALLMARK_UV_RESPONSE_UP	http://www.gsea-msigdb.org/gsea/msigdb/cards/HALLMARK_UV_RESPONSE_UP	27	1881	20847	145	0.000102681	0.000394925	0.186207	0.00123914
GO_ANTERIOR_POSTERIOR_PATTERN_SPECIFICATION	http://www.gsea-msigdb.org/gsea/msigdb/cards/GO_ANTERIOR_POSTERIOR_PATTERN_SPECIFICATION	27	1881	20847	145	0.000102681	0.00130977	0.186207	0.00123914
GO_RAS_PROTEIN_SIGNAL_TRANSDUCTION	http://www.gsea-msigdb.org/gsea/msigdb/cards/GO_RAS_PROTEIN_SIGNAL_TRANSDUCTION	57	1881	20847	399	0.000102799	0.00130977	0.142857	0.00123914
GO_ORGANOPHOSPHATE_METABOLIC_PROCESS	http://www.gsea-msigdb.org/gsea/msigdb/cards/GO_ORGANOPHOSPHATE_METABOLIC_PROCESS	108	1881	20847	880	0.000102985	0.00130992	0.122727	0.00123986
GO_ENDOSOMAL_TRANSPORT	http://www.gsea-msigdb.org/gsea/msigdb/cards/GO_ENDOSOMAL_TRANSPORT	35	1881	20847	209	0.000103644	0.00131609	0.167464	0.00124627
GO_PROTEIN_LOCALIZATION_TO_MITOCHONDRION	http://www.gsea-msigdb.org/gsea/msigdb/cards/GO_PROTEIN_LOCALIZATION_TO_MITOCHONDRION	25	1881	20847	130	0.000106973	0.00135607	0.192308	0.00128472
GO_SEXUAL_REPRODUCTION	http://www.gsea-msigdb.org/gsea/msigdb/cards/GO_SEXUAL_REPRODUCTION	79	1881	20847	603	0.000110998	0.00140473	0.131012	0.00133143
GO_POSITIVE_REGULATION_OF_PROTEIN_CONTAINING_COMPLEX_ASSEMBLY	http://www.gsea-msigdb.org/gsea/msigdb/cards/GO_POSITIVE_REGULATION_OF_PROTEIN_CONTAINING_COMPLEX_ASSEMBLY	36	1881	20847	218	0.00011146	0.00140822	0.165138	0.00133535
GO_POSITIVE_REGULATION_OF_CELLULAR_PROTEIN_CATABOLIC_PROCESS	http://www.gsea-msigdb.org/gsea/msigdb/cards/GO_POSITIVE_REGULATION_OF_CELLULAR_PROTEIN_CATABOLIC_PROCESS	26	1881	20847	138	0.000111986	0.00141249	0.188406	0.00134001
GO_POSITIVE_REGULATION_OF_CELL_ADHESION	http://www.gsea-msigdb.org/gsea/msigdb/cards/GO_POSITIVE_REGULATION_OF_CELL_ADHESION	47	1881	20847	312	0.000114961	0.00144759	0.150641	0.00137393
KEGG_GLUTATHIONE_METABOLISM	http://www.gsea-msigdb.org/gsea/msigdb/cards/KEGG_GLUTATHIONE_METABOLISM	12	1881	20847	41	0.000118177	0.0012501	0.292683	0.00140722
GO_POSITIVE_REGULATION_OF_VIRAL_TRANSCRIPTION	http://www.gsea-msigdb.org/gsea/msigdb/cards/GO_POSITIVE_REGULATION_OF_VIRAL_TRANSCRIPTION	12	1881	20847	41	0.000118177	0.00148312	0.292683	0.00140722
GO_POSITIVE_REGULATION_OF_MRNA_CATABOLIC_PROCESS	http://www.gsea-msigdb.org/gsea/msigdb/cards/GO_POSITIVE_REGULATION_OF_MRNA_CATABOLIC_PROCESS	12	1881	20847	41	0.000118177	0.00148312	0.292683	0.00140722
GO_ESTABLISHMENT_OR_MAINTENANCE_OF_CELL_POLARITY	http://www.gsea-msigdb.org/gsea/msigdb/cards/GO_ESTABLISHMENT_OR_MAINTENANCE_OF_CELL_POLARITY	33	1881	20847	194	0.000118677	0.00148692	0.170103	0.00141147
BIOCARTA_EIF_PATHWAY	http://www.gsea-msigdb.org/gsea/msigdb/cards/BIOCARTA_EIF_PATHWAY	7	1881	20847	15	0.000119585	0.00125902	0.466667	0.00141711
GO_POSITIVE_REGULATION_OF_HISTONE_DEACETYLATION	http://www.gsea-msigdb.org/gsea/msigdb/cards/GO_POSITIVE_REGULATION_OF_HISTONE_DEACETYLATION	7	1881	20847	15	0.000119585	0.00149332	0.466667	0.00141711
GO_CELLULAR_RESPONSE_TO_CHOLESTEROL	http://www.gsea-msigdb.org/gsea/msigdb/cards/GO_CELLULAR_RESPONSE_TO_CHOLESTEROL	7	1881	20847	15	0.000119585	0.00149332	0.466667	0.00141711
GO_RIBONUCLEOPROTEIN_COMPLEX_SUBUNIT_ORGANIZATION	http://www.gsea-msigdb.org/gsea/msigdb/cards/GO_RIBONUCLEOPROTEIN_COMPLEX_SUBUNIT_ORGANIZATION	30	1881	20847	170	0.000120981	0.00150826	0.176471	0.00143193
BIOCARTA_MAPK_PATHWAY	http://www.gsea-msigdb.org/gsea/msigdb/cards/BIOCARTA_MAPK_PATHWAY	18	1881	20847	80	0.000123819	0.00129748	0.225	0.00146375
GO_REGULATION_OF_CELL_JUNCTION_ASSEMBLY	http://www.gsea-msigdb.org/gsea/msigdb/cards/GO_REGULATION_OF_CELL_JUNCTION_ASSEMBLY	19	1881	20847	87	0.000124035	0.00154377	0.218391	0.00146454
REACTOME_SIGNALING_BY_RHO_GTPASES	http://www.gsea-msigdb.org/gsea/msigdb/cards/REACTOME_SIGNALING_BY_RHO_GTPASES	57	1881	20847	402	0.000125988	0.00131404	0.141791	0.00148047
GO_REGULATION_OF_CELLULAR_RESPONSE_TO_GROWTH_FACTOR_STIMULUS	http://www.gsea-msigdb.org/gsea/msigdb/cards/GO_REGULATION_OF_CELLULAR_RESPONSE_TO_GROWTH_FACTOR_STIMULUS	38	1881	20847	236	0.000125967	0.00156008	0.161017	0.00148047
GO_POSITIVE_REGULATION_OF_GROWTH	http://www.gsea-msigdb.org/gsea/msigdb/cards/GO_POSITIVE_REGULATION_OF_GROWTH	35	1881	20847	211	0.000125867	0.00156008	0.165877	0.00148047
GO_REGIONALIZATION	http://www.gsea-msigdb.org/gsea/msigdb/cards/GO_REGIONALIZATION	38	1881	20847	236	0.000125967	0.00156008	0.161017	0.00148047
REACTOME_INTERLEUKIN_6_SIGNALING	http://www.gsea-msigdb.org/gsea/msigdb/cards/REACTOME_INTERLEUKIN_6_SIGNALING	6	1881	20847	11	0.000127267	0.00131509	0.545455	0.00149014
REACTOME_ESTABLISHMENT_OF_SISTER_CHROMATID_COHESION	http://www.gsea-msigdb.org/gsea/msigdb/cards/REACTOME_ESTABLISHMENT_OF_SISTER_CHROMATID_COHESION	6	1881	20847	11	0.000127267	0.00131509	0.545455	0.00149014
GO_SIGNAL_PEPTIDE_PROCESSING	http://www.gsea-msigdb.org/gsea/msigdb/cards/GO_SIGNAL_PEPTIDE_PROCESSING	6	1881	20847	11	0.000127267	0.00157359	0.545455	0.00149014
GO_REGULATION_OF_CHROMOSOME_SEPARATION	http://www.gsea-msigdb.org/gsea/msigdb/cards/GO_REGULATION_OF_CHROMOSOME_SEPARATION	15	1881	20847	60	0.000127867	0.00157843	0.25	0.00149539
BIOCARTA_ALK_PATHWAY	http://www.gsea-msigdb.org/gsea/msigdb/cards/BIOCARTA_ALK_PATHWAY	10	1881	20847	30	0.000130879	0.00134	0.333333	0.00152697
PID_NECTIN_PATHWAY	http://www.gsea-msigdb.org/gsea/msigdb/cards/PID_NECTIN_PATHWAY	10	1881	20847	30	0.000130879	0.00134	0.333333	0.00152697
GO_ESTABLISHMENT_OF_CELL_POLARITY	http://www.gsea-msigdb.org/gsea/msigdb/cards/GO_ESTABLISHMENT_OF_CELL_POLARITY	24	1881	20847	124	0.000131249	0.00161753	0.193548	0.00152948
GO_PROTEIN_CONTAINING_COMPLEX_LOCALIZATION	http://www.gsea-msigdb.org/gsea/msigdb/cards/GO_PROTEIN_CONTAINING_COMPLEX_LOCALIZATION	41	1881	20847	262	0.000132723	0.00163302	0.156489	0.00154482
GO_PROTEIN_TARGETING_TO_MEMBRANE	http://www.gsea-msigdb.org/gsea/msigdb/cards/GO_PROTEIN_TARGETING_TO_MEMBRANE	28	1881	20847	155	0.000132985	0.00163357	0.180645	0.00154603
GO_PROTEIN_IMPORT	http://www.gsea-msigdb.org/gsea/msigdb/cards/GO_PROTEIN_IMPORT	29	1881	20847	163	0.000134421	0.00164852	0.177914	0.00156088
GO_EMBRYONIC_ORGAN_DEVELOPMENT	http://www.gsea-msigdb.org/gsea/msigdb/cards/GO_EMBRYONIC_ORGAN_DEVELOPMENT	48	1881	20847	323	0.000136559	0.00167202	0.148607	0.00158383
GO_TUMOR_NECROSIS_FACTOR_MEDIATED_SIGNALING_PATHWAY	http://www.gsea-msigdb.org/gsea/msigdb/cards/GO_TUMOR_NECROSIS_FACTOR_MEDIATED_SIGNALING_PATHWAY	26	1881	20847	140	0.000143015	0.00174822	0.185714	0.00165674
REACTOME_DEADENYLATION_OF_MRNA	http://www.gsea-msigdb.org/gsea/msigdb/cards/REACTOME_DEADENYLATION_OF_MRNA	9	1881	20847	25	0.000145083	0.00147865	0.36	0.00167565
GO_CYTOPLASMIC_MRNA_PROCESSING_BODY_ASSEMBLY	http://www.gsea-msigdb.org/gsea/msigdb/cards/GO_CYTOPLASMIC_MRNA_PROCESSING_BODY_ASSEMBLY	8	1881	20847	20	0.000145159	0.00176869	0.4	0.00167565
GO_PROTEIN_DEMANNOSYLATION	http://www.gsea-msigdb.org/gsea/msigdb/cards/GO_PROTEIN_DEMANNOSYLATION	8	1881	20847	20	0.000145159	0.00176869	0.4	0.00167565
GO_REGULATION_OF_CELL_SHAPE	http://www.gsea-msigdb.org/gsea/msigdb/cards/GO_REGULATION_OF_CELL_SHAPE	27	1881	20847	148	0.000146673	0.00178425	0.182432	0.00169114
GO_CELL_MATRIX_ADHESION	http://www.gsea-msigdb.org/gsea/msigdb/cards/GO_CELL_MATRIX_ADHESION	31	1881	20847	180	0.000149216	0.00181145	0.172222	0.00171843
GO_ERBB_SIGNALING_PATHWAY	http://www.gsea-msigdb.org/gsea/msigdb/cards/GO_ERBB_SIGNALING_PATHWAY	24	1881	20847	125	0.00014939	0.00181145	0.192	0.00171843
GO_INSULIN_SECRETION	http://www.gsea-msigdb.org/gsea/msigdb/cards/GO_INSULIN_SECRETION	29	1881	20847	164	0.000150102	0.00181715	0.176829	0.00172459
GO_POSITIVE_REGULATION_OF_NERVOUS_SYSTEM_DEVELOPMENT	http://www.gsea-msigdb.org/gsea/msigdb/cards/GO_POSITIVE_REGULATION_OF_NERVOUS_SYSTEM_DEVELOPMENT	60	1881	20847	432	0.000151316	0.00182891	0.138889	0.00173651
GO_NEURON_APOPTOTIC_PROCESS	http://www.gsea-msigdb.org/gsea/msigdb/cards/GO_NEURON_APOPTOTIC_PROCESS	34	1881	20847	205	0.000156444	0.00188785	0.165854	0.00179325
GO_CELLULAR_AMINO_ACID_METABOLIC_PROCESS	http://www.gsea-msigdb.org/gsea/msigdb/cards/GO_CELLULAR_AMINO_ACID_METABOLIC_PROCESS	45	1881	20847	299	0.000162306	0.00195546	0.150502	0.00185828
GO_COPII_COATED_VESICLE_BUDDING	http://www.gsea-msigdb.org/gsea/msigdb/cards/GO_COPII_COATED_VESICLE_BUDDING	16	1881	20847	68	0.000166633	0.00200439	0.235294	0.0019056
GO_CELL_SUBSTRATE_ADHESION	http://www.gsea-msigdb.org/gsea/msigdb/cards/GO_CELL_SUBSTRATE_ADHESION	43	1881	20847	282	0.000167248	0.00200717	0.152482	0.00190989
GO_CYTOSKELETON_DEPENDENT_INTRACELLULAR_TRANSPORT	http://www.gsea-msigdb.org/gsea/msigdb/cards/GO_CYTOSKELETON_DEPENDENT_INTRACELLULAR_TRANSPORT	29	1881	20847	165	0.000167398	0.00200717	0.175758	0.00190989
GO_CYTOSKELETON_DEPENDENT_CYTOKINESIS	http://www.gsea-msigdb.org/gsea/msigdb/cards/GO_CYTOSKELETON_DEPENDENT_CYTOKINESIS	19	1881	20847	89	0.000170383	0.00203972	0.213483	0.0019417
WNT_SIGNALING	http://www.gsea-msigdb.org/gsea/msigdb/cards/WNT_SIGNALING	17	1881	20847	75	0.000171902	0.00173755	0.226667	0.00195606
REACTOME_EPIGENETIC_REGULATION_OF_GENE_EXPRESSION	http://www.gsea-msigdb.org/gsea/msigdb/cards/REACTOME_EPIGENETIC_REGULATION_OF_GENE_EXPRESSION	22	1881	20847	111	0.000172042	0.00173755	0.198198	0.00195606
GO_CYTOPLASMIC_TRANSLATION	http://www.gsea-msigdb.org/gsea/msigdb/cards/GO_CYTOPLASMIC_TRANSLATION	18	1881	20847	82	0.000172862	0.00206611	0.219512	0.00196311
GO_RNA_EXPORT_FROM_NUCLEUS	http://www.gsea-msigdb.org/gsea/msigdb/cards/GO_RNA_EXPORT_FROM_NUCLEUS	25	1881	20847	134	0.00017655	0.00210685	0.186567	0.00200267
PID_WNT_NONCANONICAL_PATHWAY	http://www.gsea-msigdb.org/gsea/msigdb/cards/PID_WNT_NONCANONICAL_PATHWAY	10	1881	20847	31	0.000178386	0.0017935	0.322581	0.00201883
GO_CYTOPLASMIC_TRANSLATIONAL_INITIATION	http://www.gsea-msigdb.org/gsea/msigdb/cards/GO_CYTOPLASMIC_TRANSLATIONAL_INITIATION	10	1881	20847	31	0.000178386	0.00212539	0.322581	0.00201883
GO_BLOOD_VESSEL_ENDOTHELIAL_CELL_MIGRATION	http://www.gsea-msigdb.org/gsea/msigdb/cards/GO_BLOOD_VESSEL_ENDOTHELIAL_CELL_MIGRATION	21	1881	20847	104	0.000182466	0.00217057	0.201923	0.00206263
GO_BONE_DEVELOPMENT	http://www.gsea-msigdb.org/gsea/msigdb/cards/GO_BONE_DEVELOPMENT	31	1881	20847	182	0.000183313	0.0021772	0.17033	0.00206981
GO_POSITIVE_REGULATION_OF_TRANSMEMBRANE_TRANSPORT	http://www.gsea-msigdb.org/gsea/msigdb/cards/GO_POSITIVE_REGULATION_OF_TRANSMEMBRANE_TRANSPORT	27	1881	20847	150	0.000184657	0.00218627	0.18	0.0020802
GO_WOUND_HEALING	http://www.gsea-msigdb.org/gsea/msigdb/cards/GO_WOUND_HEALING	59	1881	20847	426	0.000184574	0.00218627	0.138498	0.0020802
GO_SISTER_CHROMATID_SEGREGATION	http://www.gsea-msigdb.org/gsea/msigdb/cards/GO_SISTER_CHROMATID_SEGREGATION	30	1881	20847	174	0.000185413	0.00219177	0.172414	0.00208632
GO_CIRCADIAN_RHYTHM	http://www.gsea-msigdb.org/gsea/msigdb/cards/GO_CIRCADIAN_RHYTHM	29	1881	20847	166	0.00018645	0.00219713	0.174699	0.00209319
GO_POSITIVE_REGULATION_OF_BINDING	http://www.gsea-msigdb.org/gsea/msigdb/cards/GO_POSITIVE_REGULATION_OF_BINDING	29	1881	20847	166	0.00018645	0.00219713	0.174699	0.00209319
GO_REGULATION_OF_DNA_TEMPLATED_TRANSCRIPTION_ELONGATION	http://www.gsea-msigdb.org/gsea/msigdb/cards/GO_REGULATION_OF_DNA_TEMPLATED_TRANSCRIPTION_ELONGATION	13	1881	20847	49	0.000187055	0.00220082	0.265306	0.00209759
SIG_PIP3_SIGNALING_IN_CARDIAC_MYOCTES	http://www.gsea-msigdb.org/gsea/msigdb/cards/SIG_PIP3_SIGNALING_IN_CARDIAC_MYOCTES	15	1881	20847	62	0.000189861	0.00190031	0.241935	0.00212662
PID_BMP_PATHWAY	http://www.gsea-msigdb.org/gsea/msigdb/cards/PID_BMP_PATHWAY	11	1881	20847	37	0.000193821	0.00192807	0.297297	0.00216603
GO_INTRACELLULAR_LIPID_TRANSPORT	http://www.gsea-msigdb.org/gsea/msigdb/cards/GO_INTRACELLULAR_LIPID_TRANSPORT	11	1881	20847	37	0.000193821	0.00227687	0.297297	0.00216603
REACTOME_ORGANELLE_BIOGENESIS_AND_MAINTENANCE	http://www.gsea-msigdb.org/gsea/msigdb/cards/REACTOME_ORGANELLE_BIOGENESIS_AND_MAINTENANCE	40	1881	20847	258	0.000194615	0.00192807	0.155039	0.00217243
REACTOME_INTERLEUKIN_3_INTERLEUKIN_5_AND_GM_CSF_SIGNALING	http://www.gsea-msigdb.org/gsea/msigdb/cards/REACTOME_INTERLEUKIN_3_INTERLEUKIN_5_AND_GM_CSF_SIGNALING	12	1881	20847	43	0.000195225	0.00192807	0.27907	0.00217429
GO_NEGATIVE_REGULATION_OF_RESPONSE_TO_ENDOPLASMIC_RETICULUM_STRESS	http://www.gsea-msigdb.org/gsea/msigdb/cards/GO_NEGATIVE_REGULATION_OF_RESPONSE_TO_ENDOPLASMIC_RETICULUM_STRESS	12	1881	20847	43	0.000195225	0.00228979	0.27907	0.00217429
GO_ENDOPLASMIC_RETICULUM_MANNOSE_TRIMMING	http://www.gsea-msigdb.org/gsea/msigdb/cards/GO_ENDOPLASMIC_RETICULUM_MANNOSE_TRIMMING	7	1881	20847	16	0.000196809	0.00230478	0.4375	0.00218945
GO_DENDRITIC_SPINE_DEVELOPMENT	http://www.gsea-msigdb.org/gsea/msigdb/cards/GO_DENDRITIC_SPINE_DEVELOPMENT	19	1881	20847	90	0.000198797	0.00232084	0.211111	0.00220656
GO_ESTABLISHMENT_OF_PROTEIN_LOCALIZATION_TO_ENDOPLASMIC_RETICULUM	http://www.gsea-msigdb.org/gsea/msigdb/cards/GO_ESTABLISHMENT_OF_PROTEIN_LOCALIZATION_TO_ENDOPLASMIC_RETICULUM	19	1881	20847	90	0.000198797	0.00232084	0.211111	0.00220656
GO_NEGATIVE_REGULATION_OF_CHROMOSOME_ORGANIZATION	http://www.gsea-msigdb.org/gsea/msigdb/cards/GO_NEGATIVE_REGULATION_OF_CHROMOSOME_ORGANIZATION	25	1881	20847	135	0.000199257	0.00232261	0.185185	0.00220917
GO_NEGATIVE_REGULATION_OF_MAPK_CASCADE	http://www.gsea-msigdb.org/gsea/msigdb/cards/GO_NEGATIVE_REGULATION_OF_MAPK_CASCADE	26	1881	20847	143	0.000203954	0.00237003	0.181818	0.00225614
GO_GOLGI_VESICLE_BUDDING	http://www.gsea-msigdb.org/gsea/msigdb/cards/GO_GOLGI_VESICLE_BUDDING	17	1881	20847	76	0.000203907	0.00237003	0.223684	0.00225614
REACTOME_INFECTION_WITH_MYCOBACTERIUM_TUBERCULOSIS	http://www.gsea-msigdb.org/gsea/msigdb/cards/REACTOME_INFECTION_WITH_MYCOBACTERIUM_TUBERCULOSIS	9	1881	20847	26	0.000205025	0.00201593	0.346154	0.00226543
GO_REGULATION_OF_MUSCLE_SYSTEM_PROCESS	http://www.gsea-msigdb.org/gsea/msigdb/cards/GO_REGULATION_OF_MUSCLE_SYSTEM_PROCESS	30	1881	20847	175	0.000205686	0.00238646	0.171429	0.00227018
REACTOME_COMPETING_ENDOGENOUS_RNAS_CERNAS_REGULATE_PTEN_TRANSLATION	http://www.gsea-msigdb.org/gsea/msigdb/cards/REACTOME_COMPETING_ENDOGENOUS_RNAS_CERNAS_REGULATE_PTEN_TRANSLATION	5	1881	20847	8	0.000210563	0.0020613	0.625	0.0023188
GO_LOW_DENSITY_LIPOPROTEIN_PARTICLE_RECEPTOR_BIOSYNTHETIC_PROCESS	http://www.gsea-msigdb.org/gsea/msigdb/cards/GO_LOW_DENSITY_LIPOPROTEIN_PARTICLE_RECEPTOR_BIOSYNTHETIC_PROCESS	5	1881	20847	8	0.000210563	0.0024393	0.625	0.0023188
REACTOME_CA2_PATHWAY	http://www.gsea-msigdb.org/gsea/msigdb/cards/REACTOME_CA2_PATHWAY	14	1881	20847	56	0.000212723	0.00207336	0.25	0.00233996
GO_RHYTHMIC_PROCESS	http://www.gsea-msigdb.org/gsea/msigdb/cards/GO_RHYTHMIC_PROCESS	38	1881	20847	242	0.0002135	0.00246952	0.157025	0.00234588
PID_S1P_S1P1_PATHWAY	http://www.gsea-msigdb.org/gsea/msigdb/cards/PID_S1P_S1P1_PATHWAY	8	1881	20847	21	0.000216851	0.00208626	0.380952	0.00237471
REACTOME_SIGNAL_TRANSDUCTION_BY_L1	http://www.gsea-msigdb.org/gsea/msigdb/cards/REACTOME_SIGNAL_TRANSDUCTION_BY_L1	8	1881	20847	21	0.000216851	0.00208626	0.380952	0.00237471
REACTOME_ER_QUALITY_CONTROL_COMPARTMENT_ERQC	http://www.gsea-msigdb.org/gsea/msigdb/cards/REACTOME_ER_QUALITY_CONTROL_COMPARTMENT_ERQC	8	1881	20847	21	0.000216851	0.00208626	0.380952	0.00237471
GO_VESICLE_BUDDING_FROM_MEMBRANE	http://www.gsea-msigdb.org/gsea/msigdb/cards/GO_VESICLE_BUDDING_FROM_MEMBRANE	20	1881	20847	98	0.000221551	0.00255871	0.204082	0.00242348
REACTOME_SEMAPHORIN_INTERACTIONS	http://www.gsea-msigdb.org/gsea/msigdb/cards/REACTOME_SEMAPHORIN_INTERACTIONS	15	1881	20847	63	0.000229598	0.00219941	0.238095	0.00250591
GO_REGULATION_OF_VIRAL_TRANSCRIPTION	http://www.gsea-msigdb.org/gsea/msigdb/cards/GO_REGULATION_OF_VIRAL_TRANSCRIPTION	15	1881	20847	63	0.000229598	0.00264758	0.238095	0.00250591
GO_POSITIVE_REGULATION_OF_APOPTOTIC_SIGNALING_PATHWAY	http://www.gsea-msigdb.org/gsea/msigdb/cards/GO_POSITIVE_REGULATION_OF_APOPTOTIC_SIGNALING_PATHWAY	28	1881	20847	160	0.000231598	0.00265843	0.175	0.00251933
GO_CELL_CELL_JUNCTION_ORGANIZATION	http://www.gsea-msigdb.org/gsea/msigdb/cards/GO_CELL_CELL_JUNCTION_ORGANIZATION	28	1881	20847	160	0.000231598	0.00265843	0.175	0.00251933
GO_REGULATION_OF_PROTEIN_LOCALIZATION_TO_MEMBRANE	http://www.gsea-msigdb.org/gsea/msigdb/cards/GO_REGULATION_OF_PROTEIN_LOCALIZATION_TO_MEMBRANE	28	1881	20847	160	0.000231598	0.00265843	0.175	0.00251933
GO_NEURON_PROJECTION_REGENERATION	http://www.gsea-msigdb.org/gsea/msigdb/cards/GO_NEURON_PROJECTION_REGENERATION	13	1881	20847	50	0.000233061	0.00267116	0.26	0.00253245
GO_CORONARY_VASCULATURE_MORPHOGENESIS	http://www.gsea-msigdb.org/gsea/msigdb/cards/GO_CORONARY_VASCULATURE_MORPHOGENESIS	6	1881	20847	12	0.00023597	0.00270038	0.5	0.00256121
KEGG_SPLICEOSOME	http://www.gsea-msigdb.org/gsea/msigdb/cards/KEGG_SPLICEOSOME	23	1881	20847	121	0.00023708	0.00226138	0.190083	0.00257042
GO_REGULATION_OF_ENDOPLASMIC_RETICULUM_STRESS_INDUCED_INTRINSIC_APOPTOTIC_SIGNALING_PATHWAY	http://www.gsea-msigdb.org/gsea/msigdb/cards/GO_REGULATION_OF_ENDOPLASMIC_RETICULUM_STRESS_INDUCED_INTRINSIC_APOPTOTIC_SIGNALING_PATHWAY	10	1881	20847	32	0.000239591	0.00272938	0.3125	0.00258906
GO_PROTEIN_K48_LINKED_DEUBIQUITINATION	http://www.gsea-msigdb.org/gsea/msigdb/cards/GO_PROTEIN_K48_LINKED_DEUBIQUITINATION	10	1881	20847	32	0.000239591	0.00272938	0.3125	0.00258906
GO_TRANSFERRIN_TRANSPORT	http://www.gsea-msigdb.org/gsea/msigdb/cards/GO_TRANSFERRIN_TRANSPORT	10	1881	20847	32	0.000239591	0.00272938	0.3125	0.00258906
GO_DENDRITE_DEVELOPMENT	http://www.gsea-msigdb.org/gsea/msigdb/cards/GO_DENDRITE_DEVELOPMENT	35	1881	20847	218	0.000241411	0.00274596	0.16055	0.00260586
GO_INTERACTION_WITH_HOST	http://www.gsea-msigdb.org/gsea/msigdb/cards/GO_INTERACTION_WITH_HOST	31	1881	20847	185	0.000247557	0.00280794	0.167568	0.00266686
GO_HISTONE_UBIQUITINATION	http://www.gsea-msigdb.org/gsea/msigdb/cards/GO_HISTONE_UBIQUITINATION	12	1881	20847	44	0.000247605	0.00280794	0.272727	0.00266686
GO_RECEPTOR_MEDIATED_ENDOCYTOSIS	http://www.gsea-msigdb.org/gsea/msigdb/cards/GO_RECEPTOR_MEDIATED_ENDOCYTOSIS	34	1881	20847	210	0.000250201	0.0028331	0.161905	0.00269185
PID_RET_PATHWAY	http://www.gsea-msigdb.org/gsea/msigdb/cards/PID_RET_PATHWAY	11	1881	20847	38	0.000251743	0.00236759	0.289474	0.00270252
PID_ECADHERIN_NASCENT_AJ_PATHWAY	http://www.gsea-msigdb.org/gsea/msigdb/cards/PID_ECADHERIN_NASCENT_AJ_PATHWAY	11	1881	20847	38	0.000251743	0.00236759	0.289474	0.00270252
REACTOME_AUTOPHAGY	http://www.gsea-msigdb.org/gsea/msigdb/cards/REACTOME_AUTOPHAGY	25	1881	20847	137	0.000252565	0.00236759	0.182482	0.00270542
GO_REGULATION_OF_INSULIN_SECRETION	http://www.gsea-msigdb.org/gsea/msigdb/cards/GO_REGULATION_OF_INSULIN_SECRETION	25	1881	20847	137	0.000252565	0.00285558	0.182482	0.00270542
REACTOME_BETA_OXIDATION_OF_LAUROYL_COA_TO_DECANOYL_COA_COA	http://www.gsea-msigdb.org/gsea/msigdb/cards/REACTOME_BETA_OXIDATION_OF_LAUROYL_COA_TO_DECANOYL_COA_COA	4	1881	20847	5	0.000254579	0.00236759	0.8	0.0027181
REACTOME_BETA_OXIDATION_OF_OCTANOYL_COA_TO_HEXANOYL_COA	http://www.gsea-msigdb.org/gsea/msigdb/cards/REACTOME_BETA_OXIDATION_OF_OCTANOYL_COA_TO_HEXANOYL_COA	4	1881	20847	5	0.000254579	0.00236759	0.8	0.0027181
REACTOME_BETA_OXIDATION_OF_HEXANOYL_COA_TO_BUTANOYL_COA	http://www.gsea-msigdb.org/gsea/msigdb/cards/REACTOME_BETA_OXIDATION_OF_HEXANOYL_COA_TO_BUTANOYL_COA	4	1881	20847	5	0.000254579	0.00236759	0.8	0.0027181
GO_POSITIVE_REGULATION_OF_NEURON_DIFFERENTIATION	http://www.gsea-msigdb.org/gsea/msigdb/cards/GO_POSITIVE_REGULATION_OF_NEURON_DIFFERENTIATION	45	1881	20847	305	0.000256	0.00289007	0.147541	0.00273029
GO_MICROTUBULE_BASED_TRANSPORT	http://www.gsea-msigdb.org/gsea/msigdb/cards/GO_MICROTUBULE_BASED_TRANSPORT	28	1881	20847	161	0.000257749	0.00290478	0.173913	0.00274597
GO_NEGATIVE_REGULATION_OF_BINDING	http://www.gsea-msigdb.org/gsea/msigdb/cards/GO_NEGATIVE_REGULATION_OF_BINDING	27	1881	20847	153	0.000258074	0.00290478	0.176471	0.00274644
GO_NEGATIVE_REGULATION_OF_HYDROLASE_ACTIVITY	http://www.gsea-msigdb.org/gsea/msigdb/cards/GO_NEGATIVE_REGULATION_OF_HYDROLASE_ACTIVITY	48	1881	20847	332	0.000263434	0.00296068	0.144578	0.00280044
GO_MITOCHONDRIAL_TRANSPORT	http://www.gsea-msigdb.org/gsea/msigdb/cards/GO_MITOCHONDRIAL_TRANSPORT	36	1881	20847	228	0.000276764	0.00310586	0.157895	0.00293897
REACTOME_METABOLISM_OF_STEROIDS	http://www.gsea-msigdb.org/gsea/msigdb/cards/REACTOME_METABOLISM_OF_STEROIDS	24	1881	20847	130	0.000277717	0.00257205	0.184615	0.0029408
GO_VACUOLAR_TRANSPORT	http://www.gsea-msigdb.org/gsea/msigdb/cards/GO_VACUOLAR_TRANSPORT	24	1881	20847	130	0.000277717	0.00310736	0.184615	0.0029408
GO_ENDOCRINE_SYSTEM_DEVELOPMENT	http://www.gsea-msigdb.org/gsea/msigdb/cards/GO_ENDOCRINE_SYSTEM_DEVELOPMENT	18	1881	20847	85	0.000278135	0.00310736	0.211765	0.0029408
GO_POSITIVE_REGULATION_OF_CELL_CYCLE_PHASE_TRANSITION	http://www.gsea-msigdb.org/gsea/msigdb/cards/GO_POSITIVE_REGULATION_OF_CELL_CYCLE_PHASE_TRANSITION	18	1881	20847	85	0.000278135	0.00310736	0.211765	0.0029408
REACTOME_SIGNALING_BY_NOTCH1	http://www.gsea-msigdb.org/gsea/msigdb/cards/REACTOME_SIGNALING_BY_NOTCH1	16	1881	20847	71	0.000283709	0.00261028	0.225352	0.00297589
REACTOME_LAMININ_INTERACTIONS	http://www.gsea-msigdb.org/gsea/msigdb/cards/REACTOME_LAMININ_INTERACTIONS	9	1881	20847	27	0.000284184	0.00261028	0.333333	0.00297589
GO_CELLULAR_RESPONSE_TO_ACID_CHEMICAL	http://www.gsea-msigdb.org/gsea/msigdb/cards/GO_CELLULAR_RESPONSE_TO_ACID_CHEMICAL	29	1881	20847	170	0.000283437	0.00314229	0.170588	0.00297589
GO_ORGANIC_ANION_TRANSPORT	http://www.gsea-msigdb.org/gsea/msigdb/cards/GO_ORGANIC_ANION_TRANSPORT	52	1881	20847	369	0.000283521	0.00314229	0.140921	0.00297589
GO_REGULATION_OF_SPINDLE_ASSEMBLY	http://www.gsea-msigdb.org/gsea/msigdb/cards/GO_REGULATION_OF_SPINDLE_ASSEMBLY	9	1881	20847	27	0.000284184	0.00314229	0.333333	0.00297589
GO_POSITIVE_REGULATION_OF_ENDOTHELIAL_CELL_PROLIFERATION	http://www.gsea-msigdb.org/gsea/msigdb/cards/GO_POSITIVE_REGULATION_OF_ENDOTHELIAL_CELL_PROLIFERATION	17	1881	20847	78	0.000283766	0.00314229	0.217949	0.00297589
GO_VESICLE_TARGETING_TO_FROM_OR_WITHIN_GOLGI	http://www.gsea-msigdb.org/gsea/msigdb/cards/GO_VESICLE_TARGETING_TO_FROM_OR_WITHIN_GOLGI	16	1881	20847	71	0.000283709	0.00314229	0.225352	0.00297589
GO_SENSORY_SYSTEM_DEVELOPMENT	http://www.gsea-msigdb.org/gsea/msigdb/cards/GO_SENSORY_SYSTEM_DEVELOPMENT	42	1881	20847	280	0.000283234	0.00314229	0.15	0.00297589
GO_MODULATION_BY_VIRUS_OF_HOST_MORPHOLOGY_OR_PHYSIOLOGY	http://www.gsea-msigdb.org/gsea/msigdb/cards/GO_MODULATION_BY_VIRUS_OF_HOST_MORPHOLOGY_OR_PHYSIOLOGY	9	1881	20847	27	0.000284184	0.00314229	0.333333	0.00297589
REACTOME_SIGNALING_BY_PTK6	http://www.gsea-msigdb.org/gsea/msigdb/cards/REACTOME_SIGNALING_BY_PTK6	13	1881	20847	51	0.000288411	0.00263825	0.254902	0.00301694
GO_SENSORY_ORGAN_DEVELOPMENT	http://www.gsea-msigdb.org/gsea/msigdb/cards/GO_SENSORY_ORGAN_DEVELOPMENT	56	1881	20847	406	0.000294841	0.00325536	0.137931	0.00308092
GO_CELLULAR_RESPONSE_TO_CHEMICAL_STRESS	http://www.gsea-msigdb.org/gsea/msigdb/cards/GO_CELLULAR_RESPONSE_TO_CHEMICAL_STRESS	45	1881	20847	307	0.000296658	0.00327062	0.14658	0.0030966
GO_MESENCHYME_DEVELOPMENT	http://www.gsea-msigdb.org/gsea/msigdb/cards/GO_MESENCHYME_DEVELOPMENT	34	1881	20847	212	0.00029998	0.00330241	0.160377	0.00312795
GO_ENDOTHELIAL_CELL_PROLIFERATION	http://www.gsea-msigdb.org/gsea/msigdb/cards/GO_ENDOTHELIAL_CELL_PROLIFERATION	23	1881	20847	123	0.0003041	0.00333872	0.186992	0.00316486
GO_NEGATIVE_REGULATION_OF_ORGANELLE_ORGANIZATION	http://www.gsea-msigdb.org/gsea/msigdb/cards/GO_NEGATIVE_REGULATION_OF_ORGANELLE_ORGANIZATION	50	1881	20847	352	0.000304165	0.00333872	0.142045	0.00316486
BIOCARTA_CALCINEURIN_PATHWAY	http://www.gsea-msigdb.org/gsea/msigdb/cards/BIOCARTA_CALCINEURIN_PATHWAY	7	1881	20847	17	0.000309768	0.00277858	0.411765	0.00321295
BIOCARTA_TEL_PATHWAY	http://www.gsea-msigdb.org/gsea/msigdb/cards/BIOCARTA_TEL_PATHWAY	7	1881	20847	17	0.000309768	0.00277858	0.411765	0.00321295
REACTOME_REGULATION_OF_RUNX1_EXPRESSION_AND_ACTIVITY	http://www.gsea-msigdb.org/gsea/msigdb/cards/REACTOME_REGULATION_OF_RUNX1_EXPRESSION_AND_ACTIVITY	7	1881	20847	17	0.000309768	0.00277858	0.411765	0.00321295
GO_PROTEIN_TARGETING_TO_MITOCHONDRION	http://www.gsea-msigdb.org/gsea/msigdb/cards/GO_PROTEIN_TARGETING_TO_MITOCHONDRION	19	1881	20847	93	0.000310393	0.00340213	0.204301	0.00321603
GO_SKELETAL_MUSCLE_CELL_DIFFERENTIATION	http://www.gsea-msigdb.org/gsea/msigdb/cards/GO_SKELETAL_MUSCLE_CELL_DIFFERENTIATION	12	1881	20847	45	0.000311462	0.00340888	0.266667	0.0032237
KEGG_EPITHELIAL_CELL_SIGNALING_IN_HELICOBACTER_PYLORI_INFECTION	http://www.gsea-msigdb.org/gsea/msigdb/cards/KEGG_EPITHELIAL_CELL_SIGNALING_IN_HELICOBACTER_PYLORI_INFECTION	14	1881	20847	58	0.000315782	0.00277858	0.241379	0.00324445
REACTOME_NUCLEOTIDE_EXCISION_REPAIR	http://www.gsea-msigdb.org/gsea/msigdb/cards/REACTOME_NUCLEOTIDE_EXCISION_REPAIR	21	1881	20847	108	0.000314947	0.00277858	0.194444	0.00324445
REACTOME_DNA_REPAIR	http://www.gsea-msigdb.org/gsea/msigdb/cards/REACTOME_DNA_REPAIR	44	1881	20847	299	0.000315556	0.00277858	0.147157	0.00324445
REACTOME_RAF_INDEPENDENT_MAPK1_3_ACTIVATION	http://www.gsea-msigdb.org/gsea/msigdb/cards/REACTOME_RAF_INDEPENDENT_MAPK1_3_ACTIVATION	8	1881	20847	22	0.000315165	0.00277858	0.363636	0.00324445
REACTOME_SIGNALING_BY_ERYTHROPOIETIN	http://www.gsea-msigdb.org/gsea/msigdb/cards/REACTOME_SIGNALING_BY_ERYTHROPOIETIN	8	1881	20847	22	0.000315165	0.00277858	0.363636	0.00324445
GO_RESPONSE_TO_ANGIOTENSIN	http://www.gsea-msigdb.org/gsea/msigdb/cards/GO_RESPONSE_TO_ANGIOTENSIN	8	1881	20847	22	0.000315165	0.00343941	0.363636	0.00324445
GO_B_CELL_APOPTOTIC_PROCESS	http://www.gsea-msigdb.org/gsea/msigdb/cards/GO_B_CELL_APOPTOTIC_PROCESS	8	1881	20847	22	0.000315165	0.00343941	0.363636	0.00324445
BIOCARTA_INTEGRIN_PATHWAY	http://www.gsea-msigdb.org/gsea/msigdb/cards/BIOCARTA_INTEGRIN_PATHWAY	10	1881	20847	33	0.000317445	0.00277858	0.30303	0.00325133
PID_GMCSF_PATHWAY	http://www.gsea-msigdb.org/gsea/msigdb/cards/PID_GMCSF_PATHWAY	10	1881	20847	33	0.000317445	0.00277858	0.30303	0.00325133
REACTOME_APOPTOTIC_CLEAVAGE_OF_CELLULAR_PROTEINS	http://www.gsea-msigdb.org/gsea/msigdb/cards/REACTOME_APOPTOTIC_CLEAVAGE_OF_CELLULAR_PROTEINS	10	1881	20847	33	0.000317445	0.00277858	0.30303	0.00325133
GO_REGULATION_OF_PHOSPHATASE_ACTIVITY	http://www.gsea-msigdb.org/gsea/msigdb/cards/GO_REGULATION_OF_PHOSPHATASE_ACTIVITY	26	1881	20847	147	0.000320525	0.00349285	0.176871	0.00327945
GO_DEVELOPMENTAL_CELL_GROWTH	http://www.gsea-msigdb.org/gsea/msigdb/cards/GO_DEVELOPMENTAL_CELL_GROWTH	32	1881	20847	196	0.000321486	0.00349825	0.163265	0.00328586
REACTOME_SIGNALING_BY_MODERATE_KINASE_ACTIVITY_BRAF_MUTANTS	http://www.gsea-msigdb.org/gsea/msigdb/cards/REACTOME_SIGNALING_BY_MODERATE_KINASE_ACTIVITY_BRAF_MUTANTS	11	1881	20847	39	0.000323614	0.00282151	0.282051	0.00330416
GO_CELL_JUNCTION_ASSEMBLY	http://www.gsea-msigdb.org/gsea/msigdb/cards/GO_CELL_JUNCTION_ASSEMBLY	34	1881	20847	213	0.000328032	0.00356434	0.159624	0.00334579
PID_HDAC_CLASSI_PATHWAY	http://www.gsea-msigdb.org/gsea/msigdb/cards/PID_HDAC_CLASSI_PATHWAY	15	1881	20847	65	0.000330991	0.0028524	0.230769	0.00336548
PID_AVB3_INTEGRIN_PATHWAY	http://www.gsea-msigdb.org/gsea/msigdb/cards/PID_AVB3_INTEGRIN_PATHWAY	15	1881	20847	65	0.000330991	0.0028524	0.230769	0.00336548
REACTOME_COPII_MEDIATED_VESICLE_TRANSPORT	http://www.gsea-msigdb.org/gsea/msigdb/cards/REACTOME_COPII_MEDIATED_VESICLE_TRANSPORT	15	1881	20847	65	0.000330991	0.0028524	0.230769	0.00336548
REACTOME_TRANSCRIPTIONAL_REGULATION_OF_WHITE_ADIPOCYTE_DIFFERENTIATION	http://www.gsea-msigdb.org/gsea/msigdb/cards/REACTOME_TRANSCRIPTIONAL_REGULATION_OF_WHITE_ADIPOCYTE_DIFFERENTIATION	17	1881	20847	79	0.00033299	0.00285859	0.21519	0.0033823
KEGG_ECM_RECEPTOR_INTERACTION	http://www.gsea-msigdb.org/gsea/msigdb/cards/KEGG_ECM_RECEPTOR_INTERACTION	16	1881	20847	72	0.00033602	0.00286259	0.222222	0.00340603
REACTOME_SIGNALING_BY_FGFR	http://www.gsea-msigdb.org/gsea/msigdb/cards/REACTOME_SIGNALING_BY_FGFR	16	1881	20847	72	0.00033602	0.00286259	0.222222	0.00340603
GO_RRNA_METABOLIC_PROCESS	http://www.gsea-msigdb.org/gsea/msigdb/cards/GO_RRNA_METABOLIC_PROCESS	33	1881	20847	205	0.000340694	0.00369658	0.160976	0.00344984
GO_CARDIAC_MUSCLE_TISSUE_DEVELOPMENT	http://www.gsea-msigdb.org/gsea/msigdb/cards/GO_CARDIAC_MUSCLE_TISSUE_DEVELOPMENT	29	1881	20847	172	0.00034697	0.00375925	0.168605	0.00350976
GO_SIGNAL_RELEASE	http://www.gsea-msigdb.org/gsea/msigdb/cards/GO_SIGNAL_RELEASE	50	1881	20847	354	0.000347967	0.00376464	0.141243	0.00351622
GO_RECEPTOR_METABOLIC_PROCESS	http://www.gsea-msigdb.org/gsea/msigdb/cards/GO_RECEPTOR_METABOLIC_PROCESS	28	1881	20847	164	0.000352598	0.00380927	0.170732	0.00355935
REACTOME_NON_INTEGRIN_MEMBRANE_ECM_INTERACTIONS	http://www.gsea-msigdb.org/gsea/msigdb/cards/REACTOME_NON_INTEGRIN_MEMBRANE_ECM_INTERACTIONS	13	1881	20847	52	0.000354591	0.00300931	0.25	0.0035758
REACTOME_CELLULAR_SENESCENCE	http://www.gsea-msigdb.org/gsea/msigdb/cards/REACTOME_CELLULAR_SENESCENCE	27	1881	20847	156	0.000356257	0.00301199	0.173077	0.00358522
GO_REGULATION_OF_ENDOTHELIAL_CELL_MIGRATION	http://www.gsea-msigdb.org/gsea/msigdb/cards/GO_REGULATION_OF_ENDOTHELIAL_CELL_MIGRATION	25	1881	20847	140	0.00035616	0.00384224	0.178571	0.00358522
KEGG_LYSOSOME	http://www.gsea-msigdb.org/gsea/msigdb/cards/KEGG_LYSOSOME	21	1881	20847	109	0.000358987	0.00302362	0.192661	0.003609
GO_EPITHELIAL_CELL_PROLIFERATION	http://www.gsea-msigdb.org/gsea/msigdb/cards/GO_EPITHELIAL_CELL_PROLIFERATION	46	1881	20847	319	0.000370819	0.00399466	0.144201	0.00372413
GO_POSITIVE_REGULATION_OF_PROTEOLYSIS_INVOLVED_IN_CELLULAR_PROTEIN_CATABOLIC_PROCESS	http://www.gsea-msigdb.org/gsea/msigdb/cards/GO_POSITIVE_REGULATION_OF_PROTEOLYSIS_INVOLVED_IN_CELLULAR_PROTEIN_CATABOLIC_PROCESS	22	1881	20847	117	0.000375491	0.00403901	0.188034	0.0037672
GO_POSITIVE_REGULATION_OF_NEURON_DEATH	http://www.gsea-msigdb.org/gsea/msigdb/cards/GO_POSITIVE_REGULATION_OF_NEURON_DEATH	18	1881	20847	87	0.000376009	0.00403901	0.206897	0.00376854
PID_IL6_7_PATHWAY	http://www.gsea-msigdb.org/gsea/msigdb/cards/PID_IL6_7_PATHWAY	12	1881	20847	46	0.000388737	0.00323754	0.26087	0.00386753
REACTOME_APOPTOTIC_EXECUTION_PHASE	http://www.gsea-msigdb.org/gsea/msigdb/cards/REACTOME_APOPTOTIC_EXECUTION_PHASE	12	1881	20847	46	0.000388737	0.00323754	0.26087	0.00386753
REACTOME_RAF_ACTIVATION	http://www.gsea-msigdb.org/gsea/msigdb/cards/REACTOME_RAF_ACTIVATION	9	1881	20847	28	0.000387027	0.00323754	0.321429	0.00386753
GO_REGULATION_OF_MEMBRANE_LIPID_DISTRIBUTION	http://www.gsea-msigdb.org/gsea/msigdb/cards/GO_REGULATION_OF_MEMBRANE_LIPID_DISTRIBUTION	12	1881	20847	46	0.000388737	0.00414771	0.26087	0.00386753
GO_REGULATION_OF_TELOMERE_MAINTENANCE	http://www.gsea-msigdb.org/gsea/msigdb/cards/GO_REGULATION_OF_TELOMERE_MAINTENANCE	17	1881	20847	80	0.000389433	0.00414771	0.2125	0.00386753
GO_MAINTENANCE_OF_LOCATION_IN_CELL	http://www.gsea-msigdb.org/gsea/msigdb/cards/GO_MAINTENANCE_OF_LOCATION_IN_CELL	17	1881	20847	80	0.000389433	0.00414771	0.2125	0.00386753
GO_MORPHOGENESIS_OF_AN_EPITHELIAL_SHEET	http://www.gsea-msigdb.org/gsea/msigdb/cards/GO_MORPHOGENESIS_OF_AN_EPITHELIAL_SHEET	12	1881	20847	46	0.000388737	0.00414771	0.26087	0.00386753
GO_EPITHELIAL_CELL_APOPTOTIC_PROCESS	http://www.gsea-msigdb.org/gsea/msigdb/cards/GO_EPITHELIAL_CELL_APOPTOTIC_PROCESS	17	1881	20847	80	0.000389433	0.00414771	0.2125	0.00386753
GO_NUCLEAR_CHROMOSOME_SEGREGATION	http://www.gsea-msigdb.org/gsea/msigdb/cards/GO_NUCLEAR_CHROMOSOME_SEGREGATION	36	1881	20847	232	0.000389144	0.00414771	0.155172	0.00386753
GO_MUSCLE_ORGAN_DEVELOPMENT	http://www.gsea-msigdb.org/gsea/msigdb/cards/GO_MUSCLE_ORGAN_DEVELOPMENT	44	1881	20847	302	0.000392843	0.00417812	0.145695	0.00389745
GO_MITOTIC_CYTOKINESIS	http://www.gsea-msigdb.org/gsea/msigdb/cards/GO_MITOTIC_CYTOKINESIS	15	1881	20847	66	0.000394711	0.00418616	0.227273	0.00390808
GO_PALLIUM_DEVELOPMENT	http://www.gsea-msigdb.org/gsea/msigdb/cards/GO_PALLIUM_DEVELOPMENT	24	1881	20847	133	0.000394624	0.00418616	0.180451	0.00390808
GO_POSITIVE_REGULATION_OF_PROTEIN_LOCALIZATION_TO_NUCLEUS	http://www.gsea-msigdb.org/gsea/msigdb/cards/GO_POSITIVE_REGULATION_OF_PROTEIN_LOCALIZATION_TO_NUCLEUS	16	1881	20847	73	0.000396441	0.0041986	0.219178	0.00392125
BIOCARTA_UCALPAIN_PATHWAY	http://www.gsea-msigdb.org/gsea/msigdb/cards/BIOCARTA_UCALPAIN_PATHWAY	6	1881	20847	13	0.000406325	0.00334656	0.461538	0.00399886
REACTOME_ERYTHROPOIETIN_ACTIVATES_RAS	http://www.gsea-msigdb.org/gsea/msigdb/cards/REACTOME_ERYTHROPOIETIN_ACTIVATES_RAS	6	1881	20847	13	0.000406325	0.00334656	0.461538	0.00399886
REACTOME_LOSS_OF_FUNCTION_OF_MECP2_IN_RETT_SYNDROME	http://www.gsea-msigdb.org/gsea/msigdb/cards/REACTOME_LOSS_OF_FUNCTION_OF_MECP2_IN_RETT_SYNDROME	6	1881	20847	13	0.000406325	0.00334656	0.461538	0.00399886
GO_REGULATION_OF_NUCLEAR_TRANSCRIBED_MRNA_POLY_A_TAIL_SHORTENING	http://www.gsea-msigdb.org/gsea/msigdb/cards/GO_REGULATION_OF_NUCLEAR_TRANSCRIBED_MRNA_POLY_A_TAIL_SHORTENING	6	1881	20847	13	0.000406325	0.0042912	0.461538	0.00399886
GO_NEGATIVE_REGULATION_OF_EPIDERMAL_GROWTH_FACTOR_ACTIVATED_RECEPTOR_ACTIVITY	http://www.gsea-msigdb.org/gsea/msigdb/cards/GO_NEGATIVE_REGULATION_OF_EPIDERMAL_GROWTH_FACTOR_ACTIVATED_RECEPTOR_ACTIVITY	6	1881	20847	13	0.000406325	0.0042912	0.461538	0.00399886
HALLMARK_UNFOLDED_PROTEIN_RESPONSE	http://www.gsea-msigdb.org/gsea/msigdb/cards/HALLMARK_UNFOLDED_PROTEIN_RESPONSE	21	1881	20847	110	0.000408311	0.00145825	0.190909	0.00400635
GO_REGULATION_OF_DNA_BINDING	http://www.gsea-msigdb.org/gsea/msigdb/cards/GO_REGULATION_OF_DNA_BINDING	21	1881	20847	110	0.000408311	0.00430012	0.190909	0.00400635
GO_VIRAL_GENOME_REPLICATION	http://www.gsea-msigdb.org/gsea/msigdb/cards/GO_VIRAL_GENOME_REPLICATION	21	1881	20847	110	0.000408311	0.00430012	0.190909	0.00400635
REACTOME_INSULIN_RECEPTOR_SIGNALLING_CASCADE	http://www.gsea-msigdb.org/gsea/msigdb/cards/REACTOME_INSULIN_RECEPTOR_SIGNALLING_CASCADE	11	1881	20847	40	0.000411985	0.0033807	0.275	0.00403031
GO_NEGATIVE_REGULATION_OF_STRESS_ACTIVATED_PROTEIN_KINASE_SIGNALING_CASCADE	http://www.gsea-msigdb.org/gsea/msigdb/cards/GO_NEGATIVE_REGULATION_OF_STRESS_ACTIVATED_PROTEIN_KINASE_SIGNALING_CASCADE	11	1881	20847	40	0.000411985	0.00432671	0.275	0.00403031
GO_LIPID_TRANSLOCATION	http://www.gsea-msigdb.org/gsea/msigdb/cards/GO_LIPID_TRANSLOCATION	11	1881	20847	40	0.000411985	0.00432671	0.275	0.00403031
GO_PROTEIN_LOCALIZATION_TO_CELL_PERIPHERY	http://www.gsea-msigdb.org/gsea/msigdb/cards/GO_PROTEIN_LOCALIZATION_TO_CELL_PERIPHERY	42	1881	20847	285	0.000413599	0.00433761	0.147368	0.00404207
GO_REGULATION_OF_AUTOPHAGOSOME_ASSEMBLY	http://www.gsea-msigdb.org/gsea/msigdb/cards/GO_REGULATION_OF_AUTOPHAGOSOME_ASSEMBLY	10	1881	20847	34	0.000415319	0.00434354	0.294118	0.0040508
GO_POSITIVE_REGULATION_OF_BONE_MINERALIZATION	http://www.gsea-msigdb.org/gsea/msigdb/cards/GO_POSITIVE_REGULATION_OF_BONE_MINERALIZATION	10	1881	20847	34	0.000415319	0.00434354	0.294118	0.0040508
GO_PROTEIN_LOCALIZATION_TO_VACUOLE	http://www.gsea-msigdb.org/gsea/msigdb/cards/GO_PROTEIN_LOCALIZATION_TO_VACUOLE	13	1881	20847	53	0.000433256	0.00452485	0.245283	0.00422156
REACTOME_SIGNAL_ATTENUATION	http://www.gsea-msigdb.org/gsea/msigdb/cards/REACTOME_SIGNAL_ATTENUATION	5	1881	20847	9	0.0004401	0.00359818	0.555556	0.0042755
GO_REGULATION_OF_ADHERENS_JUNCTION_ORGANIZATION	http://www.gsea-msigdb.org/gsea/msigdb/cards/GO_REGULATION_OF_ADHERENS_JUNCTION_ORGANIZATION	5	1881	20847	9	0.0004401	0.00458361	0.555556	0.0042755
GO_REGULATION_OF_CYTOPLASMIC_MRNA_PROCESSING_BODY_ASSEMBLY	http://www.gsea-msigdb.org/gsea/msigdb/cards/GO_REGULATION_OF_CYTOPLASMIC_MRNA_PROCESSING_BODY_ASSEMBLY	5	1881	20847	9	0.0004401	0.00458361	0.555556	0.0042755
GO_GLIOGENESIS	http://www.gsea-msigdb.org/gsea/msigdb/cards/GO_GLIOGENESIS	35	1881	20847	225	0.000443919	0.004617	0.155556	0.00430834
REACTOME_RESPONSE_OF_MTB_TO_PHAGOCYTOSIS	http://www.gsea-msigdb.org/gsea/msigdb/cards/REACTOME_RESPONSE_OF_MTB_TO_PHAGOCYTOSIS	8	1881	20847	23	0.000446991	0.00364119	0.347826	0.0043296
GO_PHAGOSOME_ACIDIFICATION	http://www.gsea-msigdb.org/gsea/msigdb/cards/GO_PHAGOSOME_ACIDIFICATION	8	1881	20847	23	0.000446991	0.00464255	0.347826	0.0043296
GO_REGULATION_OF_SUPRAMOLECULAR_FIBER_ORGANIZATION	http://www.gsea-msigdb.org/gsea/msigdb/cards/GO_REGULATION_OF_SUPRAMOLECULAR_FIBER_ORGANIZATION	44	1881	20847	304	0.000453361	0.00470183	0.144737	0.00438696
GO_REGULATION_OF_ERBB_SIGNALING_PATHWAY	http://www.gsea-msigdb.org/gsea/msigdb/cards/GO_REGULATION_OF_ERBB_SIGNALING_PATHWAY	17	1881	20847	81	0.000453949	0.00470183	0.209877	0.00438832
GO_ION_TRANSMEMBRANE_TRANSPORT	http://www.gsea-msigdb.org/gsea/msigdb/cards/GO_ION_TRANSMEMBRANE_TRANSPORT	100	1881	20847	836	0.000458557	0.00473331	0.119617	0.00442285
GO_MEMBRANE_INVAGINATION	http://www.gsea-msigdb.org/gsea/msigdb/cards/GO_MEMBRANE_INVAGINATION	14	1881	20847	60	0.000458873	0.00473331	0.233333	0.00442285
GO_REGULATION_OF_GLUCOSE_TRANSMEMBRANE_TRANSPORT	http://www.gsea-msigdb.org/gsea/msigdb/cards/GO_REGULATION_OF_GLUCOSE_TRANSMEMBRANE_TRANSPORT	14	1881	20847	60	0.000458873	0.00473331	0.233333	0.00442285
GO_REGULATION_OF_PROTEIN_BINDING	http://www.gsea-msigdb.org/gsea/msigdb/cards/GO_REGULATION_OF_PROTEIN_BINDING	32	1881	20847	200	0.000463513	0.00477462	0.16	0.00446318
REACTOME_RESPONSE_OF_EIF2AK4_GCN2_TO_AMINO_ACID_DEFICIENCY	http://www.gsea-msigdb.org/gsea/msigdb/cards/REACTOME_RESPONSE_OF_EIF2AK4_GCN2_TO_AMINO_ACID_DEFICIENCY	16	1881	20847	74	0.000465978	0.00376841	0.216216	0.00448253
BIOCARTA_MEF2D_PATHWAY	http://www.gsea-msigdb.org/gsea/msigdb/cards/BIOCARTA_MEF2D_PATHWAY	7	1881	20847	18	0.000469363	0.00376841	0.388889	0.00448432
REACTOME_RORA_ACTIVATES_GENE_EXPRESSION	http://www.gsea-msigdb.org/gsea/msigdb/cards/REACTOME_RORA_ACTIVATES_GENE_EXPRESSION	7	1881	20847	18	0.000469363	0.00376841	0.388889	0.00448432
REACTOME_NUCLEAR_ENVELOPE_NE_REASSEMBLY	http://www.gsea-msigdb.org/gsea/msigdb/cards/REACTOME_NUCLEAR_ENVELOPE_NE_REASSEMBLY	15	1881	20847	67	0.000468662	0.00376841	0.223881	0.00448432
GO_PROTEIN_MONOUBIQUITINATION	http://www.gsea-msigdb.org/gsea/msigdb/cards/GO_PROTEIN_MONOUBIQUITINATION	15	1881	20847	67	0.000468662	0.00480858	0.223881	0.00448432
GO_CELLULAR_RESPONSE_TO_STEROL	http://www.gsea-msigdb.org/gsea/msigdb/cards/GO_CELLULAR_RESPONSE_TO_STEROL	7	1881	20847	18	0.000469363	0.00480858	0.388889	0.00448432
GO_POSITIVE_REGULATION_OF_PROTEIN_DEACETYLATION	http://www.gsea-msigdb.org/gsea/msigdb/cards/GO_POSITIVE_REGULATION_OF_PROTEIN_DEACETYLATION	7	1881	20847	18	0.000469363	0.00480858	0.388889	0.00448432
GO_REGULATION_OF_NUCLEAR_TRANSCRIBED_MRNA_CATABOLIC_PROCESS_DEADENYLATION_DEPENDENT_DECAY	http://www.gsea-msigdb.org/gsea/msigdb/cards/GO_REGULATION_OF_NUCLEAR_TRANSCRIBED_MRNA_CATABOLIC_PROCESS_DEADENYLATION_DEPENDENT_DECAY	7	1881	20847	18	0.000469363	0.00480858	0.388889	0.00448432
PID_AR_TF_PATHWAY	http://www.gsea-msigdb.org/gsea/msigdb/cards/PID_AR_TF_PATHWAY	12	1881	20847	47	0.000481596	0.00385277	0.255319	0.00458779
GO_NEGATIVE_REGULATION_OF_MUSCLE_CELL_DIFFERENTIATION	http://www.gsea-msigdb.org/gsea/msigdb/cards/GO_NEGATIVE_REGULATION_OF_MUSCLE_CELL_DIFFERENTIATION	12	1881	20847	47	0.000481596	0.00492051	0.255319	0.00458779
GO_RIBOSOME_ASSEMBLY	http://www.gsea-msigdb.org/gsea/msigdb/cards/GO_RIBOSOME_ASSEMBLY	12	1881	20847	47	0.000481596	0.00492051	0.255319	0.00458779
GO_POSITIVE_REGULATION_OF_EPITHELIAL_CELL_MIGRATION	http://www.gsea-msigdb.org/gsea/msigdb/cards/GO_POSITIVE_REGULATION_OF_EPITHELIAL_CELL_MIGRATION	23	1881	20847	127	0.000489604	0.00499555	0.181102	0.00465955
REACTOME_RHO_GTPASE_CYCLE	http://www.gsea-msigdb.org/gsea/msigdb/cards/REACTOME_RHO_GTPASE_CYCLE	24	1881	20847	135	0.000494733	0.00394373	0.177778	0.00469925
GO_APPENDAGE_DEVELOPMENT	http://www.gsea-msigdb.org/gsea/msigdb/cards/GO_APPENDAGE_DEVELOPMENT	24	1881	20847	135	0.000494733	0.00504106	0.177778	0.00469925
GO_NEGATIVE_REGULATION_OF_CELLULAR_AMIDE_METABOLIC_PROCESS	http://www.gsea-msigdb.org/gsea/msigdb/cards/GO_NEGATIVE_REGULATION_OF_CELLULAR_AMIDE_METABOLIC_PROCESS	25	1881	20847	143	0.00049543	0.00504133	0.174825	0.00470131
REACTOME_PHOSPHOLIPID_METABOLISM	http://www.gsea-msigdb.org/gsea/msigdb/cards/REACTOME_PHOSPHOLIPID_METABOLISM	30	1881	20847	184	0.000497619	0.00395262	0.163043	0.00471753
REACTOME_NONSENSE_MEDIATED_DECAY_NMD	http://www.gsea-msigdb.org/gsea/msigdb/cards/REACTOME_NONSENSE_MEDIATED_DECAY_NMD	18	1881	20847	89	0.00050241	0.00397652	0.202247	0.00474796
GO_ENDOTHELIUM_DEVELOPMENT	http://www.gsea-msigdb.org/gsea/msigdb/cards/GO_ENDOTHELIUM_DEVELOPMENT	20	1881	20847	104	0.000502765	0.00509532	0.192308	0.00474796
GO_REGULATION_OF_OSTEOBLAST_DIFFERENTIATION	http://www.gsea-msigdb.org/gsea/msigdb/cards/GO_REGULATION_OF_OSTEOBLAST_DIFFERENTIATION	20	1881	20847	104	0.000502765	0.00509532	0.192308	0.00474796
GO_CELL_SUBSTRATE_JUNCTION_ORGANIZATION	http://www.gsea-msigdb.org/gsea/msigdb/cards/GO_CELL_SUBSTRATE_JUNCTION_ORGANIZATION	18	1881	20847	89	0.00050241	0.00509532	0.202247	0.00474796
GO_REGULATION_OF_SECRETION	http://www.gsea-msigdb.org/gsea/msigdb/cards/GO_REGULATION_OF_SECRETION	76	1881	20847	604	0.000509195	0.00515354	0.125828	0.00480405
KEGG_LYSINE_DEGRADATION	http://www.gsea-msigdb.org/gsea/msigdb/cards/KEGG_LYSINE_DEGRADATION	11	1881	20847	41	0.000519715	0.00408452	0.268293	0.00487519
REACTOME_DOWNSTREAM_SIGNAL_TRANSDUCTION	http://www.gsea-msigdb.org/gsea/msigdb/cards/REACTOME_DOWNSTREAM_SIGNAL_TRANSDUCTION	9	1881	20847	29	0.000518662	0.00408452	0.310345	0.00487519
GO_POSITIVE_REGULATION_OF_VIRAL_GENOME_REPLICATION	http://www.gsea-msigdb.org/gsea/msigdb/cards/GO_POSITIVE_REGULATION_OF_VIRAL_GENOME_REPLICATION	9	1881	20847	29	0.000518662	0.00523189	0.310345	0.00487519
GO_REGULATION_OF_SPINDLE_ORGANIZATION	http://www.gsea-msigdb.org/gsea/msigdb/cards/GO_REGULATION_OF_SPINDLE_ORGANIZATION	11	1881	20847	41	0.000519715	0.00523189	0.268293	0.00487519
GO_REGULATION_OF_ERAD_PATHWAY	http://www.gsea-msigdb.org/gsea/msigdb/cards/GO_REGULATION_OF_ERAD_PATHWAY	9	1881	20847	29	0.000518662	0.00523189	0.310345	0.00487519
GO_POSITIVE_REGULATION_OF_PROTEIN_DEPHOSPHORYLATION	http://www.gsea-msigdb.org/gsea/msigdb/cards/GO_POSITIVE_REGULATION_OF_PROTEIN_DEPHOSPHORYLATION	11	1881	20847	41	0.000519715	0.00523189	0.268293	0.00487519
GO_AXON_EXTENSION	http://www.gsea-msigdb.org/gsea/msigdb/cards/GO_AXON_EXTENSION	21	1881	20847	112	0.000524935	0.00527738	0.1875	0.00491945
GO_GAMETE_GENERATION	http://www.gsea-msigdb.org/gsea/msigdb/cards/GO_GAMETE_GENERATION	65	1881	20847	500	0.000533728	0.00535863	0.13	0.00499708
GO_REGULATION_OF_AXONOGENESIS	http://www.gsea-msigdb.org/gsea/msigdb/cards/GO_REGULATION_OF_AXONOGENESIS	27	1881	20847	160	0.000537668	0.005391	0.16875	0.00502917
GO_LIPID_OXIDATION	http://www.gsea-msigdb.org/gsea/msigdb/cards/GO_LIPID_OXIDATION	19	1881	20847	97	0.00054156	0.0054228	0.195876	0.00506075
REACTOME_RNA_POLYMERASE_II_TRANSCRIBES_SNRNA_GENES	http://www.gsea-msigdb.org/gsea/msigdb/cards/REACTOME_RNA_POLYMERASE_II_TRANSCRIBES_SNRNA_GENES	16	1881	20847	75	0.000545728	0.00427391	0.213333	0.00509484
GO_REGULATION_OF_TELOMERE_MAINTENANCE_VIA_TELOMERE_LENGTHENING	http://www.gsea-msigdb.org/gsea/msigdb/cards/GO_REGULATION_OF_TELOMERE_MAINTENANCE_VIA_TELOMERE_LENGTHENING	14	1881	20847	61	0.000549026	0.00548398	0.229508	0.00511683
GO_REGULATION_OF_RNA_SPLICING	http://www.gsea-msigdb.org/gsea/msigdb/cards/GO_REGULATION_OF_RNA_SPLICING	23	1881	20847	128	0.000549126	0.00548398	0.179688	0.00511683
PID_REG_GR_PATHWAY	http://www.gsea-msigdb.org/gsea/msigdb/cards/PID_REG_GR_PATHWAY	15	1881	20847	68	0.000554141	0.00432463	0.220588	0.00515378
GO_POSITIVE_REGULATION_OF_MRNA_METABOLIC_PROCESS	http://www.gsea-msigdb.org/gsea/msigdb/cards/GO_POSITIVE_REGULATION_OF_MRNA_METABOLIC_PROCESS	15	1881	20847	68	0.000554141	0.00552674	0.220588	0.00515378
REACTOME_MITOTIC_PROMETAPHASE	http://www.gsea-msigdb.org/gsea/msigdb/cards/REACTOME_MITOTIC_PROMETAPHASE	31	1881	20847	194	0.000576389	0.00448258	0.159794	0.00535561
GO_LIPID_MODIFICATION	http://www.gsea-msigdb.org/gsea/msigdb/cards/GO_LIPID_MODIFICATION	33	1881	20847	211	0.000577433	0.00575141	0.156398	0.00536024
GO_CEREBRAL_CORTEX_DEVELOPMENT	http://www.gsea-msigdb.org/gsea/msigdb/cards/GO_CEREBRAL_CORTEX_DEVELOPMENT	18	1881	20847	90	0.000578313	0.00575257	0.2	0.00536333
GO_REGULATION_OF_OSSIFICATION	http://www.gsea-msigdb.org/gsea/msigdb/cards/GO_REGULATION_OF_OSSIFICATION	28	1881	20847	169	0.000580116	0.00576289	0.16568	0.00537497
HALLMARK_IL2_STAT5_SIGNALING	http://www.gsea-msigdb.org/gsea/msigdb/cards/HALLMARK_IL2_STAT5_SIGNALING	30	1881	20847	186	0.000598513	0.00199504	0.16129	0.0055402
GO_VACUOLE_ORGANIZATION	http://www.gsea-msigdb.org/gsea/msigdb/cards/GO_VACUOLE_ORGANIZATION	26	1881	20847	153	0.000605212	0.00600427	0.169935	0.00559692
GO_PROTEIN_LOCALIZATION_TO_CHROMOSOME	http://www.gsea-msigdb.org/gsea/msigdb/cards/GO_PROTEIN_LOCALIZATION_TO_CHROMOSOME	17	1881	20847	83	0.000610982	0.00605355	0.204819	0.00564497
GO_RESPONSE_TO_BMP	http://www.gsea-msigdb.org/gsea/msigdb/cards/GO_RESPONSE_TO_BMP	23	1881	20847	129	0.000614856	0.00608393	0.178295	0.00567542
REACTOME_MICRORNA_MIRNA_BIOGENESIS	http://www.gsea-msigdb.org/gsea/msigdb/cards/REACTOME_MICRORNA_MIRNA_BIOGENESIS	8	1881	20847	24	0.000620237	0.00480684	0.333333	0.00568763
GO_GASTRULATION_WITH_MOUTH_FORMING_SECOND	http://www.gsea-msigdb.org/gsea/msigdb/cards/GO_GASTRULATION_WITH_MOUTH_FORMING_SECOND	8	1881	20847	24	0.000620237	0.00608864	0.333333	0.00568763
GO_POSITIVE_REGULATION_OF_EPITHELIAL_CELL_APOPTOTIC_PROCESS	http://www.gsea-msigdb.org/gsea/msigdb/cards/GO_POSITIVE_REGULATION_OF_EPITHELIAL_CELL_APOPTOTIC_PROCESS	8	1881	20847	24	0.000620237	0.00608864	0.333333	0.00568763
GO_POSITIVE_REGULATION_OF_PROTEIN_AUTOPHOSPHORYLATION	http://www.gsea-msigdb.org/gsea/msigdb/cards/GO_POSITIVE_REGULATION_OF_PROTEIN_AUTOPHOSPHORYLATION	8	1881	20847	24	0.000620237	0.00608864	0.333333	0.00568763
GO_NUCLEUS_LOCALIZATION	http://www.gsea-msigdb.org/gsea/msigdb/cards/GO_NUCLEUS_LOCALIZATION	8	1881	20847	24	0.000620237	0.00608864	0.333333	0.00568763
GO_NUCLEAR_TRANSCRIBED_MRNA_CATABOLIC_PROCESS_NONSENSE_MEDIATED_DECAY	http://www.gsea-msigdb.org/gsea/msigdb/cards/GO_NUCLEAR_TRANSCRIBED_MRNA_CATABOLIC_PROCESS_NONSENSE_MEDIATED_DECAY	19	1881	20847	98	0.000618524	0.00608864	0.193878	0.00568763
GO_RNA_POLYMERASE_II_PREINITIATION_COMPLEX_ASSEMBLY	http://www.gsea-msigdb.org/gsea/msigdb/cards/GO_RNA_POLYMERASE_II_PREINITIATION_COMPLEX_ASSEMBLY	8	1881	20847	24	0.000620237	0.00608864	0.333333	0.00568763
GO_NUCLEIC_ACID_PHOSPHODIESTER_BOND_HYDROLYSIS	http://www.gsea-msigdb.org/gsea/msigdb/cards/GO_NUCLEIC_ACID_PHOSPHODIESTER_BOND_HYDROLYSIS	39	1881	20847	264	0.000620993	0.00608864	0.147727	0.00568925
GO_LYMPHOCYTE_ACTIVATION	http://www.gsea-msigdb.org/gsea/msigdb/cards/GO_LYMPHOCYTE_ACTIVATION	65	1881	20847	503	0.000625972	0.00612948	0.129225	0.00572952
GO_ORGANELLE_TRANSPORT_ALONG_MICROTUBULE	http://www.gsea-msigdb.org/gsea/msigdb/cards/GO_ORGANELLE_TRANSPORT_ALONG_MICROTUBULE	16	1881	20847	76	0.00063688	0.00622819	0.210526	0.00582392
GO_MUSCLE_CELL_DIFFERENTIATION	http://www.gsea-msigdb.org/gsea/msigdb/cards/GO_MUSCLE_CELL_DIFFERENTIATION	42	1881	20847	291	0.000638879	0.00623963	0.14433	0.00583676
GO_REGULATION_OF_CELL_CELL_ADHESION	http://www.gsea-msigdb.org/gsea/msigdb/cards/GO_REGULATION_OF_CELL_CELL_ADHESION	44	1881	20847	309	0.00064254	0.00626726	0.142395	0.00586475
KEGG_N_GLYCAN_BIOSYNTHESIS	http://www.gsea-msigdb.org/gsea/msigdb/cards/KEGG_N_GLYCAN_BIOSYNTHESIS	11	1881	20847	42	0.000649984	0.00501995	0.261905	0.00592718
GO_DNA_TEMPLATED_TRANSCRIPTION_TERMINATION	http://www.gsea-msigdb.org/gsea/msigdb/cards/GO_DNA_TEMPLATED_TRANSCRIPTION_TERMINATION	15	1881	20847	69	0.000652565	0.00635681	0.217391	0.00594519
REACTOME_ECM_PROTEOGLYCANS	http://www.gsea-msigdb.org/gsea/msigdb/cards/REACTOME_ECM_PROTEOGLYCANS	14	1881	20847	62	0.000653783	0.00503187	0.225806	0.00594524
GO_CELLULAR_GLUCAN_METABOLIC_PROCESS	http://www.gsea-msigdb.org/gsea/msigdb/cards/GO_CELLULAR_GLUCAN_METABOLIC_PROCESS	14	1881	20847	62	0.000653783	0.00636045	0.225806	0.00594524
REACTOME_FOXO_MEDIATED_TRANSCRIPTION_OF_CELL_DEATH_GENES	http://www.gsea-msigdb.org/gsea/msigdb/cards/REACTOME_FOXO_MEDIATED_TRANSCRIPTION_OF_CELL_DEATH_GENES	6	1881	20847	14	0.000659392	0.00505761	0.428571	0.00597963
GO_REGULATION_OF_CELLULAR_RESPONSE_TO_HYPOXIA	http://www.gsea-msigdb.org/gsea/msigdb/cards/GO_REGULATION_OF_CELLULAR_RESPONSE_TO_HYPOXIA	6	1881	20847	14	0.000659392	0.00639848	0.428571	0.00597963
GO_PROTEIN_OXIDATION	http://www.gsea-msigdb.org/gsea/msigdb/cards/GO_PROTEIN_OXIDATION	6	1881	20847	14	0.000659392	0.00639848	0.428571	0.00597963
REACTOME_EXTRACELLULAR_MATRIX_ORGANIZATION	http://www.gsea-msigdb.org/gsea/msigdb/cards/REACTOME_EXTRACELLULAR_MATRIX_ORGANIZATION	35	1881	20847	230	0.000669519	0.00511769	0.152174	0.00606188
GO_STEROID_BIOSYNTHETIC_PROCESS	http://www.gsea-msigdb.org/gsea/msigdb/cards/GO_STEROID_BIOSYNTHETIC_PROCESS	26	1881	20847	154	0.000669698	0.00649012	0.168831	0.00606188
KEGG_AXON_GUIDANCE	http://www.gsea-msigdb.org/gsea/msigdb/cards/KEGG_AXON_GUIDANCE	22	1881	20847	122	0.000682016	0.00519543	0.180328	0.00616769
REACTOME_TRANSCRIPTIONAL_REGULATION_BY_VENTX	http://www.gsea-msigdb.org/gsea/msigdb/cards/REACTOME_TRANSCRIPTIONAL_REGULATION_BY_VENTX	10	1881	20847	36	0.000686794	0.00521403	0.277778	0.00617674
GO_SUBSTANTIA_NIGRA_DEVELOPMENT	http://www.gsea-msigdb.org/gsea/msigdb/cards/GO_SUBSTANTIA_NIGRA_DEVELOPMENT	10	1881	20847	36	0.000686794	0.00661003	0.277778	0.00617674
GO_MAINTENANCE_OF_CELL_NUMBER	http://www.gsea-msigdb.org/gsea/msigdb/cards/GO_MAINTENANCE_OF_CELL_NUMBER	24	1881	20847	138	0.000686412	0.00661003	0.173913	0.00617674
GO_REGULATION_OF_GASTRULATION	http://www.gsea-msigdb.org/gsea/msigdb/cards/GO_REGULATION_OF_GASTRULATION	9	1881	20847	30	0.000684855	0.00661003	0.3	0.00617674
GO_LUNG_ALVEOLUS_DEVELOPMENT	http://www.gsea-msigdb.org/gsea/msigdb/cards/GO_LUNG_ALVEOLUS_DEVELOPMENT	10	1881	20847	36	0.000686794	0.00661003	0.277778	0.00617674
GO_POSITIVE_REGULATION_OF_CELL_MORPHOGENESIS_INVOLVED_IN_DIFFERENTIATION	http://www.gsea-msigdb.org/gsea/msigdb/cards/GO_POSITIVE_REGULATION_OF_CELL_MORPHOGENESIS_INVOLVED_IN_DIFFERENTIATION	24	1881	20847	138	0.000686412	0.00661003	0.173913	0.00617674
GO_NEGATIVE_REGULATION_OF_ENDOPLASMIC_RETICULUM_STRESS_INDUCED_INTRINSIC_APOPTOTIC_SIGNALING_PATHWAY	http://www.gsea-msigdb.org/gsea/msigdb/cards/GO_NEGATIVE_REGULATION_OF_ENDOPLASMIC_RETICULUM_STRESS_INDUCED_INTRINSIC_APOPTOTIC_SIGNALING_PATHWAY	7	1881	20847	19	0.000688216	0.00661003	0.368421	0.0061782
GO_RESPONSE_TO_MANGANESE_ION	http://www.gsea-msigdb.org/gsea/msigdb/cards/GO_RESPONSE_TO_MANGANESE_ION	7	1881	20847	19	0.000688216	0.00661003	0.368421	0.0061782
GO_PEPTIDE_SECRETION	http://www.gsea-msigdb.org/gsea/msigdb/cards/GO_PEPTIDE_SECRETION	61	1881	20847	467	0.000689748	0.00661631	0.130621	0.00618629
GO_SYNAPTIC_SIGNALING	http://www.gsea-msigdb.org/gsea/msigdb/cards/GO_SYNAPTIC_SIGNALING	67	1881	20847	524	0.000693876	0.00664744	0.127863	0.00621764
GO_REGULATION_OF_NUCLEOCYTOPLASMIC_TRANSPORT	http://www.gsea-msigdb.org/gsea/msigdb/cards/GO_REGULATION_OF_NUCLEOCYTOPLASMIC_TRANSPORT	19	1881	20847	99	0.000704738	0.0067425	0.191919	0.00630921
GO_PEPTIDYL_TYROSINE_DEPHOSPHORYLATION	http://www.gsea-msigdb.org/gsea/msigdb/cards/GO_PEPTIDYL_TYROSINE_DEPHOSPHORYLATION	17	1881	20847	84	0.000705589	0.0067425	0.202381	0.00631107
REACTOME_BETA_OXIDATION_OF_DECANOYL_COA_TO_OCTANOYL_COA_COA	http://www.gsea-msigdb.org/gsea/msigdb/cards/REACTOME_BETA_OXIDATION_OF_DECANOYL_COA_TO_OCTANOYL_COA_COA	4	1881	20847	6	0.000711423	0.0053827	0.666667	0.0063229
GO_NEURON_NEURON_SYNAPTIC_TRANSMISSION	http://www.gsea-msigdb.org/gsea/msigdb/cards/GO_NEURON_NEURON_SYNAPTIC_TRANSMISSION	4	1881	20847	6	0.000711423	0.00674687	0.666667	0.0063229
GO_TRANSMEMBRANE_RECEPTOR_PROTEIN_TYROSINE_PHOSPHATASE_SIGNALING_PATHWAY	http://www.gsea-msigdb.org/gsea/msigdb/cards/GO_TRANSMEMBRANE_RECEPTOR_PROTEIN_TYROSINE_PHOSPHATASE_SIGNALING_PATHWAY	4	1881	20847	6	0.000711423	0.00674687	0.666667	0.0063229
GO_NEGATIVE_REGULATION_OF_VASOCONSTRICTION	http://www.gsea-msigdb.org/gsea/msigdb/cards/GO_NEGATIVE_REGULATION_OF_VASOCONSTRICTION	4	1881	20847	6	0.000711423	0.00674687	0.666667	0.0063229
GO_MODULATION_OF_AGE_RELATED_BEHAVIORAL_DECLINE	http://www.gsea-msigdb.org/gsea/msigdb/cards/GO_MODULATION_OF_AGE_RELATED_BEHAVIORAL_DECLINE	4	1881	20847	6	0.000711423	0.00674687	0.666667	0.0063229
GO_POSITIVE_REGULATION_OF_HISTONE_DEACETYLASE_ACTIVITY	http://www.gsea-msigdb.org/gsea/msigdb/cards/GO_POSITIVE_REGULATION_OF_HISTONE_DEACETYLASE_ACTIVITY	4	1881	20847	6	0.000711423	0.00674687	0.666667	0.0063229
GO_NEGATIVE_REGULATION_OF_HYPOXIA_INDUCED_INTRINSIC_APOPTOTIC_SIGNALING_PATHWAY	http://www.gsea-msigdb.org/gsea/msigdb/cards/GO_NEGATIVE_REGULATION_OF_HYPOXIA_INDUCED_INTRINSIC_APOPTOTIC_SIGNALING_PATHWAY	4	1881	20847	6	0.000711423	0.00674687	0.666667	0.0063229
PID_SHP2_PATHWAY	http://www.gsea-msigdb.org/gsea/msigdb/cards/PID_SHP2_PATHWAY	12	1881	20847	49	0.000723917	0.00544035	0.244898	0.00642231
REACTOME_MRNA_SPLICING_MINOR_PATHWAY	http://www.gsea-msigdb.org/gsea/msigdb/cards/REACTOME_MRNA_SPLICING_MINOR_PATHWAY	12	1881	20847	49	0.000723917	0.00544035	0.244898	0.00642231
GO_POSITIVE_REGULATION_OF_MITOCHONDRION_ORGANIZATION	http://www.gsea-msigdb.org/gsea/msigdb/cards/GO_POSITIVE_REGULATION_OF_MITOCHONDRION_ORGANIZATION	20	1881	20847	107	0.000734357	0.00694687	0.186916	0.00650317
GO_REGULATION_OF_MUSCLE_ORGAN_DEVELOPMENT	http://www.gsea-msigdb.org/gsea/msigdb/cards/GO_REGULATION_OF_MUSCLE_ORGAN_DEVELOPMENT	20	1881	20847	107	0.000734357	0.00694687	0.186916	0.00650317
KEGG_PROGESTERONE_MEDIATED_OOCYTE_MATURATION	http://www.gsea-msigdb.org/gsea/msigdb/cards/KEGG_PROGESTERONE_MEDIATED_OOCYTE_MATURATION	16	1881	20847	77	0.000740723	0.00554797	0.207792	0.00654773
GO_ATP_DEPENDENT_CHROMATIN_REMODELING	http://www.gsea-msigdb.org/gsea/msigdb/cards/GO_ATP_DEPENDENT_CHROMATIN_REMODELING	16	1881	20847	77	0.000740723	0.00699782	0.207792	0.00654773
GO_RENAL_SYSTEM_DEVELOPMENT	http://www.gsea-msigdb.org/gsea/msigdb/cards/GO_RENAL_SYSTEM_DEVELOPMENT	36	1881	20847	240	0.000741602	0.00699782	0.15	0.00654959
GO_GLYCOSYLATION	http://www.gsea-msigdb.org/gsea/msigdb/cards/GO_GLYCOSYLATION	33	1881	20847	214	0.000742991	0.00700216	0.154206	0.00655596
GO_RESPONSE_TO_NUTRIENT	http://www.gsea-msigdb.org/gsea/msigdb/cards/GO_RESPONSE_TO_NUTRIENT	29	1881	20847	180	0.000744906	0.00701142	0.161111	0.00656695
GO_MITOTIC_SISTER_CHROMATID_SEGREGATION	http://www.gsea-msigdb.org/gsea/msigdb/cards/GO_MITOTIC_SISTER_CHROMATID_SEGREGATION	25	1881	20847	147	0.000753952	0.00708772	0.170068	0.00664074
GO_MESODERM_DEVELOPMENT	http://www.gsea-msigdb.org/gsea/msigdb/cards/GO_MESODERM_DEVELOPMENT	18	1881	20847	92	0.000760107	0.00712281	0.195652	0.00668294
GO_CAMERA_TYPE_EYE_MORPHOGENESIS	http://www.gsea-msigdb.org/gsea/msigdb/cards/GO_CAMERA_TYPE_EYE_MORPHOGENESIS	18	1881	20847	92	0.000760107	0.00712281	0.195652	0.00668294
GO_CIRCADIAN_REGULATION_OF_GENE_EXPRESSION	http://www.gsea-msigdb.org/gsea/msigdb/cards/GO_CIRCADIAN_REGULATION_OF_GENE_EXPRESSION	13	1881	20847	56	0.000763361	0.00712281	0.232143	0.00668759
GO_PROTEIN_TRANSMEMBRANE_TRANSPORT	http://www.gsea-msigdb.org/gsea/msigdb/cards/GO_PROTEIN_TRANSMEMBRANE_TRANSPORT	13	1881	20847	56	0.000763361	0.00712281	0.232143	0.00668759
GO_ADHERENS_JUNCTION_ORGANIZATION	http://www.gsea-msigdb.org/gsea/msigdb/cards/GO_ADHERENS_JUNCTION_ORGANIZATION	13	1881	20847	56	0.000763361	0.00712281	0.232143	0.00668759
GO_METAPHASE_ANAPHASE_TRANSITION_OF_CELL_CYCLE	http://www.gsea-msigdb.org/gsea/msigdb/cards/GO_METAPHASE_ANAPHASE_TRANSITION_OF_CELL_CYCLE	13	1881	20847	56	0.000763361	0.00712281	0.232143	0.00668759
PID_BETA_CATENIN_NUC_PATHWAY	http://www.gsea-msigdb.org/gsea/msigdb/cards/PID_BETA_CATENIN_NUC_PATHWAY	14	1881	20847	63	0.000774979	0.00578512	0.222222	0.00678331
GO_NEGATIVE_REGULATION_OF_CELLULAR_PROTEIN_LOCALIZATION	http://www.gsea-msigdb.org/gsea/msigdb/cards/GO_NEGATIVE_REGULATION_OF_CELLULAR_PROTEIN_LOCALIZATION	19	1881	20847	100	0.000801094	0.00745641	0.19	0.0069994
GO_SPINDLE_ASSEMBLY	http://www.gsea-msigdb.org/gsea/msigdb/cards/GO_SPINDLE_ASSEMBLY	19	1881	20847	100	0.000801094	0.00745641	0.19	0.0069994
REACTOME_ACTIVATION_OF_GENE_EXPRESSION_BY_SREBF_SREBP	http://www.gsea-msigdb.org/gsea/msigdb/cards/REACTOME_ACTIVATION_OF_GENE_EXPRESSION_BY_SREBF_SREBP	11	1881	20847	43	0.000806308	0.00592634	0.255814	0.00703869
KEGG_MELANOGENESIS	http://www.gsea-msigdb.org/gsea/msigdb/cards/KEGG_MELANOGENESIS	17	1881	20847	85	0.000812453	0.00592634	0.2	0.00705732
KEGG_PROSTATE_CANCER	http://www.gsea-msigdb.org/gsea/msigdb/cards/KEGG_PROSTATE_CANCER	17	1881	20847	85	0.000812453	0.00592634	0.2	0.00705732
REACTOME_MAPK3_ERK1_ACTIVATION	http://www.gsea-msigdb.org/gsea/msigdb/cards/REACTOME_MAPK3_ERK1_ACTIVATION	5	1881	20847	10	0.000817792	0.00592634	0.5	0.00705732
REACTOME_MASTL_FACILITATES_MITOTIC_PROGRESSION	http://www.gsea-msigdb.org/gsea/msigdb/cards/REACTOME_MASTL_FACILITATES_MITOTIC_PROGRESSION	5	1881	20847	10	0.000817792	0.00592634	0.5	0.00705732
REACTOME_SIGNALING_BY_LEPTIN	http://www.gsea-msigdb.org/gsea/msigdb/cards/REACTOME_SIGNALING_BY_LEPTIN	5	1881	20847	10	0.000817792	0.00592634	0.5	0.00705732
REACTOME_MITOCHONDRIAL_FATTY_ACID_BETA_OXIDATION_OF_SATURATED_FATTY_ACIDS	http://www.gsea-msigdb.org/gsea/msigdb/cards/REACTOME_MITOCHONDRIAL_FATTY_ACID_BETA_OXIDATION_OF_SATURATED_FATTY_ACIDS	5	1881	20847	10	0.000817792	0.00592634	0.5	0.00705732
REACTOME_INTERLEUKIN_35_SIGNALLING	http://www.gsea-msigdb.org/gsea/msigdb/cards/REACTOME_INTERLEUKIN_35_SIGNALLING	5	1881	20847	10	0.000817792	0.00592634	0.5	0.00705732
REACTOME_INTERLEUKIN_27_SIGNALING	http://www.gsea-msigdb.org/gsea/msigdb/cards/REACTOME_INTERLEUKIN_27_SIGNALING	5	1881	20847	10	0.000817792	0.00592634	0.5	0.00705732
GO_FORMATION_OF_PRIMARY_GERM_LAYER	http://www.gsea-msigdb.org/gsea/msigdb/cards/GO_FORMATION_OF_PRIMARY_GERM_LAYER	17	1881	20847	85	0.000812453	0.0075528	0.2	0.00705732
GO_REGULATION_OF_HISTONE_UBIQUITINATION	http://www.gsea-msigdb.org/gsea/msigdb/cards/GO_REGULATION_OF_HISTONE_UBIQUITINATION	5	1881	20847	10	0.000817792	0.00756508	0.5	0.00705732
GO_MYOBLAST_MIGRATION	http://www.gsea-msigdb.org/gsea/msigdb/cards/GO_MYOBLAST_MIGRATION	5	1881	20847	10	0.000817792	0.00756508	0.5	0.00705732
GO_INTERLEUKIN_27_MEDIATED_SIGNALING_PATHWAY	http://www.gsea-msigdb.org/gsea/msigdb/cards/GO_INTERLEUKIN_27_MEDIATED_SIGNALING_PATHWAY	5	1881	20847	10	0.000817792	0.00756508	0.5	0.00705732
GO_CELLULAR_RESPONSE_TO_ALDEHYDE	http://www.gsea-msigdb.org/gsea/msigdb/cards/GO_CELLULAR_RESPONSE_TO_ALDEHYDE	5	1881	20847	10	0.000817792	0.00756508	0.5	0.00705732
GO_NEGATIVE_REGULATION_OF_TRANSPORT	http://www.gsea-msigdb.org/gsea/msigdb/cards/GO_NEGATIVE_REGULATION_OF_TRANSPORT	51	1881	20847	377	0.000837095	0.00773414	0.135279	0.00721756
KEGG_PROTEIN_EXPORT	http://www.gsea-msigdb.org/gsea/msigdb/cards/KEGG_PROTEIN_EXPORT	8	1881	20847	25	0.000843839	0.00609531	0.32	0.00725022
GO_NEGATIVE_REGULATION_OF_BLOOD_CIRCULATION	http://www.gsea-msigdb.org/gsea/msigdb/cards/GO_NEGATIVE_REGULATION_OF_BLOOD_CIRCULATION	8	1881	20847	25	0.000843839	0.00776786	0.32	0.00725022
GO_RESPONSE_TO_STEROL	http://www.gsea-msigdb.org/gsea/msigdb/cards/GO_RESPONSE_TO_STEROL	8	1881	20847	25	0.000843839	0.00776786	0.32	0.00725022
GO_PATTERN_SPECIFICATION_PROCESS	http://www.gsea-msigdb.org/gsea/msigdb/cards/GO_PATTERN_SPECIFICATION_PROCESS	43	1881	20847	304	0.000843553	0.00776786	0.141447	0.00725022
GO_REGULATION_OF_ENDOCYTOSIS	http://www.gsea-msigdb.org/gsea/msigdb/cards/GO_REGULATION_OF_ENDOCYTOSIS	28	1881	20847	173	0.000846233	0.00777039	0.16185	0.00726011
GO_REGULATION_OF_PROTEIN_LOCALIZATION_TO_NUCLEUS	http://www.gsea-msigdb.org/gsea/msigdb/cards/GO_REGULATION_OF_PROTEIN_LOCALIZATION_TO_NUCLEUS	21	1881	20847	116	0.00084721	0.00777039	0.181034	0.00726011
GO_POSITIVE_REGULATION_OF_SMALL_MOLECULE_METABOLIC_PROCESS	http://www.gsea-msigdb.org/gsea/msigdb/cards/GO_POSITIVE_REGULATION_OF_SMALL_MOLECULE_METABOLIC_PROCESS	21	1881	20847	116	0.00084721	0.00777039	0.181034	0.00726011
GO_PROTEIN_LOCALIZATION_TO_PLASMA_MEMBRANE	http://www.gsea-msigdb.org/gsea/msigdb/cards/GO_PROTEIN_LOCALIZATION_TO_PLASMA_MEMBRANE	35	1881	20847	233	0.000848872	0.00777617	0.150215	0.00726801
GO_ACTIVATION_OF_MAPK_ACTIVITY	http://www.gsea-msigdb.org/gsea/msigdb/cards/GO_ACTIVATION_OF_MAPK_ACTIVITY	23	1881	20847	132	0.000854773	0.00782071	0.174242	0.00731215
GO_TELOMERE_MAINTENANCE_VIA_TELOMERE_LENGTHENING	http://www.gsea-msigdb.org/gsea/msigdb/cards/GO_TELOMERE_MAINTENANCE_VIA_TELOMERE_LENGTHENING	16	1881	20847	78	0.000858648	0.00783711	0.205128	0.00733251
GO_FIBROBLAST_PROLIFERATION	http://www.gsea-msigdb.org/gsea/msigdb/cards/GO_FIBROBLAST_PROLIFERATION	16	1881	20847	78	0.000858648	0.00783711	0.205128	0.00733251
GO_MEMBRANE_PROTEIN_ECTODOMAIN_PROTEOLYSIS	http://www.gsea-msigdb.org/gsea/msigdb/cards/GO_MEMBRANE_PROTEIN_ECTODOMAIN_PROTEOLYSIS	10	1881	20847	37	0.000869377	0.00792543	0.27027	0.00741767
REACTOME_SIGNALING_BY_FGFR1_IN_DISEASE	http://www.gsea-msigdb.org/gsea/msigdb/cards/REACTOME_SIGNALING_BY_FGFR1_IN_DISEASE	9	1881	20847	31	0.000892047	0.00642273	0.290323	0.00760448
GO_ENERGY_RESERVE_METABOLIC_PROCESS	http://www.gsea-msigdb.org/gsea/msigdb/cards/GO_ENERGY_RESERVE_METABOLIC_PROCESS	15	1881	20847	71	0.000894511	0.0081447	0.211268	0.00761887
KEGG_ENDOCYTOSIS	http://www.gsea-msigdb.org/gsea/msigdb/cards/KEGG_ENDOCYTOSIS	26	1881	20847	157	0.000900477	0.00646259	0.165605	0.00766304
PID_AP1_PATHWAY	http://www.gsea-msigdb.org/gsea/msigdb/cards/PID_AP1_PATHWAY	13	1881	20847	57	0.000912111	0.00652204	0.22807	0.0077419
GO_INTERACTION_WITH_SYMBIONT	http://www.gsea-msigdb.org/gsea/msigdb/cards/GO_INTERACTION_WITH_SYMBIONT	13	1881	20847	57	0.000912111	0.00828492	0.22807	0.0077419
GO_REGULATION_OF_CELL_SUBSTRATE_JUNCTION_ASSEMBLY	http://www.gsea-msigdb.org/gsea/msigdb/cards/GO_REGULATION_OF_CELL_SUBSTRATE_JUNCTION_ASSEMBLY	13	1881	20847	57	0.000912111	0.00828492	0.22807	0.0077419
PID_P75_NTR_PATHWAY	http://www.gsea-msigdb.org/gsea/msigdb/cards/PID_P75_NTR_PATHWAY	14	1881	20847	64	0.000914605	0.00652204	0.21875	0.00775635
GO_CARDIAC_CHAMBER_DEVELOPMENT	http://www.gsea-msigdb.org/gsea/msigdb/cards/GO_CARDIAC_CHAMBER_DEVELOPMENT	24	1881	20847	141	0.000939681	0.00852505	0.170213	0.00796213
GO_RNA_PHOSPHODIESTER_BOND_HYDROLYSIS	http://www.gsea-msigdb.org/gsea/msigdb/cards/GO_RNA_PHOSPHODIESTER_BOND_HYDROLYSIS	23	1881	20847	133	0.000950986	0.00860688	0.172932	0.00804403
GO_NUCLEUS_ORGANIZATION	http://www.gsea-msigdb.org/gsea/msigdb/cards/GO_NUCLEUS_ORGANIZATION	21	1881	20847	117	0.000950398	0.00860688	0.179487	0.00804403
GO_TUBE_FORMATION	http://www.gsea-msigdb.org/gsea/msigdb/cards/GO_TUBE_FORMATION	22	1881	20847	125	0.000955048	0.00863326	0.176	0.00807143
PID_PDGFRA_PATHWAY	http://www.gsea-msigdb.org/gsea/msigdb/cards/PID_PDGFRA_PATHWAY	7	1881	20847	20	0.000980631	0.00694847	0.35	0.0082521
REACTOME_SIGNALING_BY_HIPPO	http://www.gsea-msigdb.org/gsea/msigdb/cards/REACTOME_SIGNALING_BY_HIPPO	7	1881	20847	20	0.000980631	0.00694847	0.35	0.0082521
GO_DEVELOPMENTAL_INDUCTION	http://www.gsea-msigdb.org/gsea/msigdb/cards/GO_DEVELOPMENTAL_INDUCTION	7	1881	20847	20	0.000980631	0.00883271	0.35	0.0082521
GO_GLYCOPROTEIN_CATABOLIC_PROCESS	http://www.gsea-msigdb.org/gsea/msigdb/cards/GO_GLYCOPROTEIN_CATABOLIC_PROCESS	7	1881	20847	20	0.000980631	0.00883271	0.35	0.0082521
GO_MIRNA_MEDIATED_INHIBITION_OF_TRANSLATION	http://www.gsea-msigdb.org/gsea/msigdb/cards/GO_MIRNA_MEDIATED_INHIBITION_OF_TRANSLATION	7	1881	20847	20	0.000980631	0.00883271	0.35	0.0082521
GO_COTRANSLATIONAL_PROTEIN_TARGETING_TO_MEMBRANE	http://www.gsea-msigdb.org/gsea/msigdb/cards/GO_COTRANSLATIONAL_PROTEIN_TARGETING_TO_MEMBRANE	16	1881	20847	79	0.000992148	0.00892578	0.202532	0.00834187
GO_GLYCEROLIPID_METABOLIC_PROCESS	http://www.gsea-msigdb.org/gsea/msigdb/cards/GO_GLYCEROLIPID_METABOLIC_PROCESS	47	1881	20847	343	0.000996779	0.00895674	0.137026	0.00837363
REACTOME_GASTRIN_CREB_SIGNALLING_PATHWAY_VIA_PKC_AND_MAPK	http://www.gsea-msigdb.org/gsea/msigdb/cards/REACTOME_GASTRIN_CREB_SIGNALLING_PATHWAY_VIA_PKC_AND_MAPK	6	1881	20847	15	0.00101926	0.00717665	0.4	0.00854788
REACTOME_PHOSPHORYLATION_SITE_MUTANTS_OF_CTNNB1_ARE_NOT_TARGETED_TO_THE_PROTEASOME_BY_THE_DESTRUCTION_COMPLEX	http://www.gsea-msigdb.org/gsea/msigdb/cards/REACTOME_PHOSPHORYLATION_SITE_MUTANTS_OF_CTNNB1_ARE_NOT_TARGETED_TO_THE_PROTEASOME_BY_THE_DESTRUCTION_COMPLEX	6	1881	20847	15	0.00101926	0.00717665	0.4	0.00854788
GO_GLYCEROPHOSPHOLIPID_METABOLIC_PROCESS	http://www.gsea-msigdb.org/gsea/msigdb/cards/GO_GLYCEROPHOSPHOLIPID_METABOLIC_PROCESS	40	1881	20847	280	0.00103549	0.00929349	0.142857	0.00867654
REACTOME_SIGNALING_BY_TGF_BETA_RECEPTOR_COMPLEX	http://www.gsea-msigdb.org/gsea/msigdb/cards/REACTOME_SIGNALING_BY_TGF_BETA_RECEPTOR_COMPLEX	15	1881	20847	72	0.00104148	0.00731002	0.208333	0.00869704
GO_ALTERNATIVE_MRNA_SPLICING_VIA_SPLICEOSOME	http://www.gsea-msigdb.org/gsea/msigdb/cards/GO_ALTERNATIVE_MRNA_SPLICING_VIA_SPLICEOSOME	15	1881	20847	72	0.00104148	0.00931396	0.208333	0.00869704
GO_IRON_ION_HOMEOSTASIS	http://www.gsea-msigdb.org/gsea/msigdb/cards/GO_IRON_ION_HOMEOSTASIS	15	1881	20847	72	0.00104148	0.00931396	0.208333	0.00869704
GO_MRNA_TRANSPORT	http://www.gsea-msigdb.org/gsea/msigdb/cards/GO_MRNA_TRANSPORT	24	1881	20847	142	0.0010404	0.00931396	0.169014	0.00869704
GO_ENSHEATHMENT_OF_NEURONS	http://www.gsea-msigdb.org/gsea/msigdb/cards/GO_ENSHEATHMENT_OF_NEURONS	20	1881	20847	110	0.00105259	0.00940217	0.181818	0.00878235
REACTOME_AMINO_ACIDS_REGULATE_MTORC1	http://www.gsea-msigdb.org/gsea/msigdb/cards/REACTOME_AMINO_ACIDS_REGULATE_MTORC1	12	1881	20847	51	0.00106062	0.00742102	0.235294	0.00884181
GO_MYELOID_CELL_HOMEOSTASIS	http://www.gsea-msigdb.org/gsea/msigdb/cards/GO_MYELOID_CELL_HOMEOSTASIS	22	1881	20847	126	0.00106489	0.00950074	0.174603	0.00886986
REACTOME_RRNA_MODIFICATION_IN_THE_NUCLEUS_AND_CYTOSOL	http://www.gsea-msigdb.org/gsea/msigdb/cards/REACTOME_RRNA_MODIFICATION_IN_THE_NUCLEUS_AND_CYTOSOL	13	1881	20847	58	0.00108438	0.00756358	0.224138	0.00901693
GO_POSITIVE_REGULATION_OF_OSTEOBLAST_DIFFERENTIATION	http://www.gsea-msigdb.org/gsea/msigdb/cards/GO_POSITIVE_REGULATION_OF_OSTEOBLAST_DIFFERENTIATION	13	1881	20847	58	0.00108438	0.00966321	0.224138	0.00901693
PID_EPHB_FWD_PATHWAY	http://www.gsea-msigdb.org/gsea/msigdb/cards/PID_EPHB_FWD_PATHWAY	10	1881	20847	38	0.00108996	0.00757879	0.263158	0.00902505
GO_PHAGOSOME_MATURATION	http://www.gsea-msigdb.org/gsea/msigdb/cards/GO_PHAGOSOME_MATURATION	10	1881	20847	38	0.00108996	0.00966714	0.263158	0.00902505
GO_GLYCOGEN_BIOSYNTHETIC_PROCESS	http://www.gsea-msigdb.org/gsea/msigdb/cards/GO_GLYCOGEN_BIOSYNTHETIC_PROCESS	10	1881	20847	38	0.00108996	0.00966714	0.263158	0.00902505
GO_TRANSCRIPTION_PREINITIATION_COMPLEX_ASSEMBLY	http://www.gsea-msigdb.org/gsea/msigdb/cards/GO_TRANSCRIPTION_PREINITIATION_COMPLEX_ASSEMBLY	10	1881	20847	38	0.00108996	0.00966714	0.263158	0.00902505
GO_POSITIVE_REGULATION_OF_RESPONSE_TO_ENDOPLASMIC_RETICULUM_STRESS	http://www.gsea-msigdb.org/gsea/msigdb/cards/GO_POSITIVE_REGULATION_OF_RESPONSE_TO_ENDOPLASMIC_RETICULUM_STRESS	10	1881	20847	38	0.00108996	0.00966714	0.263158	0.00902505
GO_RESPONSE_TO_ANTIBIOTIC	http://www.gsea-msigdb.org/gsea/msigdb/cards/GO_RESPONSE_TO_ANTIBIOTIC	39	1881	20847	272	0.00110753	0.0097999	0.143382	0.0091551
GO_PEPTIDE_HORMONE_SECRETION	http://www.gsea-msigdb.org/gsea/msigdb/cards/GO_PEPTIDE_HORMONE_SECRETION	30	1881	20847	193	0.00110701	0.0097999	0.15544	0.0091551
BIOCARTA_PYK2_PATHWAY	http://www.gsea-msigdb.org/gsea/msigdb/cards/BIOCARTA_PYK2_PATHWAY	8	1881	20847	26	0.00112776	0.00776899	0.307692	0.0092754
PID_MYC_PATHWAY	http://www.gsea-msigdb.org/gsea/msigdb/cards/PID_MYC_PATHWAY	8	1881	20847	26	0.00112776	0.00776899	0.307692	0.0092754
PID_IL2_STAT5_PATHWAY	http://www.gsea-msigdb.org/gsea/msigdb/cards/PID_IL2_STAT5_PATHWAY	8	1881	20847	26	0.00112776	0.00776899	0.307692	0.0092754
GO_MODULATION_BY_SYMBIONT_OF_HOST_CELLULAR_PROCESS	http://www.gsea-msigdb.org/gsea/msigdb/cards/GO_MODULATION_BY_SYMBIONT_OF_HOST_CELLULAR_PROCESS	8	1881	20847	26	0.00112776	0.00994381	0.307692	0.0092754
GO_PROTEIN_K11_LINKED_UBIQUITINATION	http://www.gsea-msigdb.org/gsea/msigdb/cards/GO_PROTEIN_K11_LINKED_UBIQUITINATION	8	1881	20847	26	0.00112776	0.00994381	0.307692	0.0092754
GO_REGULATION_OF_CELL_MATRIX_ADHESION	http://www.gsea-msigdb.org/gsea/msigdb/cards/GO_REGULATION_OF_CELL_MATRIX_ADHESION	18	1881	20847	95	0.00112362	0.00993058	0.189474	0.0092754
GO_POSITIVE_REGULATION_OF_OSSIFICATION	http://www.gsea-msigdb.org/gsea/msigdb/cards/GO_POSITIVE_REGULATION_OF_OSSIFICATION	16	1881	20847	80	0.00114283	0.0100649	0.2	0.00939148
PID_EPO_PATHWAY	http://www.gsea-msigdb.org/gsea/msigdb/cards/PID_EPO_PATHWAY	9	1881	20847	32	0.00114736	0.00785551	0.28125	0.00940505
REACTOME_HIV_ELONGATION_ARREST_AND_RECOVERY	http://www.gsea-msigdb.org/gsea/msigdb/cards/REACTOME_HIV_ELONGATION_ARREST_AND_RECOVERY	9	1881	20847	32	0.00114736	0.00785551	0.28125	0.00940505
GO_ACTIVIN_RECEPTOR_SIGNALING_PATHWAY	http://www.gsea-msigdb.org/gsea/msigdb/cards/GO_ACTIVIN_RECEPTOR_SIGNALING_PATHWAY	9	1881	20847	32	0.00114736	0.010093	0.28125	0.00940505
PID_ERBB1_DOWNSTREAM_PATHWAY	http://www.gsea-msigdb.org/gsea/msigdb/cards/PID_ERBB1_DOWNSTREAM_PATHWAY	19	1881	20847	103	0.00116087	0.00792374	0.184466	0.00949205
GO_RESPONSE_TO_ESTRADIOL	http://www.gsea-msigdb.org/gsea/msigdb/cards/GO_RESPONSE_TO_ESTRADIOL	19	1881	20847	103	0.00116087	0.0101881	0.184466	0.00949205
GO_EPIDERMAL_GROWTH_FACTOR_RECEPTOR_SIGNALING_PATHWAY	http://www.gsea-msigdb.org/gsea/msigdb/cards/GO_EPIDERMAL_GROWTH_FACTOR_RECEPTOR_SIGNALING_PATHWAY	19	1881	20847	103	0.00116087	0.0101881	0.184466	0.00949205
GO_REGULATION_OF_PROTEIN_MODIFICATION_BY_SMALL_PROTEIN_CONJUGATION_OR_REMOVAL	http://www.gsea-msigdb.org/gsea/msigdb/cards/GO_REGULATION_OF_PROTEIN_MODIFICATION_BY_SMALL_PROTEIN_CONJUGATION_OR_REMOVAL	32	1881	20847	211	0.0011763	0.0103115	0.151659	0.00961022
GO_POSITIVE_REGULATION_OF_CYTOKINE_PRODUCTION	http://www.gsea-msigdb.org/gsea/msigdb/cards/GO_POSITIVE_REGULATION_OF_CYTOKINE_PRODUCTION	47	1881	20847	346	0.00119872	0.0104958	0.135838	0.00978525
GO_DEVELOPMENTAL_MATURATION	http://www.gsea-msigdb.org/gsea/msigdb/cards/GO_DEVELOPMENTAL_MATURATION	33	1881	20847	220	0.0012031	0.0105219	0.15	0.00981282
REACTOME_PRE_NOTCH_EXPRESSION_AND_PROCESSING	http://www.gsea-msigdb.org/gsea/msigdb/cards/REACTOME_PRE_NOTCH_EXPRESSION_AND_PROCESSING	15	1881	20847	73	0.0012083	0.00822235	0.205479	0.00983073
GO_ARTERY_DEVELOPMENT	http://www.gsea-msigdb.org/gsea/msigdb/cards/GO_ARTERY_DEVELOPMENT	15	1881	20847	73	0.0012083	0.0105429	0.205479	0.00983073
GO_MITOCHONDRIAL_TRANSMEMBRANE_TRANSPORT	http://www.gsea-msigdb.org/gsea/msigdb/cards/GO_MITOCHONDRIAL_TRANSMEMBRANE_TRANSPORT	15	1881	20847	73	0.0012083	0.0105429	0.205479	0.00983073
GO_HISTONE_H3_K9_MODIFICATION	http://www.gsea-msigdb.org/gsea/msigdb/cards/GO_HISTONE_H3_K9_MODIFICATION	11	1881	20847	45	0.00121289	0.0105585	0.244444	0.00985173
GO_REGULATION_OF_PEPTIDYL_THREONINE_PHOSPHORYLATION	http://www.gsea-msigdb.org/gsea/msigdb/cards/GO_REGULATION_OF_PEPTIDYL_THREONINE_PHOSPHORYLATION	11	1881	20847	45	0.00121289	0.0105585	0.244444	0.00985173
GO_POSITIVE_REGULATION_OF_CELL_PROJECTION_ORGANIZATION	http://www.gsea-msigdb.org/gsea/msigdb/cards/GO_POSITIVE_REGULATION_OF_CELL_PROJECTION_ORGANIZATION	46	1881	20847	337	0.00121449	0.0105601	0.136499	0.00985653
GO_POSITIVE_REGULATION_OF_PROTEIN_BINDING	http://www.gsea-msigdb.org/gsea/msigdb/cards/GO_POSITIVE_REGULATION_OF_PROTEIN_BINDING	17	1881	20847	88	0.00121957	0.0105921	0.193182	0.00988959
GO_PROTEIN_DNA_COMPLEX_SUBUNIT_ORGANIZATION	http://www.gsea-msigdb.org/gsea/msigdb/cards/GO_PROTEIN_DNA_COMPLEX_SUBUNIT_ORGANIZATION	34	1881	20847	229	0.00122503	0.0106273	0.148472	0.00992568
GO_REGULATION_OF_CELLULAR_COMPONENT_SIZE	http://www.gsea-msigdb.org/gsea/msigdb/cards/GO_REGULATION_OF_CELLULAR_COMPONENT_SIZE	44	1881	20847	319	0.00124142	0.0107407	0.137931	0.0100414
GO_HEART_MORPHOGENESIS	http://www.gsea-msigdb.org/gsea/msigdb/cards/GO_HEART_MORPHOGENESIS	31	1881	20847	203	0.00124176	0.0107407	0.152709	0.0100414
GO_EPIDERMIS_DEVELOPMENT	http://www.gsea-msigdb.org/gsea/msigdb/cards/GO_EPIDERMIS_DEVELOPMENT	35	1881	20847	238	0.00124239	0.0107407	0.147059	0.0100414
REACTOME_RNA_POLYMERASE_II_TRANSCRIPTION_TERMINATION	http://www.gsea-msigdb.org/gsea/msigdb/cards/REACTOME_RNA_POLYMERASE_II_TRANSCRIPTION_TERMINATION	14	1881	20847	66	0.00125792	0.00853395	0.212121	0.0101586
GO_MUSCLE_CELL_PROLIFERATION	http://www.gsea-msigdb.org/gsea/msigdb/cards/GO_MUSCLE_CELL_PROLIFERATION	27	1881	20847	169	0.00126451	0.0109194	0.159763	0.0102034
GO_CELLULAR_PROCESS_INVOLVED_IN_REPRODUCTION_IN_MULTICELLULAR_ORGANISM	http://www.gsea-msigdb.org/gsea/msigdb/cards/GO_CELLULAR_PROCESS_INVOLVED_IN_REPRODUCTION_IN_MULTICELLULAR_ORGANISM	38	1881	20847	265	0.00127004	0.0109546	0.143396	0.0102396
REACTOME_SIGNALING_BY_FGFR_IN_DISEASE	http://www.gsea-msigdb.org/gsea/msigdb/cards/REACTOME_SIGNALING_BY_FGFR_IN_DISEASE	12	1881	20847	52	0.00127243	0.00858025	0.230769	0.0102421
REACTOME_NCAM_SIGNALING_FOR_NEURITE_OUT_GROWTH	http://www.gsea-msigdb.org/gsea/msigdb/cards/REACTOME_NCAM_SIGNALING_FOR_NEURITE_OUT_GROWTH	12	1881	20847	52	0.00127243	0.00858025	0.230769	0.0102421
GO_NEURAL_TUBE_FORMATION	http://www.gsea-msigdb.org/gsea/msigdb/cards/GO_NEURAL_TUBE_FORMATION	18	1881	20847	96	0.00127376	0.0109742	0.1875	0.0102444
GO_DNA_METHYLATION	http://www.gsea-msigdb.org/gsea/msigdb/cards/GO_DNA_METHYLATION	13	1881	20847	59	0.00128299	0.011041	0.220339	0.0103101
GO_REGULATION_OF_MYELOID_CELL_DIFFERENTIATION	http://www.gsea-msigdb.org/gsea/msigdb/cards/GO_REGULATION_OF_MYELOID_CELL_DIFFERENTIATION	30	1881	20847	195	0.00130845	0.0112345	0.153846	0.0104976
GO_REGULATION_OF_PROTEIN_CONTAINING_COMPLEX_DISASSEMBLY	http://www.gsea-msigdb.org/gsea/msigdb/cards/GO_REGULATION_OF_PROTEIN_CONTAINING_COMPLEX_DISASSEMBLY	19	1881	20847	104	0.00130798	0.0112345	0.182692	0.0104976
REACTOME_TOLL_LIKE_RECEPTOR_CASCADES	http://www.gsea-msigdb.org/gsea/msigdb/cards/REACTOME_TOLL_LIKE_RECEPTOR_CASCADES	22	1881	20847	128	0.00131749	0.00885733	0.171875	0.0105528
GO_REGULATION_OF_MUSCLE_CELL_DIFFERENTIATION	http://www.gsea-msigdb.org/gsea/msigdb/cards/GO_REGULATION_OF_MUSCLE_CELL_DIFFERENTIATION	22	1881	20847	128	0.00131749	0.0112992	0.171875	0.0105528
GO_RESPONSE_TO_TUMOR_NECROSIS_FACTOR	http://www.gsea-msigdb.org/gsea/msigdb/cards/GO_RESPONSE_TO_TUMOR_NECROSIS_FACTOR	35	1881	20847	239	0.00133786	0.0114608	0.146444	0.0107072
BIOCARTA_HDAC_PATHWAY	http://www.gsea-msigdb.org/gsea/msigdb/cards/BIOCARTA_HDAC_PATHWAY	7	1881	20847	21	0.00136252	0.00905103	0.333333	0.0108076
REACTOME_ERK_MAPK_TARGETS	http://www.gsea-msigdb.org/gsea/msigdb/cards/REACTOME_ERK_MAPK_TARGETS	7	1881	20847	21	0.00136252	0.00905103	0.333333	0.0108076
REACTOME_BMAL1_CLOCK_NPAS2_ACTIVATES_CIRCADIAN_GENE_EXPRESSION	http://www.gsea-msigdb.org/gsea/msigdb/cards/REACTOME_BMAL1_CLOCK_NPAS2_ACTIVATES_CIRCADIAN_GENE_EXPRESSION	7	1881	20847	21	0.00136252	0.00905103	0.333333	0.0108076
REACTOME_SIGNALING_BY_TYPE_1_INSULIN_LIKE_GROWTH_FACTOR_1_RECEPTOR_IGF1R	http://www.gsea-msigdb.org/gsea/msigdb/cards/REACTOME_SIGNALING_BY_TYPE_1_INSULIN_LIKE_GROWTH_FACTOR_1_RECEPTOR_IGF1R	10	1881	20847	39	0.00135422	0.00905103	0.25641	0.0108076
GO_TELOMERE_ORGANIZATION	http://www.gsea-msigdb.org/gsea/msigdb/cards/GO_TELOMERE_ORGANIZATION	25	1881	20847	153	0.00135938	0.0115799	0.163399	0.0108076
GO_RESPONSE_TO_METAL_ION	http://www.gsea-msigdb.org/gsea/msigdb/cards/GO_RESPONSE_TO_METAL_ION	40	1881	20847	284	0.00135946	0.0115799	0.140845	0.0108076
GO_EMBRYONIC_CAMERA_TYPE_EYE_MORPHOGENESIS	http://www.gsea-msigdb.org/gsea/msigdb/cards/GO_EMBRYONIC_CAMERA_TYPE_EYE_MORPHOGENESIS	7	1881	20847	21	0.00136252	0.0115799	0.333333	0.0108076
GO_NEGATIVE_REGULATION_OF_PROTEIN_LOCALIZATION_TO_CELL_PERIPHERY	http://www.gsea-msigdb.org/gsea/msigdb/cards/GO_NEGATIVE_REGULATION_OF_PROTEIN_LOCALIZATION_TO_CELL_PERIPHERY	7	1881	20847	21	0.00136252	0.0115799	0.333333	0.0108076
GO_ESTABLISHMENT_OF_ENDOTHELIAL_BARRIER	http://www.gsea-msigdb.org/gsea/msigdb/cards/GO_ESTABLISHMENT_OF_ENDOTHELIAL_BARRIER	10	1881	20847	39	0.00135422	0.0115746	0.25641	0.0108076
GO_POSITIVE_REGULATION_OF_MESENCHYMAL_CELL_PROLIFERATION	http://www.gsea-msigdb.org/gsea/msigdb/cards/GO_POSITIVE_REGULATION_OF_MESENCHYMAL_CELL_PROLIFERATION	7	1881	20847	21	0.00136252	0.0115799	0.333333	0.0108076
GO_POSITIVE_REGULATION_OF_BIOMINERALIZATION	http://www.gsea-msigdb.org/gsea/msigdb/cards/GO_POSITIVE_REGULATION_OF_BIOMINERALIZATION	10	1881	20847	39	0.00135422	0.0115746	0.25641	0.0108076
REACTOME_MYD88_INDEPENDENT_TLR4_CASCADE	http://www.gsea-msigdb.org/gsea/msigdb/cards/REACTOME_MYD88_INDEPENDENT_TLR4_CASCADE	17	1881	20847	89	0.0013889	0.00917312	0.191011	0.0109902
GO_RECEPTOR_INTERNALIZATION	http://www.gsea-msigdb.org/gsea/msigdb/cards/GO_RECEPTOR_INTERNALIZATION	17	1881	20847	89	0.0013889	0.0117775	0.191011	0.0109902
GO_DEVELOPMENT_OF_PRIMARY_FEMALE_SEXUAL_CHARACTERISTICS	http://www.gsea-msigdb.org/gsea/msigdb/cards/GO_DEVELOPMENT_OF_PRIMARY_FEMALE_SEXUAL_CHARACTERISTICS	17	1881	20847	89	0.0013889	0.0117775	0.191011	0.0109902
REACTOME_YAP1_AND_WWTR1_TAZ_STIMULATED_GENE_EXPRESSION	http://www.gsea-msigdb.org/gsea/msigdb/cards/REACTOME_YAP1_AND_WWTR1_TAZ_STIMULATED_GENE_EXPRESSION	5	1881	20847	11	0.00139323	0.00917312	0.454545	0.0110067
REACTOME_MET_ACTIVATES_RAP1_AND_RAC1	http://www.gsea-msigdb.org/gsea/msigdb/cards/REACTOME_MET_ACTIVATES_RAP1_AND_RAC1	5	1881	20847	11	0.00139323	0.00917312	0.454545	0.0110067
GO_NEGATIVE_REGULATION_OF_AUTOPHAGY	http://www.gsea-msigdb.org/gsea/msigdb/cards/GO_NEGATIVE_REGULATION_OF_AUTOPHAGY	15	1881	20847	74	0.00139703	0.0118198	0.202703	0.011019
GO_NEGATIVE_REGULATION_OF_CYSTEINE_TYPE_ENDOPEPTIDASE_ACTIVITY	http://www.gsea-msigdb.org/gsea/msigdb/cards/GO_NEGATIVE_REGULATION_OF_CYSTEINE_TYPE_ENDOPEPTIDASE_ACTIVITY	15	1881	20847	74	0.00139703	0.0118198	0.202703	0.011019
GO_NEURON_PROJECTION_EXTENSION	http://www.gsea-msigdb.org/gsea/msigdb/cards/GO_NEURON_PROJECTION_EXTENSION	24	1881	20847	145	0.00140044	0.0118354	0.165517	0.011037
GO_REGULATION_OF_HORMONE_SECRETION	http://www.gsea-msigdb.org/gsea/msigdb/cards/GO_REGULATION_OF_HORMONE_SECRETION	30	1881	20847	196	0.00142059	0.0119922	0.153061	0.0111868
GO_EMBRYONIC_APPENDAGE_MORPHOGENESIS	http://www.gsea-msigdb.org/gsea/msigdb/cards/GO_EMBRYONIC_APPENDAGE_MORPHOGENESIS	18	1881	20847	97	0.00144059	0.0121474	0.185567	0.0113353
GO_POSITIVE_REGULATION_OF_ORGANELLE_ASSEMBLY	http://www.gsea-msigdb.org/gsea/msigdb/cards/GO_POSITIVE_REGULATION_OF_ORGANELLE_ASSEMBLY	14	1881	20847	67	0.0014664	0.0123424	0.208955	0.0115291
GO_ERYTHROCYTE_HOMEOSTASIS	http://www.gsea-msigdb.org/gsea/msigdb/cards/GO_ERYTHROCYTE_HOMEOSTASIS	19	1881	20847	105	0.00147064	0.0123424	0.180952	0.0115355
GO_RESPONSE_TO_NERVE_GROWTH_FACTOR	http://www.gsea-msigdb.org/gsea/msigdb/cards/GO_RESPONSE_TO_NERVE_GROWTH_FACTOR	11	1881	20847	46	0.00147191	0.0123424	0.23913	0.0115355
GO_TRANSITION_METAL_ION_HOMEOSTASIS	http://www.gsea-msigdb.org/gsea/msigdb/cards/GO_TRANSITION_METAL_ION_HOMEOSTASIS	19	1881	20847	105	0.00147064	0.0123424	0.180952	0.0115355
GO_MULTI_ORGANISM_BEHAVIOR	http://www.gsea-msigdb.org/gsea/msigdb/cards/GO_MULTI_ORGANISM_BEHAVIOR	11	1881	20847	46	0.00147191	0.0123424	0.23913	0.0115355
REACTOME_NOTCH_HLH_TRANSCRIPTION_PATHWAY	http://www.gsea-msigdb.org/gsea/msigdb/cards/REACTOME_NOTCH_HLH_TRANSCRIPTION_PATHWAY	8	1881	20847	27	0.00148295	0.00970655	0.296296	0.0115573
REACTOME_TRANSFERRIN_ENDOCYTOSIS_AND_RECYCLING	http://www.gsea-msigdb.org/gsea/msigdb/cards/REACTOME_TRANSFERRIN_ENDOCYTOSIS_AND_RECYCLING	8	1881	20847	27	0.00148295	0.00970655	0.296296	0.0115573
GO_NEGATIVE_REGULATION_OF_TELOMERE_MAINTENANCE_VIA_TELOMERE_LENGTHENING	http://www.gsea-msigdb.org/gsea/msigdb/cards/GO_NEGATIVE_REGULATION_OF_TELOMERE_MAINTENANCE_VIA_TELOMERE_LENGTHENING	8	1881	20847	27	0.00148295	0.0123661	0.296296	0.0115573
GO_POSITIVE_REGULATION_OF_AUTOPHAGY	http://www.gsea-msigdb.org/gsea/msigdb/cards/GO_POSITIVE_REGULATION_OF_AUTOPHAGY	20	1881	20847	113	0.00148225	0.0123661	0.176991	0.0115573
GO_POSITIVE_REGULATION_OF_CHROMOSOME_SEGREGATION	http://www.gsea-msigdb.org/gsea/msigdb/cards/GO_POSITIVE_REGULATION_OF_CHROMOSOME_SEGREGATION	8	1881	20847	27	0.00148295	0.0123661	0.296296	0.0115573
GO_RESPONSE_TO_HYDROGEN_PEROXIDE	http://www.gsea-msigdb.org/gsea/msigdb/cards/GO_RESPONSE_TO_HYDROGEN_PEROXIDE	21	1881	20847	121	0.00147844	0.0123661	0.173554	0.0115573
GO_VASCULAR_PROCESS_IN_CIRCULATORY_SYSTEM	http://www.gsea-msigdb.org/gsea/msigdb/cards/GO_VASCULAR_PROCESS_IN_CIRCULATORY_SYSTEM	20	1881	20847	113	0.00148225	0.0123661	0.176991	0.0115573
GO_REGULATION_OF_RAS_PROTEIN_SIGNAL_TRANSDUCTION	http://www.gsea-msigdb.org/gsea/msigdb/cards/GO_REGULATION_OF_RAS_PROTEIN_SIGNAL_TRANSDUCTION	32	1881	20847	214	0.00148963	0.0124081	0.149533	0.0116002
GO_CELLULAR_RESPONSE_TO_DRUG	http://www.gsea-msigdb.org/gsea/msigdb/cards/GO_CELLULAR_RESPONSE_TO_DRUG	44	1881	20847	322	0.00149803	0.0124642	0.136646	0.0116563
BIOCARTA_NDKDYNAMIN_PATHWAY	http://www.gsea-msigdb.org/gsea/msigdb/cards/BIOCARTA_NDKDYNAMIN_PATHWAY	6	1881	20847	16	0.00151274	0.00973034	0.375	0.0116598
PID_ERA_GENOMIC_PATHWAY	http://www.gsea-msigdb.org/gsea/msigdb/cards/PID_ERA_GENOMIC_PATHWAY	13	1881	20847	60	0.00151093	0.00973034	0.216667	0.0116598
REACTOME_SYNTHESIS_OF_PIPS_AT_THE_GOLGI_MEMBRANE	http://www.gsea-msigdb.org/gsea/msigdb/cards/REACTOME_SYNTHESIS_OF_PIPS_AT_THE_GOLGI_MEMBRANE	6	1881	20847	16	0.00151274	0.00973034	0.375	0.0116598
BIOCARTA_EFP_PATHWAY	http://www.gsea-msigdb.org/gsea/msigdb/cards/BIOCARTA_EFP_PATHWAY	6	1881	20847	16	0.00151274	0.00973034	0.375	0.0116598
REACTOME_BETA_CATENIN_PHOSPHORYLATION_CASCADE	http://www.gsea-msigdb.org/gsea/msigdb/cards/REACTOME_BETA_CATENIN_PHOSPHORYLATION_CASCADE	6	1881	20847	16	0.00151274	0.00973034	0.375	0.0116598
REACTOME_SUMOYLATION_OF_DNA_METHYLATION_PROTEINS	http://www.gsea-msigdb.org/gsea/msigdb/cards/REACTOME_SUMOYLATION_OF_DNA_METHYLATION_PROTEINS	6	1881	20847	16	0.00151274	0.00973034	0.375	0.0116598
GO_BETA_CATENIN_DESTRUCTION_COMPLEX_DISASSEMBLY	http://www.gsea-msigdb.org/gsea/msigdb/cards/GO_BETA_CATENIN_DESTRUCTION_COMPLEX_DISASSEMBLY	6	1881	20847	16	0.00151274	0.0125037	0.375	0.0116598
GO_REGULATION_OF_B_CELL_APOPTOTIC_PROCESS	http://www.gsea-msigdb.org/gsea/msigdb/cards/GO_REGULATION_OF_B_CELL_APOPTOTIC_PROCESS	6	1881	20847	16	0.00151274	0.0125037	0.375	0.0116598
GO_HISTONE_H3_K4_TRIMETHYLATION	http://www.gsea-msigdb.org/gsea/msigdb/cards/GO_HISTONE_H3_K4_TRIMETHYLATION	6	1881	20847	16	0.00151274	0.0125037	0.375	0.0116598
GO_HISTONE_H3_ACETYLATION	http://www.gsea-msigdb.org/gsea/msigdb/cards/GO_HISTONE_H3_ACETYLATION	13	1881	20847	60	0.00151093	0.0125037	0.216667	0.0116598
GO_FORMATION_OF_CYTOPLASMIC_TRANSLATION_INITIATION_COMPLEX	http://www.gsea-msigdb.org/gsea/msigdb/cards/GO_FORMATION_OF_CYTOPLASMIC_TRANSLATION_INITIATION_COMPLEX	6	1881	20847	16	0.00151274	0.0125037	0.375	0.0116598
GO_NEGATIVE_REGULATION_OF_SMOOTH_MUSCLE_CELL_DIFFERENTIATION	http://www.gsea-msigdb.org/gsea/msigdb/cards/GO_NEGATIVE_REGULATION_OF_SMOOTH_MUSCLE_CELL_DIFFERENTIATION	6	1881	20847	16	0.00151274	0.0125037	0.375	0.0116598
GO_ORGANOPHOSPHATE_BIOSYNTHETIC_PROCESS	http://www.gsea-msigdb.org/gsea/msigdb/cards/GO_ORGANOPHOSPHATE_BIOSYNTHETIC_PROCESS	64	1881	20847	511	0.00151864	0.0125388	0.125245	0.0116962
REACTOME_SOS_MEDIATED_SIGNALLING	http://www.gsea-msigdb.org/gsea/msigdb/cards/REACTOME_SOS_MEDIATED_SIGNALLING	4	1881	20847	7	0.00154663	0.00986309	0.571429	0.0118282
REACTOME_LOSS_OF_MECP2_BINDING_ABILITY_TO_THE_NCOR_SMRT_COMPLEX	http://www.gsea-msigdb.org/gsea/msigdb/cards/REACTOME_LOSS_OF_MECP2_BINDING_ABILITY_TO_THE_NCOR_SMRT_COMPLEX	4	1881	20847	7	0.00154663	0.00986309	0.571429	0.0118282
REACTOME_RAS_SIGNALING_DOWNSTREAM_OF_NF1_LOSS_OF_FUNCTION_VARIANTS	http://www.gsea-msigdb.org/gsea/msigdb/cards/REACTOME_RAS_SIGNALING_DOWNSTREAM_OF_NF1_LOSS_OF_FUNCTION_VARIANTS	4	1881	20847	7	0.00154663	0.00986309	0.571429	0.0118282
GO_MIRNA_LOADING_ONTO_RISC_INVOLVED_IN_GENE_SILENCING_BY_MIRNA	http://www.gsea-msigdb.org/gsea/msigdb/cards/GO_MIRNA_LOADING_ONTO_RISC_INVOLVED_IN_GENE_SILENCING_BY_MIRNA	4	1881	20847	7	0.00154663	0.0126849	0.571429	0.0118282
GO_NEGATIVE_REGULATION_OF_HIPPO_SIGNALING	http://www.gsea-msigdb.org/gsea/msigdb/cards/GO_NEGATIVE_REGULATION_OF_HIPPO_SIGNALING	4	1881	20847	7	0.00154663	0.0126849	0.571429	0.0118282
GO_CORONARY_ARTERY_MORPHOGENESIS	http://www.gsea-msigdb.org/gsea/msigdb/cards/GO_CORONARY_ARTERY_MORPHOGENESIS	4	1881	20847	7	0.00154663	0.0126849	0.571429	0.0118282
GO_REGULATION_OF_MITOCHONDRIAL_ATP_SYNTHESIS_COUPLED_ELECTRON_TRANSPORT	http://www.gsea-msigdb.org/gsea/msigdb/cards/GO_REGULATION_OF_MITOCHONDRIAL_ATP_SYNTHESIS_COUPLED_ELECTRON_TRANSPORT	4	1881	20847	7	0.00154663	0.0126849	0.571429	0.0118282
GO_REGULATION_OF_MALE_GONAD_DEVELOPMENT	http://www.gsea-msigdb.org/gsea/msigdb/cards/GO_REGULATION_OF_MALE_GONAD_DEVELOPMENT	4	1881	20847	7	0.00154663	0.0126849	0.571429	0.0118282
GO_NEGATIVE_REGULATION_OF_CELL_CELL_ADHESION_MEDIATED_BY_CADHERIN	http://www.gsea-msigdb.org/gsea/msigdb/cards/GO_NEGATIVE_REGULATION_OF_CELL_CELL_ADHESION_MEDIATED_BY_CADHERIN	4	1881	20847	7	0.00154663	0.0126849	0.571429	0.0118282
GO_HORMONE_TRANSPORT	http://www.gsea-msigdb.org/gsea/msigdb/cards/GO_HORMONE_TRANSPORT	35	1881	20847	241	0.00154813	0.0126849	0.145228	0.0118304
GO_POSITIVE_REGULATION_OF_NEURON_PROJECTION_DEVELOPMENT	http://www.gsea-msigdb.org/gsea/msigdb/cards/GO_POSITIVE_REGULATION_OF_NEURON_PROJECTION_DEVELOPMENT	36	1881	20847	250	0.00155725	0.0127458	0.144	0.0118909
GO_POLYSACCHARIDE_METABOLIC_PROCESS	http://www.gsea-msigdb.org/gsea/msigdb/cards/GO_POLYSACCHARIDE_METABOLIC_PROCESS	17	1881	20847	90	0.00157766	0.0128988	0.188889	0.0120374
GO_DNA_METHYLATION_OR_DEMETHYLATION	http://www.gsea-msigdb.org/gsea/msigdb/cards/GO_DNA_METHYLATION_OR_DEMETHYLATION	15	1881	20847	75	0.00160985	0.0131477	0.2	0.0122734
GO_NEGATIVE_REGULATION_OF_NEURON_DEATH	http://www.gsea-msigdb.org/gsea/msigdb/cards/GO_NEGATIVE_REGULATION_OF_NEURON_DEATH	27	1881	20847	172	0.00164787	0.0134436	0.156977	0.0125535
GO_NEGATIVE_REGULATION_OF_CELL_MOTILITY	http://www.gsea-msigdb.org/gsea/msigdb/cards/GO_NEGATIVE_REGULATION_OF_CELL_MOTILITY	34	1881	20847	233	0.00165116	0.0134559	0.145923	0.0125688
GO_PROTON_TRANSMEMBRANE_TRANSPORT	http://www.gsea-msigdb.org/gsea/msigdb/cards/GO_PROTON_TRANSMEMBRANE_TRANSPORT	20	1881	20847	114	0.00165519	0.0134741	0.175439	0.0125897
GO_I_KAPPAB_KINASE_NF_KAPPAB_SIGNALING	http://www.gsea-msigdb.org/gsea/msigdb/cards/GO_I_KAPPAB_KINASE_NF_KAPPAB_SIGNALING	35	1881	20847	242	0.00166364	0.0135283	0.144628	0.0126442
GO_REGULATION_OF_VACUOLE_ORGANIZATION	http://www.gsea-msigdb.org/gsea/msigdb/cards/GO_REGULATION_OF_VACUOLE_ORGANIZATION	10	1881	20847	40	0.00166829	0.0135515	0.25	0.0126697
GO_STEROID_METABOLIC_PROCESS	http://www.gsea-msigdb.org/gsea/msigdb/cards/GO_STEROID_METABOLIC_PROCESS	36	1881	20847	251	0.00167098	0.0135587	0.143426	0.0126803
REACTOME_TRANSCRIPTION_OF_THE_HIV_GENOME	http://www.gsea-msigdb.org/gsea/msigdb/cards/REACTOME_TRANSCRIPTION_OF_THE_HIV_GENOME	14	1881	20847	68	0.00170291	0.0108288	0.205882	0.0128927
GO_IRON_ION_TRANSPORT	http://www.gsea-msigdb.org/gsea/msigdb/cards/GO_IRON_ION_TRANSPORT	14	1881	20847	68	0.00170291	0.0137881	0.205882	0.0128927
GO_VENTRICULAR_SEPTUM_DEVELOPMENT	http://www.gsea-msigdb.org/gsea/msigdb/cards/GO_VENTRICULAR_SEPTUM_DEVELOPMENT	14	1881	20847	68	0.00170291	0.0137881	0.205882	0.0128927
GO_ANION_TRANSPORT	http://www.gsea-msigdb.org/gsea/msigdb/cards/GO_ANION_TRANSPORT	60	1881	20847	475	0.00171352	0.0138591	0.126316	0.012963
GO_PHOSPHOLIPID_METABOLIC_PROCESS	http://www.gsea-msigdb.org/gsea/msigdb/cards/GO_PHOSPHOLIPID_METABOLIC_PROCESS	49	1881	20847	371	0.00174506	0.014099	0.132075	0.0131914
REACTOME_INTRA_GOLGI_AND_RETROGRADE_GOLGI_TO_ER_TRAFFIC	http://www.gsea-msigdb.org/gsea/msigdb/cards/REACTOME_INTRA_GOLGI_AND_RETROGRADE_GOLGI_TO_ER_TRAFFIC	29	1881	20847	190	0.00176385	0.0111569	0.152632	0.013313
GO_RESPONSE_TO_REACTIVE_OXYGEN_SPECIES	http://www.gsea-msigdb.org/gsea/msigdb/cards/GO_RESPONSE_TO_REACTIVE_OXYGEN_SPECIES	29	1881	20847	190	0.00176385	0.0142356	0.152632	0.013313
KEGG_MTOR_SIGNALING_PATHWAY	http://www.gsea-msigdb.org/gsea/msigdb/cards/KEGG_MTOR_SIGNALING_PATHWAY	11	1881	20847	47	0.00177451	0.0111569	0.234043	0.0133319
PID_FGF_PATHWAY	http://www.gsea-msigdb.org/gsea/msigdb/cards/PID_FGF_PATHWAY	11	1881	20847	47	0.00177451	0.0111569	0.234043	0.0133319
REACTOME_RUNX1_REGULATES_GENES_INVOLVED_IN_MEGAKARYOCYTE_DIFFERENTIATION_AND_PLATELET_FUNCTION	http://www.gsea-msigdb.org/gsea/msigdb/cards/REACTOME_RUNX1_REGULATES_GENES_INVOLVED_IN_MEGAKARYOCYTE_DIFFERENTIATION_AND_PLATELET_FUNCTION	13	1881	20847	61	0.00177145	0.0111569	0.213115	0.0133319
GO_SMAD_PROTEIN_SIGNAL_TRANSDUCTION	http://www.gsea-msigdb.org/gsea/msigdb/cards/GO_SMAD_PROTEIN_SIGNAL_TRANSDUCTION	11	1881	20847	47	0.00177451	0.0142757	0.234043	0.0133319
GO_NEURAL_NUCLEUS_DEVELOPMENT	http://www.gsea-msigdb.org/gsea/msigdb/cards/GO_NEURAL_NUCLEUS_DEVELOPMENT	11	1881	20847	47	0.00177451	0.0142757	0.234043	0.0133319
GO_MUSCLE_CELL_APOPTOTIC_PROCESS	http://www.gsea-msigdb.org/gsea/msigdb/cards/GO_MUSCLE_CELL_APOPTOTIC_PROCESS	13	1881	20847	61	0.00177145	0.0142757	0.213115	0.0133319
GO_EPIDERMAL_CELL_DIFFERENTIATION	http://www.gsea-msigdb.org/gsea/msigdb/cards/GO_EPIDERMAL_CELL_DIFFERENTIATION	25	1881	20847	156	0.00179451	0.0143693	0.160256	0.0134517
GO_HEART_VALVE_DEVELOPMENT	http://www.gsea-msigdb.org/gsea/msigdb/cards/GO_HEART_VALVE_DEVELOPMENT	12	1881	20847	54	0.00180141	0.0143693	0.222222	0.0134517
GO_STRIATED_MUSCLE_CELL_PROLIFERATION	http://www.gsea-msigdb.org/gsea/msigdb/cards/GO_STRIATED_MUSCLE_CELL_PROLIFERATION	12	1881	20847	54	0.00180141	0.0143693	0.222222	0.0134517
GO_ION_HOMEOSTASIS	http://www.gsea-msigdb.org/gsea/msigdb/cards/GO_ION_HOMEOSTASIS	74	1881	20847	612	0.00179458	0.0143693	0.120915	0.0134517
GO_PROTEIN_PROCESSING	http://www.gsea-msigdb.org/gsea/msigdb/cards/GO_PROTEIN_PROCESSING	27	1881	20847	173	0.00179612	0.0143693	0.156069	0.0134517
GO_REGULATION_OF_PEPTIDE_HORMONE_SECRETION	http://www.gsea-msigdb.org/gsea/msigdb/cards/GO_REGULATION_OF_PEPTIDE_HORMONE_SECRETION	25	1881	20847	156	0.00179451	0.0143693	0.160256	0.0134517
GO_POSITIVE_REGULATION_OF_ESTABLISHMENT_OF_PROTEIN_LOCALIZATION_TO_MITOCHONDRION	http://www.gsea-msigdb.org/gsea/msigdb/cards/GO_POSITIVE_REGULATION_OF_ESTABLISHMENT_OF_PROTEIN_LOCALIZATION_TO_MITOCHONDRION	12	1881	20847	54	0.00180141	0.0143693	0.222222	0.0134517
GO_REGULATION_OF_VASCULAR_SMOOTH_MUSCLE_CELL_PROLIFERATION	http://www.gsea-msigdb.org/gsea/msigdb/cards/GO_REGULATION_OF_VASCULAR_SMOOTH_MUSCLE_CELL_PROLIFERATION	12	1881	20847	54	0.00180141	0.0143693	0.222222	0.0134517
GO_RESPONSE_TO_RADIATION	http://www.gsea-msigdb.org/gsea/msigdb/cards/GO_RESPONSE_TO_RADIATION	50	1881	20847	381	0.00180643	0.0143941	0.131234	0.0134789
GO_FATTY_ACID_CATABOLIC_PROCESS	http://www.gsea-msigdb.org/gsea/msigdb/cards/GO_FATTY_ACID_CATABOLIC_PROCESS	18	1881	20847	99	0.00183018	0.0145525	0.181818	0.0136353
GO_POSITIVE_REGULATION_OF_CELL_SUBSTRATE_ADHESION	http://www.gsea-msigdb.org/gsea/msigdb/cards/GO_POSITIVE_REGULATION_OF_CELL_SUBSTRATE_ADHESION	18	1881	20847	99	0.00183018	0.0145525	0.181818	0.0136353
GO_CELLULAR_RESPONSE_TO_AMYLOID_BETA	http://www.gsea-msigdb.org/gsea/msigdb/cards/GO_CELLULAR_RESPONSE_TO_AMYLOID_BETA	9	1881	20847	34	0.00183414	0.0145687	0.264706	0.0136545
REACTOME_DARPP_32_EVENTS	http://www.gsea-msigdb.org/gsea/msigdb/cards/REACTOME_DARPP_32_EVENTS	7	1881	20847	22	0.00185129	0.0115099	0.318182	0.0136578
REACTOME_DOWNSTREAM_SIGNALING_OF_ACTIVATED_FGFR1	http://www.gsea-msigdb.org/gsea/msigdb/cards/REACTOME_DOWNSTREAM_SIGNALING_OF_ACTIVATED_FGFR1	7	1881	20847	22	0.00185129	0.0115099	0.318182	0.0136578
REACTOME_TOLL_LIKE_RECEPTOR_10_TLR10_CASCADE	http://www.gsea-msigdb.org/gsea/msigdb/cards/REACTOME_TOLL_LIKE_RECEPTOR_10_TLR10_CASCADE	15	1881	20847	76	0.00184911	0.0115099	0.197368	0.0136578
REACTOME_DISEASES_OF_PROGRAMMED_CELL_DEATH	http://www.gsea-msigdb.org/gsea/msigdb/cards/REACTOME_DISEASES_OF_PROGRAMMED_CELL_DEATH	7	1881	20847	22	0.00185129	0.0115099	0.318182	0.0136578
GO_REGULATION_OF_HISTONE_DEACETYLATION	http://www.gsea-msigdb.org/gsea/msigdb/cards/GO_REGULATION_OF_HISTONE_DEACETYLATION	7	1881	20847	22	0.00185129	0.0145818	0.318182	0.0136578
GO_HISTONE_DEUBIQUITINATION	http://www.gsea-msigdb.org/gsea/msigdb/cards/GO_HISTONE_DEUBIQUITINATION	7	1881	20847	22	0.00185129	0.0145818	0.318182	0.0136578
GO_CARDIAC_VENTRICLE_DEVELOPMENT	http://www.gsea-msigdb.org/gsea/msigdb/cards/GO_CARDIAC_VENTRICLE_DEVELOPMENT	19	1881	20847	107	0.0018479	0.0145818	0.17757	0.0136578
GO_POSITIVE_REGULATION_OF_MULTICELLULAR_ORGANISM_GROWTH	http://www.gsea-msigdb.org/gsea/msigdb/cards/GO_POSITIVE_REGULATION_OF_MULTICELLULAR_ORGANISM_GROWTH	7	1881	20847	22	0.00185129	0.0145818	0.318182	0.0136578
GO_REGULATION_OF_RESPONSE_TO_DNA_DAMAGE_STIMULUS	http://www.gsea-msigdb.org/gsea/msigdb/cards/GO_REGULATION_OF_RESPONSE_TO_DNA_DAMAGE_STIMULUS	31	1881	20847	208	0.00184449	0.0145818	0.149038	0.0136578
GO_POST_EMBRYONIC_DEVELOPMENT	http://www.gsea-msigdb.org/gsea/msigdb/cards/GO_POST_EMBRYONIC_DEVELOPMENT	15	1881	20847	76	0.00184911	0.0145818	0.197368	0.0136578
GO_RESPONSE_TO_LEAD_ION	http://www.gsea-msigdb.org/gsea/msigdb/cards/GO_RESPONSE_TO_LEAD_ION	7	1881	20847	22	0.00185129	0.0145818	0.318182	0.0136578
GO_LOW_DENSITY_LIPOPROTEIN_RECEPTOR_PARTICLE_METABOLIC_PROCESS	http://www.gsea-msigdb.org/gsea/msigdb/cards/GO_LOW_DENSITY_LIPOPROTEIN_RECEPTOR_PARTICLE_METABOLIC_PROCESS	7	1881	20847	22	0.00185129	0.0145818	0.318182	0.0136578
GO_PROTEIN_MATURATION	http://www.gsea-msigdb.org/gsea/msigdb/cards/GO_PROTEIN_MATURATION	34	1881	20847	235	0.00190872	0.0150062	0.144681	0.0140636
GO_REGULATION_OF_HORMONE_LEVELS	http://www.gsea-msigdb.org/gsea/msigdb/cards/GO_REGULATION_OF_HORMONE_LEVELS	50	1881	20847	382	0.00190916	0.0150062	0.13089	0.0140636
BIOCARTA_GPCR_PATHWAY	http://www.gsea-msigdb.org/gsea/msigdb/cards/BIOCARTA_GPCR_PATHWAY	8	1881	20847	28	0.00192131	0.0118463	0.285714	0.0140896
PID_S1P_S1P3_PATHWAY	http://www.gsea-msigdb.org/gsea/msigdb/cards/PID_S1P_S1P3_PATHWAY	8	1881	20847	28	0.00192131	0.0118463	0.285714	0.0140896
REACTOME_ROS_AND_RNS_PRODUCTION_IN_PHAGOCYTES	http://www.gsea-msigdb.org/gsea/msigdb/cards/REACTOME_ROS_AND_RNS_PRODUCTION_IN_PHAGOCYTES	8	1881	20847	28	0.00192131	0.0118463	0.285714	0.0140896
GO_BLASTOCYST_FORMATION	http://www.gsea-msigdb.org/gsea/msigdb/cards/GO_BLASTOCYST_FORMATION	8	1881	20847	28	0.00192131	0.0150546	0.285714	0.0140896
GO_POSITIVE_REGULATION_OF_CELL_ACTIVATION	http://www.gsea-msigdb.org/gsea/msigdb/cards/GO_POSITIVE_REGULATION_OF_CELL_ACTIVATION	35	1881	20847	244	0.00191725	0.0150541	0.143443	0.0140896
GO_PROTEIN_DEMETHYLATION	http://www.gsea-msigdb.org/gsea/msigdb/cards/GO_PROTEIN_DEMETHYLATION	8	1881	20847	28	0.00192131	0.0150546	0.285714	0.0140896
GO_POSTSYNAPSE_ORGANIZATION	http://www.gsea-msigdb.org/gsea/msigdb/cards/GO_POSTSYNAPSE_ORGANIZATION	23	1881	20847	140	0.00192495	0.0150674	0.164286	0.0141057
GO_SKELETAL_SYSTEM_MORPHOGENESIS	http://www.gsea-msigdb.org/gsea/msigdb/cards/GO_SKELETAL_SYSTEM_MORPHOGENESIS	27	1881	20847	174	0.00195567	0.015292	0.155172	0.0143202
GO_AUTOPHAGY_OF_MITOCHONDRION	http://www.gsea-msigdb.org/gsea/msigdb/cards/GO_AUTOPHAGY_OF_MITOCHONDRION	14	1881	20847	69	0.00197027	0.0153902	0.202899	0.0144163
GO_MONOVALENT_INORGANIC_CATION_TRANSPORT	http://www.gsea-msigdb.org/gsea/msigdb/cards/GO_MONOVALENT_INORGANIC_CATION_TRANSPORT	48	1881	20847	364	0.00199469	0.0155648	0.131868	0.0145841
REACTOME_INTEGRATION_OF_ENERGY_METABOLISM	http://www.gsea-msigdb.org/gsea/msigdb/cards/REACTOME_INTEGRATION_OF_ENERGY_METABOLISM	17	1881	20847	92	0.00202048	0.0124043	0.184783	0.0147576
REACTOME_GOLGI_TO_ER_RETROGRADE_TRANSPORT	http://www.gsea-msigdb.org/gsea/msigdb/cards/REACTOME_GOLGI_TO_ER_RETROGRADE_TRANSPORT	21	1881	20847	124	0.00202292	0.0124043	0.169355	0.0147576
GO_REGULATION_OF_GENE_SILENCING	http://www.gsea-msigdb.org/gsea/msigdb/cards/GO_REGULATION_OF_GENE_SILENCING	21	1881	20847	124	0.00202292	0.0157687	0.169355	0.0147576
GO_NERVOUS_SYSTEM_PROCESS	http://www.gsea-msigdb.org/gsea/msigdb/cards/GO_NERVOUS_SYSTEM_PROCESS	82	1881	20847	694	0.00202585	0.0157752	0.118156	0.0147679
GO_CORONARY_VASCULATURE_DEVELOPMENT	http://www.gsea-msigdb.org/gsea/msigdb/cards/GO_CORONARY_VASCULATURE_DEVELOPMENT	10	1881	20847	41	0.0020388	0.0158433	0.243902	0.0148403
GO_PEPTIDYL_LYSINE_TRIMETHYLATION	http://www.gsea-msigdb.org/gsea/msigdb/cards/GO_PEPTIDYL_LYSINE_TRIMETHYLATION	10	1881	20847	41	0.0020388	0.0158433	0.243902	0.0148403
GO_REGULATION_OF_SYNAPTIC_PLASTICITY	http://www.gsea-msigdb.org/gsea/msigdb/cards/GO_REGULATION_OF_SYNAPTIC_PLASTICITY	24	1881	20847	149	0.00204314	0.0158444	0.161074	0.0148499
GO_TEMPERATURE_HOMEOSTASIS	http://www.gsea-msigdb.org/gsea/msigdb/cards/GO_TEMPERATURE_HOMEOSTASIS	24	1881	20847	149	0.00204314	0.0158444	0.161074	0.0148499
REACTOME_TRANSPORT_TO_THE_GOLGI_AND_SUBSEQUENT_MODIFICATION	http://www.gsea-msigdb.org/gsea/msigdb/cards/REACTOME_TRANSPORT_TO_THE_GOLGI_AND_SUBSEQUENT_MODIFICATION	26	1881	20847	166	0.00205186	0.0125473	0.156627	0.0148981
GO_EYE_MORPHOGENESIS	http://www.gsea-msigdb.org/gsea/msigdb/cards/GO_EYE_MORPHOGENESIS	20	1881	20847	116	0.00205281	0.0158956	0.172414	0.0148981
GO_CARDIAC_SEPTUM_DEVELOPMENT	http://www.gsea-msigdb.org/gsea/msigdb/cards/GO_CARDIAC_SEPTUM_DEVELOPMENT	18	1881	20847	100	0.00205608	0.0158956	0.18	0.0148997
GO_REGULATION_OF_PROTEIN_LOCALIZATION_TO_CELL_PERIPHERY	http://www.gsea-msigdb.org/gsea/msigdb/cards/GO_REGULATION_OF_PROTEIN_LOCALIZATION_TO_CELL_PERIPHERY	18	1881	20847	100	0.00205608	0.0158956	0.18	0.0148997
PID_HIF1_TFPATHWAY	http://www.gsea-msigdb.org/gsea/msigdb/cards/PID_HIF1_TFPATHWAY	13	1881	20847	62	0.00206797	0.0126112	0.209677	0.0149418
GO_PROTEIN_AUTOUBIQUITINATION	http://www.gsea-msigdb.org/gsea/msigdb/cards/GO_PROTEIN_AUTOUBIQUITINATION	13	1881	20847	62	0.00206797	0.0159384	0.209677	0.0149418
GO_REGULATION_OF_SPROUTING_ANGIOGENESIS	http://www.gsea-msigdb.org/gsea/msigdb/cards/GO_REGULATION_OF_SPROUTING_ANGIOGENESIS	13	1881	20847	62	0.00206797	0.0159384	0.209677	0.0149418
GO_HISTONE_H4_ACETYLATION	http://www.gsea-msigdb.org/gsea/msigdb/cards/GO_HISTONE_H4_ACETYLATION	13	1881	20847	62	0.00206797	0.0159384	0.209677	0.0149418
GO_REGULATION_OF_BLOOD_CIRCULATION	http://www.gsea-msigdb.org/gsea/msigdb/cards/GO_REGULATION_OF_BLOOD_CIRCULATION	29	1881	20847	192	0.00207193	0.0159526	0.151042	0.0149593
REACTOME_HIV_LIFE_CYCLE	http://www.gsea-msigdb.org/gsea/msigdb/cards/REACTOME_HIV_LIFE_CYCLE	23	1881	20847	141	0.00211699	0.01284	0.163121	0.015253
REACTOME_ER_TO_GOLGI_ANTEROGRADE_TRANSPORT	http://www.gsea-msigdb.org/gsea/msigdb/cards/REACTOME_ER_TO_GOLGI_ANTEROGRADE_TRANSPORT	23	1881	20847	141	0.00211699	0.01284	0.163121	0.015253
GO_FOCAL_ADHESION_ASSEMBLY	http://www.gsea-msigdb.org/gsea/msigdb/cards/GO_FOCAL_ADHESION_ASSEMBLY	15	1881	20847	77	0.00211727	0.016285	0.194805	0.015253
BIOCARTA_PPARA_PATHWAY	http://www.gsea-msigdb.org/gsea/msigdb/cards/BIOCARTA_PPARA_PATHWAY	11	1881	20847	48	0.00212593	0.0128593	0.229167	0.0152767
GO_NEGATIVE_REGULATION_OF_ERBB_SIGNALING_PATHWAY	http://www.gsea-msigdb.org/gsea/msigdb/cards/GO_NEGATIVE_REGULATION_OF_ERBB_SIGNALING_PATHWAY	11	1881	20847	48	0.00212593	0.0163082	0.229167	0.0152767
GO_NEGATIVE_REGULATION_OF_NUCLEAR_DIVISION	http://www.gsea-msigdb.org/gsea/msigdb/cards/GO_NEGATIVE_REGULATION_OF_NUCLEAR_DIVISION	12	1881	20847	55	0.00212678	0.0163082	0.218182	0.0152767
GO_ANDROGEN_RECEPTOR_SIGNALING_PATHWAY	http://www.gsea-msigdb.org/gsea/msigdb/cards/GO_ANDROGEN_RECEPTOR_SIGNALING_PATHWAY	11	1881	20847	48	0.00212593	0.0163082	0.229167	0.0152767
GO_FEMALE_PREGNANCY	http://www.gsea-msigdb.org/gsea/msigdb/cards/GO_FEMALE_PREGNANCY	25	1881	20847	158	0.00214662	0.0164436	0.158228	0.0154079
GO_RETROGRADE_AXONAL_TRANSPORT	http://www.gsea-msigdb.org/gsea/msigdb/cards/GO_RETROGRADE_AXONAL_TRANSPORT	6	1881	20847	17	0.0021689	0.0165974	0.352941	0.0155565
GO_SENSORY_ORGAN_MORPHOGENESIS	http://www.gsea-msigdb.org/gsea/msigdb/cards/GO_SENSORY_ORGAN_MORPHOGENESIS	28	1881	20847	184	0.00219054	0.016746	0.152174	0.0157002
GO_RESPONSE_TO_VIRUS	http://www.gsea-msigdb.org/gsea/msigdb/cards/GO_RESPONSE_TO_VIRUS	37	1881	20847	264	0.00219313	0.0167488	0.140152	0.0157073
GO_AGING	http://www.gsea-msigdb.org/gsea/msigdb/cards/GO_AGING	36	1881	20847	255	0.00220106	0.0167923	0.141176	0.0157526
REACTOME_PECAM1_INTERACTIONS	http://www.gsea-msigdb.org/gsea/msigdb/cards/REACTOME_PECAM1_INTERACTIONS	5	1881	20847	12	0.00221984	0.0133191	0.416667	0.0157606
REACTOME_MRNA_DECAY_BY_3_TO_5_EXORIBONUCLEASE	http://www.gsea-msigdb.org/gsea/msigdb/cards/REACTOME_MRNA_DECAY_BY_3_TO_5_EXORIBONUCLEASE	5	1881	20847	12	0.00221984	0.0133191	0.416667	0.0157606
REACTOME_SIGNALING_BY_ACTIVIN	http://www.gsea-msigdb.org/gsea/msigdb/cards/REACTOME_SIGNALING_BY_ACTIVIN	5	1881	20847	12	0.00221984	0.0133191	0.416667	0.0157606
GO_CHROMOSOME_SEPARATION	http://www.gsea-msigdb.org/gsea/msigdb/cards/GO_CHROMOSOME_SEPARATION	16	1881	20847	85	0.00221783	0.0167994	0.188235	0.0157606
GO_REGULATION_OF_ESTABLISHMENT_OF_PROTEIN_LOCALIZATION_TO_CHROMOSOME	http://www.gsea-msigdb.org/gsea/msigdb/cards/GO_REGULATION_OF_ESTABLISHMENT_OF_PROTEIN_LOCALIZATION_TO_CHROMOSOME	5	1881	20847	12	0.00221984	0.0167994	0.416667	0.0157606
GO_POSITIVE_REGULATION_BY_HOST_OF_VIRAL_PROCESS	http://www.gsea-msigdb.org/gsea/msigdb/cards/GO_POSITIVE_REGULATION_BY_HOST_OF_VIRAL_PROCESS	5	1881	20847	12	0.00221984	0.0167994	0.416667	0.0157606
GO_NLS_BEARING_PROTEIN_IMPORT_INTO_NUCLEUS	http://www.gsea-msigdb.org/gsea/msigdb/cards/GO_NLS_BEARING_PROTEIN_IMPORT_INTO_NUCLEUS	5	1881	20847	12	0.00221984	0.0167994	0.416667	0.0157606
GO_ANTIBIOTIC_METABOLIC_PROCESS	http://www.gsea-msigdb.org/gsea/msigdb/cards/GO_ANTIBIOTIC_METABOLIC_PROCESS	16	1881	20847	85	0.00221783	0.0167994	0.188235	0.0157606
GO_POSITIVE_REGULATION_OF_SMAD_PROTEIN_SIGNAL_TRANSDUCTION	http://www.gsea-msigdb.org/gsea/msigdb/cards/GO_POSITIVE_REGULATION_OF_SMAD_PROTEIN_SIGNAL_TRANSDUCTION	5	1881	20847	12	0.00221984	0.0167994	0.416667	0.0157606
GO_CELLULAR_RESPONSE_TO_MANGANESE_ION	http://www.gsea-msigdb.org/gsea/msigdb/cards/GO_CELLULAR_RESPONSE_TO_MANGANESE_ION	5	1881	20847	12	0.00221984	0.0167994	0.416667	0.0157606
GO_REGULATION_OF_PROTEIN_LOCALIZATION_TO_ENDOSOME	http://www.gsea-msigdb.org/gsea/msigdb/cards/GO_REGULATION_OF_PROTEIN_LOCALIZATION_TO_ENDOSOME	5	1881	20847	12	0.00221984	0.0167994	0.416667	0.0157606
GO_FATTY_ACID_METABOLIC_PROCESS	http://www.gsea-msigdb.org/gsea/msigdb/cards/GO_FATTY_ACID_METABOLIC_PROCESS	42	1881	20847	310	0.0022227	0.0168042	0.135484	0.0157694
GO_RESPONSE_TO_CARBOHYDRATE	http://www.gsea-msigdb.org/gsea/msigdb/cards/GO_RESPONSE_TO_CARBOHYDRATE	29	1881	20847	193	0.00224255	0.0169372	0.150259	0.0158988
GO_RNA_DEPENDENT_DNA_BIOSYNTHETIC_PROCESS	http://www.gsea-msigdb.org/gsea/msigdb/cards/GO_RNA_DEPENDENT_DNA_BIOSYNTHETIC_PROCESS	14	1881	20847	70	0.00227147	0.0171213	0.2	0.0160806
GO_PROTEIN_SUMOYLATION	http://www.gsea-msigdb.org/gsea/msigdb/cards/GO_PROTEIN_SUMOYLATION	14	1881	20847	70	0.00227147	0.0171213	0.2	0.0160806
REACTOME_IRS_MEDIATED_SIGNALLING	http://www.gsea-msigdb.org/gsea/msigdb/cards/REACTOME_IRS_MEDIATED_SIGNALLING	9	1881	20847	35	0.00228315	0.0136256	0.257143	0.0161237
REACTOME_NGF_STIMULATED_TRANSCRIPTION	http://www.gsea-msigdb.org/gsea/msigdb/cards/REACTOME_NGF_STIMULATED_TRANSCRIPTION	9	1881	20847	35	0.00228315	0.0136256	0.257143	0.0161237
GO_MUSCLE_SYSTEM_PROCESS	http://www.gsea-msigdb.org/gsea/msigdb/cards/GO_MUSCLE_SYSTEM_PROCESS	44	1881	20847	329	0.00228413	0.0171823	0.133739	0.0161237
GO_POSITIVE_REGULATION_OF_PATHWAY_RESTRICTED_SMAD_PROTEIN_PHOSPHORYLATION	http://www.gsea-msigdb.org/gsea/msigdb/cards/GO_POSITIVE_REGULATION_OF_PATHWAY_RESTRICTED_SMAD_PROTEIN_PHOSPHORYLATION	9	1881	20847	35	0.00228315	0.0171823	0.257143	0.0161237
GO_NEGATIVE_REGULATION_OF_DNA_METABOLIC_PROCESS	http://www.gsea-msigdb.org/gsea/msigdb/cards/GO_NEGATIVE_REGULATION_OF_DNA_METABOLIC_PROCESS	19	1881	20847	109	0.00230379	0.0173129	0.174312	0.0162507
GO_NEGATIVE_REGULATION_OF_CYTOKINE_PRODUCTION	http://www.gsea-msigdb.org/gsea/msigdb/cards/GO_NEGATIVE_REGULATION_OF_CYTOKINE_PRODUCTION	32	1881	20847	220	0.00233843	0.0175557	0.145455	0.0164833
REACTOME_SYNTHESIS_OF_15_EICOSATETRAENOIC_ACID_DERIVATIVES	http://www.gsea-msigdb.org/gsea/msigdb/cards/REACTOME_SYNTHESIS_OF_15_EICOSATETRAENOIC_ACID_DERIVATIVES	3	1881	20847	4	0.00238107	0.0141344	0.75	0.0167477
REACTOME_IRS_ACTIVATION	http://www.gsea-msigdb.org/gsea/msigdb/cards/REACTOME_IRS_ACTIVATION	3	1881	20847	4	0.00238107	0.0141344	0.75	0.0167477
GO_CARDIOLIPIN_ACYL_CHAIN_REMODELING	http://www.gsea-msigdb.org/gsea/msigdb/cards/GO_CARDIOLIPIN_ACYL_CHAIN_REMODELING	3	1881	20847	4	0.00238107	0.017858	0.75	0.0167477
GO_LEUKOCYTE_MIGRATION	http://www.gsea-msigdb.org/gsea/msigdb/cards/GO_LEUKOCYTE_MIGRATION	41	1881	20847	302	0.00239622	0.0179537	0.135762	0.0168422
GO_POLYSACCHARIDE_BIOSYNTHETIC_PROCESS	http://www.gsea-msigdb.org/gsea/msigdb/cards/GO_POLYSACCHARIDE_BIOSYNTHETIC_PROCESS	13	1881	20847	63	0.00240415	0.0179596	0.206349	0.0168617
GO_REGULATION_OF_INTRACELLULAR_STEROID_HORMONE_RECEPTOR_SIGNALING_PATHWAY	http://www.gsea-msigdb.org/gsea/msigdb/cards/GO_REGULATION_OF_INTRACELLULAR_STEROID_HORMONE_RECEPTOR_SIGNALING_PATHWAY	13	1881	20847	63	0.00240415	0.0179596	0.206349	0.0168617
GO_CATION_TRANSPORT	http://www.gsea-msigdb.org/gsea/msigdb/cards/GO_CATION_TRANSPORT	96	1881	20847	839	0.00240227	0.0179596	0.114422	0.0168617
GO_REGULATION_OF_BIOMINERALIZATION	http://www.gsea-msigdb.org/gsea/msigdb/cards/GO_REGULATION_OF_BIOMINERALIZATION	15	1881	20847	78	0.00241694	0.0180372	0.192308	0.0169393
BIOCARTA_VIP_PATHWAY	http://www.gsea-msigdb.org/gsea/msigdb/cards/BIOCARTA_VIP_PATHWAY	7	1881	20847	23	0.00246567	0.0143732	0.304348	0.0171582
PID_IGF1_PATHWAY	http://www.gsea-msigdb.org/gsea/msigdb/cards/PID_IGF1_PATHWAY	8	1881	20847	29	0.00245566	0.0143732	0.275862	0.0171582
PID_IL3_PATHWAY	http://www.gsea-msigdb.org/gsea/msigdb/cards/PID_IL3_PATHWAY	7	1881	20847	23	0.00246567	0.0143732	0.304348	0.0171582
PID_VEGFR1_PATHWAY	http://www.gsea-msigdb.org/gsea/msigdb/cards/PID_VEGFR1_PATHWAY	7	1881	20847	23	0.00246567	0.0143732	0.304348	0.0171582
PID_INTEGRIN_A4B1_PATHWAY	http://www.gsea-msigdb.org/gsea/msigdb/cards/PID_INTEGRIN_A4B1_PATHWAY	8	1881	20847	29	0.00245566	0.0143732	0.275862	0.0171582
REACTOME_PERK_REGULATES_GENE_EXPRESSION	http://www.gsea-msigdb.org/gsea/msigdb/cards/REACTOME_PERK_REGULATES_GENE_EXPRESSION	8	1881	20847	29	0.00245566	0.0143732	0.275862	0.0171582
GO_REGULATION_OF_MESENCHYMAL_CELL_PROLIFERATION	http://www.gsea-msigdb.org/gsea/msigdb/cards/GO_REGULATION_OF_MESENCHYMAL_CELL_PROLIFERATION	8	1881	20847	29	0.00245566	0.018308	0.275862	0.0171582
GO_NEGATIVE_REGULATION_OF_SPROUTING_ANGIOGENESIS	http://www.gsea-msigdb.org/gsea/msigdb/cards/GO_NEGATIVE_REGULATION_OF_SPROUTING_ANGIOGENESIS	7	1881	20847	23	0.00246567	0.0183282	0.304348	0.0171582
GO_CARBOHYDRATE_HOMEOSTASIS	http://www.gsea-msigdb.org/gsea/msigdb/cards/GO_CARBOHYDRATE_HOMEOSTASIS	30	1881	20847	203	0.00246475	0.0183282	0.147783	0.0171582
GO_REGULATION_OF_GLUCAN_BIOSYNTHETIC_PROCESS	http://www.gsea-msigdb.org/gsea/msigdb/cards/GO_REGULATION_OF_GLUCAN_BIOSYNTHETIC_PROCESS	7	1881	20847	23	0.00246567	0.0183282	0.304348	0.0171582
PID_HES_HEY_PATHWAY	http://www.gsea-msigdb.org/gsea/msigdb/cards/PID_HES_HEY_PATHWAY	10	1881	20847	42	0.00247281	0.0143732	0.238095	0.0171836
REACTOME_HIV_TRANSCRIPTION_ELONGATION	http://www.gsea-msigdb.org/gsea/msigdb/cards/REACTOME_HIV_TRANSCRIPTION_ELONGATION	10	1881	20847	42	0.00247281	0.0143732	0.238095	0.0171836
REACTOME_FORMATION_OF_RNA_POL_II_ELONGATION_COMPLEX	http://www.gsea-msigdb.org/gsea/msigdb/cards/REACTOME_FORMATION_OF_RNA_POL_II_ELONGATION_COMPLEX	12	1881	20847	56	0.00249862	0.014448	0.214286	0.0173384
REACTOME_FOXO_MEDIATED_TRANSCRIPTION	http://www.gsea-msigdb.org/gsea/msigdb/cards/REACTOME_FOXO_MEDIATED_TRANSCRIPTION	12	1881	20847	56	0.00249862	0.014448	0.214286	0.0173384
GO_EPITHELIAL_TO_MESENCHYMAL_TRANSITION	http://www.gsea-msigdb.org/gsea/msigdb/cards/GO_EPITHELIAL_TO_MESENCHYMAL_TRANSITION	20	1881	20847	118	0.00252826	0.0187641	0.169492	0.0175313
GO_REGULATION_OF_MUSCLE_HYPERTROPHY	http://www.gsea-msigdb.org/gsea/msigdb/cards/GO_REGULATION_OF_MUSCLE_HYPERTROPHY	11	1881	20847	49	0.00253178	0.0187641	0.22449	0.0175313
GO_NUCLEAR_ENVELOPE_ORGANIZATION	http://www.gsea-msigdb.org/gsea/msigdb/cards/GO_NUCLEAR_ENVELOPE_ORGANIZATION	11	1881	20847	49	0.00253178	0.0187641	0.22449	0.0175313
REACTOME_SIGNALING_BY_VEGF	http://www.gsea-msigdb.org/gsea/msigdb/cards/REACTOME_SIGNALING_BY_VEGF	18	1881	20847	102	0.00257855	0.0148716	0.176471	0.0178425
GO_REGULATION_OF_DENDRITIC_SPINE_DEVELOPMENT	http://www.gsea-msigdb.org/gsea/msigdb/cards/GO_REGULATION_OF_DENDRITIC_SPINE_DEVELOPMENT	14	1881	20847	71	0.00260967	0.0193034	0.197183	0.0180325
GO_STEROL_BIOSYNTHETIC_PROCESS	http://www.gsea-msigdb.org/gsea/msigdb/cards/GO_STEROL_BIOSYNTHETIC_PROCESS	14	1881	20847	71	0.00260967	0.0193034	0.197183	0.0180325
HALLMARK_G2M_CHECKPOINT	http://www.gsea-msigdb.org/gsea/msigdb/cards/HALLMARK_G2M_CHECKPOINT	29	1881	20847	195	0.00262014	0.00818794	0.148718	0.0180921
GO_REGULATION_OF_MITOCHONDRION_ORGANIZATION	http://www.gsea-msigdb.org/gsea/msigdb/cards/GO_REGULATION_OF_MITOCHONDRION_ORGANIZATION	26	1881	20847	169	0.0026463	0.0195551	0.153846	0.0182598
REACTOME_OPIOID_SIGNALLING	http://www.gsea-msigdb.org/gsea/msigdb/cards/REACTOME_OPIOID_SIGNALLING	15	1881	20847	79	0.00275088	0.0157839	0.189873	0.0189548
REACTOME_ACTIVATION_OF_ANTERIOR_HOX_GENES_IN_HINDBRAIN_DEVELOPMENT_DURING_EARLY_EMBRYOGENESIS	http://www.gsea-msigdb.org/gsea/msigdb/cards/REACTOME_ACTIVATION_OF_ANTERIOR_HOX_GENES_IN_HINDBRAIN_DEVELOPMENT_DURING_EARLY_EMBRYOGENESIS	15	1881	20847	79	0.00275088	0.0157839	0.189873	0.0189548
HALLMARK_COMPLEMENT	http://www.gsea-msigdb.org/gsea/msigdb/cards/HALLMARK_COMPLEMENT	25	1881	20847	161	0.00278436	0.00818929	0.15528	0.0191317
REACTOME_EUKARYOTIC_TRANSLATION_ELONGATION	http://www.gsea-msigdb.org/gsea/msigdb/cards/REACTOME_EUKARYOTIC_TRANSLATION_ELONGATION	13	1881	20847	64	0.00278384	0.0159321	0.203125	0.0191317
GO_RESPONSE_TO_AXON_INJURY	http://www.gsea-msigdb.org/gsea/msigdb/cards/GO_RESPONSE_TO_AXON_INJURY	13	1881	20847	64	0.00278384	0.020535	0.203125	0.0191317
GO_POSITIVE_REGULATION_OF_I_KAPPAB_KINASE_NF_KAPPAB_SIGNALING	http://www.gsea-msigdb.org/gsea/msigdb/cards/GO_POSITIVE_REGULATION_OF_I_KAPPAB_KINASE_NF_KAPPAB_SIGNALING	25	1881	20847	161	0.00278436	0.020535	0.15528	0.0191317
REACTOME_RESOLUTION_OF_SISTER_CHROMATID_COHESION	http://www.gsea-msigdb.org/gsea/msigdb/cards/REACTOME_RESOLUTION_OF_SISTER_CHROMATID_COHESION	20	1881	20847	119	0.00279871	0.0159762	0.168067	0.0192034
GO_TYPE_I_INTERFERON_PRODUCTION	http://www.gsea-msigdb.org/gsea/msigdb/cards/GO_TYPE_I_INTERFERON_PRODUCTION	20	1881	20847	119	0.00279871	0.0206206	0.168067	0.0192034
REACTOME_MAP2K_AND_MAPK_ACTIVATION	http://www.gsea-msigdb.org/gsea/msigdb/cards/REACTOME_MAP2K_AND_MAPK_ACTIVATION	9	1881	20847	36	0.00281527	0.0160298	0.25	0.0192766
GO_REGULATION_OF_PROTEIN_DEACETYLATION	http://www.gsea-msigdb.org/gsea/msigdb/cards/GO_REGULATION_OF_PROTEIN_DEACETYLATION	9	1881	20847	36	0.00281527	0.0207021	0.25	0.0192766
GO_POSITIVE_REGULATION_OF_PROTEIN_IMPORT	http://www.gsea-msigdb.org/gsea/msigdb/cards/GO_POSITIVE_REGULATION_OF_PROTEIN_IMPORT	9	1881	20847	36	0.00281527	0.0207021	0.25	0.0192766
GO_TELENCEPHALON_DEVELOPMENT	http://www.gsea-msigdb.org/gsea/msigdb/cards/GO_TELENCEPHALON_DEVELOPMENT	29	1881	20847	196	0.00282845	0.0207787	0.147959	0.0193534
GO_CELLULAR_MONOVALENT_INORGANIC_CATION_HOMEOSTASIS	http://www.gsea-msigdb.org/gsea/msigdb/cards/GO_CELLULAR_MONOVALENT_INORGANIC_CATION_HOMEOSTASIS	16	1881	20847	87	0.00283683	0.02082	0.183908	0.0193972
GO_KERATINOCYTE_DIFFERENTIATION	http://www.gsea-msigdb.org/gsea/msigdb/cards/GO_KERATINOCYTE_DIFFERENTIATION	19	1881	20847	111	0.00285063	0.020901	0.171171	0.019478
REACTOME_APOPTOTIC_CLEAVAGE_OF_CELL_ADHESION_PROTEINS	http://www.gsea-msigdb.org/gsea/msigdb/cards/REACTOME_APOPTOTIC_CLEAVAGE_OF_CELL_ADHESION_PROTEINS	4	1881	20847	8	0.0028827	0.0163304	0.5	0.0195339
BIOCARTA_STAT3_PATHWAY	http://www.gsea-msigdb.org/gsea/msigdb/cards/BIOCARTA_STAT3_PATHWAY	4	1881	20847	8	0.0028827	0.0163304	0.5	0.0195339
GO_NEGATIVE_REGULATION_OF_CALCIUM_ION_DEPENDENT_EXOCYTOSIS	http://www.gsea-msigdb.org/gsea/msigdb/cards/GO_NEGATIVE_REGULATION_OF_CALCIUM_ION_DEPENDENT_EXOCYTOSIS	4	1881	20847	8	0.0028827	0.0209322	0.5	0.0195339
GO_RNA_SECONDARY_STRUCTURE_UNWINDING	http://www.gsea-msigdb.org/gsea/msigdb/cards/GO_RNA_SECONDARY_STRUCTURE_UNWINDING	4	1881	20847	8	0.0028827	0.0209322	0.5	0.0195339
GO_PEPTIDYL_SERINE_AUTOPHOSPHORYLATION	http://www.gsea-msigdb.org/gsea/msigdb/cards/GO_PEPTIDYL_SERINE_AUTOPHOSPHORYLATION	4	1881	20847	8	0.0028827	0.0209322	0.5	0.0195339
GO_NEURON_INTRINSIC_APOPTOTIC_SIGNALING_PATHWAY_IN_RESPONSE_TO_OXIDATIVE_STRESS	http://www.gsea-msigdb.org/gsea/msigdb/cards/GO_NEURON_INTRINSIC_APOPTOTIC_SIGNALING_PATHWAY_IN_RESPONSE_TO_OXIDATIVE_STRESS	4	1881	20847	8	0.0028827	0.0209322	0.5	0.0195339
GO_TRNA_3_END_PROCESSING	http://www.gsea-msigdb.org/gsea/msigdb/cards/GO_TRNA_3_END_PROCESSING	4	1881	20847	8	0.0028827	0.0209322	0.5	0.0195339
GO_POSITIVE_REGULATION_OF_DEACETYLASE_ACTIVITY	http://www.gsea-msigdb.org/gsea/msigdb/cards/GO_POSITIVE_REGULATION_OF_DEACETYLASE_ACTIVITY	4	1881	20847	8	0.0028827	0.0209322	0.5	0.0195339
GO_NEGATIVE_REGULATION_OF_CELLULAR_RESPONSE_TO_HYPOXIA	http://www.gsea-msigdb.org/gsea/msigdb/cards/GO_NEGATIVE_REGULATION_OF_CELLULAR_RESPONSE_TO_HYPOXIA	4	1881	20847	8	0.0028827	0.0209322	0.5	0.0195339
GO_REGULATION_OF_HISTONE_DEACETYLASE_ACTIVITY	http://www.gsea-msigdb.org/gsea/msigdb/cards/GO_REGULATION_OF_HISTONE_DEACETYLASE_ACTIVITY	4	1881	20847	8	0.0028827	0.0209322	0.5	0.0195339
GO_POSITIVE_REGULATION_OF_OXIDATIVE_PHOSPHORYLATION	http://www.gsea-msigdb.org/gsea/msigdb/cards/GO_POSITIVE_REGULATION_OF_OXIDATIVE_PHOSPHORYLATION	4	1881	20847	8	0.0028827	0.0209322	0.5	0.0195339
GO_INTRINSIC_APOPTOTIC_SIGNALING_PATHWAY_IN_RESPONSE_TO_HYPOXIA	http://www.gsea-msigdb.org/gsea/msigdb/cards/GO_INTRINSIC_APOPTOTIC_SIGNALING_PATHWAY_IN_RESPONSE_TO_HYPOXIA	4	1881	20847	8	0.0028827	0.0209322	0.5	0.0195339
GO_STRIATED_MUSCLE_CELL_DIFFERENTIATION	http://www.gsea-msigdb.org/gsea/msigdb/cards/GO_STRIATED_MUSCLE_CELL_DIFFERENTIATION	31	1881	20847	214	0.00288668	0.020941	0.14486	0.0195474
GO_NEGATIVE_REGULATION_OF_NERVOUS_SYSTEM_DEVELOPMENT	http://www.gsea-msigdb.org/gsea/msigdb/cards/GO_NEGATIVE_REGULATION_OF_NERVOUS_SYSTEM_DEVELOPMENT	34	1881	20847	241	0.00290007	0.0210178	0.141079	0.0196245
GO_PHOSPHOLIPID_BIOSYNTHETIC_PROCESS	http://www.gsea-msigdb.org/gsea/msigdb/cards/GO_PHOSPHOLIPID_BIOSYNTHETIC_PROCESS	33	1881	20847	232	0.00290418	0.0210274	0.142241	0.0196388
PID_INTEGRIN1_PATHWAY	http://www.gsea-msigdb.org/gsea/msigdb/cards/PID_INTEGRIN1_PATHWAY	12	1881	20847	57	0.00292169	0.0165094	0.210526	0.0197028
GO_ASSOCIATIVE_LEARNING	http://www.gsea-msigdb.org/gsea/msigdb/cards/GO_ASSOCIATIVE_LEARNING	12	1881	20847	57	0.00292169	0.0210933	0.210526	0.0197028
GO_AMYLOID_PRECURSOR_PROTEIN_METABOLIC_PROCESS	http://www.gsea-msigdb.org/gsea/msigdb/cards/GO_AMYLOID_PRECURSOR_PROTEIN_METABOLIC_PROCESS	12	1881	20847	57	0.00292169	0.0210933	0.210526	0.0197028
GO_MITOTIC_SPINDLE_ASSEMBLY	http://www.gsea-msigdb.org/gsea/msigdb/cards/GO_MITOTIC_SPINDLE_ASSEMBLY	12	1881	20847	57	0.00292169	0.0210933	0.210526	0.0197028
REACTOME_TRANSCRIPTIONAL_ACTIVITY_OF_SMAD2_SMAD3_SMAD4_HETEROTRIMER	http://www.gsea-msigdb.org/gsea/msigdb/cards/REACTOME_TRANSCRIPTIONAL_ACTIVITY_OF_SMAD2_SMAD3_SMAD4_HETEROTRIMER	10	1881	20847	43	0.00297781	0.016784	0.232558	0.0200262
GO_NEUROMUSCULAR_JUNCTION_DEVELOPMENT	http://www.gsea-msigdb.org/gsea/msigdb/cards/GO_NEUROMUSCULAR_JUNCTION_DEVELOPMENT	10	1881	20847	43	0.00297781	0.0214368	0.232558	0.0200262
GO_BODY_MORPHOGENESIS	http://www.gsea-msigdb.org/gsea/msigdb/cards/GO_BODY_MORPHOGENESIS	10	1881	20847	43	0.00297781	0.0214368	0.232558	0.0200262
GO_CELL_COMMUNICATION_INVOLVED_IN_CARDIAC_CONDUCTION	http://www.gsea-msigdb.org/gsea/msigdb/cards/GO_CELL_COMMUNICATION_INVOLVED_IN_CARDIAC_CONDUCTION	10	1881	20847	43	0.00297781	0.0214368	0.232558	0.0200262
GO_PROTEIN_N_LINKED_GLYCOSYLATION	http://www.gsea-msigdb.org/gsea/msigdb/cards/GO_PROTEIN_N_LINKED_GLYCOSYLATION	14	1881	20847	72	0.0029882	0.0214911	0.194444	0.0200823
REACTOME_ANTIGEN_PRESENTATION_FOLDING_ASSEMBLY_AND_PEPTIDE_LOADING_OF_CLASS_I_MHC	http://www.gsea-msigdb.org/gsea/msigdb/cards/REACTOME_ANTIGEN_PRESENTATION_FOLDING_ASSEMBLY_AND_PEPTIDE_LOADING_OF_CLASS_I_MHC	6	1881	20847	18	0.00301867	0.0168864	0.333333	0.0201766
BIOCARTA_ERAD_PATHWAY	http://www.gsea-msigdb.org/gsea/msigdb/cards/BIOCARTA_ERAD_PATHWAY	6	1881	20847	18	0.00301867	0.0168864	0.333333	0.0201766
REACTOME_EPHRIN_SIGNALING	http://www.gsea-msigdb.org/gsea/msigdb/cards/REACTOME_EPHRIN_SIGNALING	6	1881	20847	18	0.00301867	0.0168864	0.333333	0.0201766
GO_CIRCULATORY_SYSTEM_PROCESS	http://www.gsea-msigdb.org/gsea/msigdb/cards/GO_CIRCULATORY_SYSTEM_PROCESS	49	1881	20847	381	0.0030108	0.021607	0.128609	0.0201766
GO_POSITIVE_REGULATION_OF_PHOSPHOPROTEIN_PHOSPHATASE_ACTIVITY	http://www.gsea-msigdb.org/gsea/msigdb/cards/GO_POSITIVE_REGULATION_OF_PHOSPHOPROTEIN_PHOSPHATASE_ACTIVITY	6	1881	20847	18	0.00301867	0.021607	0.333333	0.0201766
GO_REGULATION_OF_RECEPTOR_BIOSYNTHETIC_PROCESS	http://www.gsea-msigdb.org/gsea/msigdb/cards/GO_REGULATION_OF_RECEPTOR_BIOSYNTHETIC_PROCESS	6	1881	20847	18	0.00301867	0.021607	0.333333	0.0201766
GO_REGULATION_OF_SMAD_PROTEIN_SIGNAL_TRANSDUCTION	http://www.gsea-msigdb.org/gsea/msigdb/cards/GO_REGULATION_OF_SMAD_PROTEIN_SIGNAL_TRANSDUCTION	6	1881	20847	18	0.00301867	0.021607	0.333333	0.0201766
GO_GLUTATHIONE_DERIVATIVE_METABOLIC_PROCESS	http://www.gsea-msigdb.org/gsea/msigdb/cards/GO_GLUTATHIONE_DERIVATIVE_METABOLIC_PROCESS	6	1881	20847	18	0.00301867	0.021607	0.333333	0.0201766
GO_REGULATION_OF_LIPID_BIOSYNTHETIC_PROCESS	http://www.gsea-msigdb.org/gsea/msigdb/cards/GO_REGULATION_OF_LIPID_BIOSYNTHETIC_PROCESS	25	1881	20847	162	0.00302978	0.021666	0.154321	0.0202371
KEGG_CITRATE_CYCLE_TCA_CYCLE	http://www.gsea-msigdb.org/gsea/msigdb/cards/KEGG_CITRATE_CYCLE_TCA_CYCLE	8	1881	20847	30	0.00309958	0.0171669	0.266667	0.0205911
PID_HIF2PATHWAY	http://www.gsea-msigdb.org/gsea/msigdb/cards/PID_HIF2PATHWAY	8	1881	20847	30	0.00309958	0.0171669	0.266667	0.0205911
PID_NETRIN_PATHWAY	http://www.gsea-msigdb.org/gsea/msigdb/cards/PID_NETRIN_PATHWAY	8	1881	20847	30	0.00309958	0.0171669	0.266667	0.0205911
REACTOME_MAPK_TARGETS_NUCLEAR_EVENTS_MEDIATED_BY_MAP_KINASES	http://www.gsea-msigdb.org/gsea/msigdb/cards/REACTOME_MAPK_TARGETS_NUCLEAR_EVENTS_MEDIATED_BY_MAP_KINASES	8	1881	20847	30	0.00309958	0.0171669	0.266667	0.0205911
GO_SKELETAL_MUSCLE_TISSUE_REGENERATION	http://www.gsea-msigdb.org/gsea/msigdb/cards/GO_SKELETAL_MUSCLE_TISSUE_REGENERATION	8	1881	20847	30	0.00309958	0.0220812	0.266667	0.0205911
GO_PROTEIN_LOCALIZATION_TO_CHROMOSOME_TELOMERIC_REGION	http://www.gsea-msigdb.org/gsea/msigdb/cards/GO_PROTEIN_LOCALIZATION_TO_CHROMOSOME_TELOMERIC_REGION	8	1881	20847	30	0.00309958	0.0220812	0.266667	0.0205911
GO_EMBRYONIC_CAMERA_TYPE_EYE_DEVELOPMENT	http://www.gsea-msigdb.org/gsea/msigdb/cards/GO_EMBRYONIC_CAMERA_TYPE_EYE_DEVELOPMENT	8	1881	20847	30	0.00309958	0.0220812	0.266667	0.0205911
GO_T_CELL_CYTOKINE_PRODUCTION	http://www.gsea-msigdb.org/gsea/msigdb/cards/GO_T_CELL_CYTOKINE_PRODUCTION	8	1881	20847	30	0.00309958	0.0220812	0.266667	0.0205911
GO_NEGATIVE_REGULATION_OF_PEPTIDASE_ACTIVITY	http://www.gsea-msigdb.org/gsea/msigdb/cards/GO_NEGATIVE_REGULATION_OF_PEPTIDASE_ACTIVITY	26	1881	20847	171	0.00311907	0.022199	0.152047	0.0207065
GO_APPENDAGE_MORPHOGENESIS	http://www.gsea-msigdb.org/gsea/msigdb/cards/GO_APPENDAGE_MORPHOGENESIS	19	1881	20847	112	0.00316234	0.0224645	0.169643	0.0209654
GO_EPITHELIAL_TUBE_FORMATION	http://www.gsea-msigdb.org/gsea/msigdb/cards/GO_EPITHELIAL_TUBE_FORMATION	19	1881	20847	112	0.00316234	0.0224645	0.169643	0.0209654
REACTOME_INTERLEUKIN_17_SIGNALING	http://www.gsea-msigdb.org/gsea/msigdb/cards/REACTOME_INTERLEUKIN_17_SIGNALING	13	1881	20847	65	0.00321109	0.0176456	0.2	0.021217
GO_AXO_DENDRITIC_TRANSPORT	http://www.gsea-msigdb.org/gsea/msigdb/cards/GO_AXO_DENDRITIC_TRANSPORT	13	1881	20847	65	0.00321109	0.0227251	0.2	0.021217
GO_INTRINSIC_APOPTOTIC_SIGNALING_PATHWAY_IN_RESPONSE_TO_DNA_DAMAGE	http://www.gsea-msigdb.org/gsea/msigdb/cards/GO_INTRINSIC_APOPTOTIC_SIGNALING_PATHWAY_IN_RESPONSE_TO_DNA_DAMAGE	18	1881	20847	104	0.00320753	0.0227251	0.173077	0.021217
GO_REGULATION_OF_ESTABLISHMENT_OF_PROTEIN_LOCALIZATION_TO_MITOCHONDRION	http://www.gsea-msigdb.org/gsea/msigdb/cards/GO_REGULATION_OF_ESTABLISHMENT_OF_PROTEIN_LOCALIZATION_TO_MITOCHONDRION	13	1881	20847	65	0.00321109	0.0227251	0.2	0.021217
GO_REGULATION_OF_BONE_MINERALIZATION	http://www.gsea-msigdb.org/gsea/msigdb/cards/GO_REGULATION_OF_BONE_MINERALIZATION	13	1881	20847	65	0.00321109	0.0227251	0.2	0.021217
BIOCARTA_GH_PATHWAY	http://www.gsea-msigdb.org/gsea/msigdb/cards/BIOCARTA_GH_PATHWAY	7	1881	20847	24	0.00322555	0.0176456	0.291667	0.021241
PID_INSULIN_GLUCOSE_PATHWAY	http://www.gsea-msigdb.org/gsea/msigdb/cards/PID_INSULIN_GLUCOSE_PATHWAY	7	1881	20847	24	0.00322555	0.0176456	0.291667	0.021241
REACTOME_SIGNALING_BY_BMP	http://www.gsea-msigdb.org/gsea/msigdb/cards/REACTOME_SIGNALING_BY_BMP	7	1881	20847	24	0.00322555	0.0176456	0.291667	0.021241
REACTOME_CREB1_PHOSPHORYLATION_THROUGH_NMDA_RECEPTOR_MEDIATED_ACTIVATION_OF_RAS_SIGNALING	http://www.gsea-msigdb.org/gsea/msigdb/cards/REACTOME_CREB1_PHOSPHORYLATION_THROUGH_NMDA_RECEPTOR_MEDIATED_ACTIVATION_OF_RAS_SIGNALING	7	1881	20847	24	0.00322555	0.0176456	0.291667	0.021241
GO_LYSOSOMAL_TRANSPORT	http://www.gsea-msigdb.org/gsea/msigdb/cards/GO_LYSOSOMAL_TRANSPORT	17	1881	20847	96	0.00322158	0.0227779	0.177083	0.021241
GO_RESPONSE_TO_ALCOHOL	http://www.gsea-msigdb.org/gsea/msigdb/cards/GO_RESPONSE_TO_ALCOHOL	28	1881	20847	189	0.00324661	0.0229334	0.148148	0.0213654
GO_DEVELOPMENTAL_GROWTH_INVOLVED_IN_MORPHOGENESIS	http://www.gsea-msigdb.org/gsea/msigdb/cards/GO_DEVELOPMENTAL_GROWTH_INVOLVED_IN_MORPHOGENESIS	29	1881	20847	198	0.00328761	0.0232013	0.146465	0.0216207
REACTOME_INTERFERON_SIGNALING	http://www.gsea-msigdb.org/gsea/msigdb/cards/REACTOME_INTERFERON_SIGNALING	25	1881	20847	163	0.00329324	0.0179719	0.153374	0.0216432
REACTOME_PTK6_REGULATES_RHO_GTPASES_RAS_GTPASE_AND_MAP_KINASES	http://www.gsea-msigdb.org/gsea/msigdb/cards/REACTOME_PTK6_REGULATES_RHO_GTPASES_RAS_GTPASE_AND_MAP_KINASES	5	1881	20847	13	0.00335329	0.018255	0.384615	0.0219496
GO_PRE_MIRNA_PROCESSING	http://www.gsea-msigdb.org/gsea/msigdb/cards/GO_PRE_MIRNA_PROCESSING	5	1881	20847	13	0.00335329	0.0235544	0.384615	0.0219496
GO_NEGATIVE_REGULATION_OF_DNA_TEMPLATED_TRANSCRIPTION_ELONGATION	http://www.gsea-msigdb.org/gsea/msigdb/cards/GO_NEGATIVE_REGULATION_OF_DNA_TEMPLATED_TRANSCRIPTION_ELONGATION	5	1881	20847	13	0.00335329	0.0235544	0.384615	0.0219496
GO_LOCOMOTOR_RHYTHM	http://www.gsea-msigdb.org/gsea/msigdb/cards/GO_LOCOMOTOR_RHYTHM	5	1881	20847	13	0.00335329	0.0235544	0.384615	0.0219496
GO_NEGATIVE_REGULATION_OF_NEURON_PROJECTION_REGENERATION	http://www.gsea-msigdb.org/gsea/msigdb/cards/GO_NEGATIVE_REGULATION_OF_NEURON_PROJECTION_REGENERATION	5	1881	20847	13	0.00335329	0.0235544	0.384615	0.0219496
GO_AXO_DENDRITIC_PROTEIN_TRANSPORT	http://www.gsea-msigdb.org/gsea/msigdb/cards/GO_AXO_DENDRITIC_PROTEIN_TRANSPORT	5	1881	20847	13	0.00335329	0.0235544	0.384615	0.0219496
GO_NEGATIVE_REGULATION_OF_LOCOMOTION	http://www.gsea-msigdb.org/gsea/msigdb/cards/GO_NEGATIVE_REGULATION_OF_LOCOMOTION	38	1881	20847	280	0.00339449	0.0238216	0.135714	0.0222045
PID_P53_DOWNSTREAM_PATHWAY	http://www.gsea-msigdb.org/gsea/msigdb/cards/PID_P53_DOWNSTREAM_PATHWAY	20	1881	20847	121	0.0034127	0.0185332	0.165289	0.0222939
GO_ACTIVATION_OF_GTPASE_ACTIVITY	http://www.gsea-msigdb.org/gsea/msigdb/cards/GO_ACTIVATION_OF_GTPASE_ACTIVITY	14	1881	20847	73	0.00341055	0.023912	0.191781	0.0222939
GO_POSITIVE_REGULATION_OF_TELOMERE_MAINTENANCE_VIA_TELOMERE_LENGTHENING	http://www.gsea-msigdb.org/gsea/msigdb/cards/GO_POSITIVE_REGULATION_OF_TELOMERE_MAINTENANCE_VIA_TELOMERE_LENGTHENING	9	1881	20847	37	0.00344073	0.0241011	0.243243	0.022462
HALLMARK_HYPOXIA	http://www.gsea-msigdb.org/gsea/msigdb/cards/HALLMARK_HYPOXIA	28	1881	20847	190	0.00350289	0.00973025	0.147368	0.0228526
PID_NFAT_3PATHWAY	http://www.gsea-msigdb.org/gsea/msigdb/cards/PID_NFAT_3PATHWAY	11	1881	20847	51	0.00353074	0.0190487	0.215686	0.0229134
PID_KIT_PATHWAY	http://www.gsea-msigdb.org/gsea/msigdb/cards/PID_KIT_PATHWAY	11	1881	20847	51	0.00353074	0.0190487	0.215686	0.0229134
REACTOME_ANTIVIRAL_MECHANISM_BY_IFN_STIMULATED_GENES	http://www.gsea-msigdb.org/gsea/msigdb/cards/REACTOME_ANTIVIRAL_MECHANISM_BY_IFN_STIMULATED_GENES	15	1881	20847	81	0.00353323	0.0190487	0.185185	0.0229134
GO_RESPIRATORY_GASEOUS_EXCHANGE_BY_RESPIRATORY_SYSTEM	http://www.gsea-msigdb.org/gsea/msigdb/cards/GO_RESPIRATORY_GASEOUS_EXCHANGE_BY_RESPIRATORY_SYSTEM	11	1881	20847	51	0.00353074	0.0246117	0.215686	0.0229134
GO_REGULATION_OF_RECEPTOR_MEDIATED_ENDOCYTOSIS	http://www.gsea-msigdb.org/gsea/msigdb/cards/GO_REGULATION_OF_RECEPTOR_MEDIATED_ENDOCYTOSIS	15	1881	20847	81	0.00353323	0.0246117	0.185185	0.0229134
GO_TISSUE_REGENERATION	http://www.gsea-msigdb.org/gsea/msigdb/cards/GO_TISSUE_REGENERATION	11	1881	20847	51	0.00353074	0.0246117	0.215686	0.0229134
GO_REGULATION_OF_CARDIAC_CONDUCTION	http://www.gsea-msigdb.org/gsea/msigdb/cards/GO_REGULATION_OF_CARDIAC_CONDUCTION	11	1881	20847	51	0.00353074	0.0246117	0.215686	0.0229134
GO_POSITIVE_REGULATION_OF_PEPTIDYL_SERINE_PHOSPHORYLATION	http://www.gsea-msigdb.org/gsea/msigdb/cards/GO_POSITIVE_REGULATION_OF_PEPTIDYL_SERINE_PHOSPHORYLATION	15	1881	20847	81	0.00353323	0.0246117	0.185185	0.0229134
GO_LIMBIC_SYSTEM_DEVELOPMENT	http://www.gsea-msigdb.org/gsea/msigdb/cards/GO_LIMBIC_SYSTEM_DEVELOPMENT	15	1881	20847	81	0.00353323	0.0246117	0.185185	0.0229134
REACTOME_RNA_POLYMERASE_I_TRANSCRIPTION_INITIATION	http://www.gsea-msigdb.org/gsea/msigdb/cards/REACTOME_RNA_POLYMERASE_I_TRANSCRIPTION_INITIATION	10	1881	20847	44	0.00356171	0.019156	0.227273	0.0230373
GO_REGULATION_OF_PROTEIN_AUTOPHOSPHORYLATION	http://www.gsea-msigdb.org/gsea/msigdb/cards/GO_REGULATION_OF_PROTEIN_AUTOPHOSPHORYLATION	10	1881	20847	44	0.00356171	0.0247414	0.227273	0.0230373
GO_REGULATION_OF_DENDRITIC_SPINE_MORPHOGENESIS	http://www.gsea-msigdb.org/gsea/msigdb/cards/GO_REGULATION_OF_DENDRITIC_SPINE_MORPHOGENESIS	10	1881	20847	44	0.00356171	0.0247414	0.227273	0.0230373
GO_CORTICAL_CYTOSKELETON_ORGANIZATION	http://www.gsea-msigdb.org/gsea/msigdb/cards/GO_CORTICAL_CYTOSKELETON_ORGANIZATION	10	1881	20847	44	0.00356171	0.0247414	0.227273	0.0230373
GO_POSITIVE_REGULATION_OF_ENDOTHELIAL_CELL_MIGRATION	http://www.gsea-msigdb.org/gsea/msigdb/cards/GO_POSITIVE_REGULATION_OF_ENDOTHELIAL_CELL_MIGRATION	16	1881	20847	89	0.00359235	0.0248854	0.179775	0.0231896
GO_REGULATION_OF_POSTTRANSCRIPTIONAL_GENE_SILENCING	http://www.gsea-msigdb.org/gsea/msigdb/cards/GO_REGULATION_OF_POSTTRANSCRIPTIONAL_GENE_SILENCING	16	1881	20847	89	0.00359235	0.0248854	0.179775	0.0231896
GO_REGULATION_OF_POSTSYNAPSE_ORGANIZATION	http://www.gsea-msigdb.org/gsea/msigdb/cards/GO_REGULATION_OF_POSTSYNAPSE_ORGANIZATION	16	1881	20847	89	0.00359235	0.0248854	0.179775	0.0231896
GO_CELLULAR_ION_HOMEOSTASIS	http://www.gsea-msigdb.org/gsea/msigdb/cards/GO_CELLULAR_ION_HOMEOSTASIS	60	1881	20847	491	0.00365165	0.0252729	0.1222	0.0235569
GO_MEMBRANE_DOCKING	http://www.gsea-msigdb.org/gsea/msigdb/cards/GO_MEMBRANE_DOCKING	26	1881	20847	173	0.00366139	0.0252938	0.150289	0.0235887
GO_MESENCHYMAL_CELL_DIFFERENTIATION	http://www.gsea-msigdb.org/gsea/msigdb/cards/GO_MESENCHYMAL_CELL_DIFFERENTIATION	26	1881	20847	173	0.00366139	0.0252938	0.150289	0.0235887
GO_REGULATION_OF_ACTIN_FILAMENT_BASED_PROCESS	http://www.gsea-msigdb.org/gsea/msigdb/cards/GO_REGULATION_OF_ACTIN_FILAMENT_BASED_PROCESS	43	1881	20847	328	0.00368331	0.025422	0.131098	0.0237143
PID_TELOMERASE_PATHWAY	http://www.gsea-msigdb.org/gsea/msigdb/cards/PID_TELOMERASE_PATHWAY	13	1881	20847	66	0.00369017	0.0197992	0.19697	0.0237274
GO_SMOOTH_MUSCLE_CELL_MIGRATION	http://www.gsea-msigdb.org/gsea/msigdb/cards/GO_SMOOTH_MUSCLE_CELL_MIGRATION	13	1881	20847	66	0.00369017	0.025446	0.19697	0.0237274
GO_CARBOHYDRATE_BIOSYNTHETIC_PROCESS	http://www.gsea-msigdb.org/gsea/msigdb/cards/GO_CARBOHYDRATE_BIOSYNTHETIC_PROCESS	27	1881	20847	182	0.00372759	0.0256804	0.148352	0.0239522
GO_NEURON_MIGRATION	http://www.gsea-msigdb.org/gsea/msigdb/cards/GO_NEURON_MIGRATION	20	1881	20847	122	0.0037595	0.0258766	0.163934	0.0241415
GO_NEURAL_TUBE_DEVELOPMENT	http://www.gsea-msigdb.org/gsea/msigdb/cards/GO_NEURAL_TUBE_DEVELOPMENT	22	1881	20847	139	0.00381605	0.026223	0.158273	0.0244774
GO_REGULATION_OF_DNA_BINDING_TRANSCRIPTION_FACTOR_ACTIVITY	http://www.gsea-msigdb.org/gsea/msigdb/cards/GO_REGULATION_OF_DNA_BINDING_TRANSCRIPTION_FACTOR_ACTIVITY	46	1881	20847	357	0.00381679	0.026223	0.128852	0.0244774
REACTOME_SMOOTH_MUSCLE_CONTRACTION	http://www.gsea-msigdb.org/gsea/msigdb/cards/REACTOME_SMOOTH_MUSCLE_CONTRACTION	8	1881	20847	31	0.00386742	0.0207005	0.258065	0.0247535
GO_SECRETORY_GRANULE_ORGANIZATION	http://www.gsea-msigdb.org/gsea/msigdb/cards/GO_SECRETORY_GRANULE_ORGANIZATION	8	1881	20847	31	0.00386742	0.0265225	0.258065	0.0247535
GO_POSITIVE_REGULATION_OF_DNA_TEMPLATED_TRANSCRIPTION_ELONGATION	http://www.gsea-msigdb.org/gsea/msigdb/cards/GO_POSITIVE_REGULATION_OF_DNA_TEMPLATED_TRANSCRIPTION_ELONGATION	8	1881	20847	31	0.00386742	0.0265225	0.258065	0.0247535
GO_CELLULAR_RESPONSE_TO_INORGANIC_SUBSTANCE	http://www.gsea-msigdb.org/gsea/msigdb/cards/GO_CELLULAR_RESPONSE_TO_INORGANIC_SUBSTANCE	25	1881	20847	165	0.00387841	0.0265388	0.151515	0.0247879
GO_MUSCLE_HYPERTROPHY	http://www.gsea-msigdb.org/gsea/msigdb/cards/GO_MUSCLE_HYPERTROPHY	14	1881	20847	74	0.00388037	0.0265388	0.189189	0.0247879
GO_PHOSPHOLIPID_TRANSPORT	http://www.gsea-msigdb.org/gsea/msigdb/cards/GO_PHOSPHOLIPID_TRANSPORT	14	1881	20847	74	0.00388037	0.0265388	0.189189	0.0247879
PID_AR_PATHWAY	http://www.gsea-msigdb.org/gsea/msigdb/cards/PID_AR_PATHWAY	12	1881	20847	59	0.00394175	0.0209976	0.20339	0.0251309
PID_RB_1PATHWAY	http://www.gsea-msigdb.org/gsea/msigdb/cards/PID_RB_1PATHWAY	12	1881	20847	59	0.00394175	0.0209976	0.20339	0.0251309
GO_REGULATION_OF_HISTONE_METHYLATION	http://www.gsea-msigdb.org/gsea/msigdb/cards/GO_REGULATION_OF_HISTONE_METHYLATION	12	1881	20847	59	0.00394175	0.0269341	0.20339	0.0251309
GO_EPITHELIAL_TUBE_MORPHOGENESIS	http://www.gsea-msigdb.org/gsea/msigdb/cards/GO_EPITHELIAL_TUBE_MORPHOGENESIS	36	1881	20847	264	0.00394649	0.026942	0.136364	0.0251448
GO_CELLULAR_TRANSITION_METAL_ION_HOMEOSTASIS	http://www.gsea-msigdb.org/gsea/msigdb/cards/GO_CELLULAR_TRANSITION_METAL_ION_HOMEOSTASIS	15	1881	20847	82	0.00398783	0.0271996	0.182927	0.0253917
KEGG_T_CELL_RECEPTOR_SIGNALING_PATHWAY	http://www.gsea-msigdb.org/gsea/msigdb/cards/KEGG_T_CELL_RECEPTOR_SIGNALING_PATHWAY	16	1881	20847	90	0.00402796	0.0214057	0.177778	0.025614
GO_REGULATION_OF_TUBE_SIZE	http://www.gsea-msigdb.org/gsea/msigdb/cards/GO_REGULATION_OF_TUBE_SIZE	16	1881	20847	90	0.00402796	0.0274484	0.177778	0.025614
GO_MICROTUBULE_BASED_MOVEMENT	http://www.gsea-msigdb.org/gsea/msigdb/cards/GO_MICROTUBULE_BASED_MOVEMENT	33	1881	20847	237	0.00406825	0.027698	0.139241	0.0258534
REACTOME_PHOSPHORYLATION_OF_THE_APC_C	http://www.gsea-msigdb.org/gsea/msigdb/cards/REACTOME_PHOSPHORYLATION_OF_THE_APC_C	6	1881	20847	19	0.00409427	0.021655	0.315789	0.0258846
REACTOME_VEGFR2_MEDIATED_CELL_PROLIFERATION	http://www.gsea-msigdb.org/gsea/msigdb/cards/REACTOME_VEGFR2_MEDIATED_CELL_PROLIFERATION	6	1881	20847	19	0.00409427	0.021655	0.315789	0.0258846
GO_NEGATIVE_REGULATION_OF_REGULATED_SECRETORY_PATHWAY	http://www.gsea-msigdb.org/gsea/msigdb/cards/GO_NEGATIVE_REGULATION_OF_REGULATED_SECRETORY_PATHWAY	6	1881	20847	19	0.00409427	0.0277247	0.315789	0.0258846
GO_NEGATIVE_REGULATION_OF_PEPTIDYL_THREONINE_PHOSPHORYLATION	http://www.gsea-msigdb.org/gsea/msigdb/cards/GO_NEGATIVE_REGULATION_OF_PEPTIDYL_THREONINE_PHOSPHORYLATION	6	1881	20847	19	0.00409427	0.0277247	0.315789	0.0258846
GO_RESPONSE_TO_HYDROPEROXIDE	http://www.gsea-msigdb.org/gsea/msigdb/cards/GO_RESPONSE_TO_HYDROPEROXIDE	6	1881	20847	19	0.00409427	0.0277247	0.315789	0.0258846
GO_REGULATION_OF_PLATELET_DERIVED_GROWTH_FACTOR_RECEPTOR_SIGNALING_PATHWAY	http://www.gsea-msigdb.org/gsea/msigdb/cards/GO_REGULATION_OF_PLATELET_DERIVED_GROWTH_FACTOR_RECEPTOR_SIGNALING_PATHWAY	6	1881	20847	19	0.00409427	0.0277247	0.315789	0.0258846
GO_ESTABLISHMENT_OF_PROTEIN_LOCALIZATION_TO_TELOMERE	http://www.gsea-msigdb.org/gsea/msigdb/cards/GO_ESTABLISHMENT_OF_PROTEIN_LOCALIZATION_TO_TELOMERE	6	1881	20847	19	0.00409427	0.0277247	0.315789	0.0258846
GO_POSITIVE_REGULATION_OF_AUTOPHAGY_OF_MITOCHONDRION	http://www.gsea-msigdb.org/gsea/msigdb/cards/GO_POSITIVE_REGULATION_OF_AUTOPHAGY_OF_MITOCHONDRION	6	1881	20847	19	0.00409427	0.0277247	0.315789	0.0258846
REACTOME_FORMATION_OF_TC_NER_PRE_INCISION_COMPLEX	http://www.gsea-msigdb.org/gsea/msigdb/cards/REACTOME_FORMATION_OF_TC_NER_PRE_INCISION_COMPLEX	11	1881	20847	52	0.00413663	0.0216971	0.211538	0.0260852
GO_CELL_MIGRATION_INVOLVED_IN_SPROUTING_ANGIOGENESIS	http://www.gsea-msigdb.org/gsea/msigdb/cards/GO_CELL_MIGRATION_INVOLVED_IN_SPROUTING_ANGIOGENESIS	11	1881	20847	52	0.00413663	0.0279362	0.211538	0.0260852
GO_SISTER_CHROMATID_COHESION	http://www.gsea-msigdb.org/gsea/msigdb/cards/GO_SISTER_CHROMATID_COHESION	11	1881	20847	52	0.00413663	0.0279362	0.211538	0.0260852
GO_MESODERM_MORPHOGENESIS	http://www.gsea-msigdb.org/gsea/msigdb/cards/GO_MESODERM_MORPHOGENESIS	11	1881	20847	52	0.00413663	0.0279362	0.211538	0.0260852
PID_GLYPICAN_1PATHWAY	http://www.gsea-msigdb.org/gsea/msigdb/cards/PID_GLYPICAN_1PATHWAY	7	1881	20847	25	0.00415177	0.0216971	0.28	0.0260968
PID_UPA_UPAR_PATHWAY	http://www.gsea-msigdb.org/gsea/msigdb/cards/PID_UPA_UPAR_PATHWAY	7	1881	20847	25	0.00415177	0.0216971	0.28	0.0260968
REACTOME_PROCESSING_OF_CAPPED_INTRONLESS_PRE_MRNA	http://www.gsea-msigdb.org/gsea/msigdb/cards/REACTOME_PROCESSING_OF_CAPPED_INTRONLESS_PRE_MRNA	7	1881	20847	25	0.00415177	0.0216971	0.28	0.0260968
REACTOME_UPTAKE_AND_ACTIONS_OF_BACTERIAL_TOXINS	http://www.gsea-msigdb.org/gsea/msigdb/cards/REACTOME_UPTAKE_AND_ACTIONS_OF_BACTERIAL_TOXINS	7	1881	20847	25	0.00415177	0.0216971	0.28	0.0260968
GO_NEGATIVE_REGULATION_OF_PROTEIN_LOCALIZATION_TO_MEMBRANE	http://www.gsea-msigdb.org/gsea/msigdb/cards/GO_NEGATIVE_REGULATION_OF_PROTEIN_LOCALIZATION_TO_MEMBRANE	7	1881	20847	25	0.00415177	0.0280133	0.28	0.0260968
PID_IFNG_PATHWAY	http://www.gsea-msigdb.org/gsea/msigdb/cards/PID_IFNG_PATHWAY	9	1881	20847	38	0.00417028	0.0216971	0.236842	0.0261128
REACTOME_NEGATIVE_REGULATION_OF_MAPK_PATHWAY	http://www.gsea-msigdb.org/gsea/msigdb/cards/REACTOME_NEGATIVE_REGULATION_OF_MAPK_PATHWAY	9	1881	20847	38	0.00417028	0.0216971	0.236842	0.0261128
GO_REGULATION_OF_CELL_MIGRATION_INVOLVED_IN_SPROUTING_ANGIOGENESIS	http://www.gsea-msigdb.org/gsea/msigdb/cards/GO_REGULATION_OF_CELL_MIGRATION_INVOLVED_IN_SPROUTING_ANGIOGENESIS	9	1881	20847	38	0.00417028	0.0280377	0.236842	0.0261128
GO_NEGATIVE_REGULATION_OF_CALCIUM_ION_TRANSPORT	http://www.gsea-msigdb.org/gsea/msigdb/cards/GO_NEGATIVE_REGULATION_OF_CALCIUM_ION_TRANSPORT	9	1881	20847	38	0.00417028	0.0280377	0.236842	0.0261128
GO_LOCOMOTORY_BEHAVIOR	http://www.gsea-msigdb.org/gsea/msigdb/cards/GO_LOCOMOTORY_BEHAVIOR	22	1881	20847	140	0.00416862	0.0280377	0.157143	0.0261128
GO_POSITIVE_REGULATION_OF_ATP_METABOLIC_PROCESS	http://www.gsea-msigdb.org/gsea/msigdb/cards/GO_POSITIVE_REGULATION_OF_ATP_METABOLIC_PROCESS	9	1881	20847	38	0.00417028	0.0280377	0.236842	0.0261128
GO_COFACTOR_METABOLIC_PROCESS	http://www.gsea-msigdb.org/gsea/msigdb/cards/GO_COFACTOR_METABOLIC_PROCESS	48	1881	20847	378	0.00422209	0.0283607	0.126984	0.0264204
GO_GLUTATHIONE_METABOLIC_PROCESS	http://www.gsea-msigdb.org/gsea/msigdb/cards/GO_GLUTATHIONE_METABOLIC_PROCESS	10	1881	20847	45	0.00423281	0.0284073	0.222222	0.0264706
HALLMARK_DNA_REPAIR	http://www.gsea-msigdb.org/gsea/msigdb/cards/HALLMARK_DNA_REPAIR	23	1881	20847	149	0.00432404	0.0113791	0.154362	0.0270067
GO_NOTCH_SIGNALING_PATHWAY	http://www.gsea-msigdb.org/gsea/msigdb/cards/GO_NOTCH_SIGNALING_PATHWAY	23	1881	20847	149	0.00432404	0.0289938	0.154362	0.0270067
GO_REGULATION_OF_PEPTIDE_SECRETION	http://www.gsea-msigdb.org/gsea/msigdb/cards/GO_REGULATION_OF_PEPTIDE_SECRETION	47	1881	20847	369	0.00434425	0.0291034	0.127371	0.0271156
KEGG_JAK_STAT_SIGNALING_PATHWAY	http://www.gsea-msigdb.org/gsea/msigdb/cards/KEGG_JAK_STAT_SIGNALING_PATHWAY	18	1881	20847	107	0.0043859	0.0227587	0.168224	0.0273582
REACTOME_PLATELET_ACTIVATION_SIGNALING_AND_AGGREGATION	http://www.gsea-msigdb.org/gsea/msigdb/cards/REACTOME_PLATELET_ACTIVATION_SIGNALING_AND_AGGREGATION	31	1881	20847	220	0.00439472	0.0227587	0.140909	0.0273958
GO_SYNAPSE_ORGANIZATION	http://www.gsea-msigdb.org/gsea/msigdb/cards/GO_SYNAPSE_ORGANIZATION	44	1881	20847	341	0.00447198	0.0299325	0.129032	0.0278597
REACTOME_GLOBAL_GENOME_NUCLEOTIDE_EXCISION_REPAIR_GG_NER	http://www.gsea-msigdb.org/gsea/msigdb/cards/REACTOME_GLOBAL_GENOME_NUCLEOTIDE_EXCISION_REPAIR_GG_NER	15	1881	20847	83	0.00448905	0.0231934	0.180723	0.0279483
GO_NEGATIVE_REGULATION_OF_CELL_DEVELOPMENT	http://www.gsea-msigdb.org/gsea/msigdb/cards/GO_NEGATIVE_REGULATION_OF_CELL_DEVELOPMENT	35	1881	20847	257	0.00452817	0.0302816	0.136187	0.028174
KEGG_LONG_TERM_POTENTIATION	http://www.gsea-msigdb.org/gsea/msigdb/cards/KEGG_LONG_TERM_POTENTIATION	12	1881	20847	60	0.00454945	0.0234512	0.2	0.0282885
GO_REGULATION_OF_EXOCYTOSIS	http://www.gsea-msigdb.org/gsea/msigdb/cards/GO_REGULATION_OF_EXOCYTOSIS	26	1881	20847	176	0.00462243	0.0308572	0.147727	0.0287059
GO_POSITIVE_REGULATION_OF_DNA_METABOLIC_PROCESS	http://www.gsea-msigdb.org/gsea/msigdb/cards/GO_POSITIVE_REGULATION_OF_DNA_METABOLIC_PROCESS	26	1881	20847	176	0.00462243	0.0308572	0.147727	0.0287059
GO_NUCLEOBASE_CONTAINING_SMALL_MOLECULE_METABOLIC_PROCESS	http://www.gsea-msigdb.org/gsea/msigdb/cards/GO_NUCLEOBASE_CONTAINING_SMALL_MOLECULE_METABOLIC_PROCESS	63	1881	20847	526	0.00465204	0.0310274	0.119772	0.0288715
GO_ORGAN_GROWTH	http://www.gsea-msigdb.org/gsea/msigdb/cards/GO_ORGAN_GROWTH	23	1881	20847	150	0.00470177	0.0313312	0.153333	0.0291617
BIOCARTA_IL22BP_PATHWAY	http://www.gsea-msigdb.org/gsea/msigdb/cards/BIOCARTA_IL22BP_PATHWAY	4	1881	20847	9	0.00483678	0.0243806	0.444444	0.0295213
BIOCARTA_PITX2_PATHWAY	http://www.gsea-msigdb.org/gsea/msigdb/cards/BIOCARTA_PITX2_PATHWAY	5	1881	20847	14	0.0048499	0.0243806	0.357143	0.0295213
PID_IL5_PATHWAY	http://www.gsea-msigdb.org/gsea/msigdb/cards/PID_IL5_PATHWAY	5	1881	20847	14	0.0048499	0.0243806	0.357143	0.0295213
PID_NCADHERIN_PATHWAY	http://www.gsea-msigdb.org/gsea/msigdb/cards/PID_NCADHERIN_PATHWAY	8	1881	20847	32	0.00477411	0.0243806	0.25	0.0295213
PID_TGFBR_PATHWAY	http://www.gsea-msigdb.org/gsea/msigdb/cards/PID_TGFBR_PATHWAY	11	1881	20847	53	0.00482245	0.0243806	0.207547	0.0295213
REACTOME_GLYCOGEN_BREAKDOWN_GLYCOGENOLYSIS	http://www.gsea-msigdb.org/gsea/msigdb/cards/REACTOME_GLYCOGEN_BREAKDOWN_GLYCOGENOLYSIS	5	1881	20847	14	0.0048499	0.0243806	0.357143	0.0295213
REACTOME_ONCOGENE_INDUCED_SENESCENCE	http://www.gsea-msigdb.org/gsea/msigdb/cards/REACTOME_ONCOGENE_INDUCED_SENESCENCE	8	1881	20847	32	0.00477411	0.0243806	0.25	0.0295213
REACTOME_NEGATIVE_REGULATION_OF_TCF_DEPENDENT_SIGNALING_BY_WNT_LIGAND_ANTAGONISTS	http://www.gsea-msigdb.org/gsea/msigdb/cards/REACTOME_NEGATIVE_REGULATION_OF_TCF_DEPENDENT_SIGNALING_BY_WNT_LIGAND_ANTAGONISTS	4	1881	20847	9	0.00483678	0.0243806	0.444444	0.0295213
REACTOME_PHYSIOLOGICAL_FACTORS	http://www.gsea-msigdb.org/gsea/msigdb/cards/REACTOME_PHYSIOLOGICAL_FACTORS	4	1881	20847	9	0.00483678	0.0243806	0.444444	0.0295213
REACTOME_SIGNALING_BY_FGFR4	http://www.gsea-msigdb.org/gsea/msigdb/cards/REACTOME_SIGNALING_BY_FGFR4	8	1881	20847	32	0.00477411	0.0243806	0.25	0.0295213
REACTOME_INTERLEUKIN_15_SIGNALING	http://www.gsea-msigdb.org/gsea/msigdb/cards/REACTOME_INTERLEUKIN_15_SIGNALING	5	1881	20847	14	0.0048499	0.0243806	0.357143	0.0295213
GO_NEURAL_PRECURSOR_CELL_PROLIFERATION	http://www.gsea-msigdb.org/gsea/msigdb/cards/GO_NEURAL_PRECURSOR_CELL_PROLIFERATION	18	1881	20847	108	0.00485002	0.0317729	0.166667	0.0295213
GO_GOLGI_TO_PLASMA_MEMBRANE_TRANSPORT	http://www.gsea-msigdb.org/gsea/msigdb/cards/GO_GOLGI_TO_PLASMA_MEMBRANE_TRANSPORT	11	1881	20847	53	0.00482245	0.0317729	0.207547	0.0295213
GO_POSITIVE_REGULATION_OF_GLYCOGEN_METABOLIC_PROCESS	http://www.gsea-msigdb.org/gsea/msigdb/cards/GO_POSITIVE_REGULATION_OF_GLYCOGEN_METABOLIC_PROCESS	5	1881	20847	14	0.0048499	0.0317729	0.357143	0.0295213
GO_POSITIVE_REGULATION_OF_MICROTUBULE_POLYMERIZATION_OR_DEPOLYMERIZATION	http://www.gsea-msigdb.org/gsea/msigdb/cards/GO_POSITIVE_REGULATION_OF_MICROTUBULE_POLYMERIZATION_OR_DEPOLYMERIZATION	8	1881	20847	32	0.00477411	0.0317729	0.25	0.0295213
GO_TRICARBOXYLIC_ACID_METABOLIC_PROCESS	http://www.gsea-msigdb.org/gsea/msigdb/cards/GO_TRICARBOXYLIC_ACID_METABOLIC_PROCESS	5	1881	20847	14	0.0048499	0.0317729	0.357143	0.0295213
GO_REGULATION_OF_EXOSOMAL_SECRETION	http://www.gsea-msigdb.org/gsea/msigdb/cards/GO_REGULATION_OF_EXOSOMAL_SECRETION	5	1881	20847	14	0.0048499	0.0317729	0.357143	0.0295213
GO_NEGATIVE_REGULATION_OF_INTERLEUKIN_8_PRODUCTION	http://www.gsea-msigdb.org/gsea/msigdb/cards/GO_NEGATIVE_REGULATION_OF_INTERLEUKIN_8_PRODUCTION	5	1881	20847	14	0.0048499	0.0317729	0.357143	0.0295213
GO_REGULATION_OF_PROTEIN_LOCALIZATION_TO_CHROMOSOME_TELOMERIC_REGION	http://www.gsea-msigdb.org/gsea/msigdb/cards/GO_REGULATION_OF_PROTEIN_LOCALIZATION_TO_CHROMOSOME_TELOMERIC_REGION	5	1881	20847	14	0.0048499	0.0317729	0.357143	0.0295213
GO_RESPONSE_TO_LIGHT_STIMULUS	http://www.gsea-msigdb.org/gsea/msigdb/cards/GO_RESPONSE_TO_LIGHT_STIMULUS	35	1881	20847	258	0.0048169	0.0317729	0.135659	0.0295213
GO_CARNITINE_SHUTTLE	http://www.gsea-msigdb.org/gsea/msigdb/cards/GO_CARNITINE_SHUTTLE	4	1881	20847	9	0.00483678	0.0317729	0.444444	0.0295213
GO_MONOUBIQUITINATED_PROTEIN_DEUBIQUITINATION	http://www.gsea-msigdb.org/gsea/msigdb/cards/GO_MONOUBIQUITINATED_PROTEIN_DEUBIQUITINATION	4	1881	20847	9	0.00483678	0.0317729	0.444444	0.0295213
GO_TRANSFORMING_GROWTH_FACTOR_BETA_ACTIVATION	http://www.gsea-msigdb.org/gsea/msigdb/cards/GO_TRANSFORMING_GROWTH_FACTOR_BETA_ACTIVATION	4	1881	20847	9	0.00483678	0.0317729	0.444444	0.0295213
GO_INTERLEUKIN_35_MEDIATED_SIGNALING_PATHWAY	http://www.gsea-msigdb.org/gsea/msigdb/cards/GO_INTERLEUKIN_35_MEDIATED_SIGNALING_PATHWAY	4	1881	20847	9	0.00483678	0.0317729	0.444444	0.0295213
GO_SMALL_RNA_LOADING_ONTO_RISC	http://www.gsea-msigdb.org/gsea/msigdb/cards/GO_SMALL_RNA_LOADING_ONTO_RISC	4	1881	20847	9	0.00483678	0.0317729	0.444444	0.0295213
GO_CELLULAR_RESPONSE_TO_IRON_ION	http://www.gsea-msigdb.org/gsea/msigdb/cards/GO_CELLULAR_RESPONSE_TO_IRON_ION	4	1881	20847	9	0.00483678	0.0317729	0.444444	0.0295213
GO_VASCULAR_ASSOCIATED_SMOOTH_MUSCLE_CELL_APOPTOTIC_PROCESS	http://www.gsea-msigdb.org/gsea/msigdb/cards/GO_VASCULAR_ASSOCIATED_SMOOTH_MUSCLE_CELL_APOPTOTIC_PROCESS	4	1881	20847	9	0.00483678	0.0317729	0.444444	0.0295213
GO_NEURON_PROJECTION_MAINTENANCE	http://www.gsea-msigdb.org/gsea/msigdb/cards/GO_NEURON_PROJECTION_MAINTENANCE	4	1881	20847	9	0.00483678	0.0317729	0.444444	0.0295213
GO_POSITIVE_REGULATION_OF_CYTOPLASMIC_TRANSLATION	http://www.gsea-msigdb.org/gsea/msigdb/cards/GO_POSITIVE_REGULATION_OF_CYTOPLASMIC_TRANSLATION	4	1881	20847	9	0.00483678	0.0317729	0.444444	0.0295213
GO_REGULATION_OF_POTASSIUM_ION_TRANSMEMBRANE_TRANSPORT	http://www.gsea-msigdb.org/gsea/msigdb/cards/GO_REGULATION_OF_POTASSIUM_ION_TRANSMEMBRANE_TRANSPORT	11	1881	20847	53	0.00482245	0.0317729	0.207547	0.0295213
GO_REGULATION_OF_IMMUNE_EFFECTOR_PROCESS	http://www.gsea-msigdb.org/gsea/msigdb/cards/GO_REGULATION_OF_IMMUNE_EFFECTOR_PROCESS	38	1881	20847	286	0.00485666	0.0317729	0.132867	0.0295251
GO_EXTRACELLULAR_STRUCTURE_ORGANIZATION	http://www.gsea-msigdb.org/gsea/msigdb/cards/GO_EXTRACELLULAR_STRUCTURE_ORGANIZATION	38	1881	20847	286	0.00485666	0.0317729	0.132867	0.0295251
HALLMARK_APICAL_JUNCTION	http://www.gsea-msigdb.org/gsea/msigdb/cards/HALLMARK_APICAL_JUNCTION	25	1881	20847	168	0.00491817	0.0122954	0.14881	0.0298806
REACTOME_MHC_CLASS_II_ANTIGEN_PRESENTATION	http://www.gsea-msigdb.org/gsea/msigdb/cards/REACTOME_MHC_CLASS_II_ANTIGEN_PRESENTATION	17	1881	20847	100	0.00496112	0.0248836	0.17	0.0301229
GO_CELLULAR_GLUCOSE_HOMEOSTASIS	http://www.gsea-msigdb.org/gsea/msigdb/cards/GO_CELLULAR_GLUCOSE_HOMEOSTASIS	20	1881	20847	125	0.00497991	0.0324946	0.16	0.0301809
GO_MONOCARBOXYLIC_ACID_TRANSPORT	http://www.gsea-msigdb.org/gsea/msigdb/cards/GO_MONOCARBOXYLIC_ACID_TRANSPORT	20	1881	20847	125	0.00497991	0.0324946	0.16	0.0301809
GO_FATTY_ACID_TRANSPORT	http://www.gsea-msigdb.org/gsea/msigdb/cards/GO_FATTY_ACID_TRANSPORT	14	1881	20847	76	0.00497781	0.0324946	0.184211	0.0301809
PID_ARF6_TRAFFICKING_PATHWAY	http://www.gsea-msigdb.org/gsea/msigdb/cards/PID_ARF6_TRAFFICKING_PATHWAY	10	1881	20847	46	0.00499972	0.0249093	0.217391	0.0302077
REACTOME_HEPARAN_SULFATE_HEPARIN_HS_GAG_METABOLISM	http://www.gsea-msigdb.org/gsea/msigdb/cards/REACTOME_HEPARAN_SULFATE_HEPARIN_HS_GAG_METABOLISM	10	1881	20847	46	0.00499972	0.0249093	0.217391	0.0302077
REACTOME_COPI_INDEPENDENT_GOLGI_TO_ER_RETROGRADE_TRAFFIC	http://www.gsea-msigdb.org/gsea/msigdb/cards/REACTOME_COPI_INDEPENDENT_GOLGI_TO_ER_RETROGRADE_TRAFFIC	10	1881	20847	46	0.00499972	0.0249093	0.217391	0.0302077
GO_CRANIAL_SKELETAL_SYSTEM_DEVELOPMENT	http://www.gsea-msigdb.org/gsea/msigdb/cards/GO_CRANIAL_SKELETAL_SYSTEM_DEVELOPMENT	10	1881	20847	46	0.00499972	0.0325549	0.217391	0.0302077
GO_CELLULAR_RESPONSE_TO_FATTY_ACID	http://www.gsea-msigdb.org/gsea/msigdb/cards/GO_CELLULAR_RESPONSE_TO_FATTY_ACID	10	1881	20847	46	0.00499972	0.0325549	0.217391	0.0302077
GO_VISUAL_BEHAVIOR	http://www.gsea-msigdb.org/gsea/msigdb/cards/GO_VISUAL_BEHAVIOR	9	1881	20847	39	0.0050151	0.0325549	0.230769	0.0302261
GO_ESTABLISHMENT_OR_MAINTENANCE_OF_BIPOLAR_CELL_POLARITY	http://www.gsea-msigdb.org/gsea/msigdb/cards/GO_ESTABLISHMENT_OR_MAINTENANCE_OF_BIPOLAR_CELL_POLARITY	9	1881	20847	39	0.0050151	0.0325549	0.230769	0.0302261
GO_REGULATION_OF_AUTOPHAGY_OF_MITOCHONDRION	http://www.gsea-msigdb.org/gsea/msigdb/cards/GO_REGULATION_OF_AUTOPHAGY_OF_MITOCHONDRION	9	1881	20847	39	0.0050151	0.0325549	0.230769	0.0302261
GO_RESPONSE_TO_AMYLOID_BETA	http://www.gsea-msigdb.org/gsea/msigdb/cards/GO_RESPONSE_TO_AMYLOID_BETA	9	1881	20847	39	0.0050151	0.0325549	0.230769	0.0302261
GO_MEMORY	http://www.gsea-msigdb.org/gsea/msigdb/cards/GO_MEMORY	16	1881	20847	92	0.00502915	0.0325781	0.173913	0.0302736
GO_STEM_CELL_PROLIFERATION	http://www.gsea-msigdb.org/gsea/msigdb/cards/GO_STEM_CELL_PROLIFERATION	16	1881	20847	92	0.00502915	0.0325781	0.173913	0.0302736
GO_RESPONSE_TO_RETINOIC_ACID	http://www.gsea-msigdb.org/gsea/msigdb/cards/GO_RESPONSE_TO_RETINOIC_ACID	15	1881	20847	84	0.0050403	0.0325781	0.178571	0.030285
GO_TUBE_CLOSURE	http://www.gsea-msigdb.org/gsea/msigdb/cards/GO_TUBE_CLOSURE	15	1881	20847	84	0.0050403	0.0325781	0.178571	0.030285
GO_POSITIVE_REGULATION_OF_COLD_INDUCED_THERMOGENESIS	http://www.gsea-msigdb.org/gsea/msigdb/cards/GO_POSITIVE_REGULATION_OF_COLD_INDUCED_THERMOGENESIS	15	1881	20847	84	0.0050403	0.0325781	0.178571	0.030285
GO_MONOCARBOXYLIC_ACID_CATABOLIC_PROCESS	http://www.gsea-msigdb.org/gsea/msigdb/cards/GO_MONOCARBOXYLIC_ACID_CATABOLIC_PROCESS	19	1881	20847	117	0.0051776	0.0334082	0.162393	0.0310719
GO_BRANCHING_MORPHOGENESIS_OF_AN_EPITHELIAL_TUBE	http://www.gsea-msigdb.org/gsea/msigdb/cards/GO_BRANCHING_MORPHOGENESIS_OF_AN_EPITHELIAL_TUBE	19	1881	20847	117	0.0051776	0.0334082	0.162393	0.0310719
REACTOME_SIGNALING_BY_FGFR2	http://www.gsea-msigdb.org/gsea/msigdb/cards/REACTOME_SIGNALING_BY_FGFR2	12	1881	20847	61	0.00522978	0.0259975	0.196721	0.0313467
GO_IRE1_MEDIATED_UNFOLDED_PROTEIN_RESPONSE	http://www.gsea-msigdb.org/gsea/msigdb/cards/GO_IRE1_MEDIATED_UNFOLDED_PROTEIN_RESPONSE	12	1881	20847	61	0.00522978	0.0337159	0.196721	0.0313467
KEGG_THYROID_CANCER	http://www.gsea-msigdb.org/gsea/msigdb/cards/KEGG_THYROID_CANCER	7	1881	20847	26	0.00526588	0.0260032	0.269231	0.0314478
REACTOME_TRANSCRIPTIONAL_REGULATION_BY_THE_AP_2_TFAP2_FAMILY_OF_TRANSCRIPTION_FACTORS	http://www.gsea-msigdb.org/gsea/msigdb/cards/REACTOME_TRANSCRIPTIONAL_REGULATION_BY_THE_AP_2_TFAP2_FAMILY_OF_TRANSCRIPTION_FACTORS	7	1881	20847	26	0.00526588	0.0260032	0.269231	0.0314478
REACTOME_POSTMITOTIC_NUCLEAR_PORE_COMPLEX_NPC_REFORMATION	http://www.gsea-msigdb.org/gsea/msigdb/cards/REACTOME_POSTMITOTIC_NUCLEAR_PORE_COMPLEX_NPC_REFORMATION	7	1881	20847	26	0.00526588	0.0260032	0.269231	0.0314478
GO_REGULATION_OF_EPIDERMAL_GROWTH_FACTOR_ACTIVATED_RECEPTOR_ACTIVITY	http://www.gsea-msigdb.org/gsea/msigdb/cards/GO_REGULATION_OF_EPIDERMAL_GROWTH_FACTOR_ACTIVATED_RECEPTOR_ACTIVITY	7	1881	20847	26	0.00526588	0.0338617	0.269231	0.0314478
GO_POSITIVE_REGULATION_OF_TRANSCRIPTION_FROM_RNA_POLYMERASE_II_PROMOTER_IN_RESPONSE_TO_STRESS	http://www.gsea-msigdb.org/gsea/msigdb/cards/GO_POSITIVE_REGULATION_OF_TRANSCRIPTION_FROM_RNA_POLYMERASE_II_PROMOTER_IN_RESPONSE_TO_STRESS	7	1881	20847	26	0.00526588	0.0338617	0.269231	0.0314478
GO_REGULATION_OF_OXIDATIVE_STRESS_INDUCED_INTRINSIC_APOPTOTIC_SIGNALING_PATHWAY	http://www.gsea-msigdb.org/gsea/msigdb/cards/GO_REGULATION_OF_OXIDATIVE_STRESS_INDUCED_INTRINSIC_APOPTOTIC_SIGNALING_PATHWAY	7	1881	20847	26	0.00526588	0.0338617	0.269231	0.0314478
HALLMARK_TNFA_SIGNALING_VIA_NFKB	http://www.gsea-msigdb.org/gsea/msigdb/cards/HALLMARK_TNFA_SIGNALING_VIA_NFKB	26	1881	20847	178	0.00537377	0.0127947	0.146067	0.0320726
GO_POSITIVE_REGULATION_OF_CELL_GROWTH	http://www.gsea-msigdb.org/gsea/msigdb/cards/GO_POSITIVE_REGULATION_OF_CELL_GROWTH	22	1881	20847	143	0.00539275	0.034648	0.153846	0.0321664
KEGG_DORSO_VENTRAL_AXIS_FORMATION	http://www.gsea-msigdb.org/gsea/msigdb/cards/KEGG_DORSO_VENTRAL_AXIS_FORMATION	6	1881	20847	20	0.00542868	0.0266304	0.3	0.032224
REACTOME_INHIBITION_OF_THE_PROTEOLYTIC_ACTIVITY_OF_APC_C_REQUIRED_FOR_THE_ONSET_OF_ANAPHASE_BY_MITOTIC_SPINDLE_CHECKPOINT_COMPONENTS	http://www.gsea-msigdb.org/gsea/msigdb/cards/REACTOME_INHIBITION_OF_THE_PROTEOLYTIC_ACTIVITY_OF_APC_C_REQUIRED_FOR_THE_ONSET_OF_ANAPHASE_BY_MITOTIC_SPINDLE_CHECKPOINT_COMPONENTS	6	1881	20847	20	0.00542868	0.0266304	0.3	0.032224
REACTOME_CTLA4_INHIBITORY_SIGNALING	http://www.gsea-msigdb.org/gsea/msigdb/cards/REACTOME_CTLA4_INHIBITORY_SIGNALING	6	1881	20847	20	0.00542868	0.0266304	0.3	0.032224
GO_MODULATION_BY_HOST_OF_VIRAL_PROCESS	http://www.gsea-msigdb.org/gsea/msigdb/cards/GO_MODULATION_BY_HOST_OF_VIRAL_PROCESS	6	1881	20847	20	0.00542868	0.0347306	0.3	0.032224
GO_POSITIVE_REGULATION_OF_CELL_CELL_ADHESION	http://www.gsea-msigdb.org/gsea/msigdb/cards/GO_POSITIVE_REGULATION_OF_CELL_CELL_ADHESION	27	1881	20847	187	0.00541091	0.0347306	0.144385	0.032224
GO_NEURON_PROJECTION_ARBORIZATION	http://www.gsea-msigdb.org/gsea/msigdb/cards/GO_NEURON_PROJECTION_ARBORIZATION	6	1881	20847	20	0.00542868	0.0347306	0.3	0.032224
GO_EXTRACELLULAR_VESICLE_BIOGENESIS	http://www.gsea-msigdb.org/gsea/msigdb/cards/GO_EXTRACELLULAR_VESICLE_BIOGENESIS	6	1881	20847	20	0.00542868	0.0347306	0.3	0.032224
GO_CELLULAR_POLYSACCHARIDE_CATABOLIC_PROCESS	http://www.gsea-msigdb.org/gsea/msigdb/cards/GO_CELLULAR_POLYSACCHARIDE_CATABOLIC_PROCESS	6	1881	20847	20	0.00542868	0.0347306	0.3	0.032224
GO_MORPHOGENESIS_OF_EMBRYONIC_EPITHELIUM	http://www.gsea-msigdb.org/gsea/msigdb/cards/GO_MORPHOGENESIS_OF_EMBRYONIC_EPITHELIUM	20	1881	20847	126	0.00545286	0.0348557	0.15873	0.0323479
KEGG_PHOSPHATIDYLINOSITOL_SIGNALING_SYSTEM	http://www.gsea-msigdb.org/gsea/msigdb/cards/KEGG_PHOSPHATIDYLINOSITOL_SIGNALING_SYSTEM	13	1881	20847	69	0.00548374	0.0268415	0.188406	0.0324722
GO_REGULATION_OF_CARDIAC_MUSCLE_TISSUE_DEVELOPMENT	http://www.gsea-msigdb.org/gsea/msigdb/cards/GO_REGULATION_OF_CARDIAC_MUSCLE_TISSUE_DEVELOPMENT	13	1881	20847	69	0.00548374	0.0348696	0.188406	0.0324722
GO_REGULATION_OF_MUSCLE_ADAPTATION	http://www.gsea-msigdb.org/gsea/msigdb/cards/GO_REGULATION_OF_MUSCLE_ADAPTATION	13	1881	20847	69	0.00548374	0.0348696	0.188406	0.0324722
BIOCARTA_DICER_PATHWAY	http://www.gsea-msigdb.org/gsea/msigdb/cards/BIOCARTA_DICER_PATHWAY	3	1881	20847	5	0.0055708	0.0270894	0.6	0.0324781
REACTOME_ACYL_CHAIN_REMODELING_OF_CL	http://www.gsea-msigdb.org/gsea/msigdb/cards/REACTOME_ACYL_CHAIN_REMODELING_OF_CL	3	1881	20847	5	0.0055708	0.0270894	0.6	0.0324781
REACTOME_MECP2_REGULATES_TRANSCRIPTION_FACTORS	http://www.gsea-msigdb.org/gsea/msigdb/cards/REACTOME_MECP2_REGULATES_TRANSCRIPTION_FACTORS	3	1881	20847	5	0.0055708	0.0270894	0.6	0.0324781
GO_SPROUTING_ANGIOGENESIS	http://www.gsea-msigdb.org/gsea/msigdb/cards/GO_SPROUTING_ANGIOGENESIS	17	1881	20847	101	0.00549868	0.0348696	0.168317	0.0324781
GO_FEMALE_SEX_DIFFERENTIATION	http://www.gsea-msigdb.org/gsea/msigdb/cards/GO_FEMALE_SEX_DIFFERENTIATION	17	1881	20847	101	0.00549868	0.0348696	0.168317	0.0324781
GO_REGULATION_OF_VASCULAR_SMOOTH_MUSCLE_CONTRACTION	http://www.gsea-msigdb.org/gsea/msigdb/cards/GO_REGULATION_OF_VASCULAR_SMOOTH_MUSCLE_CONTRACTION	3	1881	20847	5	0.0055708	0.0348696	0.6	0.0324781
GO_NEGATIVE_REGULATION_OF_SCHWANN_CELL_PROLIFERATION	http://www.gsea-msigdb.org/gsea/msigdb/cards/GO_NEGATIVE_REGULATION_OF_SCHWANN_CELL_PROLIFERATION	3	1881	20847	5	0.0055708	0.0348696	0.6	0.0324781
GO_INTERKINETIC_NUCLEAR_MIGRATION	http://www.gsea-msigdb.org/gsea/msigdb/cards/GO_INTERKINETIC_NUCLEAR_MIGRATION	3	1881	20847	5	0.0055708	0.0348696	0.6	0.0324781
GO_INTRINSIC_APOPTOTIC_SIGNALING_PATHWAY_IN_RESPONSE_TO_HYDROGEN_PEROXIDE	http://www.gsea-msigdb.org/gsea/msigdb/cards/GO_INTRINSIC_APOPTOTIC_SIGNALING_PATHWAY_IN_RESPONSE_TO_HYDROGEN_PEROXIDE	3	1881	20847	5	0.0055708	0.0348696	0.6	0.0324781
GO_APOLIPOPROTEIN_A_I_MEDIATED_SIGNALING_PATHWAY	http://www.gsea-msigdb.org/gsea/msigdb/cards/GO_APOLIPOPROTEIN_A_I_MEDIATED_SIGNALING_PATHWAY	3	1881	20847	5	0.0055708	0.0348696	0.6	0.0324781
GO_EMBRYONIC_PROCESS_INVOLVED_IN_FEMALE_PREGNANCY	http://www.gsea-msigdb.org/gsea/msigdb/cards/GO_EMBRYONIC_PROCESS_INVOLVED_IN_FEMALE_PREGNANCY	3	1881	20847	5	0.0055708	0.0348696	0.6	0.0324781
GO_LUNG_SACCULE_DEVELOPMENT	http://www.gsea-msigdb.org/gsea/msigdb/cards/GO_LUNG_SACCULE_DEVELOPMENT	3	1881	20847	5	0.0055708	0.0348696	0.6	0.0324781
GO_RETINAL_BLOOD_VESSEL_MORPHOGENESIS	http://www.gsea-msigdb.org/gsea/msigdb/cards/GO_RETINAL_BLOOD_VESSEL_MORPHOGENESIS	3	1881	20847	5	0.0055708	0.0348696	0.6	0.0324781
GO_MINUS_END_DIRECTED_ORGANELLE_TRANSPORT_ALONG_MICROTUBULE	http://www.gsea-msigdb.org/gsea/msigdb/cards/GO_MINUS_END_DIRECTED_ORGANELLE_TRANSPORT_ALONG_MICROTUBULE	3	1881	20847	5	0.0055708	0.0348696	0.6	0.0324781
GO_REGULATION_OF_PEPTIDYL_TYROSINE_AUTOPHOSPHORYLATION	http://www.gsea-msigdb.org/gsea/msigdb/cards/GO_REGULATION_OF_PEPTIDYL_TYROSINE_AUTOPHOSPHORYLATION	3	1881	20847	5	0.0055708	0.0348696	0.6	0.0324781
GO_POSITIVE_REGULATION_OF_SECONDARY_METABOLITE_BIOSYNTHETIC_PROCESS	http://www.gsea-msigdb.org/gsea/msigdb/cards/GO_POSITIVE_REGULATION_OF_SECONDARY_METABOLITE_BIOSYNTHETIC_PROCESS	3	1881	20847	5	0.0055708	0.0348696	0.6	0.0324781
GO_POSITIVE_REGULATION_OF_TAU_PROTEIN_KINASE_ACTIVITY	http://www.gsea-msigdb.org/gsea/msigdb/cards/GO_POSITIVE_REGULATION_OF_TAU_PROTEIN_KINASE_ACTIVITY	3	1881	20847	5	0.0055708	0.0348696	0.6	0.0324781
GO_REGULATION_OF_PROTEIN_TYROSINE_PHOSPHATASE_ACTIVITY	http://www.gsea-msigdb.org/gsea/msigdb/cards/GO_REGULATION_OF_PROTEIN_TYROSINE_PHOSPHATASE_ACTIVITY	3	1881	20847	5	0.0055708	0.0348696	0.6	0.0324781
GO_REGULATION_OF_BASEMENT_MEMBRANE_ASSEMBLY_INVOLVED_IN_EMBRYONIC_BODY_MORPHOGENESIS	http://www.gsea-msigdb.org/gsea/msigdb/cards/GO_REGULATION_OF_BASEMENT_MEMBRANE_ASSEMBLY_INVOLVED_IN_EMBRYONIC_BODY_MORPHOGENESIS	3	1881	20847	5	0.0055708	0.0348696	0.6	0.0324781
GO_REGULATION_OF_RIBONUCLEOPROTEIN_COMPLEX_LOCALIZATION	http://www.gsea-msigdb.org/gsea/msigdb/cards/GO_REGULATION_OF_RIBONUCLEOPROTEIN_COMPLEX_LOCALIZATION	3	1881	20847	5	0.0055708	0.0348696	0.6	0.0324781
GO_REGULATION_OF_PLATELET_DERIVED_GROWTH_FACTOR_RECEPTOR_ALPHA_SIGNALING_PATHWAY	http://www.gsea-msigdb.org/gsea/msigdb/cards/GO_REGULATION_OF_PLATELET_DERIVED_GROWTH_FACTOR_RECEPTOR_ALPHA_SIGNALING_PATHWAY	3	1881	20847	5	0.0055708	0.0348696	0.6	0.0324781
GO_MYOTUBE_DIFFERENTIATION_INVOLVED_IN_SKELETAL_MUSCLE_REGENERATION	http://www.gsea-msigdb.org/gsea/msigdb/cards/GO_MYOTUBE_DIFFERENTIATION_INVOLVED_IN_SKELETAL_MUSCLE_REGENERATION	3	1881	20847	5	0.0055708	0.0348696	0.6	0.0324781
GO_POSITIVE_REGULATION_OF_INTERLEUKIN_1_BIOSYNTHETIC_PROCESS	http://www.gsea-msigdb.org/gsea/msigdb/cards/GO_POSITIVE_REGULATION_OF_INTERLEUKIN_1_BIOSYNTHETIC_PROCESS	3	1881	20847	5	0.0055708	0.0348696	0.6	0.0324781
GO_REGULATION_OF_CHROMOSOME_CONDENSATION	http://www.gsea-msigdb.org/gsea/msigdb/cards/GO_REGULATION_OF_CHROMOSOME_CONDENSATION	3	1881	20847	5	0.0055708	0.0348696	0.6	0.0324781
GO_REGULATION_OF_MITOCHONDRIAL_ELECTRON_TRANSPORT_NADH_TO_UBIQUINONE	http://www.gsea-msigdb.org/gsea/msigdb/cards/GO_REGULATION_OF_MITOCHONDRIAL_ELECTRON_TRANSPORT_NADH_TO_UBIQUINONE	3	1881	20847	5	0.0055708	0.0348696	0.6	0.0324781
GO_POSITIVE_REGULATION_OF_MITOCHONDRIAL_ATP_SYNTHESIS_COUPLED_ELECTRON_TRANSPORT	http://www.gsea-msigdb.org/gsea/msigdb/cards/GO_POSITIVE_REGULATION_OF_MITOCHONDRIAL_ATP_SYNTHESIS_COUPLED_ELECTRON_TRANSPORT	3	1881	20847	5	0.0055708	0.0348696	0.6	0.0324781
PID_NOTCH_PATHWAY	http://www.gsea-msigdb.org/gsea/msigdb/cards/PID_NOTCH_PATHWAY	11	1881	20847	54	0.00559527	0.0270903	0.203704	0.0324983
REACTOME_HDACS_DEACETYLATE_HISTONES	http://www.gsea-msigdb.org/gsea/msigdb/cards/REACTOME_HDACS_DEACETYLATE_HISTONES	11	1881	20847	54	0.00559527	0.0270903	0.203704	0.0324983
GO_CELLULAR_IRON_ION_HOMEOSTASIS	http://www.gsea-msigdb.org/gsea/msigdb/cards/GO_CELLULAR_IRON_ION_HOMEOSTASIS	11	1881	20847	54	0.00559527	0.0348832	0.203704	0.0324983
GO_CARBOHYDRATE_TRANSMEMBRANE_TRANSPORT	http://www.gsea-msigdb.org/gsea/msigdb/cards/GO_CARBOHYDRATE_TRANSMEMBRANE_TRANSPORT	16	1881	20847	93	0.00560076	0.0348832	0.172043	0.0324983
GO_REGULATION_OF_PROTEIN_IMPORT	http://www.gsea-msigdb.org/gsea/msigdb/cards/GO_REGULATION_OF_PROTEIN_IMPORT	11	1881	20847	54	0.00559527	0.0348832	0.203704	0.0324983
GO_REGULATION_OF_MRNA_SPLICING_VIA_SPLICEOSOME	http://www.gsea-msigdb.org/gsea/msigdb/cards/GO_REGULATION_OF_MRNA_SPLICING_VIA_SPLICEOSOME	16	1881	20847	93	0.00560076	0.0348832	0.172043	0.0324983
GO_POSITIVE_REGULATION_OF_DEPHOSPHORYLATION	http://www.gsea-msigdb.org/gsea/msigdb/cards/GO_POSITIVE_REGULATION_OF_DEPHOSPHORYLATION	11	1881	20847	54	0.00559527	0.0348832	0.203704	0.0324983
GO_DENDRITIC_SPINE_MORPHOGENESIS	http://www.gsea-msigdb.org/gsea/msigdb/cards/GO_DENDRITIC_SPINE_MORPHOGENESIS	11	1881	20847	54	0.00559527	0.0348832	0.203704	0.0324983
GO_POSITIVE_REGULATION_OF_AXONOGENESIS	http://www.gsea-msigdb.org/gsea/msigdb/cards/GO_POSITIVE_REGULATION_OF_AXONOGENESIS	14	1881	20847	77	0.00561349	0.0349335	0.181818	0.0325529
GO_POSITIVE_REGULATION_OF_ENDOCYTOSIS	http://www.gsea-msigdb.org/gsea/msigdb/cards/GO_POSITIVE_REGULATION_OF_ENDOCYTOSIS	15	1881	20847	85	0.00564512	0.0350724	0.176471	0.0326977
GO_MUSCLE_ADAPTATION	http://www.gsea-msigdb.org/gsea/msigdb/cards/GO_MUSCLE_ADAPTATION	15	1881	20847	85	0.00564512	0.0350724	0.176471	0.0326977
GO_MONOCARBOXYLIC_ACID_METABOLIC_PROCESS	http://www.gsea-msigdb.org/gsea/msigdb/cards/GO_MONOCARBOXYLIC_ACID_METABOLIC_PROCESS	63	1881	20847	531	0.00572875	0.0355626	0.118644	0.0331625
GO_LYMPHOCYTE_MEDIATED_IMMUNITY	http://www.gsea-msigdb.org/gsea/msigdb/cards/GO_LYMPHOCYTE_MEDIATED_IMMUNITY	26	1881	20847	179	0.00578598	0.0358293	0.145251	0.0334346
GO_MULTI_MULTICELLULAR_ORGANISM_PROCESS	http://www.gsea-msigdb.org/gsea/msigdb/cards/GO_MULTI_MULTICELLULAR_ORGANISM_PROCESS	26	1881	20847	179	0.00578598	0.0358293	0.145251	0.0334346
GO_POSITIVE_REGULATION_OF_SUPRAMOLECULAR_FIBER_ORGANIZATION	http://www.gsea-msigdb.org/gsea/msigdb/cards/GO_POSITIVE_REGULATION_OF_SUPRAMOLECULAR_FIBER_ORGANIZATION	26	1881	20847	179	0.00578598	0.0358293	0.145251	0.0334346
GO_EMBRYONIC_ORGAN_MORPHOGENESIS	http://www.gsea-msigdb.org/gsea/msigdb/cards/GO_EMBRYONIC_ORGAN_MORPHOGENESIS	29	1881	20847	206	0.0058072	0.0359311	0.140777	0.0335375
PID_IL2_PI3K_PATHWAY	http://www.gsea-msigdb.org/gsea/msigdb/cards/PID_IL2_PI3K_PATHWAY	8	1881	20847	33	0.00583509	0.0280688	0.242424	0.0335406
PID_PI3K_PLC_TRK_PATHWAY	http://www.gsea-msigdb.org/gsea/msigdb/cards/PID_PI3K_PLC_TRK_PATHWAY	8	1881	20847	33	0.00583509	0.0280688	0.242424	0.0335406
REACTOME_SIGNALING_BY_FGFR3	http://www.gsea-msigdb.org/gsea/msigdb/cards/REACTOME_SIGNALING_BY_FGFR3	8	1881	20847	33	0.00583509	0.0280688	0.242424	0.0335406
GO_GLUCOSE_METABOLIC_PROCESS	http://www.gsea-msigdb.org/gsea/msigdb/cards/GO_GLUCOSE_METABOLIC_PROCESS	27	1881	20847	188	0.00581415	0.0359446	0.143617	0.0335406
GO_PEPTIDYL_ASPARAGINE_MODIFICATION	http://www.gsea-msigdb.org/gsea/msigdb/cards/GO_PEPTIDYL_ASPARAGINE_MODIFICATION	8	1881	20847	33	0.00583509	0.035956	0.242424	0.0335406
GO_EMBRYONIC_CRANIAL_SKELETON_MORPHOGENESIS	http://www.gsea-msigdb.org/gsea/msigdb/cards/GO_EMBRYONIC_CRANIAL_SKELETON_MORPHOGENESIS	8	1881	20847	33	0.00583509	0.035956	0.242424	0.0335406
GO_POSITIVE_REGULATION_OF_GLUCOSE_METABOLIC_PROCESS	http://www.gsea-msigdb.org/gsea/msigdb/cards/GO_POSITIVE_REGULATION_OF_GLUCOSE_METABOLIC_PROCESS	8	1881	20847	33	0.00583509	0.035956	0.242424	0.0335406
GO_TRICARBOXYLIC_ACID_CYCLE	http://www.gsea-msigdb.org/gsea/msigdb/cards/GO_TRICARBOXYLIC_ACID_CYCLE	8	1881	20847	33	0.00583509	0.035956	0.242424	0.0335406
REACTOME_SIGNALING_BY_EGFR	http://www.gsea-msigdb.org/gsea/msigdb/cards/REACTOME_SIGNALING_BY_EGFR	10	1881	20847	47	0.0058714	0.0281827	0.212766	0.0337099
GO_POSITIVE_REGULATION_OF_FIBROBLAST_PROLIFERATION	http://www.gsea-msigdb.org/gsea/msigdb/cards/GO_POSITIVE_REGULATION_OF_FIBROBLAST_PROLIFERATION	10	1881	20847	47	0.0058714	0.0361502	0.212766	0.0337099
KEGG_P53_SIGNALING_PATHWAY	http://www.gsea-msigdb.org/gsea/msigdb/cards/KEGG_P53_SIGNALING_PATHWAY	12	1881	20847	62	0.00598861	0.0285611	0.193548	0.0343025
REACTOME_SIGNALING_BY_SCF_KIT	http://www.gsea-msigdb.org/gsea/msigdb/cards/REACTOME_SIGNALING_BY_SCF_KIT	9	1881	20847	40	0.00598675	0.0285611	0.225	0.0343025
REACTOME_RECYCLING_PATHWAY_OF_L1	http://www.gsea-msigdb.org/gsea/msigdb/cards/REACTOME_RECYCLING_PATHWAY_OF_L1	9	1881	20847	40	0.00598675	0.0285611	0.225	0.0343025
GO_RIBOSOMAL_SMALL_SUBUNIT_BIOGENESIS	http://www.gsea-msigdb.org/gsea/msigdb/cards/GO_RIBOSOMAL_SMALL_SUBUNIT_BIOGENESIS	12	1881	20847	62	0.00598861	0.0368417	0.193548	0.0343025
GO_RESPONSE_TO_AMINO_ACID	http://www.gsea-msigdb.org/gsea/msigdb/cards/GO_RESPONSE_TO_AMINO_ACID	17	1881	20847	102	0.00608271	0.03739	0.166667	0.0348212
GO_GLYCEROLIPID_BIOSYNTHETIC_PROCESS	http://www.gsea-msigdb.org/gsea/msigdb/cards/GO_GLYCEROLIPID_BIOSYNTHETIC_PROCESS	30	1881	20847	216	0.00617167	0.037906	0.138889	0.0353099
GO_IMPORT_INTO_NUCLEUS	http://www.gsea-msigdb.org/gsea/msigdb/cards/GO_IMPORT_INTO_NUCLEUS	21	1881	20847	136	0.00618625	0.0379645	0.154412	0.0353726
GO_DNA_MODIFICATION	http://www.gsea-msigdb.org/gsea/msigdb/cards/GO_DNA_MODIFICATION	16	1881	20847	94	0.00622391	0.0381334	0.170213	0.0355465
GO_ORGANELLE_DISASSEMBLY	http://www.gsea-msigdb.org/gsea/msigdb/cards/GO_ORGANELLE_DISASSEMBLY	16	1881	20847	94	0.00622391	0.0381334	0.170213	0.0355465
GO_CARBOHYDRATE_TRANSPORT	http://www.gsea-msigdb.org/gsea/msigdb/cards/GO_CARBOHYDRATE_TRANSPORT	19	1881	20847	119	0.00623466	0.0381547	0.159664	0.0355828
GO_PROTEIN_KINASE_B_SIGNALING	http://www.gsea-msigdb.org/gsea/msigdb/cards/GO_PROTEIN_KINASE_B_SIGNALING	28	1881	20847	198	0.0062375	0.0381547	0.141414	0.0355828
KEGG_ERBB_SIGNALING_PATHWAY	http://www.gsea-msigdb.org/gsea/msigdb/cards/KEGG_ERBB_SIGNALING_PATHWAY	14	1881	20847	78	0.00631274	0.0299151	0.179487	0.0358245
REACTOME_TOLL_LIKE_RECEPTOR_TLR1_TLR2_CASCADE	http://www.gsea-msigdb.org/gsea/msigdb/cards/REACTOME_TOLL_LIKE_RECEPTOR_TLR1_TLR2_CASCADE	15	1881	20847	86	0.00630714	0.0299151	0.174419	0.0358245
REACTOME_EPH_EPHRIN_SIGNALING	http://www.gsea-msigdb.org/gsea/msigdb/cards/REACTOME_EPH_EPHRIN_SIGNALING	15	1881	20847	86	0.00630714	0.0299151	0.174419	0.0358245
GO_EMBRYONIC_SKELETAL_SYSTEM_DEVELOPMENT	http://www.gsea-msigdb.org/gsea/msigdb/cards/GO_EMBRYONIC_SKELETAL_SYSTEM_DEVELOPMENT	15	1881	20847	86	0.00630714	0.0384276	0.174419	0.0358245
GO_NEGATIVE_REGULATION_OF_EXTRINSIC_APOPTOTIC_SIGNALING_PATHWAY	http://www.gsea-msigdb.org/gsea/msigdb/cards/GO_NEGATIVE_REGULATION_OF_EXTRINSIC_APOPTOTIC_SIGNALING_PATHWAY	15	1881	20847	86	0.00630714	0.0384276	0.174419	0.0358245
GO_REGULATION_OF_ORGAN_GROWTH	http://www.gsea-msigdb.org/gsea/msigdb/cards/GO_REGULATION_OF_ORGAN_GROWTH	14	1881	20847	78	0.00631274	0.0384276	0.179487	0.0358245
GO_HEART_GROWTH	http://www.gsea-msigdb.org/gsea/msigdb/cards/GO_HEART_GROWTH	14	1881	20847	78	0.00631274	0.0384276	0.179487	0.0358245
GO_NEUROMUSCULAR_PROCESS	http://www.gsea-msigdb.org/gsea/msigdb/cards/GO_NEUROMUSCULAR_PROCESS	14	1881	20847	78	0.00631274	0.0384276	0.179487	0.0358245
GO_VESICLE_MEDIATED_TRANSPORT_TO_THE_PLASMA_MEMBRANE	http://www.gsea-msigdb.org/gsea/msigdb/cards/GO_VESICLE_MEDIATED_TRANSPORT_TO_THE_PLASMA_MEMBRANE	15	1881	20847	86	0.00630714	0.0384276	0.174419	0.0358245
GO_DEMETHYLATION	http://www.gsea-msigdb.org/gsea/msigdb/cards/GO_DEMETHYLATION	11	1881	20847	55	0.0064624	0.0393068	0.2	0.0366526
GO_PLACENTA_DEVELOPMENT	http://www.gsea-msigdb.org/gsea/msigdb/cards/GO_PLACENTA_DEVELOPMENT	20	1881	20847	128	0.00650965	0.0395623	0.15625	0.0368993
PID_SYNDECAN_4_PATHWAY	http://www.gsea-msigdb.org/gsea/msigdb/cards/PID_SYNDECAN_4_PATHWAY	7	1881	20847	27	0.0065899	0.0311624	0.259259	0.0372466
GO_REGULATION_OF_DEFENSE_RESPONSE_TO_VIRUS_BY_VIRUS	http://www.gsea-msigdb.org/gsea/msigdb/cards/GO_REGULATION_OF_DEFENSE_RESPONSE_TO_VIRUS_BY_VIRUS	7	1881	20847	27	0.0065899	0.0399211	0.259259	0.0372466
GO_REGULATION_OF_NEURON_PROJECTION_REGENERATION	http://www.gsea-msigdb.org/gsea/msigdb/cards/GO_REGULATION_OF_NEURON_PROJECTION_REGENERATION	7	1881	20847	27	0.0065899	0.0399211	0.259259	0.0372466
GO_POSITIVE_REGULATION_OF_FATTY_ACID_METABOLIC_PROCESS	http://www.gsea-msigdb.org/gsea/msigdb/cards/GO_POSITIVE_REGULATION_OF_FATTY_ACID_METABOLIC_PROCESS	7	1881	20847	27	0.0065899	0.0399211	0.259259	0.0372466
GO_NEGATIVE_REGULATION_OF_CALCIUM_ION_TRANSMEMBRANE_TRANSPORT	http://www.gsea-msigdb.org/gsea/msigdb/cards/GO_NEGATIVE_REGULATION_OF_CALCIUM_ION_TRANSMEMBRANE_TRANSPORT	7	1881	20847	27	0.0065899	0.0399211	0.259259	0.0372466
GO_SKIN_DEVELOPMENT	http://www.gsea-msigdb.org/gsea/msigdb/cards/GO_SKIN_DEVELOPMENT	29	1881	20847	208	0.00664254	0.0402076	0.139423	0.0375225
GO_REGULATION_OF_PROTEIN_POLYMERIZATION	http://www.gsea-msigdb.org/gsea/msigdb/cards/GO_REGULATION_OF_PROTEIN_POLYMERIZATION	27	1881	20847	190	0.0066958	0.0404975	0.142105	0.0378016
PID_BETA_CATENIN_DEG_PATHWAY	http://www.gsea-msigdb.org/gsea/msigdb/cards/PID_BETA_CATENIN_DEG_PATHWAY	5	1881	20847	15	0.00676522	0.0315899	0.333333	0.0378236
REACTOME_SYNTHESIS_OF_PIPS_AT_THE_EARLY_ENDOSOME_MEMBRANE	http://www.gsea-msigdb.org/gsea/msigdb/cards/REACTOME_SYNTHESIS_OF_PIPS_AT_THE_EARLY_ENDOSOME_MEMBRANE	5	1881	20847	15	0.00676522	0.0315899	0.333333	0.0378236
REACTOME_PLATELET_SENSITIZATION_BY_LDL	http://www.gsea-msigdb.org/gsea/msigdb/cards/REACTOME_PLATELET_SENSITIZATION_BY_LDL	5	1881	20847	15	0.00676522	0.0315899	0.333333	0.0378236
REACTOME_SUMOYLATION_OF_TRANSCRIPTION_FACTORS	http://www.gsea-msigdb.org/gsea/msigdb/cards/REACTOME_SUMOYLATION_OF_TRANSCRIPTION_FACTORS	5	1881	20847	15	0.00676522	0.0315899	0.333333	0.0378236
REACTOME_FRS_MEDIATED_FGFR1_SIGNALING	http://www.gsea-msigdb.org/gsea/msigdb/cards/REACTOME_FRS_MEDIATED_FGFR1_SIGNALING	5	1881	20847	15	0.00676522	0.0315899	0.333333	0.0378236
REACTOME_SIGNALING_BY_NTRK3_TRKC	http://www.gsea-msigdb.org/gsea/msigdb/cards/REACTOME_SIGNALING_BY_NTRK3_TRKC	5	1881	20847	15	0.00676522	0.0315899	0.333333	0.0378236
GO_REGULATION_OF_GENE_EXPRESSION_BY_GENETIC_IMPRINTING	http://www.gsea-msigdb.org/gsea/msigdb/cards/GO_REGULATION_OF_GENE_EXPRESSION_BY_GENETIC_IMPRINTING	5	1881	20847	15	0.00676522	0.040559	0.333333	0.0378236
GO_POSITIVE_REGULATION_OF_T_CELL_CYTOKINE_PRODUCTION	http://www.gsea-msigdb.org/gsea/msigdb/cards/GO_POSITIVE_REGULATION_OF_T_CELL_CYTOKINE_PRODUCTION	5	1881	20847	15	0.00676522	0.040559	0.333333	0.0378236
GO_REGULATION_OF_DNA_BIOSYNTHETIC_PROCESS	http://www.gsea-msigdb.org/gsea/msigdb/cards/GO_REGULATION_OF_DNA_BIOSYNTHETIC_PROCESS	17	1881	20847	103	0.00671605	0.040559	0.165049	0.0378236
GO_DEFINITIVE_HEMOPOIESIS	http://www.gsea-msigdb.org/gsea/msigdb/cards/GO_DEFINITIVE_HEMOPOIESIS	5	1881	20847	15	0.00676522	0.040559	0.333333	0.0378236
GO_REGULATION_OF_DENDRITE_DEVELOPMENT	http://www.gsea-msigdb.org/gsea/msigdb/cards/GO_REGULATION_OF_DENDRITE_DEVELOPMENT	21	1881	20847	137	0.00672954	0.040559	0.153285	0.0378236
GO_RIBOSOMAL_SMALL_SUBUNIT_ASSEMBLY	http://www.gsea-msigdb.org/gsea/msigdb/cards/GO_RIBOSOMAL_SMALL_SUBUNIT_ASSEMBLY	5	1881	20847	15	0.00676522	0.040559	0.333333	0.0378236
GO_POSITIVE_REGULATION_OF_ERAD_PATHWAY	http://www.gsea-msigdb.org/gsea/msigdb/cards/GO_POSITIVE_REGULATION_OF_ERAD_PATHWAY	5	1881	20847	15	0.00676522	0.040559	0.333333	0.0378236
GO_CELLULAR_RESPONSE_TO_LOW_DENSITY_LIPOPROTEIN_PARTICLE_STIMULUS	http://www.gsea-msigdb.org/gsea/msigdb/cards/GO_CELLULAR_RESPONSE_TO_LOW_DENSITY_LIPOPROTEIN_PARTICLE_STIMULUS	5	1881	20847	15	0.00676522	0.040559	0.333333	0.0378236
GO_FATTY_ACID_TRANSMEMBRANE_TRANSPORT	http://www.gsea-msigdb.org/gsea/msigdb/cards/GO_FATTY_ACID_TRANSMEMBRANE_TRANSPORT	5	1881	20847	15	0.00676522	0.040559	0.333333	0.0378236
GO_POSITIVE_REGULATION_OF_TELOMERASE_RNA_LOCALIZATION_TO_CAJAL_BODY	http://www.gsea-msigdb.org/gsea/msigdb/cards/GO_POSITIVE_REGULATION_OF_TELOMERASE_RNA_LOCALIZATION_TO_CAJAL_BODY	5	1881	20847	15	0.00676522	0.040559	0.333333	0.0378236
GO_MODULATION_BY_VIRUS_OF_HOST_CELLULAR_PROCESS	http://www.gsea-msigdb.org/gsea/msigdb/cards/GO_MODULATION_BY_VIRUS_OF_HOST_CELLULAR_PROCESS	5	1881	20847	15	0.00676522	0.040559	0.333333	0.0378236
GO_MAINTENANCE_OF_PROTEIN_LOCATION_IN_CELL	http://www.gsea-msigdb.org/gsea/msigdb/cards/GO_MAINTENANCE_OF_PROTEIN_LOCATION_IN_CELL	12	1881	20847	63	0.00683201	0.0409269	0.190476	0.0381752
REACTOME_SIGNALING_BY_NOTCH3	http://www.gsea-msigdb.org/gsea/msigdb/cards/REACTOME_SIGNALING_BY_NOTCH3	10	1881	20847	48	0.00685705	0.0319519	0.208333	0.0382716
GO_INTRACELLULAR_PROTEIN_TRANSMEMBRANE_TRANSPORT	http://www.gsea-msigdb.org/gsea/msigdb/cards/GO_INTRACELLULAR_PROTEIN_TRANSMEMBRANE_TRANSPORT	10	1881	20847	48	0.00685705	0.0410442	0.208333	0.0382716
HALLMARK_FATTY_ACID_METABOLISM	http://www.gsea-msigdb.org/gsea/msigdb/cards/HALLMARK_FATTY_ACID_METABOLISM	23	1881	20847	155	0.00702536	0.0155709	0.148387	0.0389493
KEGG_ALDOSTERONE_REGULATED_SODIUM_REABSORPTION	http://www.gsea-msigdb.org/gsea/msigdb/cards/KEGG_ALDOSTERONE_REGULATED_SODIUM_REABSORPTION	8	1881	20847	34	0.00706615	0.0325188	0.235294	0.0389493
BIOCARTA_IL2RB_PATHWAY	http://www.gsea-msigdb.org/gsea/msigdb/cards/BIOCARTA_IL2RB_PATHWAY	8	1881	20847	34	0.00706615	0.0325188	0.235294	0.0389493
PID_TCPTP_PATHWAY	http://www.gsea-msigdb.org/gsea/msigdb/cards/PID_TCPTP_PATHWAY	9	1881	20847	41	0.00709711	0.0325941	0.219512	0.0389493
REACTOME_SUMOYLATION_OF_DNA_DAMAGE_RESPONSE_AND_REPAIR_PROTEINS	http://www.gsea-msigdb.org/gsea/msigdb/cards/REACTOME_SUMOYLATION_OF_DNA_DAMAGE_RESPONSE_AND_REPAIR_PROTEINS	13	1881	20847	71	0.00702476	0.0325188	0.183099	0.0389493
REACTOME_INTERLEUKIN_6_FAMILY_SIGNALING	http://www.gsea-msigdb.org/gsea/msigdb/cards/REACTOME_INTERLEUKIN_6_FAMILY_SIGNALING	6	1881	20847	21	0.00705514	0.0325188	0.285714	0.0389493
REACTOME_RET_SIGNALING	http://www.gsea-msigdb.org/gsea/msigdb/cards/REACTOME_RET_SIGNALING	8	1881	20847	34	0.00706615	0.0325188	0.235294	0.0389493
REACTOME_CARGO_RECOGNITION_FOR_CLATHRIN_MEDIATED_ENDOCYTOSIS	http://www.gsea-msigdb.org/gsea/msigdb/cards/REACTOME_CARGO_RECOGNITION_FOR_CLATHRIN_MEDIATED_ENDOCYTOSIS	15	1881	20847	87	0.00703012	0.0325188	0.172414	0.0389493
GO_NEGATIVE_REGULATION_OF_MUSCLE_CONTRACTION	http://www.gsea-msigdb.org/gsea/msigdb/cards/GO_NEGATIVE_REGULATION_OF_MUSCLE_CONTRACTION	6	1881	20847	21	0.00705514	0.0417537	0.285714	0.0389493
GO_CELL_CYCLE_ARREST	http://www.gsea-msigdb.org/gsea/msigdb/cards/GO_CELL_CYCLE_ARREST	29	1881	20847	209	0.00709623	0.0417537	0.138756	0.0389493
GO_GUANOSINE_CONTAINING_COMPOUND_METABOLIC_PROCESS	http://www.gsea-msigdb.org/gsea/msigdb/cards/GO_GUANOSINE_CONTAINING_COMPOUND_METABOLIC_PROCESS	8	1881	20847	34	0.00706615	0.0417537	0.235294	0.0389493
GO_POLYSACCHARIDE_CATABOLIC_PROCESS	http://www.gsea-msigdb.org/gsea/msigdb/cards/GO_POLYSACCHARIDE_CATABOLIC_PROCESS	6	1881	20847	21	0.00705514	0.0417537	0.285714	0.0389493
GO_POSITIVE_REGULATION_OF_SMOOTH_MUSCLE_CELL_PROLIFERATION	http://www.gsea-msigdb.org/gsea/msigdb/cards/GO_POSITIVE_REGULATION_OF_SMOOTH_MUSCLE_CELL_PROLIFERATION	14	1881	20847	79	0.00707991	0.0417537	0.177215	0.0389493
GO_RESPONSE_TO_PLATELET_DERIVED_GROWTH_FACTOR	http://www.gsea-msigdb.org/gsea/msigdb/cards/GO_RESPONSE_TO_PLATELET_DERIVED_GROWTH_FACTOR	6	1881	20847	21	0.00705514	0.0417537	0.285714	0.0389493
GO_FACE_DEVELOPMENT	http://www.gsea-msigdb.org/gsea/msigdb/cards/GO_FACE_DEVELOPMENT	9	1881	20847	41	0.00709711	0.0417537	0.219512	0.0389493
GO_REGULATION_OF_MEMBRANE_PROTEIN_ECTODOMAIN_PROTEOLYSIS	http://www.gsea-msigdb.org/gsea/msigdb/cards/GO_REGULATION_OF_MEMBRANE_PROTEIN_ECTODOMAIN_PROTEOLYSIS	6	1881	20847	21	0.00705514	0.0417537	0.285714	0.0389493
GO_MODULATION_OF_EXCITATORY_POSTSYNAPTIC_POTENTIAL	http://www.gsea-msigdb.org/gsea/msigdb/cards/GO_MODULATION_OF_EXCITATORY_POSTSYNAPTIC_POTENTIAL	8	1881	20847	34	0.00706615	0.0417537	0.235294	0.0389493
GO_EXTRINSIC_APOPTOTIC_SIGNALING_PATHWAY_VIA_DEATH_DOMAIN_RECEPTORS	http://www.gsea-msigdb.org/gsea/msigdb/cards/GO_EXTRINSIC_APOPTOTIC_SIGNALING_PATHWAY_VIA_DEATH_DOMAIN_RECEPTORS	13	1881	20847	71	0.00702476	0.0417537	0.183099	0.0389493
GO_ADRENAL_GLAND_DEVELOPMENT	http://www.gsea-msigdb.org/gsea/msigdb/cards/GO_ADRENAL_GLAND_DEVELOPMENT	6	1881	20847	21	0.00705514	0.0417537	0.285714	0.0389493
GO_ESTABLISHMENT_OF_PROTEIN_LOCALIZATION_TO_VACUOLE	http://www.gsea-msigdb.org/gsea/msigdb/cards/GO_ESTABLISHMENT_OF_PROTEIN_LOCALIZATION_TO_VACUOLE	9	1881	20847	41	0.00709711	0.0417537	0.219512	0.0389493
GO_RETROGRADE_TRANSPORT_ENDOSOME_TO_GOLGI	http://www.gsea-msigdb.org/gsea/msigdb/cards/GO_RETROGRADE_TRANSPORT_ENDOSOME_TO_GOLGI	14	1881	20847	79	0.00707991	0.0417537	0.177215	0.0389493
GO_REGULATION_OF_ACTIN_FILAMENT_BASED_MOVEMENT	http://www.gsea-msigdb.org/gsea/msigdb/cards/GO_REGULATION_OF_ACTIN_FILAMENT_BASED_MOVEMENT	8	1881	20847	34	0.00706615	0.0417537	0.235294	0.0389493
GO_MITOCHONDRION_LOCALIZATION	http://www.gsea-msigdb.org/gsea/msigdb/cards/GO_MITOCHONDRION_LOCALIZATION	9	1881	20847	41	0.00709711	0.0417537	0.219512	0.0389493
GO_REGULATION_OF_RESPONSE_TO_CYTOKINE_STIMULUS	http://www.gsea-msigdb.org/gsea/msigdb/cards/GO_REGULATION_OF_RESPONSE_TO_CYTOKINE_STIMULUS	23	1881	20847	155	0.00702536	0.0417537	0.148387	0.0389493
GO_PROTEIN_EXIT_FROM_ENDOPLASMIC_RETICULUM	http://www.gsea-msigdb.org/gsea/msigdb/cards/GO_PROTEIN_EXIT_FROM_ENDOPLASMIC_RETICULUM	9	1881	20847	41	0.00709711	0.0417537	0.219512	0.0389493
GO_RECEPTOR_BIOSYNTHETIC_PROCESS	http://www.gsea-msigdb.org/gsea/msigdb/cards/GO_RECEPTOR_BIOSYNTHETIC_PROCESS	6	1881	20847	21	0.00705514	0.0417537	0.285714	0.0389493
GO_HISTONE_H3_K9_METHYLATION	http://www.gsea-msigdb.org/gsea/msigdb/cards/GO_HISTONE_H3_K9_METHYLATION	8	1881	20847	34	0.00706615	0.0417537	0.235294	0.0389493
GO_CELL_COMMUNICATION_BY_ELECTRICAL_COUPLING_INVOLVED_IN_CARDIAC_CONDUCTION	http://www.gsea-msigdb.org/gsea/msigdb/cards/GO_CELL_COMMUNICATION_BY_ELECTRICAL_COUPLING_INVOLVED_IN_CARDIAC_CONDUCTION	6	1881	20847	21	0.00705514	0.0417537	0.285714	0.0389493
GO_REGULATION_OF_VIRAL_LIFE_CYCLE	http://www.gsea-msigdb.org/gsea/msigdb/cards/GO_REGULATION_OF_VIRAL_LIFE_CYCLE	20	1881	20847	129	0.00709757	0.0417537	0.155039	0.0389493
GO_POSITIVE_REGULATION_OF_VASCULAR_SMOOTH_MUSCLE_CELL_PROLIFERATION	http://www.gsea-msigdb.org/gsea/msigdb/cards/GO_POSITIVE_REGULATION_OF_VASCULAR_SMOOTH_MUSCLE_CELL_PROLIFERATION	8	1881	20847	34	0.00706615	0.0417537	0.235294	0.0389493
REACTOME_TOLL_LIKE_RECEPTOR_4_TLR4_CASCADE	http://www.gsea-msigdb.org/gsea/msigdb/cards/REACTOME_TOLL_LIKE_RECEPTOR_4_TLR4_CASCADE	18	1881	20847	112	0.00712642	0.0326615	0.160714	0.0390858
HALLMARK_HEME_METABOLISM	http://www.gsea-msigdb.org/gsea/msigdb/cards/HALLMARK_HEME_METABOLISM	25	1881	20847	173	0.00716261	0.0155709	0.144509	0.0392623
GO_REGULATION_OF_TRANS_SYNAPTIC_SIGNALING	http://www.gsea-msigdb.org/gsea/msigdb/cards/GO_REGULATION_OF_TRANS_SYNAPTIC_SIGNALING	43	1881	20847	341	0.00733231	0.0431009	0.1261	0.0401701
GO_ANTIGEN_PROCESSING_AND_PRESENTATION_OF_EXOGENOUS_PEPTIDE_ANTIGEN_VIA_MHC_CLASS_I_TAP_INDEPENDENT	http://www.gsea-msigdb.org/gsea/msigdb/cards/GO_ANTIGEN_PROCESSING_AND_PRESENTATION_OF_EXOGENOUS_PEPTIDE_ANTIGEN_VIA_MHC_CLASS_I_TAP_INDEPENDENT	2	1881	20847	2	0.00740126	0.0434384	1	0.0405026
GO_ELASTIN_CATABOLIC_PROCESS	http://www.gsea-msigdb.org/gsea/msigdb/cards/GO_ELASTIN_CATABOLIC_PROCESS	2	1881	20847	2	0.00740126	0.0434384	1	0.0405026
BIOCARTA_AKAP95_PATHWAY	http://www.gsea-msigdb.org/gsea/msigdb/cards/BIOCARTA_AKAP95_PATHWAY	4	1881	20847	10	0.00751611	0.0338908	0.4	0.0405432
BIOCARTA_D4GDI_PATHWAY	http://www.gsea-msigdb.org/gsea/msigdb/cards/BIOCARTA_D4GDI_PATHWAY	4	1881	20847	10	0.00751611	0.0338908	0.4	0.0405432
BIOCARTA_RANMS_PATHWAY	http://www.gsea-msigdb.org/gsea/msigdb/cards/BIOCARTA_RANMS_PATHWAY	4	1881	20847	10	0.00751611	0.0338908	0.4	0.0405432
REACTOME_ADVANCED_GLYCOSYLATION_ENDPRODUCT_RECEPTOR_SIGNALING	http://www.gsea-msigdb.org/gsea/msigdb/cards/REACTOME_ADVANCED_GLYCOSYLATION_ENDPRODUCT_RECEPTOR_SIGNALING	4	1881	20847	10	0.00751611	0.0338908	0.4	0.0405432
REACTOME_REGULATION_OF_GENE_EXPRESSION_BY_HYPOXIA_INDUCIBLE_FACTOR	http://www.gsea-msigdb.org/gsea/msigdb/cards/REACTOME_REGULATION_OF_GENE_EXPRESSION_BY_HYPOXIA_INDUCIBLE_FACTOR	4	1881	20847	10	0.00751611	0.0338908	0.4	0.0405432
REACTOME_FOLDING_OF_ACTIN_BY_CCT_TRIC	http://www.gsea-msigdb.org/gsea/msigdb/cards/REACTOME_FOLDING_OF_ACTIN_BY_CCT_TRIC	4	1881	20847	10	0.00751611	0.0338908	0.4	0.0405432
REACTOME_SYNTHESIS_SECRETION_AND_INACTIVATION_OF_GLUCOSE_DEPENDENT_INSULINOTROPIC_POLYPEPTIDE_GIP	http://www.gsea-msigdb.org/gsea/msigdb/cards/REACTOME_SYNTHESIS_SECRETION_AND_INACTIVATION_OF_GLUCOSE_DEPENDENT_INSULINOTROPIC_POLYPEPTIDE_GIP	4	1881	20847	10	0.00751611	0.0338908	0.4	0.0405432
REACTOME_ACTIVATED_NTRK2_SIGNALS_THROUGH_FRS2_AND_FRS3	http://www.gsea-msigdb.org/gsea/msigdb/cards/REACTOME_ACTIVATED_NTRK2_SIGNALS_THROUGH_FRS2_AND_FRS3	4	1881	20847	10	0.00751611	0.0338908	0.4	0.0405432
GO_POSITIVE_REGULATION_OF_GENE_EXPRESSION_EPIGENETIC	http://www.gsea-msigdb.org/gsea/msigdb/cards/GO_POSITIVE_REGULATION_OF_GENE_EXPRESSION_EPIGENETIC	11	1881	20847	56	0.00743132	0.0435021	0.196429	0.0405432
GO_POSITIVE_REGULATION_OF_EXTRINSIC_APOPTOTIC_SIGNALING_PATHWAY_IN_ABSENCE_OF_LIGAND	http://www.gsea-msigdb.org/gsea/msigdb/cards/GO_POSITIVE_REGULATION_OF_EXTRINSIC_APOPTOTIC_SIGNALING_PATHWAY_IN_ABSENCE_OF_LIGAND	4	1881	20847	10	0.00751611	0.0435021	0.4	0.0405432
GO_REGULATION_OF_CELL_COMMUNICATION_BY_ELECTRICAL_COUPLING	http://www.gsea-msigdb.org/gsea/msigdb/cards/GO_REGULATION_OF_CELL_COMMUNICATION_BY_ELECTRICAL_COUPLING	4	1881	20847	10	0.00751611	0.0435021	0.4	0.0405432
GO_NEGATIVE_REGULATION_OF_MYELOID_CELL_APOPTOTIC_PROCESS	http://www.gsea-msigdb.org/gsea/msigdb/cards/GO_NEGATIVE_REGULATION_OF_MYELOID_CELL_APOPTOTIC_PROCESS	4	1881	20847	10	0.00751611	0.0435021	0.4	0.0405432
GO_NEGATIVE_REGULATION_OF_CELL_ADHESION	http://www.gsea-msigdb.org/gsea/msigdb/cards/GO_NEGATIVE_REGULATION_OF_CELL_ADHESION	30	1881	20847	219	0.00749243	0.0435021	0.136986	0.0405432
GO_REGULATION_OF_CARDIAC_MUSCLE_CONTRACTION	http://www.gsea-msigdb.org/gsea/msigdb/cards/GO_REGULATION_OF_CARDIAC_MUSCLE_CONTRACTION	11	1881	20847	56	0.00743132	0.0435021	0.196429	0.0405432
GO_NEGATIVE_REGULATION_OF_B_CELL_APOPTOTIC_PROCESS	http://www.gsea-msigdb.org/gsea/msigdb/cards/GO_NEGATIVE_REGULATION_OF_B_CELL_APOPTOTIC_PROCESS	4	1881	20847	10	0.00751611	0.0435021	0.4	0.0405432
GO_LUTEINIZATION	http://www.gsea-msigdb.org/gsea/msigdb/cards/GO_LUTEINIZATION	4	1881	20847	10	0.00751611	0.0435021	0.4	0.0405432
GO_EMBRYONIC_BODY_MORPHOGENESIS	http://www.gsea-msigdb.org/gsea/msigdb/cards/GO_EMBRYONIC_BODY_MORPHOGENESIS	4	1881	20847	10	0.00751611	0.0435021	0.4	0.0405432
GO_BLEB_ASSEMBLY	http://www.gsea-msigdb.org/gsea/msigdb/cards/GO_BLEB_ASSEMBLY	4	1881	20847	10	0.00751611	0.0435021	0.4	0.0405432
GO_PRIMARY_ALCOHOL_BIOSYNTHETIC_PROCESS	http://www.gsea-msigdb.org/gsea/msigdb/cards/GO_PRIMARY_ALCOHOL_BIOSYNTHETIC_PROCESS	4	1881	20847	10	0.00751611	0.0435021	0.4	0.0405432
GO_POSITIVE_REGULATION_OF_SISTER_CHROMATID_COHESION	http://www.gsea-msigdb.org/gsea/msigdb/cards/GO_POSITIVE_REGULATION_OF_SISTER_CHROMATID_COHESION	4	1881	20847	10	0.00751611	0.0435021	0.4	0.0405432
GO_PHOSPHOLIPID_HOMEOSTASIS	http://www.gsea-msigdb.org/gsea/msigdb/cards/GO_PHOSPHOLIPID_HOMEOSTASIS	4	1881	20847	10	0.00751611	0.0435021	0.4	0.0405432
GO_REGULATION_OF_STEROID_HORMONE_BIOSYNTHETIC_PROCESS	http://www.gsea-msigdb.org/gsea/msigdb/cards/GO_REGULATION_OF_STEROID_HORMONE_BIOSYNTHETIC_PROCESS	4	1881	20847	10	0.00751611	0.0435021	0.4	0.0405432
GO_REGULATION_OF_DEACETYLASE_ACTIVITY	http://www.gsea-msigdb.org/gsea/msigdb/cards/GO_REGULATION_OF_DEACETYLASE_ACTIVITY	4	1881	20847	10	0.00751611	0.0435021	0.4	0.0405432
GO_POSITIVE_REGULATION_OF_MITOPHAGY	http://www.gsea-msigdb.org/gsea/msigdb/cards/GO_POSITIVE_REGULATION_OF_MITOPHAGY	4	1881	20847	10	0.00751611	0.0435021	0.4	0.0405432
GO_POSITIVE_REGULATION_OF_ESTABLISHMENT_OF_PROTEIN_LOCALIZATION_TO_TELOMERE	http://www.gsea-msigdb.org/gsea/msigdb/cards/GO_POSITIVE_REGULATION_OF_ESTABLISHMENT_OF_PROTEIN_LOCALIZATION_TO_TELOMERE	4	1881	20847	10	0.00751611	0.0435021	0.4	0.0405432
GO_POSITIVE_REGULATION_OF_AUTOPHAGOSOME_ASSEMBLY	http://www.gsea-msigdb.org/gsea/msigdb/cards/GO_POSITIVE_REGULATION_OF_AUTOPHAGOSOME_ASSEMBLY	4	1881	20847	10	0.00751611	0.0435021	0.4	0.0405432
REACTOME_REGULATION_OF_TP53_ACTIVITY	http://www.gsea-msigdb.org/gsea/msigdb/cards/REACTOME_REGULATION_OF_TP53_ACTIVITY	23	1881	20847	156	0.00758773	0.0341448	0.147436	0.0408846
GO_REGULATION_OF_CELL_CYCLE_G1_S_PHASE_TRANSITION	http://www.gsea-msigdb.org/gsea/msigdb/cards/GO_REGULATION_OF_CELL_CYCLE_G1_S_PHASE_TRANSITION	23	1881	20847	156	0.00758773	0.0438829	0.147436	0.0408846
GO_ALCOHOL_METABOLIC_PROCESS	http://www.gsea-msigdb.org/gsea/msigdb/cards/GO_ALCOHOL_METABOLIC_PROCESS	40	1881	20847	313	0.00760261	0.0439352	0.127796	0.0409422
GO_HIPPOCAMPUS_DEVELOPMENT	http://www.gsea-msigdb.org/gsea/msigdb/cards/GO_HIPPOCAMPUS_DEVELOPMENT	12	1881	20847	64	0.00776621	0.0448463	0.1875	0.0418003
REACTOME_RESPONSE_TO_ELEVATED_PLATELET_CYTOSOLIC_CA2	http://www.gsea-msigdb.org/gsea/msigdb/cards/REACTOME_RESPONSE_TO_ELEVATED_PLATELET_CYTOSOLIC_CA2	18	1881	20847	113	0.00781317	0.0350885	0.159292	0.04203
HALLMARK_CHOLESTEROL_HOMEOSTASIS	http://www.gsea-msigdb.org/gsea/msigdb/cards/HALLMARK_CHOLESTEROL_HOMEOSTASIS	13	1881	20847	72	0.00791417	0.0164879	0.180556	0.042457
REACTOME_SIGNALING_BY_MET	http://www.gsea-msigdb.org/gsea/msigdb/cards/REACTOME_SIGNALING_BY_MET	13	1881	20847	72	0.00791417	0.0353997	0.180556	0.042457
REACTOME_SELECTIVE_AUTOPHAGY	http://www.gsea-msigdb.org/gsea/msigdb/cards/REACTOME_SELECTIVE_AUTOPHAGY	13	1881	20847	72	0.00791417	0.0353997	0.180556	0.042457
GO_SNRNA_TRANSCRIPTION	http://www.gsea-msigdb.org/gsea/msigdb/cards/GO_SNRNA_TRANSCRIPTION	13	1881	20847	72	0.00791417	0.0456263	0.180556	0.042457
GO_REGULATION_OF_PROTEIN_DEPOLYMERIZATION	http://www.gsea-msigdb.org/gsea/msigdb/cards/GO_REGULATION_OF_PROTEIN_DEPOLYMERIZATION	13	1881	20847	72	0.00791417	0.0456263	0.180556	0.042457
GO_EPHRIN_RECEPTOR_SIGNALING_PATHWAY	http://www.gsea-msigdb.org/gsea/msigdb/cards/GO_EPHRIN_RECEPTOR_SIGNALING_PATHWAY	14	1881	20847	80	0.00791947	0.0456263	0.175	0.0424622
REACTOME_INTERLEUKIN_12_FAMILY_SIGNALING	http://www.gsea-msigdb.org/gsea/msigdb/cards/REACTOME_INTERLEUKIN_12_FAMILY_SIGNALING	10	1881	20847	49	0.0079661	0.0355606	0.204082	0.0426423
GO_INTRINSIC_APOPTOTIC_SIGNALING_PATHWAY_IN_RESPONSE_TO_DNA_DAMAGE_BY_P53_CLASS_MEDIATOR	http://www.gsea-msigdb.org/gsea/msigdb/cards/GO_INTRINSIC_APOPTOTIC_SIGNALING_PATHWAY_IN_RESPONSE_TO_DNA_DAMAGE_BY_P53_CLASS_MEDIATOR	10	1881	20847	49	0.0079661	0.0458248	0.204082	0.0426423
GO_POSITIVE_REGULATION_OF_BLOOD_VESSEL_ENDOTHELIAL_CELL_MIGRATION	http://www.gsea-msigdb.org/gsea/msigdb/cards/GO_POSITIVE_REGULATION_OF_BLOOD_VESSEL_ENDOTHELIAL_CELL_MIGRATION	10	1881	20847	49	0.0079661	0.0458248	0.204082	0.0426423
BIOCARTA_BIOPEPTIDES_PATHWAY	http://www.gsea-msigdb.org/gsea/msigdb/cards/BIOCARTA_BIOPEPTIDES_PATHWAY	7	1881	20847	28	0.0081461	0.0361473	0.25	0.0432753
REACTOME_COOPERATION_OF_PREFOLDIN_AND_TRIC_CCT_IN_ACTIN_AND_TUBULIN_FOLDING	http://www.gsea-msigdb.org/gsea/msigdb/cards/REACTOME_COOPERATION_OF_PREFOLDIN_AND_TRIC_CCT_IN_ACTIN_AND_TUBULIN_FOLDING	7	1881	20847	28	0.0081461	0.0361473	0.25	0.0432753
REACTOME_MITOPHAGY	http://www.gsea-msigdb.org/gsea/msigdb/cards/REACTOME_MITOPHAGY	7	1881	20847	28	0.0081461	0.0361473	0.25	0.0432753
GO_NEGATIVE_REGULATION_OF_NEURON_APOPTOTIC_PROCESS	http://www.gsea-msigdb.org/gsea/msigdb/cards/GO_NEGATIVE_REGULATION_OF_NEURON_APOPTOTIC_PROCESS	19	1881	20847	122	0.00814429	0.0464698	0.155738	0.0432753
GO_ESTABLISHMENT_OF_PROTEIN_LOCALIZATION_TO_CHROMOSOME	http://www.gsea-msigdb.org/gsea/msigdb/cards/GO_ESTABLISHMENT_OF_PROTEIN_LOCALIZATION_TO_CHROMOSOME	7	1881	20847	28	0.0081461	0.0464698	0.25	0.0432753
GO_NEGATIVE_REGULATION_OF_EXOCYTOSIS	http://www.gsea-msigdb.org/gsea/msigdb/cards/GO_NEGATIVE_REGULATION_OF_EXOCYTOSIS	7	1881	20847	28	0.0081461	0.0464698	0.25	0.0432753
GO_POSITIVE_REGULATION_OF_CELLULAR_RESPONSE_TO_TRANSFORMING_GROWTH_FACTOR_BETA_STIMULUS	http://www.gsea-msigdb.org/gsea/msigdb/cards/GO_POSITIVE_REGULATION_OF_CELLULAR_RESPONSE_TO_TRANSFORMING_GROWTH_FACTOR_BETA_STIMULUS	7	1881	20847	28	0.0081461	0.0464698	0.25	0.0432753
GO_POSITIVE_REGULATION_OF_CELL_CYCLE_G2_M_PHASE_TRANSITION	http://www.gsea-msigdb.org/gsea/msigdb/cards/GO_POSITIVE_REGULATION_OF_CELL_CYCLE_G2_M_PHASE_TRANSITION	7	1881	20847	28	0.0081461	0.0464698	0.25	0.0432753
GO_REGULATION_OF_MRNA_3_END_PROCESSING	http://www.gsea-msigdb.org/gsea/msigdb/cards/GO_REGULATION_OF_MRNA_3_END_PROCESSING	7	1881	20847	28	0.0081461	0.0464698	0.25	0.0432753
GO_PROTEIN_LOCALIZATION_TO_CHROMATIN	http://www.gsea-msigdb.org/gsea/msigdb/cards/GO_PROTEIN_LOCALIZATION_TO_CHROMATIN	7	1881	20847	28	0.0081461	0.0464698	0.25	0.0432753
GO_REGULATION_OF_GLYCOGEN_METABOLIC_PROCESS	http://www.gsea-msigdb.org/gsea/msigdb/cards/GO_REGULATION_OF_GLYCOGEN_METABOLIC_PROCESS	7	1881	20847	28	0.0081461	0.0464698	0.25	0.0432753
GO_CELLULAR_RESPONSE_TO_ANTIBIOTIC	http://www.gsea-msigdb.org/gsea/msigdb/cards/GO_CELLULAR_RESPONSE_TO_ANTIBIOTIC	19	1881	20847	122	0.00814429	0.0464698	0.155738	0.0432753
GO_EMBRYONIC_EYE_MORPHOGENESIS	http://www.gsea-msigdb.org/gsea/msigdb/cards/GO_EMBRYONIC_EYE_MORPHOGENESIS	7	1881	20847	28	0.0081461	0.0464698	0.25	0.0432753
GO_POSITIVE_REGULATION_OF_EMBRYONIC_DEVELOPMENT	http://www.gsea-msigdb.org/gsea/msigdb/cards/GO_POSITIVE_REGULATION_OF_EMBRYONIC_DEVELOPMENT	7	1881	20847	28	0.0081461	0.0464698	0.25	0.0432753
GO_REGULATION_OF_PEPTIDYL_TYROSINE_PHOSPHORYLATION	http://www.gsea-msigdb.org/gsea/msigdb/cards/GO_REGULATION_OF_PEPTIDYL_TYROSINE_PHOSPHORYLATION	28	1881	20847	202	0.00816243	0.0465277	0.138614	0.0433386
GO_PROTEIN_POLYMERIZATION	http://www.gsea-msigdb.org/gsea/msigdb/cards/GO_PROTEIN_POLYMERIZATION	32	1881	20847	239	0.00822116	0.046827	0.133891	0.0436268
PID_AJDISS_2PATHWAY	http://www.gsea-msigdb.org/gsea/msigdb/cards/PID_AJDISS_2PATHWAY	9	1881	20847	42	0.00835828	0.036942	0.214286	0.0442827
PID_A6B1_A6B4_INTEGRIN_PATHWAY	http://www.gsea-msigdb.org/gsea/msigdb/cards/PID_A6B1_A6B4_INTEGRIN_PATHWAY	9	1881	20847	42	0.00835828	0.036942	0.214286	0.0442827
GO_INTRINSIC_APOPTOTIC_SIGNALING_PATHWAY_IN_RESPONSE_TO_OXIDATIVE_STRESS	http://www.gsea-msigdb.org/gsea/msigdb/cards/GO_INTRINSIC_APOPTOTIC_SIGNALING_PATHWAY_IN_RESPONSE_TO_OXIDATIVE_STRESS	9	1881	20847	42	0.00835828	0.0475721	0.214286	0.0442827
GO_ORGANOPHOSPHATE_ESTER_TRANSPORT	http://www.gsea-msigdb.org/gsea/msigdb/cards/GO_ORGANOPHOSPHATE_ESTER_TRANSPORT	16	1881	20847	97	0.00843548	0.0479752	0.164948	0.0446675
GO_POSITIVE_REGULATION_OF_NOTCH_SIGNALING_PATHWAY	http://www.gsea-msigdb.org/gsea/msigdb/cards/GO_POSITIVE_REGULATION_OF_NOTCH_SIGNALING_PATHWAY	8	1881	20847	35	0.00848333	0.0480658	0.228571	0.0448
GO_POSITIVE_REGULATION_OF_G1_S_TRANSITION_OF_MITOTIC_CELL_CYCLE	http://www.gsea-msigdb.org/gsea/msigdb/cards/GO_POSITIVE_REGULATION_OF_G1_S_TRANSITION_OF_MITOTIC_CELL_CYCLE	8	1881	20847	35	0.00848333	0.0480658	0.228571	0.0448
GO_MESENCHYMAL_CELL_PROLIFERATION	http://www.gsea-msigdb.org/gsea/msigdb/cards/GO_MESENCHYMAL_CELL_PROLIFERATION	8	1881	20847	35	0.00848333	0.0480658	0.228571	0.0448
GO_HISTONE_PHOSPHORYLATION	http://www.gsea-msigdb.org/gsea/msigdb/cards/GO_HISTONE_PHOSPHORYLATION	8	1881	20847	35	0.00848333	0.0480658	0.228571	0.0448
GO_PROTEIN_TARGETING_TO_VACUOLE	http://www.gsea-msigdb.org/gsea/msigdb/cards/GO_PROTEIN_TARGETING_TO_VACUOLE	8	1881	20847	35	0.00848333	0.0480658	0.228571	0.0448
PID_FCER1_PATHWAY	http://www.gsea-msigdb.org/gsea/msigdb/cards/PID_FCER1_PATHWAY	11	1881	20847	57	0.00850971	0.0375369	0.192982	0.044891
GO_PROTEIN_LOCALIZATION_TO_CYTOSKELETON	http://www.gsea-msigdb.org/gsea/msigdb/cards/GO_PROTEIN_LOCALIZATION_TO_CYTOSKELETON	11	1881	20847	57	0.00850971	0.048179	0.192982	0.044891
GO_POSITIVE_REGULATION_OF_DEVELOPMENTAL_GROWTH	http://www.gsea-msigdb.org/gsea/msigdb/cards/GO_POSITIVE_REGULATION_OF_DEVELOPMENTAL_GROWTH	21	1881	20847	140	0.00859759	0.04864	0.15	0.0453302
REACTOME_SELENOAMINO_ACID_METABOLISM	http://www.gsea-msigdb.org/gsea/msigdb/cards/REACTOME_SELENOAMINO_ACID_METABOLISM	15	1881	20847	89	0.00867444	0.0381881	0.168539	0.0457109
GO_REGULATION_OF_STRIATED_MUSCLE_CONTRACTION	http://www.gsea-msigdb.org/gsea/msigdb/cards/GO_REGULATION_OF_STRIATED_MUSCLE_CONTRACTION	12	1881	20847	65	0.00879755	0.0496966	0.184615	0.0463099
GO_POSITIVE_REGULATION_OF_SMALL_GTPASE_MEDIATED_SIGNAL_TRANSDUCTION	http://www.gsea-msigdb.org/gsea/msigdb/cards/GO_POSITIVE_REGULATION_OF_SMALL_GTPASE_MEDIATED_SIGNAL_TRANSDUCTION	12	1881	20847	65	0.00879755	0.0496966	0.184615	0.0463099
REACTOME_FATTY_ACID_METABOLISM	http://www.gsea-msigdb.org/gsea/msigdb/cards/REACTOME_FATTY_ACID_METABOLISM	23	1881	20847	158	0.00882297	0.0387655	0.14557	0.0463939
GO_POSITIVE_REGULATION_OF_LEUKOCYTE_CELL_CELL_ADHESION	http://www.gsea-msigdb.org/gsea/msigdb/cards/GO_POSITIVE_REGULATION_OF_LEUKOCYTE_CELL_CELL_ADHESION	23	1881	20847	158	0.00882297	0.0498028	0.14557	0.0463939
GO_REGULATION_OF_PROTEIN_LOCALIZATION_TO_PLASMA_MEMBRANE	http://www.gsea-msigdb.org/gsea/msigdb/cards/GO_REGULATION_OF_PROTEIN_LOCALIZATION_TO_PLASMA_MEMBRANE	14	1881	20847	81	0.008836	0.049839	0.17284	0.0464375
GO_TRNA_METABOLIC_PROCESS	http://www.gsea-msigdb.org/gsea/msigdb/cards/GO_TRNA_METABOLIC_PROCESS	25	1881	20847	176	0.00887341	0.0500126	0.142045	0.0466092
KEGG_GAP_JUNCTION	http://www.gsea-msigdb.org/gsea/msigdb/cards/KEGG_GAP_JUNCTION	13	1881	20847	73	0.00888996	0.0389831	0.178082	0.0466461
GO_RESPONSE_TO_FATTY_ACID	http://www.gsea-msigdb.org/gsea/msigdb/cards/GO_RESPONSE_TO_FATTY_ACID	13	1881	20847	73	0.00888996	0.0500683	0.178082	0.0466461
GO_TRANSITION_METAL_ION_TRANSPORT	http://www.gsea-msigdb.org/gsea/msigdb/cards/GO_TRANSITION_METAL_ION_TRANSPORT	17	1881	20847	106	0.00894151	0.0502835	0.160377	0.0468665
GO_NEGATIVE_REGULATION_OF_TRANSMEMBRANE_RECEPTOR_PROTEIN_SERINE_THREONINE_KINASE_SIGNALING_PATHWAY	http://www.gsea-msigdb.org/gsea/msigdb/cards/GO_NEGATIVE_REGULATION_OF_TRANSMEMBRANE_RECEPTOR_PROTEIN_SERINE_THREONINE_KINASE_SIGNALING_PATHWAY	17	1881	20847	106	0.00894151	0.0502835	0.160377	0.0468665
BIOCARTA_GLEEVEC_PATHWAY	http://www.gsea-msigdb.org/gsea/msigdb/cards/BIOCARTA_GLEEVEC_PATHWAY	6	1881	20847	22	0.00900659	0.0391103	0.272727	0.0469318
PID_INTEGRIN_CS_PATHWAY	http://www.gsea-msigdb.org/gsea/msigdb/cards/PID_INTEGRIN_CS_PATHWAY	6	1881	20847	22	0.00900659	0.0391103	0.272727	0.0469318
REACTOME_A_TETRASACCHARIDE_LINKER_SEQUENCE_IS_REQUIRED_FOR_GAG_SYNTHESIS	http://www.gsea-msigdb.org/gsea/msigdb/cards/REACTOME_A_TETRASACCHARIDE_LINKER_SEQUENCE_IS_REQUIRED_FOR_GAG_SYNTHESIS	6	1881	20847	22	0.00900659	0.0391103	0.272727	0.0469318
REACTOME_MITOCHONDRIAL_CALCIUM_ION_TRANSPORT	http://www.gsea-msigdb.org/gsea/msigdb/cards/REACTOME_MITOCHONDRIAL_CALCIUM_ION_TRANSPORT	6	1881	20847	22	0.00900659	0.0391103	0.272727	0.0469318
REACTOME_SIGNALING_BY_NTRK2_TRKB	http://www.gsea-msigdb.org/gsea/msigdb/cards/REACTOME_SIGNALING_BY_NTRK2_TRKB	6	1881	20847	22	0.00900659	0.0391103	0.272727	0.0469318
GO_RESPIRATORY_SYSTEM_PROCESS	http://www.gsea-msigdb.org/gsea/msigdb/cards/GO_RESPIRATORY_SYSTEM_PROCESS	6	1881	20847	22	0.00900659	0.0504235	0.272727	0.0469318
GO_REGULATION_OF_DNA_METHYLATION	http://www.gsea-msigdb.org/gsea/msigdb/cards/GO_REGULATION_OF_DNA_METHYLATION	6	1881	20847	22	0.00900659	0.0504235	0.272727	0.0469318
GO_ENDOPLASMIC_RETICULUM_CALCIUM_ION_HOMEOSTASIS	http://www.gsea-msigdb.org/gsea/msigdb/cards/GO_ENDOPLASMIC_RETICULUM_CALCIUM_ION_HOMEOSTASIS	6	1881	20847	22	0.00900659	0.0504235	0.272727	0.0469318
GO_APOPTOTIC_DNA_FRAGMENTATION	http://www.gsea-msigdb.org/gsea/msigdb/cards/GO_APOPTOTIC_DNA_FRAGMENTATION	6	1881	20847	22	0.00900659	0.0504235	0.272727	0.0469318
GO_REGULATION_OF_SISTER_CHROMATID_COHESION	http://www.gsea-msigdb.org/gsea/msigdb/cards/GO_REGULATION_OF_SISTER_CHROMATID_COHESION	6	1881	20847	22	0.00900659	0.0504235	0.272727	0.0469318
GO_BRAIN_MORPHOGENESIS	http://www.gsea-msigdb.org/gsea/msigdb/cards/GO_BRAIN_MORPHOGENESIS	6	1881	20847	22	0.00900659	0.0504235	0.272727	0.0469318
REACTOME_SEMA3A_PAK_DEPENDENT_AXON_REPULSION	http://www.gsea-msigdb.org/gsea/msigdb/cards/REACTOME_SEMA3A_PAK_DEPENDENT_AXON_REPULSION	5	1881	20847	16	0.00915272	0.0395142	0.3125	0.0474915
REACTOME_DISEASES_ASSOCIATED_WITH_N_GLYCOSYLATION_OF_PROTEINS	http://www.gsea-msigdb.org/gsea/msigdb/cards/REACTOME_DISEASES_ASSOCIATED_WITH_N_GLYCOSYLATION_OF_PROTEINS	5	1881	20847	16	0.00915272	0.0395142	0.3125	0.0474915
REACTOME_INTERLEUKIN_20_FAMILY_SIGNALING	http://www.gsea-msigdb.org/gsea/msigdb/cards/REACTOME_INTERLEUKIN_20_FAMILY_SIGNALING	5	1881	20847	16	0.00915272	0.0395142	0.3125	0.0474915
GO_REGULATION_OF_RAC_PROTEIN_SIGNAL_TRANSDUCTION	http://www.gsea-msigdb.org/gsea/msigdb/cards/GO_REGULATION_OF_RAC_PROTEIN_SIGNAL_TRANSDUCTION	5	1881	20847	16	0.00915272	0.0510518	0.3125	0.0474915
GO_REGULATION_OF_THE_FORCE_OF_HEART_CONTRACTION	http://www.gsea-msigdb.org/gsea/msigdb/cards/GO_REGULATION_OF_THE_FORCE_OF_HEART_CONTRACTION	5	1881	20847	16	0.00915272	0.0510518	0.3125	0.0474915
GO_GOLGI_TO_ENDOSOME_TRANSPORT	http://www.gsea-msigdb.org/gsea/msigdb/cards/GO_GOLGI_TO_ENDOSOME_TRANSPORT	5	1881	20847	16	0.00915272	0.0510518	0.3125	0.0474915
GO_POSITIVE_REGULATION_OF_MITOTIC_SISTER_CHROMATID_SEGREGATION	http://www.gsea-msigdb.org/gsea/msigdb/cards/GO_POSITIVE_REGULATION_OF_MITOTIC_SISTER_CHROMATID_SEGREGATION	5	1881	20847	16	0.00915272	0.0510518	0.3125	0.0474915
GO_REGULATION_OF_GONAD_DEVELOPMENT	http://www.gsea-msigdb.org/gsea/msigdb/cards/GO_REGULATION_OF_GONAD_DEVELOPMENT	5	1881	20847	16	0.00915272	0.0510518	0.3125	0.0474915
REACTOME_IRE1ALPHA_ACTIVATES_CHAPERONES	http://www.gsea-msigdb.org/gsea/msigdb/cards/REACTOME_IRE1ALPHA_ACTIVATES_CHAPERONES	10	1881	20847	50	0.00920813	0.0396767	0.2	0.0477285
GO_POSITIVE_REGULATION_OF_NERVOUS_SYSTEM_PROCESS	http://www.gsea-msigdb.org/gsea/msigdb/cards/GO_POSITIVE_REGULATION_OF_NERVOUS_SYSTEM_PROCESS	10	1881	20847	50	0.00920813	0.0513229	0.2	0.0477285
GO_REGULATION_OF_LYMPHOCYTE_MEDIATED_IMMUNITY	http://www.gsea-msigdb.org/gsea/msigdb/cards/GO_REGULATION_OF_LYMPHOCYTE_MEDIATED_IMMUNITY	16	1881	20847	98	0.00929813	0.0517097	0.163265	0.0481188
GO_HEART_PROCESS	http://www.gsea-msigdb.org/gsea/msigdb/cards/GO_HEART_PROCESS	28	1881	20847	204	0.00929425	0.0517097	0.137255	0.0481188
GO_CARDIAC_CONDUCTION	http://www.gsea-msigdb.org/gsea/msigdb/cards/GO_CARDIAC_CONDUCTION	16	1881	20847	98	0.00929813	0.0517097	0.163265	0.0481188
GO_CELLULAR_RESPONSE_TO_HEAT	http://www.gsea-msigdb.org/gsea/msigdb/cards/GO_CELLULAR_RESPONSE_TO_HEAT	18	1881	20847	115	0.00934649	0.0519403	0.156522	0.0483436
GO_ACTIN_FILAMENT_ORGANIZATION	http://www.gsea-msigdb.org/gsea/msigdb/cards/GO_ACTIN_FILAMENT_ORGANIZATION	43	1881	20847	346	0.00937892	0.052082	0.124277	0.0484857

## Sheet: 2. ora_gc_SN_S_down
pathway	description	in_set_df	df	n_df	in_set	p_value	p_value_adj	gene_ratio	p_value_adj_final
GO_RESPONSE_TO_ENDOGENOUS_STIMULUS	http://www.gsea-msigdb.org/gsea/msigdb/cards/GO_RESPONSE_TO_ENDOGENOUS_STIMULUS	183	1224	21506	1322	3.35646e-31	1.26371e-27	0.138427	1.64668e-27
GO_CELLULAR_RESPONSE_TO_ENDOGENOUS_STIMULUS	http://www.gsea-msigdb.org/gsea/msigdb/cards/GO_CELLULAR_RESPONSE_TO_ENDOGENOUS_STIMULUS	166	1224	21506	1129	2.37988e-31	1.26371e-27	0.147033	1.64668e-27
GO_REGULATION_OF_CELL_DIFFERENTIATION	http://www.gsea-msigdb.org/gsea/msigdb/cards/GO_REGULATION_OF_CELL_DIFFERENTIATION	193	1224	21506	1457	2.13443e-30	5.35743e-27	0.132464	6.98102e-27
GO_CHROMATIN_ORGANIZATION	http://www.gsea-msigdb.org/gsea/msigdb/cards/GO_CHROMATIN_ORGANIZATION	117	1224	21506	659	1.97427e-29	2.99347e-26	0.177542	3.90065e-26
GO_NEUROGENESIS	http://www.gsea-msigdb.org/gsea/msigdb/cards/GO_NEUROGENESIS	177	1224	21506	1296	1.98769e-29	2.99347e-26	0.136574	3.90065e-26
GO_PROTEIN_PHOSPHORYLATION	http://www.gsea-msigdb.org/gsea/msigdb/cards/GO_PROTEIN_PHOSPHORYLATION	200	1224	21506	1611	9.04148e-28	1.13471e-24	0.124146	1.47858e-24
GO_PEPTIDYL_AMINO_ACID_MODIFICATION	http://www.gsea-msigdb.org/gsea/msigdb/cards/GO_PEPTIDYL_AMINO_ACID_MODIFICATION	152	1224	21506	1071	5.27616e-27	5.67564e-24	0.141923	7.39567e-24
GO_POSITIVE_REGULATION_OF_RNA_METABOLIC_PROCESS	http://www.gsea-msigdb.org/gsea/msigdb/cards/GO_POSITIVE_REGULATION_OF_RNA_METABOLIC_PROCESS	178	1224	21506	1376	9.80596e-27	9.22986e-24	0.12936	1.2027e-23
GO_ENZYME_LINKED_RECEPTOR_PROTEIN_SIGNALING_PATHWAY	http://www.gsea-msigdb.org/gsea/msigdb/cards/GO_ENZYME_LINKED_RECEPTOR_PROTEIN_SIGNALING_PATHWAY	131	1224	21506	851	1.21141e-26	1.01354e-23	0.153937	1.3207e-23
GO_POSITIVE_REGULATION_OF_NUCLEOBASE_CONTAINING_COMPOUND_METABOLIC_PROCESS	http://www.gsea-msigdb.org/gsea/msigdb/cards/GO_POSITIVE_REGULATION_OF_NUCLEOBASE_CONTAINING_COMPOUND_METABOLIC_PROCESS	189	1224	21506	1518	2.3744e-26	1.78793e-23	0.124506	2.32977e-23
GO_NEURON_DIFFERENTIATION	http://www.gsea-msigdb.org/gsea/msigdb/cards/GO_NEURON_DIFFERENTIATION	152	1224	21506	1090	3.46896e-26	2.37466e-23	0.13945	3.09431e-23
GO_POSITIVE_REGULATION_OF_CELLULAR_BIOSYNTHETIC_PROCESS	http://www.gsea-msigdb.org/gsea/msigdb/cards/GO_POSITIVE_REGULATION_OF_CELLULAR_BIOSYNTHETIC_PROCESS	193	1224	21506	1591	1.62659e-25	1.02069e-22	0.121307	1.33001e-22
GO_COVALENT_CHROMATIN_MODIFICATION	http://www.gsea-msigdb.org/gsea/msigdb/cards/GO_COVALENT_CHROMATIN_MODIFICATION	84	1224	21506	418	4.5882e-25	2.65763e-22	0.200957	3.46303e-22
GO_CIRCULATORY_SYSTEM_DEVELOPMENT	http://www.gsea-msigdb.org/gsea/msigdb/cards/GO_CIRCULATORY_SYSTEM_DEVELOPMENT	129	1224	21506	888	7.08372e-24	3.81003e-21	0.14527	4.96467e-21
GO_EMBRYO_DEVELOPMENT	http://www.gsea-msigdb.org/gsea/msigdb/cards/GO_EMBRYO_DEVELOPMENT	121	1224	21506	807	1.2656e-23	6.35332e-21	0.149938	8.27873e-21
GO_CHROMOSOME_ORGANIZATION	http://www.gsea-msigdb.org/gsea/msigdb/cards/GO_CHROMOSOME_ORGANIZATION	142	1224	21506	1048	3.04613e-23	1.43359e-20	0.135496	1.86804e-20
GO_LOCOMOTION	http://www.gsea-msigdb.org/gsea/msigdb/cards/GO_LOCOMOTION	173	1224	21506	1415	3.36189e-23	1.48912e-20	0.122261	1.9404e-20
REACTOME_CHROMATIN_MODIFYING_ENZYMES	http://www.gsea-msigdb.org/gsea/msigdb/cards/REACTOME_CHROMATIN_MODIFYING_ENZYMES	58	1224	21506	227	4.62453e-23	1.03219e-19	0.255507	2.52088e-20
GO_CELLULAR_COMPONENT_MORPHOGENESIS	http://www.gsea-msigdb.org/gsea/msigdb/cards/GO_CELLULAR_COMPONENT_MORPHOGENESIS	133	1224	21506	952	5.196e-23	2.17366e-20	0.139706	2.68332e-20
GO_NEURON_DEVELOPMENT	http://www.gsea-msigdb.org/gsea/msigdb/cards/GO_NEURON_DEVELOPMENT	129	1224	21506	910	6.6511e-23	2.63594e-20	0.141758	3.26303e-20
GO_POSITIVE_REGULATION_OF_TRANSCRIPTION_BY_RNA_POLYMERASE_II	http://www.gsea-msigdb.org/gsea/msigdb/cards/GO_POSITIVE_REGULATION_OF_TRANSCRIPTION_BY_RNA_POLYMERASE_II	129	1224	21506	920	1.78702e-22	6.72812e-20	0.140217	8.34962e-20
GO_PROTEIN_MODIFICATION_BY_SMALL_PROTEIN_CONJUGATION_OR_REMOVAL	http://www.gsea-msigdb.org/gsea/msigdb/cards/GO_PROTEIN_MODIFICATION_BY_SMALL_PROTEIN_CONJUGATION_OR_REMOVAL	136	1224	21506	1001	2.20387e-22	7.90246e-20	0.135864	9.82928e-20
GO_REGULATION_OF_PROTEIN_MODIFICATION_PROCESS	http://www.gsea-msigdb.org/gsea/msigdb/cards/GO_REGULATION_OF_PROTEIN_MODIFICATION_PROCESS	175	1224	21506	1501	3.29784e-21	1.12876e-18	0.116589	1.40689e-18
GO_CELL_PROJECTION_ORGANIZATION	http://www.gsea-msigdb.org/gsea/msigdb/cards/GO_CELL_PROJECTION_ORGANIZATION	159	1224	21506	1307	4.2422e-21	1.38886e-18	0.121653	1.73435e-18
GO_REGULATION_OF_INTRACELLULAR_SIGNAL_TRANSDUCTION	http://www.gsea-msigdb.org/gsea/msigdb/cards/GO_REGULATION_OF_INTRACELLULAR_SIGNAL_TRANSDUCTION	177	1224	21506	1542	1.01125e-20	3.0459e-18	0.114786	3.81631e-18
GO_CELL_MOTILITY	http://www.gsea-msigdb.org/gsea/msigdb/cards/GO_CELL_MOTILITY	152	1224	21506	1233	9.83046e-21	3.0459e-18	0.123277	3.81631e-18
GO_POSITIVE_REGULATION_OF_CATALYTIC_ACTIVITY	http://www.gsea-msigdb.org/gsea/msigdb/cards/GO_POSITIVE_REGULATION_OF_CATALYTIC_ACTIVITY	146	1224	21506	1173	2.56976e-20	7.44243e-18	0.124467	9.33871e-18
GO_REGULATION_OF_ORGANELLE_ORGANIZATION	http://www.gsea-msigdb.org/gsea/msigdb/cards/GO_REGULATION_OF_ORGANELLE_ORGANIZATION	142	1224	21506	1136	6.1283e-20	1.70911e-17	0.125	2.14753e-17
GO_TUBE_DEVELOPMENT	http://www.gsea-msigdb.org/gsea/msigdb/cards/GO_TUBE_DEVELOPMENT	116	1224	21506	836	6.67022e-20	1.79381e-17	0.138756	2.25684e-17
GO_POSITIVE_REGULATION_OF_MULTICELLULAR_ORGANISMAL_PROCESS	http://www.gsea-msigdb.org/gsea/msigdb/cards/GO_POSITIVE_REGULATION_OF_MULTICELLULAR_ORGANISMAL_PROCESS	161	1224	21506	1371	8.02205e-20	2.08297e-17	0.117433	2.62374e-17
GO_CELL_MORPHOGENESIS_INVOLVED_IN_DIFFERENTIATION	http://www.gsea-msigdb.org/gsea/msigdb/cards/GO_CELL_MORPHOGENESIS_INVOLVED_IN_DIFFERENTIATION	96	1224	21506	624	1.1017e-19	2.76527e-17	0.153846	3.48707e-17
GO_POSITIVE_REGULATION_OF_MOLECULAR_FUNCTION	http://www.gsea-msigdb.org/gsea/msigdb/cards/GO_POSITIVE_REGULATION_OF_MOLECULAR_FUNCTION	168	1224	21506	1465	1.26623e-19	3.07572e-17	0.114676	3.88259e-17
GO_MACROMOLECULE_CATABOLIC_PROCESS	http://www.gsea-msigdb.org/gsea/msigdb/cards/GO_MACROMOLECULE_CATABOLIC_PROCESS	149	1224	21506	1231	1.40367e-19	3.30301e-17	0.12104	4.17358e-17
GO_ANATOMICAL_STRUCTURE_FORMATION_INVOLVED_IN_MORPHOGENESIS	http://www.gsea-msigdb.org/gsea/msigdb/cards/GO_ANATOMICAL_STRUCTURE_FORMATION_INVOLVED_IN_MORPHOGENESIS	116	1224	21506	853	3.31101e-19	7.55512e-17	0.135991	9.55518e-17
GO_REGULATION_OF_CELLULAR_COMPONENT_MOVEMENT	http://www.gsea-msigdb.org/gsea/msigdb/cards/GO_REGULATION_OF_CELLULAR_COMPONENT_MOVEMENT	113	1224	21506	820	3.56799e-19	7.90205e-17	0.137805	1.00026e-16
GO_POSITIVE_REGULATION_OF_PROTEIN_METABOLIC_PROCESS	http://www.gsea-msigdb.org/gsea/msigdb/cards/GO_POSITIVE_REGULATION_OF_PROTEIN_METABOLIC_PROCESS	160	1224	21506	1382	4.2648e-19	9.17542e-17	0.115774	1.1624e-16
REACTOME_DEVELOPMENTAL_BIOLOGY	http://www.gsea-msigdb.org/gsea/msigdb/cards/REACTOME_DEVELOPMENTAL_BIOLOGY	109	1224	21506	779	5.06715e-19	5.65494e-16	0.139923	1.30895e-16
GO_POSITIVE_REGULATION_OF_CELLULAR_COMPONENT_ORGANIZATION	http://www.gsea-msigdb.org/gsea/msigdb/cards/GO_POSITIVE_REGULATION_OF_CELLULAR_COMPONENT_ORGANIZATION	133	1224	21506	1055	5.0693e-19	1.06033e-16	0.126066	1.30895e-16
GO_POSITIVE_REGULATION_OF_DEVELOPMENTAL_PROCESS	http://www.gsea-msigdb.org/gsea/msigdb/cards/GO_POSITIVE_REGULATION_OF_DEVELOPMENTAL_PROCESS	136	1224	21506	1093	6.0919e-19	1.21022e-16	0.124428	1.49813e-16
GO_AXON_DEVELOPMENT	http://www.gsea-msigdb.org/gsea/msigdb/cards/GO_AXON_DEVELOPMENT	76	1224	21506	436	6.10735e-19	1.21022e-16	0.174312	1.49813e-16
GO_NEGATIVE_REGULATION_OF_BIOSYNTHETIC_PROCESS	http://www.gsea-msigdb.org/gsea/msigdb/cards/GO_NEGATIVE_REGULATION_OF_BIOSYNTHETIC_PROCESS	152	1224	21506	1289	6.77558e-19	1.30821e-16	0.117921	1.62151e-16
GO_NEGATIVE_REGULATION_OF_NUCLEOBASE_CONTAINING_COMPOUND_METABOLIC_PROCESS	http://www.gsea-msigdb.org/gsea/msigdb/cards/GO_NEGATIVE_REGULATION_OF_NUCLEOBASE_CONTAINING_COMPOUND_METABOLIC_PROCESS	142	1224	21506	1174	1.19265e-18	2.24517e-16	0.120954	2.78627e-16
GO_POSITIVE_REGULATION_OF_SIGNALING	http://www.gsea-msigdb.org/gsea/msigdb/cards/GO_POSITIVE_REGULATION_OF_SIGNALING	168	1224	21506	1505	1.87612e-18	3.44565e-16	0.111628	4.28104e-16
REACTOME_DISEASES_OF_SIGNAL_TRANSDUCTION_BY_GROWTH_FACTOR_RECEPTORS_AND_SECOND_MESSENGERS	http://www.gsea-msigdb.org/gsea/msigdb/cards/REACTOME_DISEASES_OF_SIGNAL_TRANSDUCTION_BY_GROWTH_FACTOR_RECEPTORS_AND_SECOND_MESSENGERS	65	1224	21506	342	2.45966e-18	1.82998e-15	0.190058	5.48503e-16
GO_REGULATION_OF_ANATOMICAL_STRUCTURE_MORPHOGENESIS	http://www.gsea-msigdb.org/gsea/msigdb/cards/GO_REGULATION_OF_ANATOMICAL_STRUCTURE_MORPHOGENESIS	118	1224	21506	900	2.88808e-18	5.17792e-16	0.131111	6.2973e-16
GO_CARDIOVASCULAR_SYSTEM_DEVELOPMENT	http://www.gsea-msigdb.org/gsea/msigdb/cards/GO_CARDIOVASCULAR_SYSTEM_DEVELOPMENT	90	1224	21506	592	3.56193e-18	6.23752e-16	0.152027	7.59775e-16
GO_RESPONSE_TO_HORMONE	http://www.gsea-msigdb.org/gsea/msigdb/cards/GO_RESPONSE_TO_HORMONE	106	1224	21506	769	4.79939e-18	8.2135e-16	0.137841	1.00195e-15
GO_CELL_MORPHOGENESIS_INVOLVED_IN_NEURON_DIFFERENTIATION	http://www.gsea-msigdb.org/gsea/msigdb/cards/GO_CELL_MORPHOGENESIS_INVOLVED_IN_NEURON_DIFFERENTIATION	80	1224	21506	493	5.86596e-18	9.8157e-16	0.162272	1.1991e-15
GO_REGULATION_OF_GTPASE_ACTIVITY	http://www.gsea-msigdb.org/gsea/msigdb/cards/GO_REGULATION_OF_GTPASE_ACTIVITY	69	1224	21506	393	1.78601e-17	2.92363e-15	0.175573	3.5764e-15
GO_CELL_PART_MORPHOGENESIS	http://www.gsea-msigdb.org/gsea/msigdb/cards/GO_CELL_PART_MORPHOGENESIS	87	1224	21506	577	2.23378e-17	3.5788e-15	0.15078	4.38357e-15
REACTOME_SIGNALING_BY_RECEPTOR_TYROSINE_KINASES	http://www.gsea-msigdb.org/gsea/msigdb/cards/REACTOME_SIGNALING_BY_RECEPTOR_TYROSINE_KINASES	74	1224	21506	444	2.36912e-17	1.32197e-14	0.166667	4.47036e-15
GO_RESPONSE_TO_GROWTH_FACTOR	http://www.gsea-msigdb.org/gsea/msigdb/cards/GO_RESPONSE_TO_GROWTH_FACTOR	88	1224	21506	588	2.3314e-17	3.65738e-15	0.14966	4.47036e-15
GO_NEGATIVE_REGULATION_OF_RNA_BIOSYNTHETIC_PROCESS	http://www.gsea-msigdb.org/gsea/msigdb/cards/GO_NEGATIVE_REGULATION_OF_RNA_BIOSYNTHETIC_PROCESS	125	1224	21506	1009	2.62654e-17	4.0363e-15	0.123885	4.86257e-15
GO_RESPONSE_TO_OXYGEN_CONTAINING_COMPOUND	http://www.gsea-msigdb.org/gsea/msigdb/cards/GO_RESPONSE_TO_OXYGEN_CONTAINING_COMPOUND	149	1224	21506	1307	3.31885e-17	4.99819e-15	0.114002	6.03048e-15
GO_NEGATIVE_REGULATION_OF_DEVELOPMENTAL_PROCESS	http://www.gsea-msigdb.org/gsea/msigdb/cards/GO_NEGATIVE_REGULATION_OF_DEVELOPMENTAL_PROCESS	102	1224	21506	748	4.51062e-17	6.53173e-15	0.136364	7.90326e-15
GO_POSITIVE_REGULATION_OF_GTPASE_ACTIVITY	http://www.gsea-msigdb.org/gsea/msigdb/cards/GO_POSITIVE_REGULATION_OF_GTPASE_ACTIVITY	61	1224	21506	324	4.43886e-17	6.53173e-15	0.188272	7.90326e-15
GO_POSITIVE_REGULATION_OF_PROTEIN_MODIFICATION_PROCESS	http://www.gsea-msigdb.org/gsea/msigdb/cards/GO_POSITIVE_REGULATION_OF_PROTEIN_MODIFICATION_PROCESS	122	1224	21506	981	4.87203e-17	6.92196e-15	0.124363	8.38673e-15
GO_REGULATION_OF_PHOSPHORUS_METABOLIC_PROCESS	http://www.gsea-msigdb.org/gsea/msigdb/cards/GO_REGULATION_OF_PHOSPHORUS_METABOLIC_PROCESS	159	1224	21506	1443	5.92169e-17	8.25747e-15	0.110187	1.00179e-14
GO_HEART_DEVELOPMENT	http://www.gsea-msigdb.org/gsea/msigdb/cards/GO_HEART_DEVELOPMENT	76	1224	21506	475	9.11653e-17	1.22585e-14	0.16	1.49086e-14
GO_REGULATION_OF_PHOSPHORYLATION	http://www.gsea-msigdb.org/gsea/msigdb/cards/GO_REGULATION_OF_PHOSPHORYLATION	146	1224	21506	1284	9.02798e-17	1.22585e-14	0.113707	1.49086e-14
GO_EPITHELIUM_DEVELOPMENT	http://www.gsea-msigdb.org/gsea/msigdb/cards/GO_EPITHELIUM_DEVELOPMENT	114	1224	21506	895	9.82266e-17	1.29762e-14	0.127374	1.58e-14
GO_CELL_CYCLE	http://www.gsea-msigdb.org/gsea/msigdb/cards/GO_CELL_CYCLE	173	1224	21506	1635	1.08096e-16	1.40338e-14	0.10581	1.7107e-14
GO_REGULATION_OF_KINASE_ACTIVITY	http://www.gsea-msigdb.org/gsea/msigdb/cards/GO_REGULATION_OF_KINASE_ACTIVITY	99	1224	21506	726	1.34376e-16	1.71501e-14	0.136364	2.09286e-14
GO_ANIMAL_ORGAN_MORPHOGENESIS	http://www.gsea-msigdb.org/gsea/msigdb/cards/GO_ANIMAL_ORGAN_MORPHOGENESIS	108	1224	21506	829	1.37124e-16	1.72091e-14	0.130277	2.10228e-14
GO_CYTOSKELETON_ORGANIZATION	http://www.gsea-msigdb.org/gsea/msigdb/cards/GO_CYTOSKELETON_ORGANIZATION	134	1224	21506	1151	2.91662e-16	3.60035e-14	0.116421	4.40275e-14
GO_REGULATION_OF_TRANSFERASE_ACTIVITY	http://www.gsea-msigdb.org/gsea/msigdb/cards/GO_REGULATION_OF_TRANSFERASE_ACTIVITY	106	1224	21506	818	3.88069e-16	4.71316e-14	0.129584	5.76929e-14
GO_CELL_CELL_SIGNALING	http://www.gsea-msigdb.org/gsea/msigdb/cards/GO_CELL_CELL_SIGNALING	142	1224	21506	1256	4.07145e-16	4.86635e-14	0.113057	5.96254e-14
GO_REGULATION_OF_PROTEIN_LOCALIZATION	http://www.gsea-msigdb.org/gsea/msigdb/cards/GO_REGULATION_OF_PROTEIN_LOCALIZATION	109	1224	21506	854	4.22418e-16	4.97001e-14	0.127635	6.09525e-14
GO_SIGNAL_TRANSDUCTION_BY_PROTEIN_PHOSPHORYLATION	http://www.gsea-msigdb.org/gsea/msigdb/cards/GO_SIGNAL_TRANSDUCTION_BY_PROTEIN_PHOSPHORYLATION	100	1224	21506	753	5.5496e-16	6.429e-14	0.132802	7.89169e-14
GO_REGULATION_OF_CELLULAR_LOCALIZATION	http://www.gsea-msigdb.org/gsea/msigdb/cards/GO_REGULATION_OF_CELLULAR_LOCALIZATION	95	1224	21506	701	8.54926e-16	9.75392e-14	0.135521	1.19836e-13
GO_EMBRYONIC_MORPHOGENESIS	http://www.gsea-msigdb.org/gsea/msigdb/cards/GO_EMBRYONIC_MORPHOGENESIS	71	1224	21506	443	8.81831e-16	9.76499e-14	0.160271	1.20174e-13
GO_INTRACELLULAR_TRANSPORT	http://www.gsea-msigdb.org/gsea/msigdb/cards/GO_INTRACELLULAR_TRANSPORT	163	1224	21506	1539	8.80136e-16	9.76499e-14	0.105913	1.20174e-13
GO_PROTEIN_MODIFICATION_BY_SMALL_PROTEIN_CONJUGATION	http://www.gsea-msigdb.org/gsea/msigdb/cards/GO_PROTEIN_MODIFICATION_BY_SMALL_PROTEIN_CONJUGATION	106	1224	21506	832	1.25219e-15	1.36652e-13	0.127404	1.68307e-13
GO_TUBE_MORPHOGENESIS	http://www.gsea-msigdb.org/gsea/msigdb/cards/GO_TUBE_MORPHOGENESIS	93	1224	21506	684	1.42291e-15	1.53064e-13	0.135965	1.8867e-13
GO_REGULATION_OF_CELL_DEVELOPMENT	http://www.gsea-msigdb.org/gsea/msigdb/cards/GO_REGULATION_OF_CELL_DEVELOPMENT	99	1224	21506	753	1.51777e-15	1.60969e-13	0.131474	1.98564e-13
HALLMARK_MITOTIC_SPINDLE	http://www.gsea-msigdb.org/gsea/msigdb/cards/HALLMARK_MITOTIC_SPINDLE	44	1224	21506	197	1.8058e-15	9.02901e-14	0.22335	2.33138e-13
GO_PROTEOLYSIS	http://www.gsea-msigdb.org/gsea/msigdb/cards/GO_PROTEOLYSIS	151	1224	21506	1398	2.25081e-15	2.35397e-13	0.108011	2.86818e-13
GO_REGULATION_OF_HYDROLASE_ACTIVITY	http://www.gsea-msigdb.org/gsea/msigdb/cards/GO_REGULATION_OF_HYDROLASE_ACTIVITY	120	1224	21506	1010	2.76712e-15	2.8543e-13	0.118812	3.48089e-13
GO_CELLULAR_MACROMOLECULE_LOCALIZATION	http://www.gsea-msigdb.org/gsea/msigdb/cards/GO_CELLULAR_MACROMOLECULE_LOCALIZATION	175	1224	21506	1720	2.95841e-15	3.01038e-13	0.101744	3.67442e-13
GO_TRANSMEMBRANE_RECEPTOR_PROTEIN_TYROSINE_KINASE_SIGNALING_PATHWAY	http://www.gsea-msigdb.org/gsea/msigdb/cards/GO_TRANSMEMBRANE_RECEPTOR_PROTEIN_TYROSINE_KINASE_SIGNALING_PATHWAY	84	1224	21506	596	4.53397e-15	4.55211e-13	0.14094	5.56092e-13
GO_PROTEIN_CATABOLIC_PROCESS	http://www.gsea-msigdb.org/gsea/msigdb/cards/GO_PROTEIN_CATABOLIC_PROCESS	104	1224	21506	830	7.20228e-15	7.13595e-13	0.125301	8.72454e-13
GO_BIOLOGICAL_ADHESION	http://www.gsea-msigdb.org/gsea/msigdb/cards/GO_BIOLOGICAL_ADHESION	123	1224	21506	1061	7.5198e-15	7.35378e-13	0.115928	8.99808e-13
GO_CELLULAR_MACROMOLECULE_CATABOLIC_PROCESS	http://www.gsea-msigdb.org/gsea/msigdb/cards/GO_CELLULAR_MACROMOLECULE_CATABOLIC_PROCESS	121	1224	21506	1041	1.04991e-14	1.01357e-12	0.116234	1.24117e-12
GO_POSITIVE_REGULATION_OF_PHOSPHORUS_METABOLIC_PROCESS	http://www.gsea-msigdb.org/gsea/msigdb/cards/GO_POSITIVE_REGULATION_OF_PHOSPHORUS_METABOLIC_PROCESS	108	1224	21506	883	1.09336e-14	1.04215e-12	0.12231	1.27715e-12
GO_CELLULAR_RESPONSE_TO_HORMONE_STIMULUS	http://www.gsea-msigdb.org/gsea/msigdb/cards/GO_CELLULAR_RESPONSE_TO_HORMONE_STIMULUS	79	1224	21506	551	1.18906e-14	1.1192e-12	0.143376	1.3726e-12
REACTOME_SIGNALING_BY_NTRKS	http://www.gsea-msigdb.org/gsea/msigdb/cards/REACTOME_SIGNALING_BY_NTRKS	33	1224	21506	121	1.35759e-14	6.06026e-12	0.272727	1.54891e-12
GO_REPRODUCTION	http://www.gsea-msigdb.org/gsea/msigdb/cards/GO_REPRODUCTION	124	1224	21506	1087	1.90097e-14	1.7672e-12	0.114075	2.14394e-12
GO_NEGATIVE_REGULATION_OF_MULTICELLULAR_ORGANISMAL_PROCESS	http://www.gsea-msigdb.org/gsea/msigdb/cards/GO_NEGATIVE_REGULATION_OF_MULTICELLULAR_ORGANISMAL_PROCESS	112	1224	21506	941	2.23957e-14	2.05658e-12	0.119022	2.49712e-12
GO_NEGATIVE_REGULATION_OF_RESPONSE_TO_STIMULUS	http://www.gsea-msigdb.org/gsea/msigdb/cards/GO_NEGATIVE_REGULATION_OF_RESPONSE_TO_STIMULUS	145	1224	21506	1359	2.36458e-14	2.14522e-12	0.106696	2.60688e-12
REACTOME_DISEASE	http://www.gsea-msigdb.org/gsea/msigdb/cards/REACTOME_DISEASE	128	1224	21506	1142	2.58923e-14	9.63192e-12	0.112084	2.82283e-12
GO_NEGATIVE_REGULATION_OF_SIGNALING	http://www.gsea-msigdb.org/gsea/msigdb/cards/GO_NEGATIVE_REGULATION_OF_SIGNALING	128	1224	21506	1143	2.76368e-14	2.47745e-12	0.111986	2.97992e-12
GO_POSITIVE_REGULATION_OF_CELL_DIFFERENTIATION	http://www.gsea-msigdb.org/gsea/msigdb/cards/GO_POSITIVE_REGULATION_OF_CELL_DIFFERENTIATION	99	1224	21506	789	3.06222e-14	2.71277e-12	0.125475	3.26593e-12
GO_HEAD_DEVELOPMENT	http://www.gsea-msigdb.org/gsea/msigdb/cards/GO_HEAD_DEVELOPMENT	83	1224	21506	606	3.38946e-14	2.96775e-12	0.136964	3.57607e-12
GO_REGULATION_OF_CELLULAR_PROTEIN_LOCALIZATION	http://www.gsea-msigdb.org/gsea/msigdb/cards/GO_REGULATION_OF_CELLULAR_PROTEIN_LOCALIZATION	72	1224	21506	486	3.48568e-14	3.01691e-12	0.148148	3.63845e-12
GO_CELLULAR_RESPONSE_TO_OXYGEN_CONTAINING_COMPOUND	http://www.gsea-msigdb.org/gsea/msigdb/cards/GO_CELLULAR_RESPONSE_TO_OXYGEN_CONTAINING_COMPOUND	111	1224	21506	936	3.78038e-14	3.2348e-12	0.11859	3.90454e-12
GO_REGULATION_OF_CELL_CYCLE	http://www.gsea-msigdb.org/gsea/msigdb/cards/GO_REGULATION_OF_CELL_CYCLE	121	1224	21506	1062	4.42907e-14	3.74729e-12	0.113936	4.52688e-12
GO_NEGATIVE_REGULATION_OF_PROTEIN_METABOLIC_PROCESS	http://www.gsea-msigdb.org/gsea/msigdb/cards/GO_NEGATIVE_REGULATION_OF_PROTEIN_METABOLIC_PROCESS	109	1224	21506	918	6.02137e-14	5.03788e-12	0.118736	6.09089e-12
GO_NEGATIVE_REGULATION_OF_TRANSCRIPTION_BY_RNA_POLYMERASE_II	http://www.gsea-msigdb.org/gsea/msigdb/cards/GO_NEGATIVE_REGULATION_OF_TRANSCRIPTION_BY_RNA_POLYMERASE_II	90	1224	21506	698	9.93872e-14	8.22402e-12	0.12894	9.95089e-12
GO_POSITIVE_REGULATION_OF_HYDROLASE_ACTIVITY	http://www.gsea-msigdb.org/gsea/msigdb/cards/GO_POSITIVE_REGULATION_OF_HYDROLASE_ACTIVITY	83	1224	21506	618	1.01597e-13	8.31546e-12	0.134304	1.00694e-11
REACTOME_RNA_POLYMERASE_II_TRANSCRIPTION	http://www.gsea-msigdb.org/gsea/msigdb/cards/REACTOME_RNA_POLYMERASE_II_TRANSCRIPTION	120	1224	21506	1066	1.33106e-13	4.24419e-11	0.11257	1.30604e-11
GO_REGULATION_OF_CELLULAR_COMPONENT_BIOGENESIS	http://www.gsea-msigdb.org/gsea/msigdb/cards/GO_REGULATION_OF_CELLULAR_COMPONENT_BIOGENESIS	100	1224	21506	821	1.46504e-13	1.18621e-11	0.121803	1.42327e-11
GO_REGULATION_OF_NERVOUS_SYSTEM_DEVELOPMENT	http://www.gsea-msigdb.org/gsea/msigdb/cards/GO_REGULATION_OF_NERVOUS_SYSTEM_DEVELOPMENT	93	1224	21506	740	1.75202e-13	1.40348e-11	0.125676	1.68537e-11
GO_CELL_SURFACE_RECEPTOR_SIGNALING_PATHWAY_INVOLVED_IN_CELL_CELL_SIGNALING	http://www.gsea-msigdb.org/gsea/msigdb/cards/GO_CELL_SURFACE_RECEPTOR_SIGNALING_PATHWAY_INVOLVED_IN_CELL_CELL_SIGNALING	74	1224	21506	528	2.71885e-13	2.14914e-11	0.140152	2.58502e-11
GO_REGULATION_OF_CELL_MORPHOGENESIS	http://www.gsea-msigdb.org/gsea/msigdb/cards/GO_REGULATION_OF_CELL_MORPHOGENESIS	65	1224	21506	431	2.73993e-13	2.14914e-11	0.150812	2.58502e-11
GO_BLOOD_VESSEL_MORPHOGENESIS	http://www.gsea-msigdb.org/gsea/msigdb/cards/GO_BLOOD_VESSEL_MORPHOGENESIS	70	1224	21506	485	2.91368e-13	2.26186e-11	0.14433	2.72276e-11
GO_EMBRYO_DEVELOPMENT_ENDING_IN_BIRTH_OR_EGG_HATCHING	http://www.gsea-msigdb.org/gsea/msigdb/cards/GO_EMBRYO_DEVELOPMENT_ENDING_IN_BIRTH_OR_EGG_HATCHING	73	1224	21506	518	2.9969e-13	2.30272e-11	0.140927	2.77411e-11
GO_POSITIVE_REGULATION_OF_KINASE_ACTIVITY	http://www.gsea-msigdb.org/gsea/msigdb/cards/GO_POSITIVE_REGULATION_OF_KINASE_ACTIVITY	69	1224	21506	480	5.25533e-13	3.95726e-11	0.14375	4.77456e-11
GO_PEPTIDYL_LYSINE_MODIFICATION	http://www.gsea-msigdb.org/gsea/msigdb/cards/GO_PEPTIDYL_LYSINE_MODIFICATION	57	1224	21506	354	5.23468e-13	3.95726e-11	0.161017	4.77456e-11
GO_CELL_CELL_SIGNALING_BY_WNT	http://www.gsea-msigdb.org/gsea/msigdb/cards/GO_CELL_CELL_SIGNALING_BY_WNT	66	1224	21506	450	6.68261e-13	4.98218e-11	0.146667	6.01557e-11
GO_MODIFICATION_DEPENDENT_MACROMOLECULE_CATABOLIC_PROCESS	http://www.gsea-msigdb.org/gsea/msigdb/cards/GO_MODIFICATION_DEPENDENT_MACROMOLECULE_CATABOLIC_PROCESS	78	1224	21506	583	7.05906e-13	5.21124e-11	0.133791	6.29668e-11
GO_POSITIVE_REGULATION_OF_TRANSFERASE_ACTIVITY	http://www.gsea-msigdb.org/gsea/msigdb/cards/GO_POSITIVE_REGULATION_OF_TRANSFERASE_ACTIVITY	75	1224	21506	550	7.59529e-13	5.55267e-11	0.136364	6.71396e-11
GO_DEVELOPMENTAL_GROWTH	http://www.gsea-msigdb.org/gsea/msigdb/cards/GO_DEVELOPMENTAL_GROWTH	73	1224	21506	537	1.80605e-12	1.30765e-10	0.13594	1.58223e-10
GO_ACTIVATION_OF_PROTEIN_KINASE_ACTIVITY	http://www.gsea-msigdb.org/gsea/msigdb/cards/GO_ACTIVATION_OF_PROTEIN_KINASE_ACTIVITY	49	1224	21506	285	1.94291e-12	1.39334e-10	0.17193	1.68707e-10
GO_REGULATION_OF_GENE_EXPRESSION_EPIGENETIC	http://www.gsea-msigdb.org/gsea/msigdb/cards/GO_REGULATION_OF_GENE_EXPRESSION_EPIGENETIC	50	1224	21506	297	2.6066e-12	1.85167e-10	0.16835	2.2435e-10
REACTOME_NERVOUS_SYSTEM_DEVELOPMENT	http://www.gsea-msigdb.org/gsea/msigdb/cards/REACTOME_NERVOUS_SYSTEM_DEVELOPMENT	69	1224	21506	497	2.77118e-12	7.73159e-10	0.138833	2.36442e-10
GO_DEVELOPMENTAL_PROCESS_INVOLVED_IN_REPRODUCTION	http://www.gsea-msigdb.org/gsea/msigdb/cards/GO_DEVELOPMENTAL_PROCESS_INVOLVED_IN_REPRODUCTION	88	1224	21506	719	3.51519e-12	2.47377e-10	0.122392	2.97336e-10
GO_NEGATIVE_REGULATION_OF_CELL_DIFFERENTIATION	http://www.gsea-msigdb.org/gsea/msigdb/cards/GO_NEGATIVE_REGULATION_OF_CELL_DIFFERENTIATION	73	1224	21506	547	4.4521e-12	3.1041e-10	0.133455	3.73367e-10
GO_INTERSPECIES_INTERACTION_BETWEEN_ORGANISMS	http://www.gsea-msigdb.org/gsea/msigdb/cards/GO_INTERSPECIES_INTERACTION_BETWEEN_ORGANISMS	95	1224	21506	810	5.55699e-12	3.83891e-10	0.117284	4.62078e-10
GO_ORGANONITROGEN_COMPOUND_CATABOLIC_PROCESS	http://www.gsea-msigdb.org/gsea/msigdb/cards/GO_ORGANONITROGEN_COMPOUND_CATABOLIC_PROCESS	119	1224	21506	1118	7.43626e-12	5.09046e-10	0.10644	6.13148e-10
GO_REGULATION_OF_MAPK_CASCADE	http://www.gsea-msigdb.org/gsea/msigdb/cards/GO_REGULATION_OF_MAPK_CASCADE	75	1224	21506	577	8.27184e-12	5.61144e-10	0.129983	6.76361e-10
GO_REGULATION_OF_CELLULAR_CATABOLIC_PROCESS	http://www.gsea-msigdb.org/gsea/msigdb/cards/GO_REGULATION_OF_CELLULAR_CATABOLIC_PROCESS	90	1224	21506	755	8.5338e-12	5.73746e-10	0.119205	6.92014e-10
GO_RESPONSE_TO_LIPID	http://www.gsea-msigdb.org/gsea/msigdb/cards/GO_RESPONSE_TO_LIPID	86	1224	21506	708	9.37544e-12	6.24753e-10	0.121469	7.54032e-10
GO_REGULATION_OF_SMALL_GTPASE_MEDIATED_SIGNAL_TRANSDUCTION	http://www.gsea-msigdb.org/gsea/msigdb/cards/GO_REGULATION_OF_SMALL_GTPASE_MEDIATED_SIGNAL_TRANSDUCTION	50	1224	21506	310	1.32871e-11	8.74495e-10	0.16129	1.05681e-09
GO_NEURON_PROJECTION_GUIDANCE	http://www.gsea-msigdb.org/gsea/msigdb/cards/GO_NEURON_PROJECTION_GUIDANCE	42	1224	21506	232	1.33555e-11	8.74495e-10	0.181034	1.05681e-09
GO_REPRODUCTIVE_SYSTEM_DEVELOPMENT	http://www.gsea-msigdb.org/gsea/msigdb/cards/GO_REPRODUCTIVE_SYSTEM_DEVELOPMENT	54	1224	21506	352	1.48977e-11	9.67064e-10	0.153409	1.16941e-09
GO_REGULATION_OF_PROTEIN_SERINE_THREONINE_KINASE_ACTIVITY	http://www.gsea-msigdb.org/gsea/msigdb/cards/GO_REGULATION_OF_PROTEIN_SERINE_THREONINE_KINASE_ACTIVITY	62	1224	21506	439	1.74135e-11	1.12072e-09	0.14123	1.35604e-09
REACTOME_MAPK_FAMILY_SIGNALING_CASCADES	http://www.gsea-msigdb.org/gsea/msigdb/cards/REACTOME_MAPK_FAMILY_SIGNALING_CASCADES	44	1224	21506	253	1.76317e-11	4.37265e-09	0.173913	1.36222e-09
GO_REGULATION_OF_CELL_POPULATION_PROLIFERATION	http://www.gsea-msigdb.org/gsea/msigdb/cards/GO_REGULATION_OF_CELL_POPULATION_PROLIFERATION	127	1224	21506	1239	1.82273e-11	1.16315e-09	0.102502	1.39724e-09
REACTOME_SIGNALING_BY_NUCLEAR_RECEPTORS	http://www.gsea-msigdb.org/gsea/msigdb/cards/REACTOME_SIGNALING_BY_NUCLEAR_RECEPTORS	42	1224	21506	235	2.05354e-11	4.58349e-09	0.178723	1.56196e-09
GO_REGULATION_OF_CATABOLIC_PROCESS	http://www.gsea-msigdb.org/gsea/msigdb/cards/GO_REGULATION_OF_CATABOLIC_PROCESS	100	1224	21506	892	2.13028e-11	1.34799e-09	0.112108	1.60787e-09
GO_CENTRAL_NERVOUS_SYSTEM_DEVELOPMENT	http://www.gsea-msigdb.org/gsea/msigdb/cards/GO_CENTRAL_NERVOUS_SYSTEM_DEVELOPMENT	90	1224	21506	768	2.16244e-11	1.35693e-09	0.117188	1.61968e-09
GO_REGULATION_OF_CELLULAR_RESPONSE_TO_STRESS	http://www.gsea-msigdb.org/gsea/msigdb/cards/GO_REGULATION_OF_CELLULAR_RESPONSE_TO_STRESS	80	1224	21506	649	2.45889e-11	1.5302e-09	0.123267	1.82778e-09
GO_CELL_JUNCTION_ORGANIZATION	http://www.gsea-msigdb.org/gsea/msigdb/cards/GO_CELL_JUNCTION_ORGANIZATION	44	1224	21506	256	2.64334e-11	1.6315e-09	0.171875	1.95011e-09
GO_SMALL_GTPASE_MEDIATED_SIGNAL_TRANSDUCTION	http://www.gsea-msigdb.org/gsea/msigdb/cards/GO_SMALL_GTPASE_MEDIATED_SIGNAL_TRANSDUCTION	68	1224	21506	511	2.78905e-11	1.70123e-09	0.133072	2.03617e-09
GO_GROWTH	http://www.gsea-msigdb.org/gsea/msigdb/cards/GO_GROWTH	91	1224	21506	784	2.8015e-11	1.70123e-09	0.116071	2.03617e-09
GO_REGULATION_OF_NEURON_DIFFERENTIATION	http://www.gsea-msigdb.org/gsea/msigdb/cards/GO_REGULATION_OF_NEURON_DIFFERENTIATION	70	1224	21506	534	2.8373e-11	1.70919e-09	0.131086	2.04703e-09
GO_REGULATION_OF_CELL_PROJECTION_ORGANIZATION	http://www.gsea-msigdb.org/gsea/msigdb/cards/GO_REGULATION_OF_CELL_PROJECTION_ORGANIZATION	74	1224	21506	582	3.28764e-11	1.96475e-09	0.127148	2.35462e-09
GO_CELLULAR_PROTEIN_CATABOLIC_PROCESS	http://www.gsea-msigdb.org/gsea/msigdb/cards/GO_CELLULAR_PROTEIN_CATABOLIC_PROCESS	84	1224	21506	703	3.85882e-11	2.28794e-09	0.119488	2.74367e-09
REACTOME_POST_TRANSLATIONAL_PROTEIN_MODIFICATION	http://www.gsea-msigdb.org/gsea/msigdb/cards/REACTOME_POST_TRANSLATIONAL_PROTEIN_MODIFICATION	125	1224	21506	1227	4.00571e-11	8.12794e-09	0.101874	2.82762e-09
GO_EPITHELIAL_CELL_DIFFERENTIATION	http://www.gsea-msigdb.org/gsea/msigdb/cards/GO_EPITHELIAL_CELL_DIFFERENTIATION	63	1224	21506	459	4.08976e-11	2.40593e-09	0.137255	2.86634e-09
GO_REGULATION_OF_MAP_KINASE_ACTIVITY	http://www.gsea-msigdb.org/gsea/msigdb/cards/GO_REGULATION_OF_MAP_KINASE_ACTIVITY	46	1224	21506	280	4.6185e-11	2.69592e-09	0.164286	3.21395e-09
GO_PEPTIDYL_SERINE_MODIFICATION	http://www.gsea-msigdb.org/gsea/msigdb/cards/GO_PEPTIDYL_SERINE_MODIFICATION	45	1224	21506	271	5.1992e-11	3.01154e-09	0.166052	3.59257e-09
GO_POSITIVE_REGULATION_OF_INTRACELLULAR_SIGNAL_TRANSDUCTION	http://www.gsea-msigdb.org/gsea/msigdb/cards/GO_POSITIVE_REGULATION_OF_INTRACELLULAR_SIGNAL_TRANSDUCTION	94	1224	21506	831	5.40826e-11	3.10872e-09	0.113117	3.7109e-09
GO_SEX_DIFFERENTIATION	http://www.gsea-msigdb.org/gsea/msigdb/cards/GO_SEX_DIFFERENTIATION	39	1224	21506	214	5.81435e-11	3.31682e-09	0.182243	3.96183e-09
REACTOME_INTRACELLULAR_SIGNALING_BY_SECOND_MESSENGERS	http://www.gsea-msigdb.org/gsea/msigdb/cards/REACTOME_INTRACELLULAR_SIGNALING_BY_SECOND_MESSENGERS	46	1224	21506	282	5.91826e-11	1.1008e-08	0.163121	4.00483e-09
GO_RESPONSE_TO_NITROGEN_COMPOUND	http://www.gsea-msigdb.org/gsea/msigdb/cards/GO_RESPONSE_TO_NITROGEN_COMPOUND	99	1224	21506	901	8.41984e-11	4.76702e-09	0.109878	5.65859e-09
GO_SKELETAL_SYSTEM_DEVELOPMENT	http://www.gsea-msigdb.org/gsea/msigdb/cards/GO_SKELETAL_SYSTEM_DEVELOPMENT	57	1224	21506	401	8.90385e-11	5.00343e-09	0.142145	5.94317e-09
GO_CELL_CYCLE_PROCESS	http://www.gsea-msigdb.org/gsea/msigdb/cards/GO_CELL_CYCLE_PROCESS	124	1224	21506	1230	9.52303e-11	5.31173e-09	0.100813	6.31351e-09
GO_TRANSMEMBRANE_RECEPTOR_PROTEIN_SERINE_THREONINE_KINASE_SIGNALING_PATHWAY	http://www.gsea-msigdb.org/gsea/msigdb/cards/GO_TRANSMEMBRANE_RECEPTOR_PROTEIN_SERINE_THREONINE_KINASE_SIGNALING_PATHWAY	45	1224	21506	276	9.71238e-11	5.37752e-09	0.163043	6.39583e-09
GO_GASTRULATION	http://www.gsea-msigdb.org/gsea/msigdb/cards/GO_GASTRULATION	30	1224	21506	138	1.10657e-10	6.08212e-09	0.217391	7.23847e-09
GO_SECRETION	http://www.gsea-msigdb.org/gsea/msigdb/cards/GO_SECRETION	129	1224	21506	1301	1.15251e-10	6.28868e-09	0.0991545	7.48901e-09
GO_CELLULAR_RESPONSE_TO_ORGANIC_CYCLIC_COMPOUND	http://www.gsea-msigdb.org/gsea/msigdb/cards/GO_CELLULAR_RESPONSE_TO_ORGANIC_CYCLIC_COMPOUND	63	1224	21506	471	1.21913e-10	6.60437e-09	0.133758	7.86983e-09
GO_TISSUE_MORPHOGENESIS	http://www.gsea-msigdb.org/gsea/msigdb/cards/GO_TISSUE_MORPHOGENESIS	69	1224	21506	541	1.34596e-10	7.23936e-09	0.127542	8.63176e-09
GO_POSITIVE_REGULATION_OF_LOCOMOTION	http://www.gsea-msigdb.org/gsea/msigdb/cards/GO_POSITIVE_REGULATION_OF_LOCOMOTION	62	1224	21506	461	1.36789e-10	7.30512e-09	0.13449	8.71542e-09
REACTOME_ESR_MEDIATED_SIGNALING	http://www.gsea-msigdb.org/gsea/msigdb/cards/REACTOME_ESR_MEDIATED_SIGNALING	34	1224	21506	174	1.41014e-10	2.42109e-08	0.195402	8.92661e-09
GO_IMMUNE_SYSTEM_DEVELOPMENT	http://www.gsea-msigdb.org/gsea/msigdb/cards/GO_IMMUNE_SYSTEM_DEVELOPMENT	89	1224	21506	785	1.60137e-10	8.49175e-09	0.113376	1.00722e-08
PID_FAK_PATHWAY	http://www.gsea-msigdb.org/gsea/msigdb/cards/PID_FAK_PATHWAY	19	1224	21506	58	1.67393e-10	2.66873e-08	0.327586	1.04616e-08
GO_GENE_SILENCING	http://www.gsea-msigdb.org/gsea/msigdb/cards/GO_GENE_SILENCING	41	1224	21506	241	1.73669e-10	9.14496e-09	0.170124	1.07851e-08
GO_PEPTIDYL_THREONINE_MODIFICATION	http://www.gsea-msigdb.org/gsea/msigdb/cards/GO_PEPTIDYL_THREONINE_MODIFICATION	27	1224	21506	116	1.82563e-10	9.5465e-09	0.232759	1.12661e-08
GO_REGULATION_OF_TRANSPORT	http://www.gsea-msigdb.org/gsea/msigdb/cards/GO_REGULATION_OF_TRANSPORT	138	1224	21506	1434	1.89906e-10	9.86201e-09	0.0962343	1.1646e-08
KEGG_TGF_BETA_SIGNALING_PATHWAY	http://www.gsea-msigdb.org/gsea/msigdb/cards/KEGG_TGF_BETA_SIGNALING_PATHWAY	21	1224	21506	72	2.16017e-10	3.21433e-08	0.291667	1.3165e-08
GO_CELLULAR_RESPONSE_TO_NITROGEN_COMPOUND	http://www.gsea-msigdb.org/gsea/msigdb/cards/GO_CELLULAR_RESPONSE_TO_NITROGEN_COMPOUND	70	1224	21506	559	2.2369e-10	1.15369e-08	0.125224	1.35484e-08
GO_OSSIFICATION	http://www.gsea-msigdb.org/gsea/msigdb/cards/GO_OSSIFICATION	49	1224	21506	326	2.70386e-10	1.38504e-08	0.150307	1.62762e-08
GO_RESPONSE_TO_PEPTIDE	http://www.gsea-msigdb.org/gsea/msigdb/cards/GO_RESPONSE_TO_PEPTIDE	59	1224	21506	435	2.74935e-10	1.39883e-08	0.135632	1.64492e-08
GO_POSITIVE_REGULATION_OF_MAP_KINASE_ACTIVITY	http://www.gsea-msigdb.org/gsea/msigdb/cards/GO_POSITIVE_REGULATION_OF_MAP_KINASE_ACTIVITY	38	1224	21506	216	2.97025e-10	1.50107e-08	0.175926	1.76631e-08
GO_RESPONSE_TO_ORGANIC_CYCLIC_COMPOUND	http://www.gsea-msigdb.org/gsea/msigdb/cards/GO_RESPONSE_TO_ORGANIC_CYCLIC_COMPOUND	85	1224	21506	745	3.07305e-10	1.54267e-08	0.114094	1.81643e-08
GO_MEMBRANE_ORGANIZATION	http://www.gsea-msigdb.org/gsea/msigdb/cards/GO_MEMBRANE_ORGANIZATION	82	1224	21506	708	3.09789e-10	1.54484e-08	0.115819	1.82015e-08
GO_ENDOMEMBRANE_SYSTEM_ORGANIZATION	http://www.gsea-msigdb.org/gsea/msigdb/cards/GO_ENDOMEMBRANE_SYSTEM_ORGANIZATION	54	1224	21506	383	3.78575e-10	1.87544e-08	0.140992	2.21106e-08
REACTOME_CYTOKINE_SIGNALING_IN_IMMUNE_SYSTEM	http://www.gsea-msigdb.org/gsea/msigdb/cards/REACTOME_CYTOKINE_SIGNALING_IN_IMMUNE_SYSTEM	79	1224	21506	676	4.33477e-10	6.04701e-08	0.116864	2.50193e-08
GO_EPITHELIAL_CELL_DEVELOPMENT	http://www.gsea-msigdb.org/gsea/msigdb/cards/GO_EPITHELIAL_CELL_DEVELOPMENT	33	1224	21506	172	4.32487e-10	2.12851e-08	0.19186	2.50193e-08
GO_REGULATION_OF_NEURON_PROJECTION_DEVELOPMENT	http://www.gsea-msigdb.org/gsea/msigdb/cards/GO_REGULATION_OF_NEURON_PROJECTION_DEVELOPMENT	58	1224	21506	429	4.41739e-10	2.15993e-08	0.135198	2.53471e-08
GO_FOREBRAIN_DEVELOPMENT	http://www.gsea-msigdb.org/gsea/msigdb/cards/GO_FOREBRAIN_DEVELOPMENT	45	1224	21506	290	5.09972e-10	2.47748e-08	0.155172	2.90921e-08
GO_POSITIVE_REGULATION_OF_CELL_POPULATION_PROLIFERATION	http://www.gsea-msigdb.org/gsea/msigdb/cards/GO_POSITIVE_REGULATION_OF_CELL_POPULATION_PROLIFERATION	79	1224	21506	679	5.34059e-10	2.57786e-08	0.116348	3.02901e-08
GO_RESPONSE_TO_PEPTIDE_HORMONE	http://www.gsea-msigdb.org/gsea/msigdb/cards/GO_RESPONSE_TO_PEPTIDE_HORMONE	52	1224	21506	367	6.71091e-10	3.21867e-08	0.141689	3.78434e-08
GO_REGULATION_OF_CELL_ADHESION	http://www.gsea-msigdb.org/gsea/msigdb/cards/GO_REGULATION_OF_CELL_ADHESION	67	1224	21506	539	7.48717e-10	3.56825e-08	0.124304	4.19795e-08
GO_REGULATION_OF_RESPONSE_TO_STRESS	http://www.gsea-msigdb.org/gsea/msigdb/cards/GO_REGULATION_OF_RESPONSE_TO_STRESS	121	1224	21506	1232	8.24004e-10	3.90236e-08	0.0982143	4.59382e-08
GO_REGULATION_OF_CELL_DEATH	http://www.gsea-msigdb.org/gsea/msigdb/cards/GO_REGULATION_OF_CELL_DEATH	131	1224	21506	1369	8.316e-10	3.91372e-08	0.0956903	4.60998e-08
GO_ENDOCYTOSIS	http://www.gsea-msigdb.org/gsea/msigdb/cards/GO_ENDOCYTOSIS	60	1224	21506	459	8.41203e-10	3.93432e-08	0.130719	4.63702e-08
REACTOME_VESICLE_MEDIATED_TRANSPORT	http://www.gsea-msigdb.org/gsea/msigdb/cards/REACTOME_VESICLE_MEDIATED_TRANSPORT	72	1224	21506	602	9.59885e-10	1.26027e-07	0.119601	5.26167e-08
GO_CYTOPLASMIC_MICROTUBULE_ORGANIZATION	http://www.gsea-msigdb.org/gsea/msigdb/cards/GO_CYTOPLASMIC_MICROTUBULE_ORGANIZATION	17	1224	21506	51	1.12869e-09	5.2463e-08	0.333333	6.15259e-08
GO_CANONICAL_WNT_SIGNALING_PATHWAY	http://www.gsea-msigdb.org/gsea/msigdb/cards/GO_CANONICAL_WNT_SIGNALING_PATHWAY	44	1224	21506	287	1.16995e-09	5.40472e-08	0.15331	6.34228e-08
GO_PROTEIN_DEPHOSPHORYLATION	http://www.gsea-msigdb.org/gsea/msigdb/cards/GO_PROTEIN_DEPHOSPHORYLATION	43	1224	21506	277	1.21848e-09	5.5946e-08	0.155235	6.56908e-08
GO_HISTONE_METHYLATION	http://www.gsea-msigdb.org/gsea/msigdb/cards/GO_HISTONE_METHYLATION	26	1224	21506	118	1.40565e-09	6.41489e-08	0.220339	7.53676e-08
REACTOME_REGULATION_OF_MECP2_EXPRESSION_AND_ACTIVITY	http://www.gsea-msigdb.org/gsea/msigdb/cards/REACTOME_REGULATION_OF_MECP2_EXPRESSION_AND_ACTIVITY	13	1224	21506	29	1.46171e-09	1.76887e-07	0.448276	7.79475e-08
REACTOME_MEMBRANE_TRAFFICKING	http://www.gsea-msigdb.org/gsea/msigdb/cards/REACTOME_MEMBRANE_TRAFFICKING	69	1224	21506	572	1.50576e-09	1.76887e-07	0.120629	7.98623e-08
GO_POSITIVE_REGULATION_OF_PROTEIN_SERINE_THREONINE_KINASE_ACTIVITY	http://www.gsea-msigdb.org/gsea/msigdb/cards/GO_POSITIVE_REGULATION_OF_PROTEIN_SERINE_THREONINE_KINASE_ACTIVITY	44	1224	21506	290	1.63104e-09	7.39863e-08	0.151724	8.60417e-08
GO_SUPRAMOLECULAR_FIBER_ORGANIZATION	http://www.gsea-msigdb.org/gsea/msigdb/cards/GO_SUPRAMOLECULAR_FIBER_ORGANIZATION	69	1224	21506	574	1.74519e-09	7.86904e-08	0.120209	9.15713e-08
GO_IMPORT_INTO_CELL	http://www.gsea-msigdb.org/gsea/msigdb/cards/GO_IMPORT_INTO_CELL	68	1224	21506	563	1.88143e-09	8.43283e-08	0.120782	9.81946e-08
GO_MALE_SEX_DIFFERENTIATION	http://www.gsea-msigdb.org/gsea/msigdb/cards/GO_MALE_SEX_DIFFERENTIATION	27	1224	21506	128	1.89853e-09	8.4553e-08	0.210938	9.8563e-08
GO_MITOTIC_CELL_CYCLE	http://www.gsea-msigdb.org/gsea/msigdb/cards/GO_MITOTIC_CELL_CYCLE	97	1224	21506	928	1.9089e-09	8.4553e-08	0.104526	9.85796e-08
GO_POSITIVE_REGULATION_OF_CELL_DEVELOPMENT	http://www.gsea-msigdb.org/gsea/msigdb/cards/GO_POSITIVE_REGULATION_OF_CELL_DEVELOPMENT	58	1224	21506	446	1.95937e-09	8.62812e-08	0.130045	1.00656e-07
KEGG_NEUROTROPHIN_SIGNALING_PATHWAY	http://www.gsea-msigdb.org/gsea/msigdb/cards/KEGG_NEUROTROPHIN_SIGNALING_PATHWAY	25	1224	21506	112	2.17954e-09	2.31654e-07	0.223214	1.10807e-07
REACTOME_ESTROGEN_DEPENDENT_GENE_EXPRESSION	http://www.gsea-msigdb.org/gsea/msigdb/cards/REACTOME_ESTROGEN_DEPENDENT_GENE_EXPRESSION	25	1224	21506	112	2.17954e-09	2.31654e-07	0.223214	1.10807e-07
GO_REGULATION_OF_EMBRYONIC_DEVELOPMENT	http://www.gsea-msigdb.org/gsea/msigdb/cards/GO_REGULATION_OF_EMBRYONIC_DEVELOPMENT	24	1224	21506	104	2.23374e-09	9.77909e-08	0.230769	1.12976e-07
GO_RESPONSE_TO_TRANSFORMING_GROWTH_FACTOR_BETA	http://www.gsea-msigdb.org/gsea/msigdb/cards/GO_RESPONSE_TO_TRANSFORMING_GROWTH_FACTOR_BETA	36	1224	21506	212	2.3473e-09	1.02169e-07	0.169811	1.18112e-07
GO_PEPTIDYL_LYSINE_METHYLATION	http://www.gsea-msigdb.org/gsea/msigdb/cards/GO_PEPTIDYL_LYSINE_METHYLATION	25	1224	21506	113	2.65167e-09	1.14753e-07	0.221239	1.32746e-07
GO_ACTIN_FILAMENT_BASED_PROCESS	http://www.gsea-msigdb.org/gsea/msigdb/cards/GO_ACTIN_FILAMENT_BASED_PROCESS	74	1224	21506	642	2.87549e-09	1.23728e-07	0.115265	1.4322e-07
KEGG_REGULATION_OF_ACTIN_CYTOSKELETON	http://www.gsea-msigdb.org/gsea/msigdb/cards/KEGG_REGULATION_OF_ACTIN_CYTOSKELETON	32	1224	21506	176	3.21033e-09	3.25703e-07	0.181818	1.5909e-07
GO_IN_UTERO_EMBRYONIC_DEVELOPMENT	http://www.gsea-msigdb.org/gsea/msigdb/cards/GO_IN_UTERO_EMBRYONIC_DEVELOPMENT	46	1224	21506	318	3.33053e-09	1.42494e-07	0.144654	1.64217e-07
KEGG_FOCAL_ADHESION	http://www.gsea-msigdb.org/gsea/msigdb/cards/KEGG_FOCAL_ADHESION	32	1224	21506	178	4.28667e-09	4.15993e-07	0.179775	2.10304e-07
GO_POSITIVE_REGULATION_OF_CELLULAR_PROTEIN_LOCALIZATION	http://www.gsea-msigdb.org/gsea/msigdb/cards/GO_POSITIVE_REGULATION_OF_CELLULAR_PROTEIN_LOCALIZATION	44	1224	21506	300	4.74707e-09	2.01951e-07	0.146667	2.31732e-07
REACTOME_TRANSCRIPTIONAL_REGULATION_BY_MECP2	http://www.gsea-msigdb.org/gsea/msigdb/cards/REACTOME_TRANSCRIPTIONAL_REGULATION_BY_MECP2	16	1224	21506	49	4.90636e-09	4.56291e-07	0.326531	2.38323e-07
GO_CELL_CELL_ADHESION	http://www.gsea-msigdb.org/gsea/msigdb/cards/GO_CELL_CELL_ADHESION	72	1224	21506	626	5.18042e-09	2.19149e-07	0.115016	2.50395e-07
GO_CELLULAR_RESPONSE_TO_LIPID	http://www.gsea-msigdb.org/gsea/msigdb/cards/GO_CELLULAR_RESPONSE_TO_LIPID	59	1224	21506	471	5.86791e-09	2.46846e-07	0.125265	2.82235e-07
GO_REGULATION_OF_CYTOSKELETON_ORGANIZATION	http://www.gsea-msigdb.org/gsea/msigdb/cards/GO_REGULATION_OF_CYTOSKELETON_ORGANIZATION	59	1224	21506	472	6.35081e-09	2.64208e-07	0.125	3.02496e-07
GO_CHROMATIN_ORGANIZATION_INVOLVED_IN_REGULATION_OF_TRANSCRIPTION	http://www.gsea-msigdb.org/gsea/msigdb/cards/GO_CHROMATIN_ORGANIZATION_INVOLVED_IN_REGULATION_OF_TRANSCRIPTION	22	1224	21506	93	6.32274e-09	2.64208e-07	0.236559	3.02496e-07
GO_NEGATIVE_REGULATION_OF_PHOSPHORUS_METABOLIC_PROCESS	http://www.gsea-msigdb.org/gsea/msigdb/cards/GO_NEGATIVE_REGULATION_OF_PHOSPHORUS_METABOLIC_PROCESS	60	1224	21506	485	6.98283e-09	2.88905e-07	0.123711	3.30993e-07
KEGG_MAPK_SIGNALING_PATHWAY	http://www.gsea-msigdb.org/gsea/msigdb/cards/KEGG_MAPK_SIGNALING_PATHWAY	36	1224	21506	221	7.36932e-09	6.38637e-07	0.162896	3.47633e-07
KEGG_PATHWAYS_IN_CANCER	http://www.gsea-msigdb.org/gsea/msigdb/cards/KEGG_PATHWAYS_IN_CANCER	42	1224	21506	283	7.43932e-09	6.38637e-07	0.14841	3.49256e-07
GO_POSITIVE_REGULATION_OF_CELLULAR_CATABOLIC_PROCESS	http://www.gsea-msigdb.org/gsea/msigdb/cards/GO_POSITIVE_REGULATION_OF_CELLULAR_CATABOLIC_PROCESS	47	1224	21506	338	8.14413e-09	3.35111e-07	0.139053	3.80525e-07
GO_PROTEIN_AUTOPHOSPHORYLATION	http://www.gsea-msigdb.org/gsea/msigdb/cards/GO_PROTEIN_AUTOPHOSPHORYLATION	35	1224	21506	212	8.32018e-09	3.40494e-07	0.165094	3.86908e-07
GO_MUSCLE_STRUCTURE_DEVELOPMENT	http://www.gsea-msigdb.org/gsea/msigdb/cards/GO_MUSCLE_STRUCTURE_DEVELOPMENT	62	1224	21506	513	9.59511e-09	3.90547e-07	0.120858	4.44091e-07
GO_POSITIVE_REGULATION_OF_ORGANELLE_ORGANIZATION	http://www.gsea-msigdb.org/gsea/msigdb/cards/GO_POSITIVE_REGULATION_OF_ORGANELLE_ORGANIZATION	66	1224	21506	562	1.00535e-08	4.07006e-07	0.117438	4.63124e-07
GO_POSITIVE_REGULATION_OF_NERVOUS_SYSTEM_DEVELOPMENT	http://www.gsea-msigdb.org/gsea/msigdb/cards/GO_POSITIVE_REGULATION_OF_NERVOUS_SYSTEM_DEVELOPMENT	55	1224	21506	432	1.09105e-08	4.38776e-07	0.127315	4.99948e-07
GO_TAXIS	http://www.gsea-msigdb.org/gsea/msigdb/cards/GO_TAXIS	59	1224	21506	479	1.09548e-08	4.38776e-07	0.123173	4.99948e-07
PID_PDGFRB_PATHWAY	http://www.gsea-msigdb.org/gsea/msigdb/cards/PID_PDGFRB_PATHWAY	25	1224	21506	121	1.16848e-08	9.65942e-07	0.206612	5.30792e-07
GO_NEGATIVE_REGULATION_OF_PHOSPHORYLATION	http://www.gsea-msigdb.org/gsea/msigdb/cards/GO_NEGATIVE_REGULATION_OF_PHOSPHORYLATION	51	1224	21506	388	1.29576e-08	5.16248e-07	0.131443	5.85899e-07
GO_POSITIVE_REGULATION_OF_MAPK_CASCADE	http://www.gsea-msigdb.org/gsea/msigdb/cards/GO_POSITIVE_REGULATION_OF_MAPK_CASCADE	53	1224	21506	412	1.41618e-08	5.61253e-07	0.128641	6.37409e-07
GO_PROTEIN_MODIFICATION_BY_SMALL_PROTEIN_REMOVAL	http://www.gsea-msigdb.org/gsea/msigdb/cards/GO_PROTEIN_MODIFICATION_BY_SMALL_PROTEIN_REMOVAL	40	1224	21506	268	1.43416e-08	5.65403e-07	0.149254	6.42554e-07
GO_AMEBOIDAL_TYPE_CELL_MIGRATION	http://www.gsea-msigdb.org/gsea/msigdb/cards/GO_AMEBOIDAL_TYPE_CELL_MIGRATION	46	1224	21506	333	1.44242e-08	5.65697e-07	0.138138	6.43317e-07
GO_MICROTUBULE_BASED_PROCESS	http://www.gsea-msigdb.org/gsea/msigdb/cards/GO_MICROTUBULE_BASED_PROCESS	74	1224	21506	667	1.4787e-08	5.7395e-07	0.110945	6.5356e-07
GO_PROTEIN_LOCALIZATION_TO_ORGANELLE	http://www.gsea-msigdb.org/gsea/msigdb/cards/GO_PROTEIN_LOCALIZATION_TO_ORGANELLE	88	1224	21506	847	1.47832e-08	5.7395e-07	0.103896	6.5356e-07
REACTOME_FLT3_SIGNALING	http://www.gsea-msigdb.org/gsea/msigdb/cards/REACTOME_FLT3_SIGNALING	36	1224	21506	227	1.51842e-08	1.2104e-06	0.15859	6.66987e-07
GO_RESPIRATORY_SYSTEM_DEVELOPMENT	http://www.gsea-msigdb.org/gsea/msigdb/cards/GO_RESPIRATORY_SYSTEM_DEVELOPMENT	30	1224	21506	168	1.52268e-08	5.87988e-07	0.178571	6.66987e-07
GO_REGULATION_OF_ESTABLISHMENT_OF_PROTEIN_LOCALIZATION	http://www.gsea-msigdb.org/gsea/msigdb/cards/GO_REGULATION_OF_ESTABLISHMENT_OF_PROTEIN_LOCALIZATION	69	1224	21506	606	1.63277e-08	6.27285e-07	0.113861	7.12034e-07
GO_MUSCLE_TISSUE_DEVELOPMENT	http://www.gsea-msigdb.org/gsea/msigdb/cards/GO_MUSCLE_TISSUE_DEVELOPMENT	43	1224	21506	302	1.73366e-08	6.62662e-07	0.142384	7.52683e-07
GO_HOMEOSTATIC_PROCESS	http://www.gsea-msigdb.org/gsea/msigdb/cards/GO_HOMEOSTATIC_PROCESS	137	1224	21506	1524	1.79063e-08	6.80982e-07	0.089895	7.73994e-07
GO_STRESS_ACTIVATED_PROTEIN_KINASE_SIGNALING_CASCADE	http://www.gsea-msigdb.org/gsea/msigdb/cards/GO_STRESS_ACTIVATED_PROTEIN_KINASE_SIGNALING_CASCADE	37	1224	21506	239	1.85769e-08	7.02936e-07	0.154812	7.99459e-07
GO_MULTICELLULAR_ORGANISM_REPRODUCTION	http://www.gsea-msigdb.org/gsea/msigdb/cards/GO_MULTICELLULAR_ORGANISM_REPRODUCTION	70	1224	21506	622	2.06075e-08	7.75874e-07	0.11254	8.82974e-07
GO_REGULATION_OF_CELL_MORPHOGENESIS_INVOLVED_IN_DIFFERENTIATION	http://www.gsea-msigdb.org/gsea/msigdb/cards/GO_REGULATION_OF_CELL_MORPHOGENESIS_INVOLVED_IN_DIFFERENTIATION	39	1224	21506	261	2.09949e-08	7.86527e-07	0.149425	8.95663e-07
REACTOME_TRANSCRIPTIONAL_REGULATION_BY_RUNX1	http://www.gsea-msigdb.org/gsea/msigdb/cards/REACTOME_TRANSCRIPTIONAL_REGULATION_BY_RUNX1	32	1224	21506	190	2.20157e-08	1.69445e-06	0.168421	9.35143e-07
GO_SENSORY_ORGAN_DEVELOPMENT	http://www.gsea-msigdb.org/gsea/msigdb/cards/GO_SENSORY_ORGAN_DEVELOPMENT	52	1224	21506	406	2.24388e-08	8.36458e-07	0.128079	9.49008e-07
GO_CELLULAR_RESPONSE_TO_PEPTIDE	http://www.gsea-msigdb.org/gsea/msigdb/cards/GO_CELLULAR_RESPONSE_TO_PEPTIDE	45	1224	21506	327	2.32163e-08	8.61177e-07	0.137615	9.77676e-07
REACTOME_NR1H2_AND_NR1H3_MEDIATED_SIGNALING	http://www.gsea-msigdb.org/gsea/msigdb/cards/REACTOME_NR1H2_AND_NR1H3_MEDIATED_SIGNALING	14	1224	21506	41	2.34367e-08	1.74369e-06	0.341463	9.82737e-07
GO_DEVELOPMENT_OF_PRIMARY_SEXUAL_CHARACTERISTICS	http://www.gsea-msigdb.org/gsea/msigdb/cards/GO_DEVELOPMENT_OF_PRIMARY_SEXUAL_CHARACTERISTICS	31	1224	21506	181	2.43348e-08	8.93859e-07	0.171271	1.01175e-06
GO_CELLULAR_RESPONSE_TO_PEPTIDE_HORMONE_STIMULUS	http://www.gsea-msigdb.org/gsea/msigdb/cards/GO_CELLULAR_RESPONSE_TO_PEPTIDE_HORMONE_STIMULUS	40	1224	21506	273	2.42863e-08	8.93859e-07	0.14652	1.01175e-06
GO_REGULATION_OF_WNT_SIGNALING_PATHWAY	http://www.gsea-msigdb.org/gsea/msigdb/cards/GO_REGULATION_OF_WNT_SIGNALING_PATHWAY	44	1224	21506	317	2.56575e-08	9.37868e-07	0.138801	1.06224e-06
GO_NEGATIVE_REGULATION_OF_PROTEIN_MODIFICATION_PROCESS	http://www.gsea-msigdb.org/gsea/msigdb/cards/GO_NEGATIVE_REGULATION_OF_PROTEIN_MODIFICATION_PROCESS	61	1224	21506	515	2.67103e-08	9.71636e-07	0.118447	1.10118e-06
GO_LIPID_LOCALIZATION	http://www.gsea-msigdb.org/gsea/msigdb/cards/GO_LIPID_LOCALIZATION	45	1224	21506	329	2.79578e-08	1.00866e-06	0.136778	1.14456e-06
GO_REGULATION_OF_CELL_CYCLE_PROCESS	http://www.gsea-msigdb.org/gsea/msigdb/cards/GO_REGULATION_OF_CELL_CYCLE_PROCESS	75	1224	21506	690	2.79959e-08	1.00866e-06	0.108696	1.14456e-06
REACTOME_SIGNALING_BY_WNT_IN_CANCER	http://www.gsea-msigdb.org/gsea/msigdb/cards/REACTOME_SIGNALING_BY_WNT_IN_CANCER	12	1224	21506	30	3.03897e-08	2.18806e-06	0.4	1.23062e-06
GO_REGULATION_OF_ORGANELLE_ASSEMBLY	http://www.gsea-msigdb.org/gsea/msigdb/cards/GO_REGULATION_OF_ORGANELLE_ASSEMBLY	30	1224	21506	173	3.04769e-08	1.08764e-06	0.17341	1.23062e-06
GO_PROTEIN_METHYLATION	http://www.gsea-msigdb.org/gsea/msigdb/cards/GO_PROTEIN_METHYLATION	28	1224	21506	154	3.0474e-08	1.08764e-06	0.181818	1.23062e-06
GO_DEPHOSPHORYLATION	http://www.gsea-msigdb.org/gsea/msigdb/cards/GO_DEPHOSPHORYLATION	52	1224	21506	411	3.37334e-08	1.19817e-06	0.126521	1.35652e-06
GO_REGULATION_OF_STRESS_ACTIVATED_PROTEIN_KINASE_SIGNALING_CASCADE	http://www.gsea-msigdb.org/gsea/msigdb/cards/GO_REGULATION_OF_STRESS_ACTIVATED_PROTEIN_KINASE_SIGNALING_CASCADE	32	1224	21506	194	3.66798e-08	1.29671e-06	0.164948	1.46899e-06
REACTOME_PTEN_REGULATION	http://www.gsea-msigdb.org/gsea/msigdb/cards/REACTOME_PTEN_REGULATION	26	1224	21506	138	4.44082e-08	3.09747e-06	0.188406	1.77127e-06
GO_REGULATION_OF_ANATOMICAL_STRUCTURE_SIZE	http://www.gsea-msigdb.org/gsea/msigdb/cards/GO_REGULATION_OF_ANATOMICAL_STRUCTURE_SIZE	51	1224	21506	403	4.53053e-08	1.59415e-06	0.126551	1.79974e-06
GO_GLAND_DEVELOPMENT	http://www.gsea-msigdb.org/gsea/msigdb/cards/GO_GLAND_DEVELOPMENT	47	1224	21506	357	4.56428e-08	1.59856e-06	0.131653	1.80584e-06
GO_POSITIVE_REGULATION_OF_TRANSPORT	http://www.gsea-msigdb.org/gsea/msigdb/cards/GO_POSITIVE_REGULATION_OF_TRANSPORT	81	1224	21506	776	4.61417e-08	1.60855e-06	0.104381	1.81824e-06
GO_PLATELET_DERIVED_GROWTH_FACTOR_RECEPTOR_SIGNALING_PATHWAY	http://www.gsea-msigdb.org/gsea/msigdb/cards/GO_PLATELET_DERIVED_GROWTH_FACTOR_RECEPTOR_SIGNALING_PATHWAY	15	1224	21506	50	5.39535e-08	1.86362e-06	0.3	2.10913e-06
GO_ACTIVATION_OF_MAPKK_ACTIVITY	http://www.gsea-msigdb.org/gsea/msigdb/cards/GO_ACTIVATION_OF_MAPKK_ACTIVITY	15	1224	21506	50	5.39535e-08	1.86362e-06	0.3	2.10913e-06
REACTOME_MAPK1_ERK2_ACTIVATION	http://www.gsea-msigdb.org/gsea/msigdb/cards/REACTOME_MAPK1_ERK2_ACTIVATION	7	1224	21506	9	5.5327e-08	3.74212e-06	0.777778	2.15424e-06
GO_POSITIVE_REGULATION_OF_CATABOLIC_PROCESS	http://www.gsea-msigdb.org/gsea/msigdb/cards/GO_POSITIVE_REGULATION_OF_CATABOLIC_PROCESS	50	1224	21506	394	5.61111e-08	1.9293e-06	0.126904	2.17613e-06
REACTOME_SIGNALING_BY_TGF_BETA_FAMILY_MEMBERS	http://www.gsea-msigdb.org/gsea/msigdb/cards/REACTOME_SIGNALING_BY_TGF_BETA_FAMILY_MEMBERS	21	1224	21506	96	6.02749e-08	3.95687e-06	0.21875	2.32842e-06
REACTOME_ONCOGENIC_MAPK_SIGNALING	http://www.gsea-msigdb.org/gsea/msigdb/cards/REACTOME_ONCOGENIC_MAPK_SIGNALING	17	1224	21506	65	6.77029e-08	4.31751e-06	0.261538	2.6051e-06
GO_OSTEOBLAST_DIFFERENTIATION	http://www.gsea-msigdb.org/gsea/msigdb/cards/GO_OSTEOBLAST_DIFFERENTIATION	31	1224	21506	189	6.8158e-08	2.33286e-06	0.164021	2.61237e-06
[truncated: 1,427 more rows]

## Sheet: 3. ora_gc_SN_S_down_filtered
pathway	description	in_set_df	df	n_df	in_set	p_value	p_value_adj	gene_ratio	p_value_adj_final
GO_CELL_CYCLE	http://www.gsea-msigdb.org/gsea/msigdb/cards/GO_CELL_CYCLE	173	1224	21506	1635	1.08096e-16	1.40338e-14	0.10581	1.7107e-14
[truncated: 95 more rows]

## Sheet: 4. ora_gc_SN_S_up
pathway	description	in_set_df	df	n_df	in_set	p_value	p_value_adj	gene_ratio	p_value_adj_final
[truncated: 718 more rows]

[truncated: 1 more sheets: 5. ora_gc_SN_S_up_filtered]
