# Supplementary material for: Granulosa cell transcription is similarly impacted by superovulation and aging and predicts early embryonic trajectories
Source: Nat Commun. 2025 Apr 17;16:3658. doi: 10.1038/s41467-025-58451-9 (PMC12006393; doi:10.1038/s41467-025-58451-9)
Supplement: Supplementary file 10 — Supplementary Data 7 [file 41467_2025_58451_MOESM10_ESM.xlsx]

## Sheet: Sheet1
Mouse ID	Ovulation Status	Age group	Ovulated healthy oocytes surrounded by GCs	Apoptotic oocytes	Oocyte without GCs	Total ovulated oocyte number per mouse	Experiment type		Total mice number per experiment type
NO4	N	Y	6	0	0	6	SMART-seq2		SMART-seq2	Natural ovulation young: 3
NO5	N	Y	9	0	0	9	SMART-seq2			Natural ovulation old: 3
NO7	N	Y	8	0	1	9	SMART-seq2			Superovulation young: 4
SO47	S	Y	5	2	4	11	SMART-seq2			Superovulation old: 3
SO48	S	Y	7	5	0	12	SMART-seq2		Total RNA seq	Natural ovulation young: 4
SO49	S	Y	5	1	0	6	SMART-seq2			Natural ovulation old: 0
SO50	S	Y	19	0	6	25	SMART-seq2			Superovulation young: 3
NO15	N	O	8	1	1	10	SMART-seq2			Superovulation old: 0
NO16	N	O	10	0	0	10	SMART-seq2		IVF	Natural ovulation young: 9
NO17	N	O	10	0	0	10	SMART-seq2			Natural ovulation old: 0
SO41	S	O	5	0	3	8	SMART-seq2			Superovulation young: 8
SO42	S	O	12	0	1	13	SMART-seq2			Superovulation old: 0
SO44	S	O	16	0	0	16	SMART-seq2		HCR	Natural ovulation young: 2
NO30	N	Y	7	0	0	7	Total RNA seq			Natural ovulation old: 0
NO31	N	Y	6	0	0	6	Total RNA seq			Superovulation young: 1
NO32	N	Y	8	0	0	8	Total RNA seq			Superovulation old: 0
NO33	N	Y	7	0	0	7	Total RNA seq		Total number of mice for all experiments	Natural ovulation young: 18
SO67	S	Y	10	0	0	10	Total RNA seq			Natural ovulation old: 3
SO68	S	Y	14	0	0	14	Total RNA seq			Superovulation young: 16
SO69	S	Y	13	0	0	13	Total RNA seq			Superovulation old: 3
NO34	N	Y	7	2	0	9	IVF			All: 40
NO35	N	Y	8	1	0	9	IVF
NO36	N	Y	7	0	0	7	IVF
NO37	N	Y	9	0	0	9	IVF
NO38	N	Y	7	0	0	7	IVF
NO39	N	Y	7	0	0	7	IVF
NO40	N	Y	10	0	0	10	IVF
NO41	N	Y	10	0	0	10	IVF
NO42	N	Y	4	0	0	4	IVF
SO75	S	Y	20	0	0	20	IVF
SO76	S	Y	15	0	0	15	IVF
SO80	S	Y	21	0	4	25	IVF
SO81	S	Y	15	1	4	20	IVF
SO88	S	Y	33*	0	5	5	IVF	*not included in fertilization rate calculation due to technical reasons
SO90	S	Y	19	1	3	23	IVF
SO91	S	Y	26	1	4	31	IVF
SO92	S	Y	23	0	7	30	IVF
NO_mouse1	N	Y	8	N/A	N/A	N/A	HCR
NO_mouse2	N	Y	5	N/A	N/A	N/A	HCR
SO_mouse3	S	Y	11	N/A	N/A	N/A	HCR
