# Supplementary material for: Granulosa cell transcription is similarly impacted by superovulation and aging and predicts early embryonic trajectories
Source: Nat Commun. 2025 Apr 17;16:3658. doi: 10.1038/s41467-025-58451-9 (PMC12006393; doi:10.1038/s41467-025-58451-9)
Supplement: Supplementary file 11 — Supplementary Data 8 [file 41467_2025_58451_MOESM11_ESM.xlsx]

## Sheet: Sheet1
P-values were estimated by an adaptive multi-level split Monte-Carlo scheme (implemented in the fgsea package) and Benjamini-Hochberg corrected
pathway	human_Normalized_enrichment_score	human_padj	mouse_SO_Normalized_enrichment_score	mouse_SO_padj
REACTOME_HEMOSTASIS	1.2534	0.0840579	-1.36345	0.0114274
REACTOME_OPIOID_SIGNALLING	1.82733	0.00835047	-1.83267	0.00399623
REACTOME_PKA_MEDIATED_PHOSPHORYLATION_OF_CREB	1.84753	0.0147489	-1.4739	0.193901
REACTOME_CA_DEPENDENT_EVENTS	2.04707	0.0037378	-1.52476	0.141678
REACTOME_G_PROTEIN_MEDIATED_EVENTS	1.93037	0.00701155	-1.98005	0.00365915
REACTOME_NEUROTRANSMITTER_RECEPTORS_AND_POSTSYNAPTIC_SIGNAL_TRANSMISSION	1.48502	0.0449703	-1.67086	0.00575603
REACTOME_TRANSMISSION_ACROSS_CHEMICAL_SYNAPSES	1.46371	0.0262816	-1.40017	0.0632246
REACTOME_NEURONAL_SYSTEM	1.82428	4.85643e-05	-1.59559	0.00244999
REACTOME_IRS_MEDIATED_SIGNALLING	1.87649	0.0217548	-1.72856	0.0395334
REACTOME_FORMATION_OF_THE_EARLY_ELONGATION_COMPLEX	-1.58626	0.0898423	1.96908	0.00501011
REACTOME_E2F_MEDIATED_REGULATION_OF_DNA_REPLICATION	1.44974	0.153835	-2.18156	0.000628558
REACTOME_DOWNSTREAM_SIGNALING_EVENTS_OF_B_CELL_RECEPTOR_BCR_	-2.06682	0.000170957	1.12282	0.441779
REACTOME_MEIOTIC_SYNAPSIS	1.96786	0.0109493	-1.16699	0.397799
REACTOME_SIGNALING_BY_ERBB2_IN_CANCER	1.78442	0.0257205	-1.26096	0.347991
REACTOME_CELLULAR_RESPONSE_TO_HYPOXIA	-2.0066	0.000702526	0.85113	0.859715
REACTOME_SIGNALING_BY_ERBB4	1.84069	0.011402	-1.01343	0.624333
REACTOME_ANTIGEN_PROCESSING_CROSS_PRESENTATION	-2.26422	3.83999e-06	1.56084	0.047481
REACTOME_CROSS_PRESENTATION_OF_SOLUBLE_EXOGENOUS_ANTIGENS_ENDOSOMES_	-2.41786	6.56077e-06	1.48842	0.13953
REACTOME_SHC1_EVENTS_IN_ERBB2_SIGNALING	1.71633	0.0479204	-1.5047	0.151145
REACTOME_MITOCHONDRIAL_PROTEIN_IMPORT	-2.36333	5.62524e-06	1.99511	0.000697169
REACTOME_VOLTAGE_GATED_POTASSIUM_CHANNELS	1.74983	0.0447194	-0.795447	0.85999
REACTOME_RORA_ACTIVATES_GENE_EXPRESSION	1.89053	0.0123164	-0.761863	0.882849
REACTOME_BMAL1_CLOCK_NPAS2_ACTIVATES_CIRCADIAN_GENE_EXPRESSION	1.71856	0.0464949	-0.634573	0.970902
REACTOME_THE_CITRIC_ACID_TCA_CYCLE_AND_RESPIRATORY_ELECTRON_TRANSPORT	-2.55497	7.93036e-09	2.62377	6.69706e-09
REACTOME_SIGNALING_BY_SCF_KIT	1.71132	0.0451048	-0.915586	0.747331
REACTOME_EXTRACELLULAR_MATRIX_ORGANIZATION	1.82107	0.000143887	-1.64931	0.00164268
REACTOME_COLLAGEN_FORMATION	1.62375	0.0512105	-1.74674	0.0147731
REACTOME_PI_METABOLISM	1.63887	0.0261972	-1.03814	0.593469
REACTOME_DAG_AND_IP3_SIGNALING	2.05676	0.00258475	-1.43564	0.173075
REACTOME_MEIOSIS	1.74925	0.0224298	-1.53003	0.0711668
REACTOME_CELL_CELL_COMMUNICATION	1.61964	0.0346852	-1.01643	0.608421
REACTOME_PHASE_II_CONJUGATION_OF_COMPOUNDS	0.865239	0.791006	1.64121	0.0369256
REACTOME_GLUTATHIONE_CONJUGATION	-1.20502	0.344278	1.83415	0.0203909
REACTOME_ELASTIC_FIBRE_FORMATION	1.86167	0.0211035	-1.57544	0.0863336
REACTOME_EUKARYOTIC_TRANSLATION_ELONGATION	-3.84477	7.93036e-09	3.27648	6.69706e-09
REACTOME_MITOCHONDRIAL_BIOGENESIS	1.11705	0.395403	1.69564	0.0114274
REACTOME_BUDDING_AND_MATURATION_OF_HIV_VIRION	-1.82286	0.0258294	0.72891	0.922425
REACTOME_HIV_INFECTION	-1.78622	0.000308428	1.141	0.326158
REACTOME_HOST_INTERACTIONS_OF_HIV_FACTORS	-1.94348	0.000136466	0.791152	0.956392
REACTOME_GLYCOSAMINOGLYCAN_METABOLISM	1.66857	0.0127889	0.93089	0.750453
REACTOME_RESPIRATORY_ELECTRON_TRANSPORT_ATP_SYNTHESIS_BY_CHEMIOSMOTIC_COUPLING_AND_HEAT_PRODUCTION_BY_UNCOUPLING_PROTEINS_	-2.77255	7.93036e-09	2.90229	6.69706e-09
REACTOME_INTEGRATION_OF_ENERGY_METABOLISM	1.29884	0.185506	-1.64372	0.0169121
REACTOME_HEPARAN_SULFATE_HEPARIN_HS_GAG_METABOLISM	1.79488	0.0153275	1.13977	0.440087
REACTOME_GAMMA_CARBOXYLATION_HYPUSINE_FORMATION_AND_ARYLSULFATASE_ACTIVATION	0.930906	0.689171	1.72038	0.0475936
REACTOME_SPHINGOLIPID_DE_NOVO_BIOSYNTHESIS	1.66149	0.048819	-0.941598	0.729954
REACTOME_GLYCOSPHINGOLIPID_METABOLISM	0.919028	0.713872	1.8119	0.020682
REACTOME_COMPLEMENT_CASCADE	-1.1486	0.402897	1.98935	0.00651311
REACTOME_HIV_TRANSCRIPTION_ELONGATION	-1.28088	0.265505	1.87288	0.00622798
REACTOME_ABORTIVE_ELONGATION_OF_HIV_1_TRANSCRIPT_IN_THE_ABSENCE_OF_TAT	-1.60718	0.0747944	1.76042	0.0388759
REACTOME_INFLUENZA_INFECTION	-3.36549	7.93036e-09	2.69158	6.69706e-09
REACTOME_APC_C_MEDIATED_DEGRADATION_OF_CELL_CYCLE_PROTEINS	-2.09367	0.000173157	-1.19605	0.339519
REACTOME_APC_C_CDH1_MEDIATED_DEGRADATION_OF_CDC20_AND_OTHER_APC_C_CDH1_TARGETED_PROTEINS_IN_LATE_MITOSIS_EARLY_G1	-2.24006	1.44254e-05	-0.964214	0.714603
REACTOME_SIGNALING_BY_EGFR	1.42487	0.132296	-1.64787	0.0393974
REACTOME_SRP_DEPENDENT_COTRANSLATIONAL_PROTEIN_TARGETING_TO_MEMBRANE	-3.81196	7.93036e-09	3.12004	6.69706e-09
REACTOME_SIGNALING_BY_CYTOSOLIC_FGFR1_FUSION_MUTANTS	2.17003	0.00165773	0.51109	0.99242
REACTOME_FGFR1_MUTANT_RECEPTOR_ACTIVATION	2.19993	0.000317582	-0.73834	0.915133
REACTOME_SCF_SKP2_MEDIATED_DEGRADATION_OF_P27_P21	-2.37597	3.5048e-06	1.44036	0.0959787
REACTOME_CHOLESTEROL_BIOSYNTHESIS	-2.14179	0.00143096	-0.566516	0.992486
REACTOME_SIGNALING_BY_VEGF	1.75221	0.00464445	-1.03737	0.592754
REACTOME_SIGNALING_BY_RHO_GTPASES	1.95641	8.72789e-08	-1.92175	1.75971e-08
REACTOME_RHO_GTPASE_CYCLE	1.74992	0.0028204	-1.48913	0.0469656
REACTOME_DEGRADATION_OF_BETA_CATENIN_BY_THE_DESTRUCTION_COMPLEX	-2.10273	9.78031e-05	0.883897	0.830669
REACTOME_RHO_GTPASE_EFFECTORS	1.86248	5.58092e-05	-1.89852	4.93555e-06
REACTOME_SIGNALING_BY_WNT	1.37909	0.0432449	-0.906579	0.857945
REACTOME_METABOLISM_OF_WATER_SOLUBLE_VITAMINS_AND_COFACTORS	-1.01429	0.567487	1.62057	0.0192852
REACTOME_METABOLISM_OF_VITAMINS_AND_COFACTORS	-0.89016	0.814402	1.67385	0.00284651
REACTOME_IMMUNOREGULATORY_INTERACTIONS_BETWEEN_A_LYMPHOID_AND_A_NON_LYMPHOID_CELL	-2.23195	1.2011e-05	1.75515	0.012074
REACTOME_SIGNALING_BY_BMP	2.17506	0.000593026	-1.31442	0.298079
REACTOME_TCR_SIGNALING	-2.17372	5.03854e-06	0.979815	0.666739
REACTOME_HS_GAG_DEGRADATION	1.77167	0.0486318	1.80534	0.0255437
REACTOME_GENERATION_OF_SECOND_MESSENGER_MOLECULES	-2.10897	0.00160309	0.918128	0.716098
REACTOME_BIOLOGICAL_OXIDATIONS	0.770442	0.978022	1.94883	0.000192815
REACTOME_PHASE_I_FUNCTIONALIZATION_OF_COMPOUNDS	0.625727	0.99828	1.64826	0.0270919
REACTOME_MOLECULES_ASSOCIATED_WITH_ELASTIC_FIBRES	2.11102	0.00218256	-1.27377	0.339349
REACTOME_ARACHIDONIC_ACID_METABOLISM	0.848643	0.80897	1.76153	0.0429651
REACTOME_INTEGRIN_CELL_SURFACE_INTERACTIONS	1.74769	0.0172987	-1.29576	0.221035
REACTOME_BINDING_AND_UPTAKE_OF_LIGANDS_BY_SCAVENGER_RECEPTORS	-2.09461	0.00116367	1.4845	0.140914
REACTOME_PI3K_AKT_SIGNALING_IN_CANCER	1.59652	0.0392323	-1.24566	0.275299
REACTOME_SIGNALING_BY_TYPE_1_INSULIN_LIKE_GROWTH_FACTOR_1_RECEPTOR_IGF1R_	1.98587	0.00354577	-1.79029	0.0129679
REACTOME_SELENOAMINO_ACID_METABOLISM	-3.68251	7.93036e-09	3.0711	6.69706e-09
REACTOME_FC_EPSILON_RECEPTOR_FCERI_SIGNALING	-1.49866	0.02869	0.865048	0.878583
REACTOME_SEPARATION_OF_SISTER_CHROMATIDS	-1.06816	0.431352	-1.86348	0.000111863
REACTOME_RESOLUTION_OF_SISTER_CHROMATID_COHESION	1.94484	0.000792656	-2.41374	6.69706e-09
REACTOME_MITOTIC_METAPHASE_AND_ANAPHASE	1.02746	0.526489	-1.99934	6.40392e-07
REACTOME_REGULATION_OF_PLK1_ACTIVITY_AT_G2_M_TRANSITION	1.23672	0.251048	-1.69234	0.015273
REACTOME_FCERI_MEDIATED_NF_KB_ACTIVATION	-1.99594	0.000776473	1.1079	0.47288
REACTOME_NUCLEAR_ENVELOPE_BREAKDOWN	1.73064	0.0252868	-2.00751	0.00105613
REACTOME_SUMOYLATION	1.67821	0.00308461	-1.5801	0.0119305
REACTOME_INITIATION_OF_NUCLEAR_ENVELOPE_NE_REFORMATION	1.21279	0.358492	-1.8168	0.019807
REACTOME_NUCLEAR_ENVELOPE_NE_REASSEMBLY	0.775016	0.920026	-1.82436	0.00811737
REACTOME_LAMININ_INTERACTIONS	2.07576	0.00296455	-1.91778	0.00955117
REACTOME_SYNDECAN_INTERACTIONS	1.20505	0.348556	-1.92037	0.00963628
REACTOME_NON_INTEGRIN_MEMBRANE_ECM_INTERACTIONS	1.7681	0.0136593	-1.82076	0.0130372
REACTOME_ECM_PROTEOGLYCANS	2.1328	0.000217473	-1.65061	0.0279886
REACTOME_SUMOYLATION_OF_DNA_DAMAGE_RESPONSE_AND_REPAIR_PROTEINS	1.22589	0.270145	-1.61486	0.0287029
REACTOME_PKMTS_METHYLATE_HISTONE_LYSINES	2.05328	0.00157645	-1.11249	0.470709
REACTOME_CHROMATIN_MODIFYING_ENZYMES	1.95251	2.10448e-05	-1.22007	0.197341
REACTOME_DETOXIFICATION_OF_REACTIVE_OXYGEN_SPECIES	-1.93446	0.0109668	2.12221	0.000836015
REACTOME_NUCLEAR_PORE_COMPLEX_NPC_DISASSEMBLY	1.48935	0.100353	-1.89055	0.0106687
REACTOME_HSF1_ACTIVATION	-2.01262	0.00539298	1.28561	0.342546
REACTOME_ATTENUATION_PHASE	-1.67526	0.0576722	1.75356	0.0392655
REACTOME_METABOLISM_OF_POLYAMINES	-2.45854	1.34419e-06	1.21944	0.335471
REACTOME_SIGNALING_BY_GPCR	1.50987	0.00186554	-1.02632	0.547437
REACTOME_NETRIN_1_SIGNALING	1.21418	0.296236	-1.9576	0.00267977
REACTOME_SEMAPHORIN_INTERACTIONS	1.86471	0.00615026	1.20343	0.353961
REACTOME_L1CAM_INTERACTIONS	1.37182	0.128721	-1.98376	0.000320816
REACTOME_NCAM_SIGNALING_FOR_NEURITE_OUT_GROWTH	1.37304	0.153835	-2.24626	9.44611e-05
REACTOME_SIGNALING_BY_ROBO_RECEPTORS	-3.10836	7.93036e-09	2.41257	6.69706e-09
REACTOME_CHEMOKINE_RECEPTORS_BIND_CHEMOKINES	-1.21131	0.362306	1.98689	0.00651311
REACTOME_ATF4_ACTIVATES_GENES_IN_RESPONSE_TO_ENDOPLASMIC_RETICULUM_STRESS	-1.71229	0.0385629	0.988886	0.641109
REACTOME_PERK_REGULATES_GENE_EXPRESSION	-1.87063	0.0121592	0.980875	0.658318
REACTOME_IRE1ALPHA_ACTIVATES_CHAPERONES	-2.05212	0.00112903	-1.24832	0.316003
REACTOME_UNFOLDED_PROTEIN_RESPONSE_UPR_	-1.97513	0.000347656	-0.961593	0.716496
REACTOME_ABC_FAMILY_PROTEINS_MEDIATED_TRANSPORT	-1.85694	0.00195177	0.833592	0.898341
REACTOME_NUCLEAR_RECEPTOR_TRANSCRIPTION_PATHWAY	1.85122	0.00949875	0.816452	0.878583
REACTOME_COOPERATION_OF_PREFOLDIN_AND_TRIC_CCT_IN_ACTIN_AND_TUBULIN_FOLDING	-1.94067	0.0126725	0.784623	0.87239
REACTOME_FORMATION_OF_TUBULIN_FOLDING_INTERMEDIATES_BY_CCT_TRIC	-1.71431	0.0477334	-0.822549	0.833086
REACTOME_MUSCLE_CONTRACTION	1.81148	0.00124387	-1.40549	0.0795795
REACTOME_CIRCADIAN_CLOCK	1.71182	0.0211257	-0.916602	0.780702
REACTOME_SEMA4D_IN_SEMAPHORIN_SIGNALING	1.98947	0.00520017	-1.14594	0.451827
REACTOME_CA2_PATHWAY	1.92101	0.00561371	-1.20623	0.344591
REACTOME_PCP_CE_PATHWAY	-1.69235	0.0108036	0.846596	0.865342
REACTOME_G_ALPHA_12_13_SIGNALLING_EVENTS	1.77176	0.0127052	-1.16091	0.384417
REACTOME_SEMA4D_INDUCED_CELL_MIGRATION_AND_GROWTH_CONE_COLLAPSE	2.00827	0.00464445	-1.16011	0.448071
REACTOME_G_ALPHA_S_SIGNALLING_EVENTS	1.59273	0.049439	-1.25508	0.263425
REACTOME_NCAM1_INTERACTIONS	1.39377	0.186219	-1.93075	0.00804936
REACTOME_ACTIVATION_OF_NMDA_RECEPTORS_AND_POSTSYNAPTIC_EVENTS	1.22505	0.2895	-1.71563	0.0204736
REACTOME_SIGNAL_TRANSDUCTION_BY_L1	1.51262	0.140336	-2.05932	0.00137647
REACTOME_AQUAPORIN_MEDIATED_TRANSPORT	1.70856	0.0367483	-0.95591	0.691412
REACTOME_ASPARAGINE_N_LINKED_GLYCOSYLATION	-1.38398	0.032866	-0.864961	0.931113
REACTOME_SYNTHESIS_OF_SUBSTRATES_IN_N_GLYCAN_BIOSYTHESIS	-1.36484	0.150759	1.70478	0.019807
REACTOME_INTERLEUKIN_1_FAMILY_SIGNALING	-1.79292	0.00152704	0.947394	0.719232
REACTOME_CELL_JUNCTION_ORGANIZATION	1.68544	0.0273667	-1.24033	0.288242
REACTOME_SIGNALING_BY_INTERLEUKINS	-1.53175	0.00200435	1.52294	0.00210201
REACTOME_AUF1_HNRNP_D0_BINDS_AND_DESTABILIZES_MRNA	-2.63823	5.13315e-08	1.39711	0.17598
REACTOME_REGULATION_OF_MRNA_STABILITY_BY_PROTEINS_THAT_BIND_AU_RICH_ELEMENTS	-2.12599	4.68795e-05	1.29919	0.233413
REACTOME_MITOTIC_G2_G2_M_PHASES	-1.22903	0.199863	-1.43197	0.0472789
REACTOME_SUMOYLATION_OF_CHROMATIN_ORGANIZATION_PROTEINS	1.18085	0.321376	-1.68844	0.0231936
REACTOME_ASYMMETRIC_LOCALIZATION_OF_PCP_PROTEINS	-1.90953	0.00205523	0.812341	0.892511
REACTOME_SUMOYLATION_OF_DNA_REPLICATION_PROTEINS	1.27048	0.25736	-1.8254	0.0148373
REACTOME_DEGRADATION_OF_AXIN	-2.43015	4.31446e-06	0.917734	0.761443
REACTOME_DEGRADATION_OF_DVL	-2.50982	2.81496e-07	1.11843	0.452837
REACTOME_DISASSEMBLY_OF_THE_DESTRUCTION_COMPLEX_AND_RECRUITMENT_OF_AXIN_TO_THE_MEMBRANE	2.04051	0.00349757	-1.37645	0.221632
REACTOME_SIGNALING_BY_WNT_IN_CANCER	1.89141	0.0123164	-1.95487	0.00622798
REACTOME_INTERCONVERSION_OF_NUCLEOTIDE_DI_AND_TRIPHOSPHATES	-1.79214	0.0284651	0.862644	0.790685
REACTOME_MITOPHAGY	-1.73245	0.0415602	1.0233	0.601413
REACTOME_PINK1_PRKN_MEDIATED_MITOPHAGY	-2.03028	0.00561371	1.31708	0.311205
REACTOME_MYOGENESIS	1.82654	0.0170019	-1.60261	0.105576
REACTOME_HEDGEHOG_LIGAND_BIOGENESIS	-2.26362	3.36576e-05	1.18398	0.37508
REACTOME_MITOCHONDRIAL_TRANSLATION	-2.62444	7.93036e-09	2.65829	6.69706e-09
REACTOME_CARDIAC_CONDUCTION	1.82441	0.00380684	-1.35609	0.159295
REACTOME_DECTIN_1_MEDIATED_NONCANONICAL_NF_KB_SIGNALING	-2.4315	1.02993e-06	1.14475	0.427983
REACTOME_CLEC7A_DECTIN_1_SIGNALING	-1.76226	0.00632842	1.02108	0.608173
REACTOME_DEGRADATION_OF_GLI1_BY_THE_PROTEASOME	-2.3978	3.97603e-06	1.16444	0.395984
REACTOME_HEDGEHOG_OFF_STATE	-1.60596	0.0171096	-0.672216	0.997532
REACTOME_CILIUM_ASSEMBLY	1.04799	0.481708	-1.72802	0.00219907
REACTOME_ABC_TRANSPORTER_DISORDERS	-2.25837	9.40033e-06	0.713784	0.976309
REACTOME_DISORDERS_OF_TRANSMEMBRANE_TRANSPORTERS	-1.6093	0.0145131	-1.10803	0.405005
REACTOME_ANCHORING_OF_THE_BASAL_BODY_TO_THE_PLASMA_MEMBRANE	1.26807	0.211268	-1.62971	0.0207837
REACTOME_C_TYPE_LECTIN_RECEPTORS_CLRS_	-1.54802	0.0210559	1.11145	0.433233
REACTOME_RHO_GTPASES_ACTIVATE_PAKS	1.97225	0.0115822	-1.30641	0.312718
REACTOME_HEDGEHOG_ON_STATE	-1.69324	0.0141703	-0.801164	0.906688
REACTOME_REGULATION_OF_TP53_ACTIVITY	1.29317	0.132642	-1.67817	0.00306662
REACTOME_ACTIVATION_OF_SMO	1.95602	0.00645672	-1.47612	0.183396
REACTOME_DOWNSTREAM_SIGNALING_OF_ACTIVATED_FGFR1	2.0061	0.00505801	-1.72148	0.0475936
REACTOME_DOWNSTREAM_SIGNALING_OF_ACTIVATED_FGFR2	1.79674	0.0340594	-1.28015	0.324459
REACTOME_DOWNSTREAM_SIGNALING_OF_ACTIVATED_FGFR4	1.68929	0.0428638	-1.15918	0.448071
REACTOME_SIGNALING_BY_FGFR1	1.6774	0.0340254	-1.84133	0.00776506
REACTOME_SIGNALING_BY_FGFR1_IN_DISEASE	2.32718	0.000125049	-0.999668	0.625381
REACTOME_REGULATION_OF_RAS_BY_GAPS	-1.88594	0.00286053	0.737962	0.957962
REACTOME_DISEASES_OF_SIGNAL_TRANSDUCTION_BY_GROWTH_FACTOR_RECEPTORS_AND_SECOND_MESSENGERS	1.42295	0.0275915	-1.41541	0.019807
REACTOME_RHO_GTPASES_ACTIVATE_FORMINS	1.62026	0.0177902	-2.20205	3.19052e-07
REACTOME_TNFR2_NON_CANONICAL_NF_KB_PATHWAY	-2.4031	2.01529e-07	1.27937	0.243472
REACTOME_RAF_ACTIVATION	1.49061	0.11565	-1.95762	0.0061867
REACTOME_DEFECTIVE_CFTR_CAUSES_CYSTIC_FIBROSIS	-2.53438	9.21828e-08	1.03546	0.584927
REACTOME_MAPK_FAMILY_SIGNALING_CASCADES	-1.13669	0.261561	-1.478	0.0137309
REACTOME_HDR_THROUGH_SINGLE_STRAND_ANNEALING_SSA_	1.33631	0.204929	-1.76494	0.0308327
REACTOME_HDR_THROUGH_HOMOLOGOUS_RECOMBINATION_HRR_	1.10609	0.433746	-2.12642	0.000265951
REACTOME_MAPK6_MAPK4_SIGNALING	-1.91401	0.00147268	1.01101	0.603628
REACTOME_UCH_PROTEINASES	-1.90541	0.00160309	-0.696362	0.983585
REACTOME_DNA_DOUBLE_STRAND_BREAK_REPAIR	1.0741	0.424544	-1.9107	0.000200341
REACTOME_RESOLUTION_OF_D_LOOP_STRUCTURES	1.84631	0.016643	-2.22881	0.000158494
REACTOME_HOMOLOGY_DIRECTED_REPAIR	1.05798	0.478912	-1.97164	0.00035515
REACTOME_RESOLUTION_OF_D_LOOP_STRUCTURES_THROUGH_SYNTHESIS_DEPENDENT_STRAND_ANNEALING_SDSA_	1.93074	0.0127889	-2.0948	0.00183906
REACTOME_HOMOLOGOUS_DNA_PAIRING_AND_STRAND_EXCHANGE	1.51067	0.116947	-1.96835	0.0024324
REACTOME_RESPIRATORY_ELECTRON_TRANSPORT	-2.74333	7.93036e-09	2.87188	6.69706e-09
REACTOME_FORMATION_OF_TC_NER_PRE_INCISION_COMPLEX	-1.72247	0.0175129	1.20066	0.364708
REACTOME_TRNA_MODIFICATION_IN_THE_NUCLEUS_AND_CYTOSOL	-1.47745	0.126278	1.65292	0.0404522
REACTOME_INTERLEUKIN_6_FAMILY_SIGNALING	1.85245	0.0181567	1.14654	0.473089
REACTOME_INTERLEUKIN_10_SIGNALING	-1.78181	0.022377	2.21346	0.000461838
REACTOME_INTERLEUKIN_4_AND_INTERLEUKIN_13_SIGNALING	-1.14383	0.358827	1.75104	0.00596458
REACTOME_RRNA_MODIFICATION_IN_THE_NUCLEUS_AND_CYTOSOL	-1.81809	0.00947506	2.51398	2.53834e-08
REACTOME_NEUREXINS_AND_NEUROLIGINS	1.10751	0.446128	-1.69309	0.0285381
REACTOME_PROTEIN_PROTEIN_INTERACTIONS_AT_SYNAPSES	1.56209	0.0804921	-1.87157	0.00431016
REACTOME_NEUTROPHIL_DEGRANULATION	-1.81676	1.90954e-06	1.98185	6.69706e-09
REACTOME_COMPLEX_I_BIOGENESIS	-2.53731	1.95058e-07	2.54466	2.86741e-08
REACTOME_SIGNALING_BY_MODERATE_KINASE_ACTIVITY_BRAF_MUTANTS	1.64151	0.0528492	-2.00639	0.00340482
REACTOME_SIGNALING_BY_BRAF_AND_RAF_FUSIONS	1.8567	0.00651594	-2.00107	0.00130467
REACTOME_ONCOGENIC_MAPK_SIGNALING	1.66922	0.0254074	-1.91585	0.00184915
REACTOME_ANTIMICROBIAL_PEPTIDES	-1.49474	0.140449	1.76418	0.035713
REACTOME_REGULATION_OF_TP53_ACTIVITY_THROUGH_PHOSPHORYLATION	0.830113	0.882364	-1.71747	0.00891037
REACTOME_REGULATION_OF_TP53_ACTIVITY_THROUGH_ACETYLATION	1.86941	0.0146878	0.655288	0.971749
REACTOME_COPI_DEPENDENT_GOLGI_TO_ER_RETROGRADE_TRAFFIC	0.932547	0.691764	-1.6826	0.0169707
REACTOME_ASSEMBLY_OF_THE_PRE_REPLICATIVE_COMPLEX	-2.08949	0.000238313	-0.713088	0.971834
REACTOME_MITOTIC_PROPHASE	1.81938	0.00398086	-2.08617	5.00327e-05
REACTOME_MITOTIC_PROMETAPHASE	1.94384	1.78931e-05	-2.45462	6.69706e-09
REACTOME_M_PHASE	1.37981	0.0198319	-2.12083	6.69706e-09
REACTOME_ORC1_REMOVAL_FROM_CHROMATIN	-2.12391	0.00013631	0.830219	0.885923
REACTOME_ACTIVATION_OF_THE_PRE_REPLICATIVE_COMPLEX	0.892576	0.75547	-1.98004	0.00506182
REACTOME_DNA_REPLICATION_PRE_INITIATION	-2.03964	0.000235331	-1.24375	0.288242
REACTOME_SWITCHING_OF_ORIGINS_TO_A_POST_REPLICATIVE_STATE	-1.91759	0.000666685	-0.836044	0.898545
REACTOME_LAGGING_STRAND_SYNTHESIS	-0.563912	0.977064	-1.75834	0.0469656
REACTOME_DNA_STRAND_ELONGATION	1.09569	0.463531	-2.12717	0.000630521
REACTOME_G1_S_SPECIFIC_TRANSCRIPTION	1.86776	0.0225591	-1.68299	0.0693105
REACTOME_S_PHASE	-1.21188	0.237058	-1.51321	0.042357
REACTOME_CYCLIN_A_B1_B2_ASSOCIATED_EVENTS_DURING_G2_M_TRANSITION	0.8162	0.809823	-2.05222	0.00217336
REACTOME_CELL_CYCLE_MITOTIC	1.44264	0.00701155	-2.20017	6.69706e-09
REACTOME_DNA_REPLICATION	-1.69785	0.0033794	-1.42839	0.0750338
REACTOME_G2_M_CHECKPOINTS	-1.45761	0.0391836	-1.21555	0.240446
REACTOME_STABILIZATION_OF_P53	-2.54721	1.31772e-07	1.18703	0.366036
REACTOME_G1_S_DNA_DAMAGE_CHECKPOINTS	-2.21127	4.25005e-05	1.25426	0.299891
REACTOME_MITOTIC_SPINDLE_CHECKPOINT	1.73663	0.00716148	-2.26494	5.11789e-07
REACTOME_CELL_CYCLE_CHECKPOINTS	0.935152	0.730179	-1.88873	6.40558e-06
REACTOME_CYCLIN_A_CDK2_ASSOCIATED_EVENTS_AT_S_PHASE_ENTRY	-1.79006	0.00545905	0.798391	0.91989
REACTOME_GLUCONEOGENESIS	-1.99996	0.00424299	0.853182	0.797904
REACTOME_BRANCHED_CHAIN_AMINO_ACID_CATABOLISM	0.629143	0.956709	2.05642	0.002545
REACTOME_METABOLISM_OF_AMINO_ACIDS_AND_DERIVATIVES	-2.92569	7.93036e-09	2.43375	6.69706e-09
REACTOME_MRNA_CAPPING	-1.52769	0.120698	2.01769	0.00269451
REACTOME_MRNA_SPLICING_MINOR_PATHWAY	-2.37962	7.86967e-06	1.82005	0.0061867
REACTOME_MRNA_SPLICING	-1.79523	0.000533311	1.21473	0.22083
REACTOME_PROCESSING_OF_CAPPED_INTRON_CONTAINING_PRE_MRNA	-1.60889	0.00204179	0.976022	0.688806
REACTOME_RRNA_PROCESSING	-3.41575	7.93036e-09	3.14728	6.69706e-09
REACTOME_EUKARYOTIC_TRANSLATION_INITIATION	-3.60339	7.93036e-09	3.17459	6.69706e-09
REACTOME_ACTIVATION_OF_THE_MRNA_UPON_BINDING_OF_THE_CAP_BINDING_COMPLEX_AND_EIFS_AND_SUBSEQUENT_BINDING_TO_43S	-2.98368	7.93036e-09	2.71385	6.69706e-09
REACTOME_TRANSLATION	-3.45203	7.93036e-09	2.98128	6.69706e-09
REACTOME_RNA_POLYMERASE_I_TRANSCRIPTION_INITIATION	-0.994854	0.607779	1.94597	0.0027813
REACTOME_RNA_POLYMERASE_I_PROMOTER_ESCAPE	-1.47519	0.14771	2.11398	0.000460308
REACTOME_RNA_POLYMERASE_III_CHAIN_ELONGATION	-1.81526	0.0283776	1.56738	0.138743
REACTOME_RNA_POLYMERASE_I_TRANSCRIPTION_TERMINATION	-1.39052	0.189079	2.2346	0.00038716
REACTOME_RNA_POLYMERASE_I_TRANSCRIPTION	-1.09278	0.465308	1.68093	0.0266677
REACTOME_DNA_DAMAGE_BYPASS	0.801295	0.881253	-1.57987	0.04823
REACTOME_DNA_REPAIR	0.937715	0.752816	-1.42296	0.0205745
REACTOME_RNA_POLYMERASE_III_TRANSCRIPTION_TERMINATION	-1.39182	0.190227	1.87873	0.0147731
REACTOME_RNA_POLYMERASE_III_TRANSCRIPTION	-1.25145	0.296581	1.83362	0.0192852
REACTOME_INSULIN_RECEPTOR_SIGNALLING_CASCADE	1.76791	0.0234695	-2.00362	0.00175709
REACTOME_SIGNALING_BY_INSULIN_RECEPTOR	1.5823	0.0703274	-1.64196	0.0429441
REACTOME_APOPTOTIC_EXECUTION_PHASE	1.68545	0.0390467	-1.83316	0.013942
REACTOME_RNA_POLYMERASE_III_TRANSCRIPTION_INITIATION_FROM_TYPE_1_PROMOTER	-1.35491	0.225894	1.68088	0.0475936
REACTOME_INTERFERON_GAMMA_SIGNALING	-1.61495	0.0258294	1.91431	0.0016401
REACTOME_THE_ROLE_OF_GTSE1_IN_G2_M_PROGRESSION_AFTER_G2_CHECKPOINT	-2.44585	5.27868e-07	0.89921	0.795431
REACTOME_AURKA_ACTIVATION_BY_TPX2	1.40823	0.123958	-1.79613	0.00619959
REACTOME_GOLGI_TO_ER_RETROGRADE_TRANSPORT	0.950004	0.689083	-1.53072	0.0223617
REACTOME_MET_PROMOTES_CELL_MOTILITY	1.49828	0.113017	-1.66438	0.0437216
REACTOME_TRANSCRIPTIONAL_REGULATION_BY_RUNX3	-1.62757	0.0127802	1.09201	0.489699
REACTOME_REGULATION_OF_RUNX1_EXPRESSION_AND_ACTIVITY	1.84442	0.0217548	0.758804	0.868227
REACTOME_RUNX1_REGULATES_GENES_INVOLVED_IN_MEGAKARYOCYTE_DIFFERENTIATION_AND_PLATELET_FUNCTION	2.10047	0.0013663	0.786268	0.909312
REACTOME_ESR_MEDIATED_SIGNALING	1.97969	1.27179e-05	-1.13145	0.342587
REACTOME_RUNX1_REGULATES_TRANSCRIPTION_OF_GENES_INVOLVED_IN_DIFFERENTIATION_OF_HSCS	-2.09757	0.000226663	1.2118	0.321143
REACTOME_RUNX1_INTERACTS_WITH_CO_FACTORS_WHOSE_PRECISE_EFFECT_ON_RUNX1_TARGETS_IS_NOT_KNOWN	1.82548	0.0127712	-1.55992	0.122076
REACTOME_REGULATION_OF_RUNX2_EXPRESSION_AND_ACTIVITY	-2.13619	5.58092e-05	1.00922	0.606538
REACTOME_RUNX2_REGULATES_BONE_DEVELOPMENT	1.71768	0.0403493	-1.66445	0.0516943
REACTOME_REGULATION_OF_RUNX3_EXPRESSION_AND_ACTIVITY	-2.29116	1.93678e-05	1.14647	0.420158
REACTOME_REGULATION_OF_PTEN_STABILITY_AND_ACTIVITY	-1.97084	0.000727819	-0.951746	0.730317
REACTOME_GENE_AND_PROTEIN_EXPRESSION_BY_JAK_STAT_SIGNALING_AFTER_INTERLEUKIN_12_STIMULATION	-1.86348	0.0116936	1.53715	0.138531
REACTOME_CELLULAR_RESPONSES_TO_EXTERNAL_STIMULI	-2.38849	7.93036e-09	1.83504	2.57759e-08
REACTOME_FATTY_ACID_METABOLISM	-1.08183	0.421859	1.50891	0.0307774
REACTOME_TRANSCRIPTIONAL_REGULATION_BY_MECP2	1.87733	0.00690518	-0.893413	0.792039
REACTOME_SIGNALING_BY_NUCLEAR_RECEPTORS	1.75039	0.000593026	-0.942421	0.772498
REACTOME_SIGNALING_BY_RECEPTOR_TYROSINE_KINASES	1.51811	0.00121255	-1.25964	0.0575619
REACTOME_SIGNALING_BY_TGFB_FAMILY_MEMBERS	2.00333	0.000139809	-1.2321	0.290509
REACTOME_EXTRA_NUCLEAR_ESTROGEN_SIGNALING	1.93819	0.0036455	-1.59785	0.0563573
REACTOME_REGULATION_OF_EXPRESSION_OF_SLITS_AND_ROBOS	-3.56623	7.93036e-09	2.78872	6.69706e-09
REACTOME_SIGNALING_BY_NOTCH4	-2.01355	0.000578948	1.11759	0.452518
REACTOME_ESTROGEN_DEPENDENT_GENE_EXPRESSION	1.86351	0.00204613	0.976518	0.678526
REACTOME_INTERLEUKIN_1_SIGNALING	-1.82019	0.00266023	1.01692	0.627656
REACTOME_REGULATION_OF_MECP2_EXPRESSION_AND_ACTIVITY	1.97132	0.00671563	-1.24441	0.352839
REACTOME_SIGNALING_BY_NTRK3_TRKC_	1.84886	0.0147489	-0.834176	0.825122
REACTOME_INTERFERON_ALPHA_BETA_SIGNALING	0.784507	0.906765	2.38127	1.46078e-05
REACTOME_INTERFERON_SIGNALING	-1.00331	0.572752	1.54261	0.0267742
REACTOME_NONSENSE_MEDIATED_DECAY_NMD_	-3.51989	7.93036e-09	3.13083	6.69706e-09
REACTOME_ION_TRANSPORT_BY_P_TYPE_ATPASES	1.94091	0.00708792	-1.14291	0.42554
REACTOME_NEGATIVE_REGULATION_OF_NOTCH4_SIGNALING	-2.55791	1.10162e-07	1.21713	0.348646
REACTOME_FLT3_SIGNALING	-1.19228	0.179681	-1.63936	0.00217336
REACTOME_PROTEIN_LOCALIZATION	-1.83335	0.000585287	1.76545	0.00133202
REACTOME_INSERTION_OF_TAIL_ANCHORED_PROTEINS_INTO_THE_ENDOPLASMIC_RETICULUM_MEMBRANE	-1.81479	0.0320144	1.5397	0.136293
REACTOME_ASSEMBLY_AND_CELL_SURFACE_PRESENTATION_OF_NMDA_RECEPTORS	-1.15923	0.384091	-1.74562	0.0261886
REACTOME_LATE_ENDOSOMAL_MICROAUTOPHAGY	-1.84606	0.0141311	-0.719577	0.952702
REACTOME_RESPONSE_OF_EIF2AK4_GCN2_TO_AMINO_ACID_DEFICIENCY	-3.74848	7.93036e-09	3.17481	6.69706e-09
REACTOME_ESTROGEN_DEPENDENT_NUCLEAR_EVENTS_DOWNSTREAM_OF_ESR_MEMBRANE_SIGNALING	1.66093	0.0553082	-1.74703	0.0401991
REACTOME_SIGNALING_BY_KIT_IN_DISEASE	1.91707	0.00983208	-1.02893	0.608253
REACTOME_NERVOUS_SYSTEM_DEVELOPMENT	-1.84493	2.9576e-08	1.22509	0.12965
REACTOME_KINESINS	1.80762	0.0196099	-2.02192	0.00143921
REACTOME_FACTORS_INVOLVED_IN_MEGAKARYOCYTE_DEVELOPMENT_AND_PLATELET_PRODUCTION	1.61297	0.0171454	-1.98418	8.14422e-05
REACTOME_SIGNALING_BY_THE_B_CELL_RECEPTOR_BCR_	-1.8161	0.00262209	1.31852	0.168981
REACTOME_ION_CHANNEL_TRANSPORT	1.48053	0.044853	-1.33472	0.139268
HALLMARK_TNFA_SIGNALING_VIA_NFKB	-1.41003	0.0381312	1.88611	9.28897e-05
HALLMARK_HYPOXIA	-1.64726	0.00265254	1.14639	0.331818
HALLMARK_CHOLESTEROL_HOMEOSTASIS	-1.79005	0.00919922	1.42601	0.122432
HALLMARK_MITOTIC_SPINDLE	2.47531	7.93036e-09	-2.32297	6.69706e-09
HALLMARK_TGF_BETA_SIGNALING	1.82012	0.0141908	-1.26288	0.291743
HALLMARK_IL6_JAK_STAT3_SIGNALING	-1.31633	0.189002	2.01726	0.00047899
HALLMARK_DNA_REPAIR	-1.53514	0.0180873	1.67975	0.00652646
HALLMARK_G2M_CHECKPOINT	2.04676	1.02629e-05	-2.53201	6.69706e-09
HALLMARK_APOPTOSIS	-1.06399	0.449068	1.60264	0.00916062
HALLMARK_ADIPOGENESIS	-1.73683	0.000776473	1.81011	0.00016068
HALLMARK_MYOGENESIS	1.45788	0.0303609	-1.01231	0.608253
HALLMARK_INTERFERON_ALPHA_RESPONSE	0.964764	0.636515	2.65594	6.69706e-09
HALLMARK_INTERFERON_GAMMA_RESPONSE	-1.28575	0.15565	2.5434	6.69706e-09
HALLMARK_APICAL_JUNCTION	1.61168	0.0131467	1.0905	0.466631
HALLMARK_COMPLEMENT	-1.22163	0.207049	1.74464	0.0024324
HALLMARK_UNFOLDED_PROTEIN_RESPONSE	-2.04521	0.000108522	1.32259	0.153916
HALLMARK_MTORC1_SIGNALING	-2.30951	7.93036e-09	-1.00502	0.635243
HALLMARK_E2F_TARGETS	1.14039	0.314125	-2.27723	6.69706e-09
HALLMARK_MYC_TARGETS_V1	-2.63268	7.93036e-09	1.76033	0.000435646
HALLMARK_MYC_TARGETS_V2	-1.63173	0.0428638	2.20299	8.42434e-05
HALLMARK_INFLAMMATORY_RESPONSE	-1.48727	0.0223295	1.89314	0.000176488
HALLMARK_XENOBIOTIC_METABOLISM	-1.25956	0.18277	1.80781	0.000460308
HALLMARK_FATTY_ACID_METABOLISM	-1.64843	0.00903278	1.87556	0.000675387
HALLMARK_OXIDATIVE_PHOSPHORYLATION	-2.48183	7.93036e-09	2.74079	6.69706e-09
HALLMARK_GLYCOLYSIS	-1.50791	0.011402	-1.08205	0.441992
HALLMARK_P53_PATHWAY	-1.14646	0.301562	1.76295	0.000833618
HALLMARK_UV_RESPONSE_UP	-1.21003	0.244801	1.87011	0.000531643
HALLMARK_UV_RESPONSE_DN	1.47772	0.0340594	-0.973601	0.695507
HALLMARK_COAGULATION	-0.918212	0.759336	1.60763	0.0221956
HALLMARK_ALLOGRAFT_REJECTION	-1.93321	0.000243907	2.34247	8.74323e-09
HALLMARK_SPERMATOGENESIS	1.07718	0.464158	-1.90565	0.00158099
HALLMARK_KRAS_SIGNALING_UP	-1.53233	0.0231377	1.39991	0.0709637
HALLMARK_KRAS_SIGNALING_DN	1.87902	0.00152704	1.14066	0.396167
GO_REGULATION_OF_DNA_RECOMBINATION	0.965798	0.652262	-1.61759	0.0329713
GO_RIBOSOMAL_LARGE_SUBUNIT_ASSEMBLY	-2.11624	0.00139665	2.23059	0.000318348
GO_RIBOSOMAL_SMALL_SUBUNIT_ASSEMBLY	-2.33626	0.000125981	2.1029	0.00162013
GO_MITOTIC_SISTER_CHROMATID_SEGREGATION	1.76421	0.00287511	-2.378	6.69706e-09
GO_CELL_CYCLE_CHECKPOINT	1.32204	0.113252	-1.85257	8.78064e-05
GO_REGULATION_OF_TRANSCRIPTION_INVOLVED_IN_G1_S_TRANSITION_OF_MITOTIC_CELL_CYCLE	1.56795	0.0933443	-1.84555	0.0169707
GO_RRNA_MODIFICATION	-1.88515	0.00970159	1.9869	0.00383831
GO_NUCLEAR_TRANSCRIBED_MRNA_CATABOLIC_PROCESS_NONSENSE_MEDIATED_DECAY	-3.48272	7.93036e-09	2.91473	6.69706e-09
GO_ACTIVATION_OF_MAPKK_ACTIVITY	2.04187	0.00167524	-1.67694	0.0467765
GO_PROTEIN_POLYUBIQUITINATION	1.11507	0.321376	-1.423	0.0178652
GO_POLYSACCHARIDE_BIOSYNTHETIC_PROCESS	1.75883	0.0154945	-1.40743	0.129661
GO_MITOTIC_CYTOKINESIS	1.47248	0.0840312	-2.08691	0.000285594
GO_RESPONSE_TO_REACTIVE_OXYGEN_SPECIES	-1.38489	0.0499201	1.00372	0.633983
GO_RNA_SPLICING_VIA_TRANSESTERIFICATION_REACTIONS	-1.55304	0.00193629	1.17284	0.234937
GO_SPLICEOSOMAL_SNRNP_ASSEMBLY	-2.23751	0.000136466	1.77787	0.0268107
GO_PROTEIN_PEPTIDYL_PROLYL_ISOMERIZATION	-1.80323	0.0264449	2.151	0.000375665
GO_MATURATION_OF_5_8S_RRNA	-1.47145	0.140436	1.93737	0.00575603
GO_MATURATION_OF_SSU_RRNA_FROM_TRICISTRONIC_RRNA_TRANSCRIPT_SSU_RRNA_5_8S_RRNA_LSU_RRNA	-1.59942	0.0696197	2.13778	0.00114871
GO_CLEAVAGE_INVOLVED_IN_RRNA_PROCESSING	-1.75075	0.0403493	1.84374	0.0197896
GO_MATURATION_OF_LSU_RRNA	-1.83566	0.0164139	2.27342	0.000157534
GO_ENDONUCLEOLYTIC_CLEAVAGE_INVOLVED_IN_RRNA_PROCESSING	-0.990684	0.618039	1.88217	0.0225358
GO_RECOMBINATIONAL_REPAIR	1.71077	0.00585255	-2.26313	6.51916e-08
GO_SISTER_CHROMATID_SEGREGATION	1.78547	0.00059367	-2.45767	6.69706e-09
GO_CYTOKINESIS	1.63372	0.0118341	-2.21729	1.17968e-07
GO_NUCLEAR_TRANSCRIBED_MRNA_CATABOLIC_PROCESS	-3.01119	7.93036e-09	2.25394	6.69706e-09
GO_MITOCHONDRIAL_RNA_PROCESSING	-1.11684	0.466615	1.90433	0.0197102
GO_RNA_5_END_PROCESSING	-1.11711	0.463531	2.01967	0.00289822
GO_SKELETAL_SYSTEM_DEVELOPMENT	1.52677	0.00264028	-1.42461	0.0142858
GO_OSSIFICATION	1.84845	1.572e-05	-1.14489	0.288159
GO_PSEUDOURIDINE_SYNTHESIS	-1.03059	0.566579	1.98648	0.0104898
GO_VASCULOGENESIS	1.6197	0.0457721	-1.24007	0.288242
GO_MICROTUBULE_BUNDLE_FORMATION	1.39622	0.124768	-1.82182	0.00435586
GO_OSTEOBLAST_DIFFERENTIATION	1.6811	0.0037378	-1.05167	0.507383
GO_UROGENITAL_SYSTEM_DEVELOPMENT	1.59916	0.00310141	-1.17939	0.218196
GO_AMEBOIDAL_TYPE_CELL_MIGRATION	1.5564	0.0046752	-1.30178	0.0625477
GO_REGULATION_OF_CHROMATIN_ASSEMBLY_OR_DISASSEMBLY	1.7151	0.0414882	-1.12192	0.48527
GO_IN_UTERO_EMBRYONIC_DEVELOPMENT	1.5814	0.00443003	-1.24098	0.175428
GO_FORMATION_OF_PRIMARY_GERM_LAYER	1.59971	0.0250035	-1.35871	0.142825
GO_CELL_FATE_SPECIFICATION	1.79665	0.0303784	-1.12896	0.445423
GO_NEURAL_CREST_CELL_MIGRATION	1.87119	0.0131928	-1.20975	0.348299
GO_MORPHOGENESIS_OF_A_BRANCHING_STRUCTURE	1.94394	8.92942e-05	-1.67188	0.0043172
GO_NEURON_MIGRATION	2.0438	0.000115574	-1.58181	0.0254814
GO_POSITIVE_REGULATION_OF_CYTOKINE_PRODUCTION	-1.33745	0.0626108	1.82691	4.03962e-06
GO_MESONEPHROS_DEVELOPMENT	1.60982	0.0400323	-1.47236	0.0769231
GO_NEURAL_TUBE_FORMATION	1.99811	0.000395499	-0.978112	0.686255
GO_CELL_KILLING	-1.66196	0.0135963	1.62648	0.0467792
GO_LEUKOCYTE_MEDIATED_CYTOTOXICITY	-1.34582	0.161137	1.75408	0.0107206
GO_T_CELL_MEDIATED_CYTOTOXICITY	-1.89056	0.00777666	1.73267	0.0429651
GO_REGULATION_OF_T_CELL_MEDIATED_CYTOTOXICITY	-1.85454	0.0169202	1.84526	0.022864
GO_POSITIVE_REGULATION_OF_ENDOTHELIAL_CELL_PROLIFERATION	1.72915	0.0151752	-1.01508	0.639577
GO_MORPHOGENESIS_OF_AN_EPITHELIUM	1.56235	0.000825886	-1.39384	0.013942
GO_MORPHOGENESIS_OF_AN_EPITHELIAL_SHEET	1.88212	0.00772053	-1.13296	0.439724
GO_REGULATION_OF_SODIUM_ION_TRANSPORT	1.68996	0.0252868	-1.09571	0.486277
GO_CHONDROCYTE_DIFFERENTIATION	1.61706	0.0378067	-1.42118	0.140176
GO_EPITHELIAL_CELL_DEVELOPMENT	1.69935	0.00567916	-1.16801	0.288532
GO_COLUMNAR_CUBOIDAL_EPITHELIAL_CELL_DIFFERENTIATION	1.61197	0.0443102	-1.23094	0.307755
GO_LENS_DEVELOPMENT_IN_CAMERA_TYPE_EYE	1.77086	0.0176429	-1.67013	0.0365162
GO_CYTOPLASMIC_TRANSLATION	-2.74277	7.93036e-09	2.30976	6.34803e-07
GO_CYTOPLASMIC_TRANSLATIONAL_INITIATION	-1.5048	0.122701	1.70566	0.0456058
GO_ACTIVATION_OF_INNATE_IMMUNE_RESPONSE	-1.518	0.0254263	1.16403	0.361624
GO_PATTERN_RECOGNITION_RECEPTOR_SIGNALING_PATHWAY	1.11092	0.377168	1.8033	0.000681729
GO_TOLL_LIKE_RECEPTOR_SIGNALING_PATHWAY	1.01139	0.5716	1.95101	0.000334121
GO_RESPONSE_TO_MOLECULE_OF_BACTERIAL_ORIGIN	-1.0377	0.506839	1.57594	0.00543519
GO_ADAPTIVE_IMMUNE_RESPONSE	-1.70355	0.000256314	1.70681	0.000435656
GO_ACTIVATION_OF_IMMUNE_RESPONSE	-1.53042	0.00443003	1.47292	0.0081254
GO_LEUKOCYTE_ACTIVATION_INVOLVED_IN_INFLAMMATORY_RESPONSE	-1.34198	0.223133	2.12455	0.000836015
GO_MYELOID_LEUKOCYTE_ACTIVATION	-1.66678	5.85505e-06	2.02632	6.69706e-09
GO_LYMPHOCYTE_ACTIVATION_INVOLVED_IN_IMMUNE_RESPONSE	-1.20633	0.268209	1.68793	0.00762749
GO_T_CELL_ACTIVATION_INVOLVED_IN_IMMUNE_RESPONSE	-1.31372	0.185506	1.90113	0.00269451
GO_IMMUNOGLOBULIN_PRODUCTION	-1.51545	0.0456246	0.977808	0.658031
GO_MYELOID_LEUKOCYTE_MEDIATED_IMMUNITY	-1.66327	7.61795e-05	2.00663	6.69706e-09
GO_MAST_CELL_MEDIATED_IMMUNITY	-1.14827	0.400137	1.94655	0.00945245
GO_LYMPHOCYTE_MEDIATED_IMMUNITY	-1.39141	0.0939147	1.76623	0.00153798
GO_HUMORAL_IMMUNE_RESPONSE_MEDIATED_BY_CIRCULATING_IMMUNOGLOBULIN	-0.915333	0.714035	2.14772	0.00105613
GO_T_CELL_MEDIATED_IMMUNITY	-1.44784	0.095458	1.73198	0.0151182
GO_ADAPTIVE_IMMUNE_RESPONSE_BASED_ON_SOMATIC_RECOMBINATION_OF_IMMUNE_RECEPTORS_BUILT_FROM_IMMUNOGLOBULIN_SUPERFAMILY_DOMAINS	-1.43216	0.0304223	1.75704	0.00064922
GO_ANTIGEN_PROCESSING_AND_PRESENTATION_OF_PEPTIDE_ANTIGEN_VIA_MHC_CLASS_I	-2.06718	0.000128346	1.42695	0.0727072
GO_ACUTE_INFLAMMATORY_RESPONSE	-1.00268	0.572515	1.74541	0.0165652
GO_PRODUCTION_OF_MOLECULAR_MEDIATOR_INVOLVED_IN_INFLAMMATORY_RESPONSE	-1.19694	0.344673	1.62132	0.0451295
GO_MONOCYTE_CHEMOTAXIS	-1.24464	0.308828	2.19211	0.00043656
GO_POSITIVE_REGULATION_OF_IMMUNOGLOBULIN_PRODUCTION	-1.745	0.0303784	-1.02387	0.605535
GO_NEGATIVE_REGULATION_OF_IMMUNE_SYSTEM_PROCESS	-1.17982	0.206242	1.4821	0.0114274
GO_REGULATION_OF_IMMUNE_EFFECTOR_PROCESS	-1.17608	0.22956	1.66037	0.000993546
GO_POSITIVE_REGULATION_OF_IMMUNE_EFFECTOR_PROCESS	-1.39629	0.0617199	1.59404	0.0161094
GO_REGULATION_OF_LEUKOCYTE_MEDIATED_IMMUNITY	-1.33713	0.138342	1.82722	0.00134475
GO_NEGATIVE_REGULATION_OF_LEUKOCYTE_MEDIATED_IMMUNITY	-1.50461	0.110607	2.25503	0.00024066
GO_NEGATIVE_REGULATION_OF_LYMPHOCYTE_MEDIATED_IMMUNITY	-1.32485	0.255588	1.82103	0.0244808
GO_REGULATION_OF_T_CELL_MEDIATED_IMMUNITY	-1.31061	0.220978	1.86214	0.00676194
GO_INNATE_IMMUNE_RESPONSE_ACTIVATING_SIGNAL_TRANSDUCTION	-1.68056	0.0165656	1.03216	0.579399
GO_IMMUNE_RESPONSE_REGULATING_SIGNALING_PATHWAY	-1.50806	0.00686718	1.26923	0.119722
GO_REGULATION_OF_ADAPTIVE_IMMUNE_RESPONSE	-1.68093	0.00424299	1.3914	0.104401
GO_REGULATION_OF_RESPONSE_TO_BIOTIC_STIMULUS	-1.09288	0.350667	1.43546	0.0170321
GO_REGULATION_OF_MYELOID_LEUKOCYTE_MEDIATED_IMMUNITY	0.954162	0.670654	2.12073	0.000318348
GO_POSITIVE_REGULATION_OF_MYELOID_LEUKOCYTE_MEDIATED_IMMUNITY	-0.948241	0.671651	1.71015	0.0388689
GO_REGULATION_OF_HUMORAL_IMMUNE_RESPONSE	-1.41898	0.171368	2.32268	9.38635e-06
GO_REGIONALIZATION	1.39168	0.0541335	-1.48155	0.0221956
GO_HEART_MORPHOGENESIS	1.60944	0.0130572	-1.53779	0.03095
GO_MUSCLE_SYSTEM_PROCESS	1.66475	0.00114785	-1.2141	0.176198
GO_CIRCULATORY_SYSTEM_PROCESS	1.67029	0.000170957	-1.08224	0.395229
GO_RENAL_SYSTEM_PROCESS	1.60837	0.0288578	1.10573	0.467507
GO_HEART_PROCESS	1.68831	0.00379339	0.927527	0.788522
GO_VASCULAR_PROCESS_IN_CIRCULATORY_SYSTEM	1.56981	0.0215524	-1.23397	0.230196
GO_HEART_VALVE_DEVELOPMENT	1.6488	0.0392209	-1.13062	0.438586
GO_AORTIC_VALVE_DEVELOPMENT	1.67029	0.0462111	-1.19661	0.396796
GO_ENDOCARDIAL_CUSHION_DEVELOPMENT	1.36814	0.222728	-1.69381	0.0498017
GO_CARDIAC_CHAMBER_DEVELOPMENT	1.78028	0.00287511	-1.27581	0.176065
GO_CARDIAC_VENTRICLE_DEVELOPMENT	1.70039	0.0165842	-1.16823	0.353298
GO_CARDIAC_SEPTUM_DEVELOPMENT	1.65158	0.0165842	-1.38803	0.116267
GO_AXIS_ELONGATION	1.97811	0.00674671	-1.2778	0.32945
GO_POLYSACCHARIDE_METABOLIC_PROCESS	1.78925	0.00507282	-1.21632	0.307622
GO_AMINOGLYCAN_METABOLIC_PROCESS	1.64769	0.00919922	1.09751	0.451886
GO_AMINOGLYCAN_BIOSYNTHETIC_PROCESS	1.78801	0.00447194	-1.13679	0.393307
GO_AMINOGLYCAN_CATABOLIC_PROCESS	1.45895	0.134249	1.62562	0.0456058
GO_PROTEOGLYCAN_METABOLIC_PROCESS	1.69539	0.019638	-1.28586	0.249931
GO_ALCOHOL_METABOLIC_PROCESS	-1.18562	0.20757	1.42199	0.0197102
GO_GENERATION_OF_PRECURSOR_METABOLITES_AND_ENERGY	-1.70502	1.7159e-05	1.72667	3.78996e-06
GO_OXIDATIVE_PHOSPHORYLATION	-2.51872	7.93036e-09	2.55523	6.69706e-09
GO_MITOCHONDRIAL_ELECTRON_TRANSPORT_NADH_TO_UBIQUINONE	-2.52826	2.6786e-07	2.44719	2.2047e-07
GO_DNA_REPLICATION	1.629	0.00264028	-1.60716	0.00162295
GO_DNA_DEPENDENT_DNA_REPLICATION	1.27069	0.177944	-2.01621	2.76527e-05
GO_DNA_STRAND_ELONGATION_INVOLVED_IN_DNA_REPLICATION	0.822957	0.802193	-1.75627	0.0309154
GO_REGULATION_OF_DNA_REPLICATION	1.24592	0.223353	-1.59971	0.022864
GO_REGULATION_OF_DNA_REPAIR	1.34696	0.135928	-1.81961	0.000855972
GO_TRANSCRIPTION_COUPLED_NUCLEOTIDE_EXCISION_REPAIR	-1.56619	0.0459417	0.747079	0.965262
GO_DOUBLE_STRAND_BREAK_REPAIR	1.5903	0.00787679	-1.97893	6.66796e-07
GO_DNA_RECOMBINATION	1.25216	0.140449	-1.92077	3.72109e-06
GO_DNA_PACKAGING	1.97213	8.06363e-05	-1.94328	6.39001e-05
GO_CHROMATIN_ASSEMBLY_OR_DISASSEMBLY	1.82436	0.00141679	-1.71109	0.00187129
GO_NUCLEOSOME_ASSEMBLY	1.60808	0.0503801	-1.60678	0.0358536
GO_CHROMATIN_REMODELING	1.89561	0.000111268	-1.79171	0.00050663
GO_CHROMATIN_SILENCING	1.61177	0.0467371	-1.3449	0.201916
GO_REGULATION_OF_GENE_EXPRESSION_BY_GENETIC_IMPRINTING	1.83933	0.0223979	-1.28641	0.324959
GO_DNA_TEMPLATED_TRANSCRIPTION_TERMINATION	-1.24505	0.252808	1.85291	0.00446418
GO_DNA_TEMPLATED_TRANSCRIPTION_ELONGATION	-0.777933	0.947734	1.60684	0.0223693
GO_TRANSCRIPTION_BY_RNA_POLYMERASE_I	-1.19768	0.314125	1.77716	0.00939956
GO_TRANSCRIPTION_INITIATION_FROM_RNA_POLYMERASE_I_PROMOTER	-1.38166	0.193683	1.88889	0.0104646
GO_TRANSCRIPTION_ELONGATION_FROM_RNA_POLYMERASE_I_PROMOTER	-1.23675	0.322054	2.09643	0.00164958
GO_TERMINATION_OF_RNA_POLYMERASE_I_TRANSCRIPTION	-1.27642	0.290929	2.15288	0.00105579
GO_TRNA_METABOLIC_PROCESS	-1.34222	0.130695	2.00639	2.94796e-06
GO_TRNA_MODIFICATION	-1.19511	0.291347	2.00217	0.000483485
GO_RNA_CATABOLIC_PROCESS	-2.5368	7.93036e-09	1.843	7.62914e-07
GO_TRANSLATIONAL_INITIATION	-3.15458	7.93036e-09	2.69437	6.69706e-09
GO_TRANSLATIONAL_ELONGATION	-2.38083	2.3426e-08	2.5662	6.69706e-09
GO_TRANSLATIONAL_TERMINATION	-2.60404	7.93036e-09	2.5606	6.69706e-09
GO_PROTEIN_FOLDING	-2.15749	1.16404e-07	1.56487	0.00655695
GO_DE_NOVO_PROTEIN_FOLDING	-1.68326	0.0447194	1.64142	0.0583561
GO_PROTEIN_DEPHOSPHORYLATION	1.31202	0.0954997	-1.43297	0.0285381
GO_PROTEIN_METHYLATION	1.57867	0.0162961	-1.12828	0.361624
GO_PROTEIN_N_LINKED_GLYCOSYLATION	-1.85589	0.00366678	0.872574	0.839125
GO_CELLULAR_AMINO_ACID_METABOLIC_PROCESS	-1.62261	0.0013269	1.74324	0.00013885
GO_REGULATION_OF_CELLULAR_AMINO_ACID_METABOLIC_PROCESS	-2.50961	3.0346e-07	1.19102	0.364708
GO_CELLULAR_MODIFIED_AMINO_ACID_METABOLIC_PROCESS	-0.960159	0.667323	1.76338	0.00184091
GO_PROTEIN_TARGETING	-2.48994	7.93036e-09	2.0651	6.69706e-09
GO_PROTEIN_TARGETING_TO_MEMBRANE	-3.23753	7.93036e-09	2.38206	6.69706e-09
GO_COTRANSLATIONAL_PROTEIN_TARGETING_TO_MEMBRANE	-3.69288	7.93036e-09	3.14913	6.69706e-09
GO_PROTEIN_TARGETING_TO_VACUOLE	1.73552	0.0315688	0.854256	0.812567
GO_PROTEIN_TARGETING_TO_MITOCHONDRION	-1.70235	0.0142477	1.58826	0.0358528
GO_MEMBRANE_LIPID_METABOLIC_PROCESS	1.00207	0.58935	1.65612	0.004885
GO_SPHINGOLIPID_METABOLIC_PROCESS	1.1018	0.409373	1.56635	0.0194916
GO_GLYCOSPHINGOLIPID_METABOLIC_PROCESS	0.866682	0.796821	1.68793	0.0205745
GO_ICOSANOID_METABOLIC_PROCESS	-1.03716	0.538359	1.63668	0.0280765
GO_PROSTANOID_METABOLIC_PROCESS	-1.07675	0.487766	1.72611	0.0480253
GO_ONE_CARBON_METABOLIC_PROCESS	-0.747383	0.895378	-1.69363	0.0423193
GO_GLUTATHIONE_METABOLIC_PROCESS	-1.49217	0.121984	2.03912	0.00383319
GO_ATP_BIOSYNTHETIC_PROCESS	-1.57891	0.115544	1.64735	0.0495226
GO_SULFUR_COMPOUND_METABOLIC_PROCESS	-0.955915	0.716958	1.46812	0.0151182
GO_SUPEROXIDE_METABOLIC_PROCESS	-1.36252	0.169023	1.9518	0.00269451
GO_POTASSIUM_ION_TRANSPORT	1.63494	0.0108105	-1.28789	0.139268
GO_SODIUM_ION_TRANSPORT	1.52163	0.0273667	-1.00864	0.608253
GO_MITOCHONDRIAL_TRANSPORT	-1.4536	0.0303784	1.63595	0.00147115
GO_POST_GOLGI_VESICLE_MEDIATED_TRANSPORT	1.53083	0.0428638	-1.14139	0.405005
GO_PHAGOCYTOSIS	1.24525	0.159327	1.79656	0.000130683
GO_MUSCLE_CONTRACTION	1.7554	0.000398035	-1.25575	0.132655
GO_REGULATION_OF_MUSCLE_CONTRACTION	1.66291	0.0135963	-0.915703	0.788522
GO_STRIATED_MUSCLE_CONTRACTION	1.6916	0.011402	-1.06843	0.501614
GO_REGULATION_OF_STRIATED_MUSCLE_CONTRACTION	1.73752	0.0227377	-0.912602	0.783182
GO_INFLAMMATORY_RESPONSE	-1.08049	0.359457	1.81453	6.51916e-08
GO_COMPLEMENT_ACTIVATION	-1.26427	0.277199	2.00795	0.00161194
GO_HUMORAL_IMMUNE_RESPONSE	-1.75439	0.00223298	2.06785	4.03338e-05
GO_NUCLEUS_ORGANIZATION	1.56074	0.0300229	-1.21853	0.255648
GO_NUCLEAR_ENVELOPE_ORGANIZATION	1.65596	0.0432449	-1.69843	0.0298593
GO_MITOCHONDRION_ORGANIZATION	-1.69603	9.94964e-06	1.85799	6.69706e-09
GO_MITOCHONDRIAL_MEMBRANE_ORGANIZATION	-1.10062	0.395632	1.7496	0.0024324
GO_INNER_MITOCHONDRIAL_MEMBRANE_ORGANIZATION	-1.51656	0.125315	2.11294	0.000460308
GO_ACTIN_FILAMENT_ORGANIZATION	1.62631	0.000756765	-1.16075	0.227207
GO_MICROTUBULE_BASED_MOVEMENT	1.58776	0.00464445	-1.70487	0.000266768
GO_MICROTUBULE_DEPOLYMERIZATION	2.01628	0.00315984	-2.07554	0.00075583
GO_ENDOPLASMIC_RETICULUM_ORGANIZATION	-0.686011	0.980894	-1.76675	0.0134386
GO_GOLGI_ORGANIZATION	1.6453	0.0121887	-2.25747	8.05069e-08
GO_VACUOLAR_TRANSPORT	1.47485	0.0391836	0.783566	0.969514
GO_LYSOSOMAL_TRANSPORT	1.6399	0.0127889	-0.830664	0.90879
GO_CELL_CELL_JUNCTION_ASSEMBLY	2.05437	0.000124339	-1.27842	0.19956
GO_SPINDLE_ORGANIZATION	1.66543	0.00547416	-2.21643	1.98523e-08
GO_MITOTIC_SPINDLE_ORGANIZATION	1.58784	0.0223295	-2.32977	6.71458e-08
GO_CHROMOSOME_SEGREGATION	1.52764	0.00614353	-2.4628	6.69706e-09
GO_SISTER_CHROMATID_COHESION	1.76376	0.0157528	-2.21927	8.2722e-05
GO_REGULATION_OF_SISTER_CHROMATID_COHESION	1.83487	0.0203171	-2.13344	0.000697169
GO_MITOTIC_SISTER_CHROMATID_COHESION	1.89673	0.0132236	-1.945	0.00776506
GO_MITOTIC_METAPHASE_PLATE_CONGRESSION	0.952461	0.672541	-1.83301	0.013942
GO_MITOTIC_CELL_CYCLE_CHECKPOINT	1.25364	0.185506	-1.83388	0.000237764
GO_NUCLEAR_MIGRATION	2.18195	0.000776473	-1.72018	0.0661036
GO_MALE_MEIOTIC_NUCLEAR_DIVISION	1.58405	0.0984601	-1.80153	0.0180412
GO_FEMALE_MEIOTIC_NUCLEAR_DIVISION	0.866569	0.770547	-2.19247	0.000514114
GO_HOMOPHILIC_CELL_ADHESION_VIA_PLASMA_MEMBRANE_ADHESION_MOLECULES	2.22217	8.76308e-06	-1.12462	0.430296
GO_HETEROPHILIC_CELL_CELL_ADHESION_VIA_PLASMA_MEMBRANE_CELL_ADHESION_MOLECULES	1.80413	0.0232486	-1.08986	0.516752
GO_LEUKOCYTE_CELL_CELL_ADHESION	-1.48699	0.0189964	1.62262	0.00233546
GO_CELL_MATRIX_ADHESION	1.73315	0.00286053	-1.4106	0.0495317
GO_ESTABLISHMENT_OR_MAINTENANCE_OF_CELL_POLARITY	1.91185	5.58092e-05	-1.60004	0.0061867
GO_EPIDERMAL_GROWTH_FACTOR_RECEPTOR_SIGNALING_PATHWAY	1.94356	0.000472612	-1.37794	0.103797
GO_TRANSMEMBRANE_RECEPTOR_PROTEIN_SERINE_THREONINE_KINASE_SIGNALING_PATHWAY	1.91117	9.58776e-06	-1.39463	0.0465797
GO_TRANSFORMING_GROWTH_FACTOR_BETA_RECEPTOR_SIGNALING_PATHWAY	1.69384	0.00366678	-1.21359	0.229504
GO_NEUROPEPTIDE_SIGNALING_PATHWAY	1.28802	0.274341	-1.71375	0.0242638
GO_WNT_SIGNALING_PATHWAY_CALCIUM_MODULATING_PATHWAY	1.84353	0.0174886	-1.50087	0.132153
GO_SMOOTHENED_SIGNALING_PATHWAY	1.49819	0.0462111	-1.70725	0.00564023
GO_I_KAPPAB_KINASE_NF_KAPPAB_SIGNALING	-0.985332	0.64272	1.54433	0.00655695
GO_ACTIVATION_OF_JUN_KINASE_ACTIVITY	1.68238	0.0462111	-1.45438	0.144687
GO_SMALL_GTPASE_MEDIATED_SIGNAL_TRANSDUCTION	1.78175	2.60901e-06	-1.55988	0.000389437
GO_RAS_PROTEIN_SIGNAL_TRANSDUCTION	1.65997	0.000907934	-1.29693	0.0820316
GO_ENSHEATHMENT_OF_NEURONS	1.51182	0.0404724	-1.26515	0.214272
GO_GAMETE_GENERATION	1.37654	0.0217548	-1.65023	2.47735e-05
GO_GERM_CELL_DEVELOPMENT	1.02543	0.538544	-1.48748	0.03214
GO_FEMALE_GAMETE_GENERATION	1.14641	0.344673	-1.61719	0.0116049
GO_GASTRULATION	1.50842	0.0288826	-1.48467	0.0323735
GO_PATTERN_SPECIFICATION_PROCESS	1.46549	0.0162961	-1.61922	0.00137491
GO_NEUROBLAST_PROLIFERATION	1.7949	0.0171454	-1.60498	0.0624351
GO_SYNAPSE_ASSEMBLY	2.19937	2.78849e-06	-1.19676	0.29272
GO_SENSORY_ORGAN_DEVELOPMENT	1.6925	4.22799e-05	-1.45647	0.00758145
GO_SALIVARY_GLAND_DEVELOPMENT	1.89148	0.011402	-1.17193	0.396593
GO_MESODERM_DEVELOPMENT	1.65113	0.0301378	-0.98069	0.691923
GO_HEART_DEVELOPMENT	1.8649	1.10162e-07	-1.55207	0.000435361
GO_MUSCLE_ORGAN_DEVELOPMENT	1.7286	0.000549318	-1.22892	0.145422
GO_SEX_DIFFERENTIATION	1.55307	0.0115822	-1.76775	0.000237764
GO_BEHAVIOR	1.84799	1.58815e-06	-1.17004	0.19202
GO_LEARNING	1.75006	0.00577022	-1.50704	0.0526126
GO_CIRCADIAN_RHYTHM	1.64373	0.00972888	-0.900775	0.857063
GO_LOCOMOTORY_BEHAVIOR	1.61797	0.0165842	-1.2116	0.230333
GO_TRNA_PROCESSING	-1.20147	0.266873	2.09494	9.82686e-06
GO_ACTIN_POLYMERIZATION_OR_DEPOLYMERIZATION	1.41162	0.0457071	-1.11473	0.394694
GO_REGULATION_OF_G_PROTEIN_COUPLED_RECEPTOR_SIGNALING_PATHWAY	1.01635	0.565555	-1.673	0.013963
GO_INSULIN_RECEPTOR_SIGNALING_PATHWAY	1.63924	0.0137716	-1.2301	0.245499
GO_ISOPRENOID_BIOSYNTHETIC_PROCESS	-1.8344	0.0202926	-0.714857	0.930697
GO_ASSOCIATIVE_LEARNING	1.68114	0.0404513	-1.26664	0.266147
GO_REGULATION_OF_CELL_SHAPE	1.61371	0.0119662	1.20642	0.274625
GO_REGULATION_OF_CELL_SIZE	1.71363	0.00293561	-1.19757	0.25091
GO_RNA_SPLICING	-1.34834	0.0225288	1.18017	0.203676
GO_RESPIRATORY_CHAIN_COMPLEX_IV_ASSEMBLY	-2.16454	0.00122622	1.45897	0.181332
GO_EPIDERMIS_DEVELOPMENT	1.68749	0.00221864	-1.36455	0.0544125
GO_REGULATION_OF_SMOOTHENED_SIGNALING_PATHWAY	1.67008	0.0286635	-1.8015	0.00591919
GO_ATTACHMENT_OF_SPINDLE_MICROTUBULES_TO_KINETOCHORE	1.6852	0.0475819	-2.13366	0.000542398
GO_AEROBIC_RESPIRATION	-1.92868	0.00154064	1.64756	0.0287029
GO_CELLULAR_AMINO_ACID_CATABOLIC_PROCESS	-0.913328	0.760527	1.72546	0.00842156
GO_BRANCHED_CHAIN_AMINO_ACID_METABOLIC_PROCESS	0.665923	0.953735	1.85301	0.0221087
GO_PURINE_NUCLEOSIDE_MONOPHOSPHATE_BIOSYNTHETIC_PROCESS	-1.43167	0.185661	1.76566	0.0365851
GO_NUCLEOSIDE_TRIPHOSPHATE_METABOLIC_PROCESS	-1.58979	0.0331137	1.43854	0.0999983
GO_PURINE_NUCLEOSIDE_TRIPHOSPHATE_METABOLIC_PROCESS	-1.54134	0.0634602	1.51833	0.0494182
GO_CYCLIC_NUCLEOTIDE_METABOLIC_PROCESS	1.94981	0.00866821	-1.06477	0.539691
GO_RIBONUCLEOSIDE_TRIPHOSPHATE_BIOSYNTHETIC_PROCESS	-1.72028	0.0233251	1.66557	0.019101
GO_RIBONUCLEOTIDE_CATABOLIC_PROCESS	1.77755	0.0264449	-1.0072	0.615081
GO_AMINE_METABOLIC_PROCESS	-1.97504	0.000163728	1.42826	0.0807268
GO_RESPONSE_TO_XENOBIOTIC_STIMULUS	0.863477	0.812575	1.79898	0.0128688
GO_RNA_MODIFICATION	-1.29493	0.157219	1.89753	0.000170605
GO_RESPONSE_TO_VIRUS	1.04216	0.48831	1.63701	0.00164268
GO_RESPONSE_TO_BACTERIUM	-1.15431	0.223532	1.79756	2.23021e-06
GO_RESPONSE_TO_TOXIC_SUBSTANCE	-1.63061	0.00760951	1.40918	0.0641642
GO_HORMONE_MEDIATED_SIGNALING_PATHWAY	1.7282	0.00299698	-0.920284	0.812567
GO_SPECIFICATION_OF_SYMMETRY	0.936697	0.696477	-1.62714	0.0295987
GO_EMBRYONIC_PATTERN_SPECIFICATION	1.96144	0.00293215	-1.49332	0.114803
GO_POSITIVE_REGULATION_OF_CATABOLIC_PROCESS	1.37392	0.0352623	-1.14564	0.241762
GO_EPIDERMAL_CELL_DIFFERENTIATION	1.58149	0.0202411	-1.14623	0.330048
GO_ENDOMEMBRANE_SYSTEM_ORGANIZATION	1.56336	0.00117446	-1.66633	7.39941e-05
GO_NADH_DEHYDROGENASE_COMPLEX_ASSEMBLY	-2.58467	3.80785e-08	2.6194	6.69706e-09
GO_PROTEASOMAL_UBIQUITIN_INDEPENDENT_PROTEIN_CATABOLIC_PROCESS	-2.4039	4.65047e-05	1.60702	0.0972531
GO_NEGATIVE_REGULATION_OF_PHOSPHORUS_METABOLIC_PROCESS	1.45533	0.00701155	-1.00756	0.616162
GO_REGULATION_OF_DOUBLE_STRAND_BREAK_REPAIR_VIA_HOMOLOGOUS_RECOMBINATION	1.62624	0.0481228	-1.98982	0.00217336
GO_NEGATIVE_REGULATION_OF_ORGANELLE_ORGANIZATION	1.37454	0.0367931	-1.48179	0.00360651
GO_CELL_COMMUNICATION_BY_ELECTRICAL_COUPLING	2.28403	0.000135946	-0.882264	0.761443
GO_POSITIVE_REGULATION_OF_CELL_DEVELOPMENT	1.93693	2.25353e-08	-1.50661	0.00184915
GO_NEGATIVE_REGULATION_OF_CELL_DEVELOPMENT	1.45327	0.0204441	-1.27973	0.151145
GO_POSITIVE_REGULATION_OF_SODIUM_ION_TRANSPORT	1.91463	0.0114099	-0.822961	0.856727
GO_REGULATION_OF_CELL_MORPHOGENESIS_INVOLVED_IN_DIFFERENTIATION	1.90043	1.14207e-05	-1.95341	6.9095e-07
GO_POSITIVE_REGULATION_OF_CELL_MORPHOGENESIS_INVOLVED_IN_DIFFERENTIATION	1.64736	0.00919922	-2.04498	1.72197e-05
GO_REGULATION_OF_CELL_SUBSTRATE_ADHESION	1.54221	0.0309094	-1.44318	0.0583561
GO_REGULATION_OF_CENTROSOME_DUPLICATION	1.17152	0.33621	-1.72008	0.0238717
GO_POSITIVE_REGULATION_OF_GLUCOSE_TRANSMEMBRANE_TRANSPORT	1.89458	0.0110164	-0.90752	0.767134
GO_REGULATION_OF_CHROMATIN_ASSEMBLY	1.80907	0.0486039	-0.905109	0.747991
GO_POSITIVE_REGULATION_OF_PATHWAY_RESTRICTED_SMAD_PROTEIN_PHOSPHORYLATION	1.5551	0.0857009	-1.75048	0.0287029
GO_POSITIVE_REGULATION_OF_CHOLESTEROL_EFFLUX	1.86019	0.0379402	1.25899	0.357412
GO_REGULATION_OF_CARDIAC_MUSCLE_CONTRACTION_BY_CALCIUM_ION_SIGNALING	1.84786	0.0145999	-0.78328	0.881599
GO_REGULATION_OF_PHOSPHATASE_ACTIVITY	1.68024	0.00504269	-1.28329	0.141145
GO_POSITIVE_REGULATION_OF_PEPTIDASE_ACTIVITY	-1.35657	0.130303	1.58644	0.0174703
GO_REGULATION_OF_GLUCAN_BIOSYNTHETIC_PROCESS	1.89909	0.0134208	-1.07331	0.531102
GO_TRANSPORT_ALONG_MICROTUBULE	1.46711	0.0455886	-1.34118	0.119722
GO_REGULATION_OF_NEURON_PROJECTION_DEVELOPMENT	2.03408	7.93036e-09	-1.62343	0.00017025
GO_POSITIVE_REGULATION_OF_NEURON_PROJECTION_DEVELOPMENT	2.00006	1.58815e-06	-1.58072	0.0032774
GO_PHOSPHATIDYLINOSITOL_3_KINASE_SIGNALING	1.82878	0.0025236	-1.17342	0.333509
GO_REGULATION_OF_PHOSPHATIDYLINOSITOL_3_KINASE_SIGNALING	1.75993	0.0058231	-1.18042	0.342096
GO_POSITIVE_REGULATION_OF_PHOSPHATIDYLINOSITOL_3_KINASE_SIGNALING	1.76989	0.0138714	-0.877607	0.812567
GO_POSITIVE_REGULATION_OF_MUSCLE_HYPERTROPHY	1.96373	0.00669338	-1.32456	0.288242
GO_REGULATION_OF_MUSCLE_HYPERTROPHY	1.86892	0.00923222	-1.43555	0.128914
GO_MUSCLE_HYPERTROPHY	1.91618	0.00300452	-1.37423	0.159295
GO_BICARBONATE_TRANSPORT	-1.69237	0.042498	-0.954295	0.689374
GO_ENERGY_DERIVATION_BY_OXIDATION_OF_ORGANIC_COMPOUNDS	-1.92388	6.62432e-06	1.92799	4.28301e-06
GO_LIPID_CATABOLIC_PROCESS	-0.979067	0.663627	1.64338	0.00130467
GO_CELL_GROWTH	1.61585	0.000587192	-1.08137	0.382789
GO_ORGANIC_ACID_CATABOLIC_PROCESS	-1.06312	0.446128	1.71506	0.000430086
GO_RRNA_METABOLIC_PROCESS	-2.23058	7.93036e-09	2.68796	6.69706e-09
GO_STEROL_METABOLIC_PROCESS	-1.59334	0.0121887	1.21877	0.270774
GO_STEROL_BIOSYNTHETIC_PROCESS	-1.77277	0.0058231	0.916568	0.767996
GO_ENDOSOMAL_TRANSPORT	1.53743	0.0147331	-1.13467	0.362852
GO_TELOMERE_CAPPING	1.90704	0.014391	-1.73189	0.0217196
GO_DEPHOSPHORYLATION	1.51836	0.00271863	-1.25996	0.137482
GO_MORPHOGENESIS_OF_EMBRYONIC_EPITHELIUM	1.83395	0.00223601	-1.15315	0.351978
GO_CALCIUM_DEPENDENT_CELL_CELL_ADHESION_VIA_PLASMA_MEMBRANE_CELL_ADHESION_MOLECULES	1.99604	0.00892039	-1.30835	0.321498
GO_DENDRITE_DEVELOPMENT	2.20404	2.21088e-08	-2.09034	5.28627e-08
GO_GENE_SILENCING	1.51443	0.0198166	-1.10146	0.405005
GO_CYTOSOLIC_TRANSPORT	1.47267	0.0384114	-1.32049	0.121252
GO_COVALENT_CHROMATIN_MODIFICATION	1.68188	4.53755e-05	-1.66865	7.39941e-05
GO_HISTONE_METHYLATION	1.86985	0.00131796	-1.46542	0.0606332
GO_CYTOCHROME_COMPLEX_ASSEMBLY	-2.25118	0.000235331	1.68568	0.0505184
GO_STEM_CELL_DIVISION	1.68541	0.0462111	-1.17137	0.3903
GO_PEPTIDYL_LYSINE_METHYLATION	1.86949	0.00152704	-1.30112	0.14729
GO_PEPTIDYL_LYSINE_TRIMETHYLATION	1.83691	0.0135963	-0.754813	0.934645
GO_PROTEIN_HYDROXYLATION	-1.60474	0.0993625	-1.82764	0.021609
GO_PEPTIDYL_ASPARAGINE_MODIFICATION	-1.93211	0.0110529	-0.893404	0.751597
GO_PEPTIDYL_LYSINE_MODIFICATION	1.42372	0.0189318	-1.29981	0.0452709
GO_PEPTIDYL_PROLINE_MODIFICATION	-1.7024	0.0258294	1.37744	0.184184
GO_PEPTIDYL_SERINE_MODIFICATION	2.05634	1.22681e-07	-1.77244	6.69424e-05
GO_PEPTIDYL_THREONINE_MODIFICATION	2.21235	2.78849e-06	-1.85462	0.00105973
GO_PEPTIDYL_TYROSINE_MODIFICATION	1.50524	0.0158157	1.08069	0.411148
GO_MODULATION_BY_VIRUS_OF_HOST_PROCESS	1.68641	0.0465533	0.677769	0.943834
GO_VIRAL_GENE_EXPRESSION	-2.95911	7.93036e-09	2.44173	6.69706e-09
GO_REGULATION_OF_VASOCONSTRICTION	1.98862	0.00449991	-1.36243	0.215764
GO_AEROBIC_ELECTRON_TRANSPORT_CHAIN	-1.96721	0.0117158	2.20892	0.000685092
GO_CALCIUM_MEDIATED_SIGNALING	1.60913	0.0117868	-1.16338	0.295947
GO_B_CELL_MEDIATED_IMMUNITY	-1.1529	0.35275	1.87327	0.00230232
GO_ANTIGEN_PROCESSING_AND_PRESENTATION	-1.93943	1.61753e-05	1.30683	0.134123
GO_SECOND_MESSENGER_MEDIATED_SIGNALING	1.68429	0.000966094	-1.34036	0.0544125
GO_CYCLIC_NUCLEOTIDE_MEDIATED_SIGNALING	1.508	0.0565615	-1.52095	0.0232709
GO_TELENCEPHALON_DEVELOPMENT	1.92871	5.56935e-05	-1.6208	0.00611135
GO_PALLIUM_DEVELOPMENT	1.86349	0.000472612	-1.76125	0.00255293
GO_CEREBELLAR_CORTEX_MORPHOGENESIS	1.6959	0.048526	-1.31407	0.29656
GO_DEVELOPMENTAL_MATURATION	1.51381	0.0172551	-1.39596	0.062606
GO_LIMBIC_SYSTEM_DEVELOPMENT	1.63562	0.03318	-1.11399	0.4514
GO_CEREBRAL_CORTEX_CELL_MIGRATION	1.5735	0.0997745	-1.92155	0.00832169
GO_CEREBRAL_CORTEX_RADIALLY_ORIENTED_CELL_MIGRATION	1.88416	0.0109493	-2.00142	0.00429053
GO_FOREBRAIN_CELL_MIGRATION	1.38049	0.158046	-1.91968	0.00405793
GO_NEURAL_TUBE_DEVELOPMENT	2.02376	4.75694e-05	-1.26017	0.171073
GO_CENTRAL_NERVOUS_SYSTEM_NEURON_DIFFERENTIATION	1.82165	0.00174332	-1.24063	0.217856
GO_CENTRAL_NERVOUS_SYSTEM_NEURON_DEVELOPMENT	1.8637	0.00657513	-1.14933	0.394694
GO_CEREBRAL_CORTEX_DEVELOPMENT	1.91911	0.000640969	-2.09124	6.81689e-05
GO_TELENCEPHALON_GLIAL_CELL_MIGRATION	1.74443	0.0667888	-1.86086	0.0107288
GO_METENCEPHALON_DEVELOPMENT	1.89893	0.00299821	-0.95354	0.71747
GO_MEMBRANE_DOCKING	1.07183	0.448542	-1.62513	0.00837483
GO_POSITIVE_REGULATION_OF_CELL_CELL_ADHESION	-1.3294	0.105058	1.54666	0.0100989
GO_CELLULAR_PROCESS_INVOLVED_IN_REPRODUCTION_IN_MULTICELLULAR_ORGANISM	1.40363	0.0707747	-1.75589	9.65971e-05
GO_REGULATION_OF_CELL_MORPHOGENESIS	1.86585	2.16293e-07	-1.44474	0.00495888
GO_GLAND_MORPHOGENESIS	2.06271	0.000142188	-1.22163	0.281717
GO_RIBONUCLEOPROTEIN_COMPLEX_BIOGENESIS	-2.25895	7.93036e-09	2.57503	6.69706e-09
GO_DNA_STRAND_ELONGATION	1.26099	0.310332	-1.75703	0.0375234
GO_ELECTRON_TRANSPORT_CHAIN	-2.62817	7.93036e-09	2.39346	6.69706e-09
GO_RESPIRATORY_ELECTRON_TRANSPORT_CHAIN	-2.68666	7.93036e-09	2.62042	6.69706e-09
GO_ESTABLISHMENT_OF_CELL_POLARITY	2.24493	5.88647e-07	-1.72838	0.00308029
GO_CELL_PROJECTION_ASSEMBLY	1.68049	2.26142e-05	-1.53763	0.000407474
GO_LAMELLIPODIUM_ASSEMBLY	1.83864	0.00802129	1.1346	0.434562
GO_ACTIN_FILAMENT_BASED_MOVEMENT	1.82633	0.0013269	-1.08391	0.490849
GO_REGULATION_OF_WNT_SIGNALING_PATHWAY	1.49341	0.0102638	-1.27458	0.0939064
GO_PROTEIN_IMPORT_INTO_MITOCHONDRIAL_MATRIX	-1.96731	0.0117158	1.91586	0.0169707
GO_PROTEOGLYCAN_BIOSYNTHETIC_PROCESS	1.90411	0.00634982	-1.71339	0.0318216
GO_T_CELL_DIFFERENTIATION	-1.42837	0.0365778	1.32251	0.126909
GO_MYOFIBRIL_ASSEMBLY	-1.07343	0.493143	-1.64455	0.0456632
GO_LIPID_MODIFICATION	1.67991	0.00180299	1.11551	0.369074
GO_CHROMOSOME_CONDENSATION	2.01405	0.00491558	-2.32095	3.51555e-05
GO_REGULATION_OF_OSSIFICATION	1.76284	0.00219001	-0.82055	0.963898
GO_NEGATIVE_REGULATION_OF_OSSIFICATION	1.73398	0.0309157	0.969581	0.681911
GO_MATURATION_OF_SSU_RRNA	-1.68781	0.0231377	2.30329	1.76229e-05
GO_REGULATION_OF_BONE_MINERALIZATION	1.60442	0.0481666	1.25115	0.310157
GO_REGULATION_OF_BMP_SIGNALING_PATHWAY	2.33431	1.2156e-05	-1.14104	0.405005
GO_NEGATIVE_REGULATION_OF_BMP_SIGNALING_PATHWAY	2.34712	3.80445e-05	-0.825737	0.865342
GO_INTRACELLULAR_STEROID_HORMONE_RECEPTOR_SIGNALING_PATHWAY	1.64829	0.0194164	-1.27877	0.227207
GO_NEUTROPHIL_CHEMOTAXIS	-1.38982	0.132317	2.2091	5.05252e-05
GO_LEUKOCYTE_CHEMOTAXIS	1.26371	0.187177	1.71519	0.00248059
GO_CYTOSKELETON_DEPENDENT_INTRACELLULAR_TRANSPORT	1.51179	0.0164139	-1.28536	0.200775
GO_EPITHELIAL_CELL_DIFFERENTIATION	1.62276	0.000125049	-1.26472	0.055638
GO_CORTICAL_CYTOSKELETON_ORGANIZATION	1.4766	0.112738	-1.72495	0.0168404
GO_CORTICAL_ACTIN_CYTOSKELETON_ORGANIZATION	1.67013	0.0345232	-1.92013	0.0103594
GO_MAMMARY_GLAND_DEVELOPMENT	2.05426	8.06363e-05	-1.22102	0.256813
GO_REGULATION_OF_B_CELL_PROLIFERATION	-1.81362	0.0104001	1.48255	0.156831
GO_FOREBRAIN_DEVELOPMENT	2.10718	2.11994e-08	-1.6727	0.000460308
GO_HINDBRAIN_DEVELOPMENT	1.70582	0.011402	-1.07178	0.498153
GO_ENDOPLASMIC_RETICULUM_UNFOLDED_PROTEIN_RESPONSE	-1.73485	0.00473113	-0.783574	0.963898
GO_MICROTUBULE_ORGANIZING_CENTER_ORGANIZATION	1.3436	0.116201	-2.28859	3.87729e-08
GO_ACTOMYOSIN_STRUCTURE_ORGANIZATION	1.7327	0.00246722	-1.75294	0.001271
GO_CHROMATIN_REMODELING_AT_CENTROMERE	1.43581	0.170033	-1.73881	0.0323735
GO_REGULATION_OF_HISTONE_MODIFICATION	1.31044	0.130309	-1.62559	0.00860368
GO_REGULATION_OF_HISTONE_METHYLATION	1.8581	0.00589425	-1.70829	0.0244756
GO_MICROTUBULE_POLYMERIZATION_OR_DEPOLYMERIZATION	1.66758	0.0119922	-1.72165	0.0061867
GO_REGULATION_OF_MICROTUBULE_POLYMERIZATION_OR_DEPOLYMERIZATION	1.5732	0.0558318	-1.66757	0.0208002
GO_REGULATION_OF_MICROTUBULE_DEPOLYMERIZATION	1.7421	0.0422308	-1.85112	0.0166889
GO_CYTOPLASMIC_MICROTUBULE_ORGANIZATION	1.66083	0.0359106	-1.91652	0.00343053
GO_ANAPHASE_PROMOTING_COMPLEX_DEPENDENT_CATABOLIC_PROCESS	-2.24376	5.76287e-06	-1.07389	0.522939
GO_RRNA_METHYLATION	-1.74435	0.0359106	1.57106	0.127063
GO_REPLICATION_FORK_PROCESSING	1.22979	0.315781	-1.92184	0.00538514
GO_NEGATIVE_REGULATION_OF_CELL_PROJECTION_ORGANIZATION	1.52165	0.0258765	-1.3166	0.129475
GO_POSITIVE_REGULATION_OF_CELL_PROJECTION_ORGANIZATION	2.13002	7.93036e-09	-1.57445	0.00164958
GO_REGULATION_OF_DEFENSE_RESPONSE	-1.0021	0.598734	1.45295	0.00299123
GO_NEGATIVE_REGULATION_OF_DEFENSE_RESPONSE	-1.13424	0.32249	1.60146	0.0100989
GO_POSITIVE_REGULATION_OF_DEFENSE_RESPONSE	-1.10914	0.328915	1.43081	0.0358536
GO_PROTEIN_CONTAINING_COMPLEX_LOCALIZATION	1.41549	0.0291598	-0.959158	0.736514
GO_DNA_INTEGRITY_CHECKPOINT	1.26216	0.187177	-1.70569	0.00269451
GO_CELL_SUBSTRATE_ADHESION	1.69718	0.000312977	-1.31347	0.104401
GO_REGULATION_OF_NERVOUS_SYSTEM_PROCESS	1.82052	0.00398086	-1.07342	0.510464
GO_POSITIVE_REGULATION_OF_NERVOUS_SYSTEM_PROCESS	1.86535	0.0122247	-1.19781	0.369239
GO_LIPOPOLYSACCHARIDE_MEDIATED_SIGNALING_PATHWAY	-1.14998	0.379329	1.92879	0.00362492
GO_POSITIVE_REGULATION_OF_PROTEIN_BINDING	1.63069	0.02701	-1.02975	0.61358
GO_POSITIVE_REGULATION_OF_RESPONSE_TO_EXTERNAL_STIMULUS	-1.11734	0.289372	1.4617	0.00622798
GO_ACTIVATION_OF_PROTEIN_KINASE_ACTIVITY	1.50932	0.008256	-1.2591	0.158449
GO_TELOMERE_MAINTENANCE_VIA_SEMI_CONSERVATIVE_REPLICATION	-0.64357	0.960235	-1.77376	0.0389851
GO_RESPONSE_TO_ESTRADIOL	1.09666	0.422441	-1.5322	0.0401991
GO_DNA_GEOMETRIC_CHANGE	1.45271	0.0698803	-1.78229	0.00317679
GO_REGULATION_OF_TRANSPORTER_ACTIVITY	1.53572	0.0136593	-1.10588	0.395984
GO_REGULATION_OF_CYTOKINESIS	1.55872	0.0568688	-2.2834	1.03903e-05
GO_POSITIVE_REGULATION_OF_CYTOKINESIS	1.83963	0.0245319	-2.04861	0.00233546
GO_REGULATION_OF_CELLULAR_COMPONENT_SIZE	1.60641	0.00107197	-1.18327	0.169018
GO_MITOCHONDRIAL_TRANSLATION	-2.48792	7.93036e-09	2.61825	6.69706e-09
GO_INTERFERON_GAMMA_PRODUCTION	-1.57871	0.0414882	1.28979	0.253072
GO_INTERLEUKIN_1_BETA_PRODUCTION	-1.25458	0.259162	1.85634	0.00539473
GO_INTERLEUKIN_1_PRODUCTION	-1.25815	0.25649	1.95052	0.00167743
GO_INTERLEUKIN_10_PRODUCTION	-1.81968	0.0127889	1.6145	0.0862988
GO_INTERLEUKIN_2_PRODUCTION	-1.82843	0.011402	1.44495	0.160501
GO_INTERLEUKIN_4_PRODUCTION	-1.89091	0.0145274	1.12079	0.502242
GO_INTERLEUKIN_6_PRODUCTION	-1.36625	0.113623	1.85791	0.000992696
GO_NEGATIVE_REGULATION_OF_INTERLEUKIN_1_BETA_PRODUCTION	-1.86591	0.024222	1.65283	0.0750338
GO_NEGATIVE_REGULATION_OF_INTERLEUKIN_1_PRODUCTION	-1.72651	0.049439	1.72124	0.0651034
GO_POSITIVE_REGULATION_OF_INTERLEUKIN_1_PRODUCTION	-1.01054	0.586687	1.86263	0.0119318
GO_POSITIVE_REGULATION_OF_INTERLEUKIN_10_PRODUCTION	-1.85579	0.01964	1.3284	0.276818
GO_POSITIVE_REGULATION_OF_INTERLEUKIN_6_PRODUCTION	-1.29532	0.21695	1.94929	0.00106433
GO_POSITIVE_REGULATION_OF_ATPASE_ACTIVITY	-1.48623	0.118589	1.78775	0.011078
GO_RESPONSE_TO_INSULIN	1.41498	0.0321413	-1.14956	0.307295
GO_CELLULAR_RESPONSE_TO_INSULIN_STIMULUS	1.50118	0.0213045	-1.28707	0.140176
GO_CELLULAR_RESPONSE_TO_HORMONE_STIMULUS	1.63105	8.06363e-05	-1.12831	0.264936
GO_REGULATION_OF_ESTABLISHMENT_OR_MAINTENANCE_OF_CELL_POLARITY	1.95472	0.00847516	-1.5101	0.157173
GO_REGULATION_OF_MICROTUBULE_BASED_PROCESS	1.57921	0.0087165	-1.95414	8.80257e-06
GO_REGULATION_OF_ORGANIC_ACID_TRANSPORT	1.07363	0.499793	1.92118	0.00399623
GO_REGULATION_OF_SUPEROXIDE_ANION_GENERATION	-0.918442	0.704449	1.81502	0.0285381
GO_REGULATION_OF_ACTIN_FILAMENT_BASED_PROCESS	1.63223	0.000896722	-1.11298	0.334747
GO_REGULATION_OF_MAST_CELL_ACTIVATION	-1.5536	0.0960595	2.05578	0.00150621
GO_REGULATION_OF_MAST_CELL_ACTIVATION_INVOLVED_IN_IMMUNE_RESPONSE	-1.38943	0.200604	1.93096	0.00860368
GO_REGULATION_OF_CHROMOSOME_ORGANIZATION	1.57347	0.00240454	-1.80765	6.23664e-06
GO_REGULATION_OF_SISTER_CHROMATID_SEGREGATION	1.66519	0.0251761	-2.0718	0.000157534
GO_MITOCHONDRIAL_RESPIRATORY_CHAIN_COMPLEX_ASSEMBLY	-2.81532	7.93036e-09	2.54843	6.69706e-09
GO_REGULATION_OF_PEPTIDYL_SERINE_PHOSPHORYLATION	1.79444	0.00264028	-1.08029	0.506965
GO_NEGATIVE_REGULATION_OF_PEPTIDYL_SERINE_PHOSPHORYLATION	1.91223	0.0151606	0.928589	0.71367
GO_TUMOR_NECROSIS_FACTOR_MEDIATED_SIGNALING_PATHWAY	-1.74748	0.00266023	1.63048	0.0098161
GO_REGULATION_OF_CELLULAR_AMINE_METABOLIC_PROCESS	-2.27722	7.01317e-06	1.41126	0.162145
GO_MITOCHONDRIAL_CYTOCHROME_C_OXIDASE_ASSEMBLY	-2.10812	0.00162576	1.49517	0.189368
GO_MEMBRANE_PROTEIN_PROTEOLYSIS	1.66297	0.0441985	1.01729	0.609778
GO_OSTEOBLAST_PROLIFERATION	1.76179	0.0305678	-0.879324	0.783164
GO_PROTEIN_LOCALIZATION_TO_GOLGI_APPARATUS	1.83224	0.0211035	-1.02933	0.565119
GO_REGULATION_OF_TISSUE_REMODELING	1.69122	0.0281451	0.925191	0.758724
GO_POSITIVE_REGULATION_OF_TISSUE_REMODELING	1.80663	0.0258294	-0.859015	0.790685
GO_REGULATION_OF_TOLL_LIKE_RECEPTOR_SIGNALING_PATHWAY	1.37291	0.15249	1.69681	0.0201147
GO_TOLL_LIKE_RECEPTOR_4_SIGNALING_PATHWAY	-0.889602	0.742026	1.82526	0.0199823
GO_LIPID_TRANSLOCATION	1.79141	0.0255399	0.879739	0.782188
GO_CELL_JUNCTION_ASSEMBLY	2.35917	7.93036e-09	-1.44695	0.0129301
GO_CELL_JUNCTION_MAINTENANCE	1.67576	0.0494641	-1.40481	0.202508
GO_ADHERENS_JUNCTION_ORGANIZATION	1.94626	0.0032525	-2.03651	0.000894071
GO_RESPONSE_TO_TYPE_I_INTERFERON	1.0188	0.573084	1.93523	0.00193141
GO_RESPONSE_TO_INTERFERON_GAMMA	-1.61181	0.0119662	2.44016	6.69706e-09
GO_PROTEIN_CONTAINING_COMPLEX_REMODELING	0.776713	0.854349	1.76513	0.0497876
GO_PLASMA_LIPOPROTEIN_PARTICLE_CLEARANCE	-1.68923	0.0291598	1.30243	0.271233
GO_CHROMATIN_ORGANIZATION_INVOLVED_IN_REGULATION_OF_TRANSCRIPTION	1.76285	0.00568062	-1.50225	0.0648643
GO_LIPID_OXIDATION	0.978061	0.618218	1.53115	0.037223
GO_MICROTUBULE_ANCHORING	1.78164	0.0258294	-0.991394	0.634853
GO_NCRNA_PROCESSING	-1.92077	2.59703e-07	2.43435	6.69706e-09
GO_PROTEIN_LOCALIZATION_TO_CHROMOSOME	1.3602	0.15667	-1.64485	0.0260294
GO_CENTROMERE_COMPLEX_ASSEMBLY	1.73306	0.042985	-1.90095	0.00543672
GO_RESPONSE_TO_TUMOR_NECROSIS_FACTOR	-1.63766	0.00179716	1.58572	0.00654115
GO_NCRNA_METABOLIC_PROCESS	-1.77	4.35319e-06	2.2177	6.69706e-09
GO_DNA_REPLICATION_INDEPENDENT_NUCLEOSOME_ORGANIZATION	1.5727	0.0644172	-1.7505	0.0188904
GO_NUCLEOSOME_ORGANIZATION	1.78262	0.00661076	-1.66017	0.0106906
GO_REGULATION_OF_TRANSMEMBRANE_TRANSPORT	1.53161	0.00255763	-1.10683	0.342587
GO_POSITIVE_REGULATION_OF_TRANSMEMBRANE_TRANSPORT	1.62337	0.0108105	1.15544	0.348646
GO_REGULATION_OF_ION_TRANSMEMBRANE_TRANSPORT	1.52758	0.00866821	-1.09089	0.41717
GO_RESPONSE_TO_ENDOPLASMIC_RETICULUM_STRESS	-1.53629	0.00534968	0.781812	0.997356
GO_POSITIVE_REGULATION_OF_RHO_PROTEIN_SIGNAL_TRANSDUCTION	-1.82198	0.0202926	-0.979416	0.645297
GO_EMBRYONIC_HEART_TUBE_DEVELOPMENT	1.43155	0.120652	-1.61264	0.0481346
GO_APPENDAGE_MORPHOGENESIS	1.86566	0.00133705	-1.93054	0.000550107
GO_EMBRYONIC_APPENDAGE_MORPHOGENESIS	1.80479	0.0058231	-1.79941	0.00387799
GO_TUBE_FORMATION	1.70406	0.00567916	-1.06454	0.503014
GO_REGULATION_OF_TUBE_SIZE	1.62504	0.0307239	-1.07968	0.504712
GO_MULTICELLULAR_ORGANISM_GROWTH	1.64016	0.00923589	-1.02398	0.584358
GO_ENDOCRINE_SYSTEM_DEVELOPMENT	1.27933	0.220726	-1.58281	0.0461439
GO_EXOCRINE_SYSTEM_DEVELOPMENT	1.95833	0.00386335	-1.08991	0.506341
GO_REGULATION_OF_DEPHOSPHORYLATION	1.61187	0.00585037	-1.28634	0.131927
GO_NEGATIVE_REGULATION_OF_DEPHOSPHORYLATION	1.69408	0.01964	-1.33371	0.174622
GO_HIPPO_SIGNALING	2.27541	0.00011617	-1.24842	0.294276
GO_PROTEIN_LOCALIZATION_TO_SYNAPSE	2.0018	0.00115568	0.806537	0.906688
GO_RESPONSE_TO_INTERFERON_BETA	-1.1703	0.385158	1.80872	0.03114
GO_REGULATION_OF_CHROMATIN_BINDING	1.40987	0.193683	-1.88734	0.0191481
GO_MULTICELLULAR_ORGANISMAL_SIGNALING	1.69392	0.00510791	-1.13131	0.403128
GO_SODIUM_ION_TRANSMEMBRANE_TRANSPORT	1.54506	0.036578	-1.25622	0.22198
GO_HOMOLOGOUS_RECOMBINATION	1.10626	0.427812	-2.02741	0.00148947
GO_RESPONSE_TO_TOPOLOGICALLY_INCORRECT_PROTEIN	-1.83012	0.000164093	1.0741	0.485997
GO_CELLULAR_RESPONSE_TO_TOPOLOGICALLY_INCORRECT_PROTEIN	-1.73184	0.00180778	0.927195	0.781847
GO_PROTEIN_LOCALIZATION_TO_ENDOSOME	1.91527	0.0109898	-1.6654	0.0709637
GO_RNA_CAPPING	-1.2493	0.303329	1.95676	0.00490146
GO_INTERSTRAND_CROSS_LINK_REPAIR	1.22349	0.299008	-2.02261	0.000894071
GO_SYNAPTIC_VESICLE_RECYCLING	1.6854	0.0319292	-1.62839	0.0401991
GO_IRE1_MEDIATED_UNFOLDED_PROTEIN_RESPONSE	-1.91076	0.00346061	-1.1113	0.466631
GO_ERBB_SIGNALING_PATHWAY	1.92498	0.000590489	-1.48034	0.0502923
GO_ERBB2_SIGNALING_PATHWAY	1.87785	0.0151267	-1.25216	0.341054
GO_REGULATION_OF_VIRAL_INDUCED_CYTOPLASMIC_PATTERN_RECOGNITION_RECEPTOR_SIGNALING_PATHWAY	2.03793	0.00398086	1.1358	0.486663
GO_ESTABLISHMENT_OF_MITOTIC_SPINDLE_LOCALIZATION	1.85206	0.0158971	-1.76397	0.0294256
GO_POSITIVE_REGULATION_OF_EMBRYONIC_DEVELOPMENT	1.73262	0.0350074	-1.22866	0.352839
GO_PROTEIN_REFOLDING	-1.92382	0.0119584	1.76586	0.0403786
GO_GLIOGENESIS	1.42035	0.0350967	-1.12631	0.370491
GO_T_CELL_PROLIFERATION	-1.52635	0.022377	1.657	0.00668069
GO_B_CELL_PROLIFERATION	-1.82505	0.00785193	1.46233	0.112243
GO_POSITIVE_REGULATION_OF_T_CELL_PROLIFERATION	-1.93325	0.00186554	1.85446	0.00371467
GO_CYTOKINE_METABOLIC_PROCESS	-1.27519	0.267985	1.59942	0.0457871
GO_T_CELL_ACTIVATION	-1.54088	0.00362243	1.57837	0.00133202
GO_MACROPHAGE_ACTIVATION	-1.34998	0.152952	1.99933	0.000586984
GO_CELLULAR_KETONE_METABOLIC_PROCESS	-1.46302	0.0305678	1.13745	0.321977
GO_RIBOSOME_BIOGENESIS	-2.32931	7.93036e-09	2.84743	6.69706e-09
GO_RIBOSOME_ASSEMBLY	-2.3882	3.91077e-06	2.56121	1.81351e-08
GO_RIBOSOMAL_LARGE_SUBUNIT_BIOGENESIS	-2.42798	5.94301e-07	2.69804	6.69706e-09
GO_RIBOSOMAL_SMALL_SUBUNIT_BIOGENESIS	-2.20826	3.36576e-05	2.62402	6.69706e-09
GO_MOLTING_CYCLE	1.90674	0.0025236	-1.72556	0.0165488
GO_TAXIS	1.64538	8.83255e-05	-1.20303	0.119237
GO_REGULATION_OF_MEMBRANE_POTENTIAL	1.47507	0.0169636	-1.05089	0.528126
GO_CRISTAE_FORMATION	-1.26462	0.303541	1.8469	0.0171254
GO_BENZENE_CONTAINING_COMPOUND_METABOLIC_PROCESS	-1.35373	0.227212	1.80813	0.0388689
GO_SUPEROXIDE_ANION_GENERATION	-0.80486	0.831285	1.94153	0.00654115
GO_ANTIGEN_PROCESSING_AND_PRESENTATION_OF_EXOGENOUS_PEPTIDE_ANTIGEN_VIA_MHC_CLASS_I	-2.24647	5.62524e-06	1.64841	0.0268457
GO_REGULATION_OF_HAIR_CYCLE	1.745	0.0456246	-1.39072	0.245499
GO_MUSCLE_CELL_DIFFERENTIATION	1.48698	0.0115822	-1.51567	0.0102109
GO_EMBRYONIC_DIGIT_MORPHOGENESIS	1.81516	0.0180622	-1.70546	0.0333004
GO_DEFENSE_RESPONSE_TO_BACTERIUM	-1.35462	0.120398	1.92622	0.000268071
GO_HYDROGEN_PEROXIDE_METABOLIC_PROCESS	-1.74566	0.0211035	1.80951	0.0203909
GO_ATP_SYNTHESIS_COUPLED_ELECTRON_TRANSPORT	-2.6506	7.93036e-09	2.62675	6.69706e-09
GO_AMYLOID_PRECURSOR_PROTEIN_METABOLIC_PROCESS	1.67442	0.0311574	-1.0941	0.502954
GO_CAMERA_TYPE_EYE_DEVELOPMENT	1.66071	0.00310141	-1.73304	0.000389437
GO_REGULATION_OF_MACROPHAGE_ACTIVATION	-0.968022	0.645209	1.72145	0.0209899
GO_ATP_DEPENDENT_CHROMATIN_REMODELING	1.67828	0.0336454	-1.86616	0.00324323
GO_EXTRACELLULAR_STRUCTURE_ORGANIZATION	1.61892	0.00221864	-1.41062	0.0232501
GO_REGULATION_OF_GTPASE_ACTIVITY	1.804	2.78849e-06	-1.16612	0.197209
GO_POSITIVE_REGULATION_OF_I_KAPPAB_KINASE_NF_KAPPAB_SIGNALING	0.946261	0.70566	1.49373	0.0385141
GO_REGULATION_OF_PROTEIN_CONTAINING_COMPLEX_ASSEMBLY	1.35341	0.0405232	-1.03611	0.536398
GO_REGULATION_OF_POTASSIUM_ION_TRANSPORT	1.73321	0.0207911	-1.13518	0.421507
GO_REGULATION_OF_ION_TRANSPORT	1.35891	0.0362496	1.01627	0.583548
GO_APICAL_JUNCTION_ASSEMBLY	1.754	0.0194164	-1.4242	0.135593
GO_REGULATION_OF_LEUKOCYTE_DEGRANULATION	-0.917072	0.712971	2.2627	8.25823e-05
GO_STEROID_HORMONE_MEDIATED_SIGNALING_PATHWAY	1.66986	0.0121887	-1.24976	0.215905
GO_POSITIVE_REGULATION_OF_MAPK_CASCADE	1.39021	0.0127483	1.04583	0.483487
GO_RESPONSE_TO_PEPTIDE_HORMONE	1.42375	0.0268323	-1.16543	0.240072
GO_REGULATION_OF_ATPASE_ACTIVITY	-1.33403	0.166257	1.89265	0.00236502
GO_HISTONE_EXCHANGE	1.10295	0.449661	-1.707	0.0270919
GO_REGULATION_OF_MUSCLE_ADAPTATION	1.72677	0.0214459	-1.18789	0.348299
GO_PROTEIN_ACYLATION	1.45511	0.0258294	-1.38579	0.0628812
GO_POSITIVE_REGULATION_OF_GTPASE_ACTIVITY	1.77306	1.41916e-05	-1.1516	0.259649
GO_SKIN_DEVELOPMENT	1.6833	0.00581804	-1.5726	0.0187583
GO_KERATINOCYTE_PROLIFERATION	0.986524	0.620796	-1.69169	0.0427648
GO_REGULATION_OF_DNA_TEMPLATED_TRANSCRIPTION_IN_RESPONSE_TO_STRESS	-1.90411	0.000549318	0.996109	0.627656
GO_CELLULAR_PROTEIN_COMPLEX_DISASSEMBLY	-1.50969	0.0179841	1.44154	0.0408423
GO_NCRNA_3_END_PROCESSING	-1.70264	0.0405232	1.0252	0.608014
GO_REGULATION_OF_SYMBIOTIC_PROCESS	-1.10121	0.383794	1.60312	0.00741751
GO_REGULATION_OF_CAMP_MEDIATED_SIGNALING	1.62685	0.0838424	-1.81846	0.0171348
GO_NEGATIVE_REGULATION_OF_CAMP_MEDIATED_SIGNALING	1.06013	0.523162	-1.88565	0.0108051
GO_CELLULAR_COMPONENT_MAINTENANCE	2.16927	0.000246118	-1.44613	0.129475
GO_REGULATION_OF_SYSTEM_PROCESS	1.87954	3.91774e-07	-1.16376	0.20962
GO_REGULATION_OF_ANION_TRANSPORT	0.970602	0.630509	1.63215	0.0273138
GO_POSITIVE_REGULATION_OF_CELLULAR_COMPONENT_BIOGENESIS	1.59505	0.00024975	-1.07343	0.397799
GO_CELLULAR_LIPID_CATABOLIC_PROCESS	-1.03128	0.547663	1.65222	0.00184915
GO_SMALL_MOLECULE_CATABOLIC_PROCESS	-0.97955	0.649579	1.59278	0.000709148
GO_CELL_CELL_ADHESION_MEDIATED_BY_CADHERIN	1.71283	0.067022	-2.05238	0.00190044
GO_PROTEIN_LOCALIZATION_TO_CYTOSKELETON	1.72564	0.016393	-1.73465	0.0222564
GO_SECONDARY_METABOLITE_BIOSYNTHETIC_PROCESS	1.88746	0.0131928	1.2956	0.348299
GO_PROTEIN_TRANSMEMBRANE_IMPORT_INTO_INTRACELLULAR_ORGANELLE	-1.89826	0.00970159	1.95819	0.00633062
GO_CILIUM_ORGANIZATION	1.33033	0.0683024	-1.74658	3.47015e-05
GO_METAPHASE_ANAPHASE_TRANSITION_OF_CELL_CYCLE	1.42335	0.122642	-2.08936	0.000550107
GO_CELL_CYCLE_DNA_REPLICATION	1.06552	0.473873	-2.14665	0.000175146
GO_CELL_CYCLE_G2_M_PHASE_TRANSITION	-0.925562	0.782546	-1.64224	0.00111013
GO_CELL_CYCLE_G1_S_PHASE_TRANSITION	1.43038	0.0385629	-1.36834	0.0708847
GO_DNA_DEPENDENT_DNA_REPLICATION_MAINTENANCE_OF_FIDELITY	1.21382	0.290331	-2.07991	0.000700168
GO_REGULATION_OF_INNATE_IMMUNE_RESPONSE	-1.3137	0.0952856	1.52693	0.00776506
GO_MEIOTIC_CHROMOSOME_SEGREGATION	1.45812	0.0922008	-2.01744	0.000690558
GO_DEVELOPMENT_OF_PRIMARY_SEXUAL_CHARACTERISTICS	1.39679	0.0440245	-1.57675	0.014935
GO_CELL_FATE_COMMITMENT	1.51016	0.0396128	-0.993822	0.64834
GO_CELL_CELL_JUNCTION_ORGANIZATION	1.8986	0.000237293	-1.42095	0.0820316
GO_CELLULAR_RESPIRATION	-2.34046	7.93036e-09	2.24899	1.64963e-08
GO_CELL_REDOX_HOMEOSTASIS	-1.87503	0.00464404	1.52303	0.0693105
GO_MAST_CELL_ACTIVATION	-1.27769	0.266873	1.88064	0.00451499
GO_NEGATIVE_REGULATION_OF_NEURON_DIFFERENTIATION	1.68246	0.00464404	-1.53669	0.0279003
GO_POSITIVE_REGULATION_OF_NEURON_DIFFERENTIATION	1.95083	1.69115e-06	-1.43836	0.0160564
GO_REGULATION_OF_OSTEOBLAST_DIFFERENTIATION	1.82702	0.00421168	-0.90179	0.805597
GO_NEGATIVE_REGULATION_OF_OSTEOBLAST_DIFFERENTIATION	2.11864	0.00115103	-0.656014	0.979941
GO_RESPIRATORY_BURST	-1.90271	0.0127889	2.13739	0.000709148
GO_POSITIVE_REGULATION_OF_DNA_REPAIR	1.02091	0.564383	-1.60118	0.0480253
GO_POSITIVE_REGULATION_OF_AXON_EXTENSION	1.77505	0.0268323	-1.63703	0.0422224
GO_POSITIVE_REGULATION_OF_CELL_CYCLE	1.62067	0.00261455	-1.47748	0.00776506
GO_POSITIVE_REGULATION_OF_PROTEIN_KINASE_ACTIVITY	1.45171	0.00447194	-1.20177	0.11252
GO_NEGATIVE_REGULATION_OF_SMOOTHENED_SIGNALING_PATHWAY	1.74672	0.0322773	-2.05048	0.00217737
GO_POSITIVE_REGULATION_OF_GROWTH	1.46161	0.0416179	-1.24093	0.184654
GO_POSITIVE_REGULATION_OF_MITOTIC_CELL_CYCLE	1.75327	0.00264843	-1.54479	0.0247344
GO_REGULATION_OF_EMBRYONIC_DEVELOPMENT	1.77688	0.00685905	-1.47036	0.0667539
GO_ATP_METABOLIC_PROCESS	-1.88953	6.98189e-06	1.77099	5.59839e-05
GO_CAMP_METABOLIC_PROCESS	1.70926	0.0378067	-1.47043	0.193901
GO_REGULATION_OF_FATTY_ACID_OXIDATION	1.72926	0.0432449	0.836219	0.827044
GO_ICOSANOID_BIOSYNTHETIC_PROCESS	-1.03272	0.552734	1.68689	0.0386066
GO_MEMBRANE_LIPID_CATABOLIC_PROCESS	-1.35463	0.227212	2.2618	0.000227234
GO_CERAMIDE_CATABOLIC_PROCESS	-1.30686	0.278456	1.95953	0.0122823
GO_DEVELOPMENT_OF_PRIMARY_FEMALE_SEXUAL_CHARACTERISTICS	1.35235	0.14409	-1.71256	0.0110192
GO_REGULATION_OF_RAS_PROTEIN_SIGNAL_TRANSDUCTION	1.85184	0.000328732	-1.41023	0.0696547
GO_REGULATION_OF_CENTROSOME_CYCLE	1.13017	0.408034	-1.87828	0.00591256
GO_LYMPHOCYTE_ACTIVATION	-1.39014	0.0130818	1.44662	0.00407339
GO_FEMALE_SEX_DIFFERENTIATION	1.53478	0.0350499	-1.74039	0.006378
GO_MALE_SEX_DIFFERENTIATION	1.57882	0.0399423	-1.56694	0.0244605
GO_RESPONSE_TO_CADMIUM_ION	-1.53704	0.0633346	1.85106	0.00674945
GO_RESPONSE_TO_COPPER_ION	-1.80016	0.0217548	1.32159	0.29656
GO_PROTEIN_AUTOPHOSPHORYLATION	1.77099	0.000979233	-1.57807	0.00762749
GO_REGULATION_OF_NUCLEOCYTOPLASMIC_TRANSPORT	1.70421	0.00944112	-0.811185	0.91989
GO_POSITIVE_REGULATION_OF_NUCLEOCYTOPLASMIC_TRANSPORT	1.61606	0.0485625	0.981962	0.655749
GO_REGULATION_OF_PROTEIN_EXPORT_FROM_NUCLEUS	1.71953	0.0348791	0.705942	0.956095
GO_LIPID_PHOSPHORYLATION	1.89257	0.0058231	-0.884108	0.812567
GO_PHOSPHOLIPID_DEPHOSPHORYLATION	1.84358	0.0174886	-0.851811	0.843155
GO_FILOPODIUM_ASSEMBLY	1.91929	0.00561371	-0.942202	0.722424
GO_PHOSPHATIDYLINOSITOL_PHOSPHORYLATION	1.8509	0.00958388	-0.82799	0.860479
GO_PHOSPHATIDYLINOSITOL_DEPHOSPHORYLATION	1.70545	0.0421576	-1.21262	0.386817
GO_POSITIVE_REGULATION_OF_LIPID_BIOSYNTHETIC_PROCESS	1.10443	0.433051	1.72742	0.0105088
GO_CELLULAR_TRANSITION_METAL_ION_HOMEOSTASIS	-1.50867	0.0434736	1.12063	0.451806
GO_ANTIGEN_PROCESSING_AND_PRESENTATION_OF_PEPTIDE_ANTIGEN	-1.85736	0.000365963	1.35906	0.11798
GO_INSULIN_LIKE_GROWTH_FACTOR_RECEPTOR_SIGNALING_PATHWAY	1.80409	0.0311278	-1.27677	0.331908
GO_INOSITOL_PHOSPHATE_MEDIATED_SIGNALING	1.71166	0.0288826	-1.16825	0.397799
GO_INOSITOL_LIPID_MEDIATED_SIGNALING	1.95423	5.04034e-05	-1.22339	0.221632
GO_POSITIVE_REGULATION_OF_MRNA_SPLICING_VIA_SPLICEOSOME	-0.792501	0.819112	1.70797	0.045746
GO_FOCAL_ADHESION_ASSEMBLY	1.90493	0.00147534	-1.38169	0.146532
GO_EMBRYONIC_EYE_MORPHOGENESIS	1.81167	0.0203767	-1.20766	0.397602
GO_ASTROCYTE_ACTIVATION	1.30657	0.269324	1.97524	0.00654115
GO_REGULATION_OF_LONG_TERM_NEURONAL_SYNAPTIC_PLASTICITY	1.73899	0.0481228	0.607199	0.973398
GO_MALE_GAMETE_GENERATION	1.33452	0.0685931	-1.62191	0.000247724
GO_LYMPHOCYTE_CHEMOTAXIS	1.05934	0.513225	2.12571	0.00075583
GO_ORGANELLE_FISSION	1.68559	0.000125981	-2.31757	6.69706e-09
GO_LUNG_ALVEOLUS_DEVELOPMENT	1.88019	0.0134208	-1.18674	0.385923
GO_MESODERM_MORPHOGENESIS	1.89302	0.00915189	-1.10086	0.486663
GO_MESODERMAL_CELL_DIFFERENTIATION	1.96644	0.00686718	-1.20446	0.393646
GO_RHYTHMIC_PROCESS	1.67014	0.00200435	-1.073	0.470537
GO_BLOOD_VESSEL_MORPHOGENESIS	1.42502	0.00978287	-1.14457	0.195152
GO_SPERMATID_DIFFERENTIATION	1.14608	0.365896	-1.69737	0.00823838
GO_NEGATIVE_REGULATION_OF_VIRAL_PROCESS	1.04477	0.526838	1.61433	0.0442708
GO_EMBRYONIC_ORGAN_MORPHOGENESIS	1.52453	0.0147331	-1.50579	0.0197896
GO_EMBRYONIC_ORGAN_DEVELOPMENT	1.47053	0.0121709	-1.48351	0.00886763
GO_DEVELOPMENTAL_CELL_GROWTH	1.68308	0.00233007	-1.59307	0.00815069
GO_EYE_MORPHOGENESIS	1.79891	0.00170471	-1.47043	0.0519438
GO_CAMERA_TYPE_EYE_MORPHOGENESIS	1.79755	0.00464445	-1.50794	0.0542888
GO_EMBRYONIC_MORPHOGENESIS	1.67283	0.000149418	-1.47712	0.00295907
GO_REGULATION_OF_DEVELOPMENTAL_GROWTH	1.58307	0.00464404	-1.39657	0.0376693
GO_POSITIVE_REGULATION_OF_DEVELOPMENTAL_GROWTH	1.56946	0.0283054	-1.59251	0.0185565
GO_CELL_MORPHOGENESIS_INVOLVED_IN_NEURON_DIFFERENTIATION	2.28144	7.93036e-09	-1.87634	6.69706e-09
GO_AXON_EXTENSION	1.88293	0.0013269	-1.36916	0.140094
GO_SKELETAL_SYSTEM_MORPHOGENESIS	1.29813	0.147899	-1.47086	0.03214
GO_TISSUE_MORPHOGENESIS	1.60242	0.00012532	-1.43902	0.002774
GO_GLAND_DEVELOPMENT	1.66143	0.000346184	-1.36704	0.0226335
GO_APPENDAGE_DEVELOPMENT	1.85219	0.00133436	-1.75655	0.00185545
GO_CARDIAC_MUSCLE_TISSUE_DEVELOPMENT	1.4684	0.0465533	-1.54626	0.0231548
GO_BRANCHING_MORPHOGENESIS_OF_AN_EPITHELIAL_TUBE	1.91732	0.000582206	-1.51435	0.0340468
GO_MESENCHYMAL_CELL_DIFFERENTIATION	1.51485	0.0252868	-1.38508	0.107131
GO_TISSUE_REMODELING	1.61305	0.0291598	1.09114	0.465356
GO_DENDRITE_MORPHOGENESIS	2.12134	7.58339e-06	-1.9636	0.000172264
GO_REGULATION_OF_DENDRITE_MORPHOGENESIS	1.93511	0.00115568	-1.76166	0.0139671
GO_BRAIN_MORPHOGENESIS	2.05693	0.00290499	-1.47141	0.179923
GO_SENSORY_SYSTEM_DEVELOPMENT	1.67114	0.000598149	-1.60917	0.00210443
GO_CHROMOSOME_LOCALIZATION	0.992804	0.594456	-2.02242	0.000459872
GO_EPITHELIAL_CELL_PROLIFERATION	1.46215	0.0196099	-1.19722	0.183906
GO_POSITIVE_REGULATION_OF_EPITHELIAL_CELL_PROLIFERATION	1.57782	0.0157528	-1.21503	0.232252
GO_NEGATIVE_REGULATION_OF_CYTOKINE_SECRETION	-0.955385	0.649573	1.7515	0.0384341
GO_REGULATION_OF_INFLAMMATORY_RESPONSE	-0.940565	0.761773	1.66036	0.000940824
GO_NEGATIVE_REGULATION_OF_INFLAMMATORY_RESPONSE	-1.46589	0.0960595	1.88033	0.00164958
GO_REGULATION_OF_PHAGOCYTOSIS	1.15272	0.374557	1.84368	0.00499741
GO_POSITIVE_REGULATION_OF_PHAGOCYTOSIS	1.16306	0.358492	1.85342	0.00435586
GO_REGULATION_OF_AXONOGENESIS	1.82886	0.000248388	-1.67872	0.00306662
GO_NEGATIVE_REGULATION_OF_AXONOGENESIS	1.59399	0.0428213	-1.50516	0.0708847
GO_POSITIVE_REGULATION_OF_AXONOGENESIS	1.67112	0.0244667	-1.63308	0.0314804
GO_REGULATION_OF_DENDRITE_DEVELOPMENT	2.04305	1.48701e-05	-1.9462	8.78064e-05
GO_NEGATIVE_REGULATION_OF_IMMUNE_RESPONSE	-1.59117	0.0203014	1.76683	0.00335625
GO_POSITIVE_REGULATION_OF_IMMUNE_RESPONSE	-1.49743	0.00146561	1.50506	0.00151274
GO_REGULATION_OF_SYNAPSE_STRUCTURE_OR_ACTIVITY	2.08769	2.05405e-06	-1.31582	0.11252
GO_POSITIVE_REGULATION_OF_SYNAPTIC_TRANSMISSION	1.52867	0.0384523	1.17492	0.315852
GO_SYNAPSE_ORGANIZATION	2.08561	7.93036e-09	-1.31516	0.0979131
GO_ANTIGEN_RECEPTOR_MEDIATED_SIGNALING_PATHWAY	-1.82572	0.000215501	1.18208	0.257594
GO_T_CELL_RECEPTOR_SIGNALING_PATHWAY	-1.92687	7.61795e-05	1.01493	0.60695
GO_REGULATION_OF_T_CELL_ACTIVATION	-1.59172	0.00421168	1.44013	0.040249
GO_REGULATION_OF_B_CELL_ACTIVATION	-1.67146	0.0115176	1.2419	0.255648
GO_REGULATION_OF_CELL_ACTIVATION	-1.4742	0.00423511	1.47166	0.004829
GO_POSITIVE_REGULATION_OF_CELL_ACTIVATION	-1.51645	0.00848131	1.46733	0.0346331
GO_MULTICELLULAR_ORGANISMAL_MOVEMENT	1.76358	0.0285828	-0.935902	0.726299
GO_ENDOCRINE_PROCESS	1.77165	0.0226089	0.9059	0.763155
GO_COGNITION	1.75661	0.000918059	-1.15378	0.320933
GO_LEUKOCYTE_MIGRATION	1.15876	0.256257	1.58691	0.00151274
GO_REGULATION_OF_DNA_METABOLIC_PROCESS	1.09641	0.373453	-1.52054	0.00472331
GO_POSITIVE_REGULATION_OF_DNA_METABOLIC_PROCESS	0.797812	0.950541	-1.62042	0.0108051
GO_REGULATION_OF_SMALL_GTPASE_MEDIATED_SIGNAL_TRANSDUCTION	2.02307	1.57055e-07	-1.50075	0.00752187
GO_NEGATIVE_REGULATION_OF_SMALL_GTPASE_MEDIATED_SIGNAL_TRANSDUCTION	1.66198	0.0254994	-0.9168	0.763581
GO_CHAPERONE_COFACTOR_DEPENDENT_PROTEIN_REFOLDING	-1.69921	0.0410573	1.59797	0.105408
GO_REGULATION_OF_DNA_BINDING_TRANSCRIPTION_FACTOR_ACTIVITY	1.40636	0.0192584	1.14397	0.279054
GO_POSITIVE_REGULATION_OF_DNA_BINDING_TRANSCRIPTION_FACTOR_ACTIVITY	1.47275	0.0162961	1.20576	0.193763
GO_STRIATED_MUSCLE_CELL_DIFFERENTIATION	1.41812	0.0428638	-1.67476	0.00275722
GO_CARTILAGE_DEVELOPMENT	1.70311	0.00344352	-1.46226	0.0586084
GO_SPINDLE_ASSEMBLY	1.59203	0.0195694	-2.10937	3.82911e-05
GO_REGULATION_OF_LYMPHOCYTE_ACTIVATION	-1.45268	0.0150103	1.31162	0.0918031
GO_POSITIVE_REGULATION_OF_LYMPHOCYTE_ACTIVATION	-1.49194	0.0186885	1.39831	0.0442573
GO_PROTEIN_POLYMERIZATION	1.46572	0.0190828	-1.24747	0.146269
GO_PROTEIN_DEPOLYMERIZATION	1.50287	0.0840579	-1.65282	0.0165104
GO_POSITIVE_REGULATION_OF_CELLULAR_COMPONENT_MOVEMENT	1.41976	0.0139865	-1.14686	0.220752
GO_ESTABLISHMENT_OF_SPINDLE_ORIENTATION	1.7658	0.0335084	-1.61006	0.0820316
GO_CENTROSOME_DUPLICATION	1.51534	0.0850553	-2.04728	0.000466581
GO_REGULATION_OF_CELL_DIVISION	1.35546	0.110555	-1.82572	0.000753596
GO_CHROMOSOME_SEPARATION	1.48144	0.0696054	-2.25376	6.40558e-06
GO_METAPHASE_PLATE_CONGRESSION	1.10418	0.434328	-1.93824	0.00248658
GO_MEIOTIC_CELL_CYCLE	1.86906	0.000125981	-2.238	6.69706e-09
GO_KINETOCHORE_ORGANIZATION	1.86279	0.0158157	-1.78485	0.0451968
GO_RESPONSE_TO_MINERALOCORTICOID	-1.14398	0.427776	1.926	0.0119318
GO_POSITIVE_REGULATION_OF_UBIQUITIN_PROTEIN_TRANSFERASE_ACTIVITY	-1.25771	0.295564	-1.79998	0.0225286
GO_REGULATION_OF_FILOPODIUM_ASSEMBLY	1.84569	0.0150103	-1.26411	0.30228
GO_REGULATION_OF_CYTOSKELETON_ORGANIZATION	1.62245	0.000115574	-1.52855	0.000787574
GO_NEGATIVE_REGULATION_OF_CYTOSKELETON_ORGANIZATION	1.38392	0.0850553	-1.56576	0.0169707
GO_HISTONE_H3_K9_METHYLATION	1.81048	0.021851	-1.59209	0.0750582
GO_HISTONE_H3_K4_METHYLATION	1.75943	0.0205243	-1.27883	0.290615
GO_RESPONSE_TO_CALCIUM_ION	1.79433	0.00350368	-1.3834	0.106334
GO_DETECTION_OF_STIMULUS	-0.939279	0.706897	-1.45152	0.0456287
GO_DEFENSE_RESPONSE_TO_VIRUS	1.29261	0.136675	1.51765	0.0216098
GO_NUCLEUS_LOCALIZATION	2.15033	0.000776473	-1.74984	0.0393974
GO_SPINDLE_LOCALIZATION	2.14619	0.000729343	-2.05953	0.00090425
GO_ESTABLISHMENT_OF_ORGANELLE_LOCALIZATION	1.37782	0.0432449	-1.42216	0.0151182
GO_INTRASPECIES_INTERACTION_BETWEEN_ORGANISMS	1.86269	0.0152446	-1.04596	0.560913
GO_REGULATION_OF_NUCLEAR_DIVISION	1.42561	0.0463013	-1.89276	0.000112044
GO_REGULATION_OF_AMINO_ACID_TRANSPORT	1.10318	0.46831	2.0462	0.00217353
GO_NEGATIVE_REGULATION_OF_NERVOUS_SYSTEM_DEVELOPMENT	1.53097	0.0108036	-1.49118	0.018774
GO_POSITIVE_REGULATION_OF_NERVOUS_SYSTEM_DEVELOPMENT	2.08604	7.93036e-09	-1.47485	0.00351764
GO_REGULATION_OF_SYNAPSE_ASSEMBLY	2.13858	0.000167946	-1.31725	0.221161
GO_POSITIVE_REGULATION_OF_SYNAPSE_ASSEMBLY	1.69577	0.0376425	-1.26924	0.274216
GO_REGULATION_OF_CHROMOSOME_SEGREGATION	1.76025	0.00619559	-2.38135	6.48444e-08
GO_POSITIVE_REGULATION_OF_CHROMOSOME_SEGREGATION	1.27765	0.282407	-1.92949	0.00572267
GO_NEGATIVE_REGULATION_OF_CHROMOSOME_SEGREGATION	1.5621	0.100353	-1.6423	0.0458657
GO_REGULATION_OF_PEPTIDASE_ACTIVITY	-1.23776	0.129134	1.49481	0.00763509
GO_MUSCLE_CELL_DEVELOPMENT	-1.17105	0.304149	-1.63825	0.0120101
GO_CARDIAC_CELL_DEVELOPMENT	-1.01365	0.561935	-1.6307	0.0398208
GO_REGULATION_OF_CARDIAC_MUSCLE_CONTRACTION	1.68926	0.0281451	-0.939125	0.746944
GO_CARDIAC_MUSCLE_CELL_PROLIFERATION	1.22518	0.27916	-1.67726	0.03214
GO_RETINA_DEVELOPMENT_IN_CAMERA_TYPE_EYE	1.60913	0.0240195	-1.81827	0.00259229
GO_CARDIAC_MUSCLE_CONTRACTION	1.64663	0.0154895	-0.968165	0.698239
GO_REGULATION_OF_POSTSYNAPTIC_MEMBRANE_POTENTIAL	1.79659	0.00783985	1.00881	0.609426
GO_POSITIVE_REGULATION_OF_POSTTRANSCRIPTIONAL_GENE_SILENCING	1.99728	0.00420736	-0.723615	0.925568
GO_HEMATOPOIETIC_STEM_CELL_DIFFERENTIATION	-1.64643	0.020486	1.35293	0.173395
GO_CELL_CHEMOTAXIS	1.18126	0.233503	1.44547	0.0331021
GO_REGULATION_OF_RESPONSE_TO_INTERFERON_GAMMA	1.04237	0.55031	1.95342	0.0100132
GO_INTERFERON_GAMMA_MEDIATED_SIGNALING_PATHWAY	-1.62896	0.0225288	2.24031	2.17442e-05
GO_BONE_DEVELOPMENT	1.54305	0.0238505	-1.51015	0.0348428
GO_PATHWAY_RESTRICTED_SMAD_PROTEIN_PHOSPHORYLATION	1.6795	0.0409363	-1.4961	0.103507
GO_REGULATION_OF_SMAD_PROTEIN_SIGNAL_TRANSDUCTION	1.42039	0.178861	-1.77845	0.0413497
GO_SMAD_PROTEIN_SIGNAL_TRANSDUCTION	1.81113	0.0102638	-1.68779	0.0332079
GO_HEART_GROWTH	1.14619	0.368015	-1.60601	0.0354664
GO_MAMMARY_GLAND_MORPHOGENESIS	1.82485	0.0139865	-0.8788	0.799921
GO_BRANCHING_INVOLVED_IN_MAMMARY_GLAND_DUCT_MORPHOGENESIS	1.76976	0.0270369	-0.915315	0.743995
GO_BRANCHING_INVOLVED_IN_SALIVARY_GLAND_MORPHOGENESIS	1.87623	0.0141908	-1.3979	0.230506
GO_MESENCHYME_DEVELOPMENT	1.52597	0.0162961	-1.45733	0.0358536
GO_REGULATION_OF_CELL_PROJECTION_ASSEMBLY	1.9651	1.6988e-05	-1.2127	0.240446
GO_MUSCLE_TISSUE_DEVELOPMENT	1.54863	0.00498665	-1.50576	0.00748811
GO_SKELETAL_MUSCLE_ORGAN_DEVELOPMENT	1.52784	0.0481228	-1.02843	0.57576
GO_RESPIRATORY_SYSTEM_DEVELOPMENT	1.60218	0.0151166	-1.52295	0.0264553
GO_DEVELOPMENTAL_GROWTH_INVOLVED_IN_MORPHOGENESIS	1.77283	0.00167524	-1.58763	0.0098161
GO_EPITHELIAL_TUBE_MORPHOGENESIS	1.69324	0.000933546	-1.42609	0.0308327
GO_MAMMARY_GLAND_DUCT_MORPHOGENESIS	1.80921	0.0225254	-1.11546	0.483456
GO_REGULATION_OF_RESPONSE_TO_CYTOKINE_STIMULUS	1.15928	0.309823	1.845	0.000550107
GO_CORONARY_VASCULATURE_DEVELOPMENT	1.75778	0.0262834	-1.63983	0.0389851
GO_DENDRITIC_SPINE_DEVELOPMENT	2.18384	1.07881e-05	-1.58756	0.031948
GO_DENDRITIC_SPINE_MORPHOGENESIS	1.97921	0.00147268	-1.57369	0.0602559
GO_REGULATION_OF_DENDRITIC_SPINE_DEVELOPMENT	2.14378	9.82575e-05	-1.55039	0.0565244
GO_POSITIVE_REGULATION_OF_DENDRITIC_SPINE_DEVELOPMENT	1.93053	0.00799552	-1.39055	0.181443
GO_REGULATION_OF_DENDRITIC_SPINE_MORPHOGENESIS	1.97991	0.00343969	-1.48558	0.131379
GO_ESTABLISHMENT_OF_ENDOTHELIAL_BARRIER	1.74298	0.0268323	-1.23161	0.336351
GO_POSITIVE_REGULATION_OF_CARTILAGE_DEVELOPMENT	2.03971	0.0047367	-1.49643	0.169307
GO_MUSCLE_STRUCTURE_DEVELOPMENT	1.6947	3.04184e-05	-1.33428	0.0395334
GO_CHAPERONE_MEDIATED_PROTEIN_FOLDING	-1.66366	0.0305678	1.51625	0.0733277
GO_MAMMARY_GLAND_EPITHELIUM_DEVELOPMENT	2.0166	0.00149402	-1.35032	0.185493
GO_ESTABLISHMENT_OR_MAINTENANCE_OF_BIPOLAR_CELL_POLARITY	1.4965	0.112858	-1.65728	0.0369256
GO_CARDIAC_CONDUCTION	1.68526	0.0125083	-1.11009	0.43407
GO_NEURAL_PRECURSOR_CELL_PROLIFERATION	1.79958	0.0023596	-1.73566	0.00407339
GO_REGULATION_OF_EXTENT_OF_CELL_GROWTH	1.6122	0.0350278	-1.45692	0.0750338
GO_REGULATION_OF_TRANSCRIPTION_FROM_RNA_POLYMERASE_II_PROMOTER_IN_RESPONSE_TO_HYPOXIA	-2.10206	0.00023303	0.786169	0.936506
GO_CONNECTIVE_TISSUE_DEVELOPMENT	1.63317	0.00424299	-1.44212	0.0383135
GO_REPRODUCTIVE_SYSTEM_DEVELOPMENT	1.57192	0.0014021	-1.42617	0.0192852
GO_AXON_DEVELOPMENT	2.26698	7.93036e-09	-1.8311	5.66276e-07
GO_ACTIN_FILAMENT_BUNDLE_ORGANIZATION	1.6467	0.0121887	-1.12944	0.359136
GO_CYTOSKELETON_DEPENDENT_CYTOKINESIS	1.4961	0.0612695	-2.08377	4.8098e-05
GO_HISTONE_H3_K9_MODIFICATION	1.85117	0.0131928	-1.43534	0.128914
GO_MICROTUBULE_ORGANIZING_CENTER_LOCALIZATION	1.81608	0.0208815	-1.66594	0.066003
GO_GLIAL_CELL_ACTIVATION	-0.952678	0.667788	2.10209	0.000404492
GO_MEIOSIS_I_CELL_CYCLE_PROCESS	1.17412	0.319327	-1.91362	0.000680859
GO_REGULATION_OF_MITOCHONDRIAL_GENE_EXPRESSION	-1.53893	0.1187	1.81387	0.0201147
GO_REGULATION_OF_PATTERN_RECOGNITION_RECEPTOR_SIGNALING_PATHWAY	1.58674	0.0493733	1.68735	0.0203909
GO_PROTEIN_LOCALIZATION_TO_POSTSYNAPSE	2.08939	0.00173399	-0.944113	0.716098
GO_MITOCHONDRIAL_TRANSLATIONAL_TERMINATION	-2.66191	7.93036e-09	2.64541	6.69706e-09
GO_CHROMOSOME_ORGANIZATION_INVOLVED_IN_MEIOTIC_CELL_CYCLE	1.65639	0.0499088	-2.03727	0.00130467
GO_ACTIN_MEDIATED_CELL_CONTRACTION	1.56752	0.0384523	-1.19005	0.348646
GO_RESPONSE_TO_OXYGEN_LEVELS	-1.58716	0.000907934	0.934707	0.819173
GO_INTERLEUKIN_1_MEDIATED_SIGNALING_PATHWAY	-1.73016	0.00918342	-0.77175	0.95768
GO_REGULATION_OF_MICROTUBULE_CYTOSKELETON_ORGANIZATION	1.62576	0.00543405	-2.02557	2.88078e-06
GO_CALCIUM_ION_IMPORT	1.03257	0.541495	-1.58998	0.0478343
GO_RESPONSE_TO_INTERLEUKIN_1	-1.49826	0.024335	1.324	0.149406
GO_MITOCHONDRION_MORPHOGENESIS	-1.79814	0.0284219	1.219	0.399825
GO_PROTEIN_LOCALIZATION_TO_MITOCHONDRION	-1.53029	0.0277879	1.52184	0.0469656
GO_LEUKOCYTE_PROLIFERATION	-1.57201	0.0109493	1.6066	0.00275172
GO_REGULATION_OF_LEUKOCYTE_PROLIFERATION	-1.75076	0.00144264	1.57239	0.0105533
GO_POSITIVE_REGULATION_OF_LEUKOCYTE_PROLIFERATION	-1.91639	0.00109382	1.5139	0.0761452
GO_RESPONSE_TO_INTERLEUKIN_4	-1.78434	0.0295643	1.69052	0.0589335
GO_HETEROCHROMATIN_ORGANIZATION	1.79713	0.0203767	-1.42254	0.13456
GO_RESPONSE_TO_EPIDERMAL_GROWTH_FACTOR	1.6606	0.0485625	-1.39671	0.180413
GO_PROTEIN_LOCALIZATION_TO_ENDOPLASMIC_RETICULUM	-3.47552	7.93036e-09	2.7064	6.69706e-09
GO_DNA_CONFORMATION_CHANGE	1.92137	7.86967e-06	-2.00516	1.08e-07
GO_PROTEIN_K48_LINKED_DEUBIQUITINATION	1.50651	0.132296	-1.77711	0.0226335
GO_PROTEIN_LOCALIZATION_TO_CHROMATIN	1.95017	0.00686718	-1.96745	0.00538485
GO_CELLULAR_RESPONSE_TO_BIOTIC_STIMULUS	-1.08027	0.441226	1.55505	0.0138905
GO_CELLULAR_RESPONSE_TO_MOLECULE_OF_BACTERIAL_ORIGIN	-1.0081	0.571527	1.68376	0.0061867
GO_CELLULAR_RESPONSE_TO_ARSENIC_CONTAINING_SUBSTANCE	-1.20086	0.374037	1.74812	0.0435696
GO_CELLULAR_RESPONSE_TO_CALCIUM_ION	1.79874	0.0133626	-0.977529	0.677404
GO_CELLULAR_RESPONSE_TO_PEPTIDE_HORMONE_STIMULUS	1.68599	0.000979233	-1.22421	0.158449
GO_CELLULAR_RESPONSE_TO_ESTRADIOL_STIMULUS	2.01422	0.00458836	-1.83388	0.0155687
GO_CELLULAR_RESPONSE_TO_LIPID	1.44396	0.00634982	0.964205	0.744201
GO_CELLULAR_RESPONSE_TO_ORGANIC_CYCLIC_COMPOUND	1.5578	0.00139538	-1.24361	0.103797
GO_CELLULAR_RESPONSE_TO_OXYGEN_LEVELS	-1.70944	0.00180596	-0.940694	0.782188
GO_PROTEIN_LOCALIZATION_TO_CHROMOSOME_CENTROMERIC_REGION	0.925386	0.687207	-1.93635	0.00752187
GO_SEMAPHORIN_PLEXIN_SIGNALING_PATHWAY	1.89736	0.0153275	-1.49368	0.131552
GO_INOSITOL_PHOSPHATE_CATABOLIC_PROCESS	1.71397	0.0350987	0.946652	0.688448
GO_RESPONSE_TO_TRANSFORMING_GROWTH_FACTOR_BETA	1.70836	0.00230335	-1.29076	0.117878
GO_GRANULOCYTE_CHEMOTAXIS	-1.3084	0.199615	1.84115	0.00365915
GO_MONONUCLEAR_CELL_MIGRATION	-1.27799	0.233289	1.8025	0.004885
GO_ANATOMICAL_STRUCTURE_MATURATION	1.50618	0.0305678	-1.3395	0.13326
GO_TUMOR_NECROSIS_FACTOR_SUPERFAMILY_CYTOKINE_PRODUCTION	-1.28844	0.174087	1.83487	0.000771229
GO_RESPONSE_TO_BMP	2.31388	1.95058e-07	-1.27362	0.167239
GO_PROTEIN_TRANSMEMBRANE_TRANSPORT	-2.15357	0.000155187	1.59349	0.0483736
GO_PROTEIN_DNA_COMPLEX_SUBUNIT_ORGANIZATION	1.53893	0.0145181	-1.54957	0.00884214
GO_RIBONUCLEOPROTEIN_COMPLEX_SUBUNIT_ORGANIZATION	-2.09827	5.27868e-07	1.92064	5.17252e-05
GO_KIDNEY_EPITHELIUM_DEVELOPMENT	1.55871	0.0465032	-1.23592	0.251534
GO_STEM_CELL_PROLIFERATION	1.72395	0.013261	-1.14691	0.394694
GO_MESENCHYME_MORPHOGENESIS	1.16866	0.370783	-1.73293	0.027754
GO_EPITHELIAL_TUBE_FORMATION	1.76151	0.00464445	-1.04624	0.539589
GO_PURINE_CONTAINING_COMPOUND_BIOSYNTHETIC_PROCESS	-1.36551	0.128373	1.45821	0.0389851
GO_REACTIVE_OXYGEN_SPECIES_METABOLIC_PROCESS	-1.39369	0.0547508	1.78651	0.000151264
GO_ESTABLISHMENT_OF_PROTEIN_LOCALIZATION_TO_ENDOPLASMIC_RETICULUM	-3.63717	7.93036e-09	3.0436	6.69706e-09
GO_PROTEIN_LOCALIZATION_TO_PLASMA_MEMBRANE	1.83431	5.58092e-05	-1.36954	0.0563573
GO_ESTABLISHMENT_OF_PROTEIN_LOCALIZATION_TO_VACUOLE	1.6634	0.0312448	0.720521	0.947187
GO_LYMPHOCYTE_MIGRATION	-1.17374	0.338894	1.93838	0.00158099
GO_HISTONE_H3_K4_TRIMETHYLATION	1.79635	0.0343719	-0.87344	0.782188
GO_CARDIAC_MUSCLE_CELL_ACTION_POTENTIAL	1.67555	0.0237968	-1.30043	0.256791
GO_CARDIAC_MUSCLE_CELL_CONTRACTION	1.75938	0.01329	-1.11286	0.489655
GO_CELL_COMMUNICATION_BY_ELECTRICAL_COUPLING_INVOLVED_IN_CARDIAC_CONDUCTION	2.08082	0.00447194	1.0381	0.591764
GO_REGULATION_OF_CELL_MIGRATION_INVOLVED_IN_SPROUTING_ANGIOGENESIS	-0.863051	0.770547	-1.70688	0.0389851
GO_REGULATION_OF_ANATOMICAL_STRUCTURE_SIZE	1.69118	0.000127073	-1.28447	0.0797257
GO_POSITIVE_REGULATION_OF_CELL_CYCLE_PROCESS	1.78377	0.000258077	-1.74273	0.000288069
GO_REGULATION_OF_RIBOSOME_BIOGENESIS	-0.582103	0.963564	1.81433	0.0218679
GO_FOAM_CELL_DIFFERENTIATION	1.77296	0.0485625	1.03903	0.600897
GO_REGULATION_OF_TRANSMEMBRANE_RECEPTOR_PROTEIN_SERINE_THREONINE_KINASE_SIGNALING_PATHWAY	1.74081	0.00268898	-1.50199	0.020386
GO_NEGATIVE_REGULATION_OF_TRANSMEMBRANE_RECEPTOR_PROTEIN_SERINE_THREONINE_KINASE_SIGNALING_PATHWAY	1.67938	0.0108648	-1.34406	0.127539
GO_TISSUE_MIGRATION	1.45054	0.0230897	-1.27375	0.178852
GO_ESTABLISHMENT_OF_PROTEIN_LOCALIZATION_TO_MEMBRANE	-2.74261	7.93036e-09	1.9082	1.0634e-06
GO_REGULATION_OF_MUSCLE_SYSTEM_PROCESS	1.794	0.000757254	-1.10479	0.39376
GO_REGULATION_OF_CELLULAR_RESPONSE_TO_GROWTH_FACTOR_STIMULUS	1.59763	0.0040608	-1.45666	0.0339068
GO_NEGATIVE_REGULATION_OF_CELLULAR_RESPONSE_TO_GROWTH_FACTOR_STIMULUS	1.52712	0.0419082	-1.37129	0.109253
GO_MITOTIC_SPINDLE_ASSEMBLY	1.41889	0.128721	-2.01441	0.000739811
GO_REGULATION_OF_DNA_DEPENDENT_DNA_REPLICATION	0.756462	0.906582	-1.73773	0.0223157
GO_RNA_PHOSPHODIESTER_BOND_HYDROLYSIS	-0.987231	0.61779	1.53134	0.0498206
GO_RNA_PHOSPHODIESTER_BOND_HYDROLYSIS_ENDONUCLEOLYTIC	-1.183	0.33273	1.67667	0.0209899
GO_SENSORY_ORGAN_MORPHOGENESIS	1.71529	0.00177975	-1.38721	0.0947755
GO_ACTIVATION_OF_GTPASE_ACTIVITY	1.7369	0.00860636	-1.09634	0.46507
GO_TELOMERASE_RNA_LOCALIZATION	-1.85986	0.0186885	1.49666	0.189368
GO_DENDRITIC_CELL_DIFFERENTIATION	0.981346	0.594121	1.92924	0.00741048
GO_DENDRITIC_SPINE_MAINTENANCE	1.94077	0.00760951	-0.881796	0.770895
GO_RECEPTOR_LOCALIZATION_TO_SYNAPSE	1.9745	0.00446173	-1.00067	0.640043
GO_EXTRINSIC_APOPTOTIC_SIGNALING_PATHWAY	1.43895	0.0282444	-1.06865	0.478832
GO_CELLULAR_RESPONSE_TO_TOXIC_SUBSTANCE	-1.72945	0.00717912	1.92548	0.00114136
GO_CELLULAR_RESPONSE_TO_ALCOHOL	1.59916	0.0426483	-1.2326	0.283624
GO_NEURON_PROJECTION_GUIDANCE	2.23057	3.12555e-08	-1.91796	6.09106e-06
GO_MYELOID_LEUKOCYTE_MIGRATION	-1.19249	0.264374	1.74266	0.00575603
GO_GRANULOCYTE_MIGRATION	-1.26051	0.214047	1.84148	0.00427439
GO_LAMELLIPODIUM_ORGANIZATION	1.70108	0.0186885	0.932633	0.724553
GO_CILIARY_BASAL_BODY_PLASMA_MEMBRANE_DOCKING	1.31262	0.161163	-1.65616	0.0151182
GO_CALCINEURIN_MEDIATED_SIGNALING	1.74424	0.0217548	-1.39533	0.183906
GO_NEGATIVE_REGULATION_OF_BLOOD_VESSEL_DIAMETER	1.88868	0.00787679	-1.359	0.178347
GO_CENTRIOLE_ASSEMBLY	1.00606	0.589819	-1.66113	0.0450373
GO_REGULATION_OF_SYNAPTIC_VESICLE_CYCLE	1.62837	0.0300229	-1.41738	0.126594
GO_MAINTENANCE_OF_CELL_NUMBER	1.59647	0.0132236	-1.09409	0.430299
GO_CELL_CELL_ADHESION_VIA_PLASMA_MEMBRANE_ADHESION_MOLECULES	2.10423	2.23817e-06	-1.22686	0.215764
GO_DETOXIFICATION	-1.93912	0.000717211	1.99721	0.000531643
GO_SKIN_EPIDERMIS_DEVELOPMENT	1.9952	0.00138401	-1.71619	0.0203488
GO_NUCLEAR_CHROMOSOME_SEGREGATION	1.60839	0.00266023	-2.37603	6.69706e-09
GO_MODULATION_OF_EXCITATORY_POSTSYNAPTIC_POTENTIAL	1.99739	0.00615026	-0.945672	0.703417
GO_CELLULAR_OXIDANT_DETOXIFICATION	-1.68928	0.0211644	1.97773	0.000894071
GO_VESICLE_MEDIATED_TRANSPORT_TO_THE_PLASMA_MEMBRANE	1.53965	0.0445278	-1.06855	0.495864
GO_VESICLE_MEDIATED_TRANSPORT_IN_SYNAPSE	1.86137	0.000377302	-1.44303	0.045746
GO_POSTSYNAPSE_ASSEMBLY	2.13625	0.000867847	-1.2283	0.383896
GO_REGULATION_OF_POSTSYNAPTIC_MEMBRANE_NEUROTRANSMITTER_RECEPTOR_LEVELS	1.89436	0.00826622	-1.3595	0.179923
GO_POSTSYNAPTIC_SPECIALIZATION_ORGANIZATION	1.7623	0.0368539	-1.72684	0.0469656
GO_TRNA_5_END_PROCESSING	-1.36058	0.257058	2.09134	0.001271
GO_POSTSYNAPSE_ORGANIZATION	1.99553	4.46781e-05	-1.48333	0.049372
GO_REGULATION_OF_PRESYNAPSE_ORGANIZATION	1.6988	0.0465533	0.912413	0.721394
GO_REGULATION_OF_POSTSYNAPSE_ORGANIZATION	2.06951	0.000282072	-1.25897	0.250557
GO_REGULATION_OF_TRANS_SYNAPTIC_SIGNALING	1.87655	5.83058e-06	-1.10816	0.366036
GO_SYNAPTIC_SIGNALING	1.93465	7.93036e-09	-1.27605	0.0596909
GO_CHEMICAL_SYNAPTIC_TRANSMISSION_POSTSYNAPTIC	1.68221	0.0258294	0.986478	0.648803
GO_NEUROTRANSMITTER_RECEPTOR_TRANSPORT	1.93724	0.00760951	-0.909652	0.760066
GO_NEURON_PROJECTION_ORGANIZATION	2.16205	4.85643e-05	-1.32558	0.189368
GO_REGULATION_OF_ACTIN_FILAMENT_ORGANIZATION	1.47505	0.0309157	-1.12032	0.361104
GO_REGULATION_OF_BIOMINERALIZATION	1.67771	0.0331137	1.07662	0.499181
GO_POSITIVE_REGULATION_OF_PLASMA_MEMBRANE_BOUNDED_CELL_PROJECTION_ASSEMBLY	2.12109	5.86921e-05	-1.24954	0.262327
GO_MITOTIC_NUCLEAR_DIVISION	1.70078	0.00112126	-2.29029	6.69706e-09
GO_MITOCHONDRIAL_GENE_EXPRESSION	-2.36763	7.93036e-09	2.56637	6.69706e-09
GO_NEURON_PROJECTION_ARBORIZATION	1.95409	0.00768251	-1.50609	0.149214
GO_NEUROINFLAMMATORY_RESPONSE	0.927223	0.698353	2.02883	0.000637037
GO_REGULATION_OF_NEUROINFLAMMATORY_RESPONSE	0.918085	0.698555	1.88989	0.0169975
GO_CELL_SUBSTRATE_JUNCTION_ORGANIZATION	2.17404	1.6988e-05	-1.41497	0.124255
GO_REGULATION_OF_CELL_SUBSTRATE_JUNCTION_ORGANIZATION	1.71204	0.0238787	-1.21838	0.317584
GO_CELL_CELL_SIGNALING_BY_WNT	1.63131	0.000135946	-1.42521	0.01114
GO_POSITIVE_REGULATION_OF_DENDRITE_DEVELOPMENT	1.94904	0.00306437	-1.90138	0.00404246
GO_REGULATION_OF_SUBSTRATE_ADHESION_DEPENDENT_CELL_SPREADING	-0.792468	0.863888	-1.70779	0.0270919
GO_POSITIVE_REGULATION_OF_SUBSTRATE_ADHESION_DEPENDENT_CELL_SPREADING	0.927211	0.693654	-1.92962	0.00506284
GO_REGULATION_OF_CELLULAR_RESPONSE_TO_INSULIN_STIMULUS	1.82481	0.00860636	-1.07461	0.519493
GO_POSITIVE_REGULATION_OF_CELLULAR_RESPONSE_TO_INSULIN_STIMULUS	1.70026	0.0447194	1.05742	0.555076
GO_POSITIVE_REGULATION_OF_G1_S_TRANSITION_OF_MITOTIC_CELL_CYCLE	1.79204	0.0191677	-0.747235	0.923566
GO_REGULATION_OF_EXECUTION_PHASE_OF_APOPTOSIS	-1.74626	0.0322773	1.23231	0.378332
GO_REGULATION_OF_POTASSIUM_ION_TRANSMEMBRANE_TRANSPORTER_ACTIVITY	1.63043	0.042742	-1.2031	0.372302
GO_REGULATION_OF_CALCIUM_ION_TRANSMEMBRANE_TRANSPORTER_ACTIVITY	1.65094	0.0415602	-1.427	0.145649
GO_CARBOHYDRATE_DERIVATIVE_CATABOLIC_PROCESS	1.09705	0.400542	1.56789	0.0209899
GO_NEGATIVE_REGULATION_OF_NEURON_DEATH	1.48822	0.0305678	0.99276	0.644284
GO_NUCLEOSIDE_PHOSPHATE_BIOSYNTHETIC_PROCESS	-1.35937	0.0696197	1.43681	0.0403786
GO_REGULATION_OF_HEMATOPOIETIC_PROGENITOR_CELL_DIFFERENTIATION	-1.6951	0.0131467	1.26182	0.261642
GO_ALPHA_AMINO_ACID_METABOLIC_PROCESS	-1.02973	0.534141	1.48426	0.0317647
GO_ORGANIC_HYDROXY_COMPOUND_METABOLIC_PROCESS	-1.19001	0.156172	1.52324	0.00145172
GO_CELLULAR_RESPONSE_TO_PEPTIDE	1.45688	0.0132236	-1.133	0.329346
GO_GLUTATHIONE_DERIVATIVE_METABOLIC_PROCESS	-1.00071	0.595723	2.12532	0.00184915
GO_REGULATION_OF_CELL_JUNCTION_ASSEMBLY	2.17915	9.0687e-07	-1.36538	0.112243
GO_REGULATION_OF_CELL_CYCLE_PHASE_TRANSITION	1.23103	0.131031	-1.46606	0.00896835
GO_POSITIVE_REGULATION_OF_CELL_CYCLE_PHASE_TRANSITION	1.60896	0.0271758	-1.45081	0.093659
GO_REGULATION_OF_AMYLOID_BETA_FORMATION	1.70603	0.0462111	-1.24812	0.363259
GO_REGULATION_OF_HEMATOPOIETIC_STEM_CELL_DIFFERENTIATION	-1.74273	0.0109493	1.27064	0.291684
GO_NEGATIVE_REGULATION_OF_METAPHASE_ANAPHASE_TRANSITION_OF_CELL_CYCLE	1.26312	0.290331	-1.77943	0.0200068
GO_REGULATION_OF_ORGANELLE_ASSEMBLY	1.49078	0.02701	-1.2598	0.165149
GO_POSITIVE_REGULATION_OF_ORGANELLE_ASSEMBLY	1.71526	0.0259118	-1.16988	0.385944
GO_REGULATION_OF_CHROMATIN_ORGANIZATION	1.51254	0.0412459	-1.70994	0.00196331
GO_REGULATION_OF_SODIUM_ION_TRANSMEMBRANE_TRANSPORT	1.7372	0.0254074	-1.19132	0.359136
GO_POSITIVE_REGULATION_OF_SODIUM_ION_TRANSMEMBRANE_TRANSPORT	1.81373	0.0245319	-0.975543	0.683225
GO_PROTEIN_LOCALIZATION_TO_CELL_JUNCTION	2.06715	0.000328732	-0.859299	0.867642
GO_REGULATION_OF_PROTEIN_LOCALIZATION_TO_SYNAPSE	1.77386	0.032866	1.203	0.419341
GO_PROTON_TRANSMEMBRANE_TRANSPORT	-1.49452	0.0479204	1.80859	0.00111013
GO_REGULATION_OF_AXON_GUIDANCE	1.80188	0.0299325	-1.18314	0.37964
GO_NEGATIVE_REGULATION_OF_AXON_GUIDANCE	1.71156	0.042985	-1.30814	0.320043
GO_REGULATION_OF_CELL_CYCLE_G2_M_PHASE_TRANSITION	-1.01867	0.557335	-1.52294	0.0155687
GO_NEGATIVE_REGULATION_OF_CELL_CYCLE_G2_M_PHASE_TRANSITION	-1.74814	0.00464445	-1.03925	0.590932
GO_POSITIVE_REGULATION_OF_CELL_CYCLE_G1_S_PHASE_TRANSITION	1.77695	0.0204441	0.834984	0.853554
GO_MICROTUBULE_CYTOSKELETON_ORGANIZATION_INVOLVED_IN_MITOSIS	1.75093	0.00383473	-2.33921	6.69706e-09
GO_REGULATION_OF_SUPRAMOLECULAR_FIBER_ORGANIZATION	1.51888	0.00589425	-1.22626	0.165145
GO_POSITIVE_REGULATION_OF_LEUKOCYTE_CELL_CELL_ADHESION	-1.47465	0.042498	1.60774	0.0116049
GO_MEIOTIC_CELL_CYCLE_PROCESS	1.67925	0.00919922	-2.31934	9.40969e-09
GO_REGULATION_OF_PROTEIN_LOCALIZATION_TO_PLASMA_MEMBRANE	1.87087	0.00274378	-1.238	0.286524
GO_REACTIVE_OXYGEN_SPECIES_BIOSYNTHETIC_PROCESS	-1.02425	0.545225	1.72161	0.00925927
GO_REGULATION_OF_REACTIVE_OXYGEN_SPECIES_BIOSYNTHETIC_PROCESS	-1.07796	0.475091	1.62961	0.0307369
GO_POSITIVE_REGULATION_OF_REACTIVE_OXYGEN_SPECIES_BIOSYNTHETIC_PROCESS	-1.19701	0.32249	1.75841	0.0442708
GO_LIPOSACCHARIDE_METABOLIC_PROCESS	-0.880078	0.808655	1.5618	0.0383069
GO_RELEASE_OF_SEQUESTERED_CALCIUM_ION_INTO_CYTOSOL_BY_ENDOPLASMIC_RETICULUM	1.768	0.0333681	0.780489	0.888427
GO_REGULATION_OF_BLOOD_CIRCULATION	1.87591	0.000114339	-1.09257	0.432924
GO_POSITIVE_REGULATION_OF_BLOOD_CIRCULATION	1.77082	0.0266093	1.13247	0.459712
GO_POSITIVE_REGULATION_OF_TUMOR_NECROSIS_FACTOR_SUPERFAMILY_CYTOKINE_PRODUCTION	-0.972457	0.634791	1.80265	0.00686127
GO_REGULATION_OF_SPROUTING_ANGIOGENESIS	1.30447	0.188312	-1.63689	0.0458572
GO_REGULATION_OF_CELLULAR_PROTEIN_LOCALIZATION	1.63128	4.87994e-05	-1.18365	0.16106
GO_POSITIVE_REGULATION_OF_CELLULAR_PROTEIN_LOCALIZATION	1.60722	0.00175797	-1.11721	0.353897
GO_REGULATION_OF_CATION_TRANSMEMBRANE_TRANSPORT	1.52314	0.0132236	-1.14374	0.354994
GO_REGULATION_OF_TELOMERE_CAPPING	1.57786	0.0746442	-2.06895	0.0024343
GO_REGULATION_OF_TELOMERE_MAINTENANCE_VIA_TELOMERE_LENGTHENING	1.09991	0.444436	-1.64108	0.0472789
GO_POSITIVE_REGULATION_OF_TELOMERE_MAINTENANCE_VIA_TELOMERE_LENGTHENING	0.810142	0.84993	-2.04168	0.00250065
GO_REGULATION_OF_PROTEIN_LOCALIZATION_TO_CELL_PERIPHERY	1.97005	0.000271115	-1.39365	0.136293
GO_POSITIVE_REGULATION_OF_PROTEIN_LOCALIZATION_TO_CELL_PERIPHERY	2.05298	0.00102397	-1.36406	0.175914
GO_REGULATION_OF_VASCULAR_ASSOCIATED_SMOOTH_MUSCLE_CELL_PROLIFERATION	-1.64792	0.0401369	0.786671	0.903744
GO_EXCITATORY_SYNAPSE_ASSEMBLY	1.86952	0.0171454	-0.993343	0.644284
GO_POSITIVE_REGULATION_OF_TELOMERASE_RNA_LOCALIZATION_TO_CAJAL_BODY	-1.82908	0.0316624	1.55659	0.138218
GO_BETA_CATENIN_DESTRUCTION_COMPLEX_DISASSEMBLY	1.95142	0.00848973	-0.733522	0.91615
GO_POSITIVE_REGULATION_OF_RECEPTOR_SIGNALING_PATHWAY_VIA_STAT	0.803537	0.878937	1.6649	0.0208628
GO_CELL_SURFACE_RECEPTOR_SIGNALING_PATHWAY_INVOLVED_IN_CELL_CELL_SIGNALING	1.70574	1.1767e-05	-1.27511	0.0563573
GO_NEGATIVE_REGULATION_OF_CHROMATIN_ORGANIZATION	1.33333	0.189079	-1.68626	0.0336526
GO_POSITIVE_REGULATION_OF_CHROMATIN_ORGANIZATION	1.41134	0.105278	-1.60378	0.0260294
GO_SEMI_LUNAR_VALVE_DEVELOPMENT	1.70351	0.0428638	-0.941357	0.716255
GO_REGULATION_OF_PROTEIN_LOCALIZATION_TO_MEMBRANE	1.59285	0.0115822	-1.10908	0.381224
GO_REGULATION_OF_CHROMOSOME_SEPARATION	1.50344	0.0923754	-2.07833	0.000499151
GO_REGULATION_OF_RESPONSE_TO_ENDOPLASMIC_RETICULUM_STRESS	-1.66447	0.0138491	1.01607	0.579189
GO_AMYLOID_FIBRIL_FORMATION	-0.969915	0.634054	2.02005	0.00668069
GO_RETROGRADE_TRANSPORT_ENDOSOME_TO_PLASMA_MEMBRANE	1.73436	0.0368282	-1.02779	0.583548
GO_NEURON_PROJECTION_EXTENSION	1.70545	0.00606955	-1.45159	0.0590353
GO_NEUTROPHIL_MIGRATION	-1.30394	0.19435	2.14249	0.000170711
GO_MITOCHONDRIAL_TRANSMEMBRANE_TRANSPORT	-1.65241	0.0188002	2.01436	0.000237764
GO_PROTEIN_LOCALIZATION_TO_CELL_PERIPHERY	1.91157	3.91077e-06	-1.42296	0.0197896
GO_RESPONSE_TO_CHEMOKINE	-1.24574	0.261561	1.82183	0.00758145
GO_POSITIVE_REGULATION_OF_NEURAL_PRECURSOR_CELL_PROLIFERATION	1.35021	0.226743	-1.92202	0.00832169
GO_REGULATION_OF_REACTIVE_OXYGEN_SPECIES_METABOLIC_PROCESS	-1.20735	0.249347	1.46731	0.0434707
GO_POSITIVE_REGULATION_OF_REACTIVE_OXYGEN_SPECIES_METABOLIC_PROCESS	-1.53344	0.0490636	1.4941	0.0660012
GO_POSITIVE_REGULATION_OF_EXCITATORY_POSTSYNAPTIC_POTENTIAL	1.85758	0.0165842	-0.837516	0.829282
GO_REGULATION_OF_CAMP_DEPENDENT_PROTEIN_KINASE_ACTIVITY	1.92683	0.00903278	-1.44639	0.204351
GO_POSITIVE_REGULATION_OF_STEM_CELL_PROLIFERATION	1.81828	0.0205746	-0.881261	0.788285
GO_REGULATION_OF_SODIUM_ION_TRANSMEMBRANE_TRANSPORTER_ACTIVITY	1.8401	0.0134221	-1.24602	0.320992
GO_POSITIVE_REGULATION_OF_SODIUM_ION_TRANSMEMBRANE_TRANSPORTER_ACTIVITY	1.91609	0.00970159	-1.33044	0.288583
GO_REGULATION_OF_DOUBLE_STRAND_BREAK_REPAIR	1.59603	0.0481228	-1.96726	0.00123488
GO_REGULATION_OF_BICELLULAR_TIGHT_JUNCTION_ASSEMBLY	1.86432	0.0271075	-1.01221	0.619643
GO_REGULATION_OF_RESPONSE_TO_DNA_DAMAGE_STIMULUS	1.05676	0.473253	-1.51166	0.0157938
GO_POSITIVE_REGULATION_OF_RESPONSE_TO_DNA_DAMAGE_STIMULUS	0.943051	0.689171	-1.58162	0.0359263
GO_POSITIVE_REGULATION_OF_CYSTEINE_TYPE_ENDOPEPTIDASE_ACTIVITY	-1.35063	0.120357	1.62405	0.0143641
GO_REGULATION_OF_NEURON_MIGRATION	1.9649	0.00598142	-1.64322	0.0762298
GO_POSITIVE_REGULATION_OF_APOPTOTIC_SIGNALING_PATHWAY	-0.940885	0.70566	1.53096	0.022864
GO_REGULATION_OF_EXTRINSIC_APOPTOTIC_SIGNALING_PATHWAY	1.47035	0.0432449	-1.03148	0.55879
GO_POSITIVE_REGULATION_OF_EXTRINSIC_APOPTOTIC_SIGNALING_PATHWAY	1.32058	0.207721	1.74703	0.0187977
GO_REGULATION_OF_INTRINSIC_APOPTOTIC_SIGNALING_PATHWAY	-1.49666	0.0425399	1.53976	0.0268819
GO_NEGATIVE_REGULATION_OF_CHROMOSOME_ORGANIZATION	1.70512	0.0104778	-1.69844	0.00472331
GO_POSITIVE_REGULATION_OF_CHROMOSOME_ORGANIZATION	1.36804	0.0898274	-1.77579	0.000726156
GO_REGULATION_OF_CATION_CHANNEL_ACTIVITY	1.58836	0.0331137	-1.20557	0.286008
