# Supplementary material for: Granulosa cell transcription is similarly impacted by superovulation and aging and predicts early embryonic trajectories
Source: Nat Commun. 2025 Apr 17;16:3658. doi: 10.1038/s41467-025-58451-9 (PMC12006393; doi:10.1038/s41467-025-58451-9)
Supplement: Supplementary file 12 — Supplementary Data 9 [file 41467_2025_58451_MOESM12_ESM.xlsx]

## Sheet: Sheet1
Patient ID	Age at IVF	M=male, F=female, B=both, I=idiopathic	Agonist/Antagonsit	FSH total dose IU	HMG or Pergoveris total dose IU	Total Oocyte number	MII-Oocytes	Pre-nucleus	Transfered Embryo	Pregnancy
Young patient group
Patient002	27	M	Ant	1250		21	21	12	2 morulas	yes
Patient003	28	I	Ant	1500		14	NA	12	2 x 4A grade blastocyst	yes
Patient004	30	M	A	3000		3	2	0	No embryo transfer	NA
Patient007	28	M	Ant	1500		11	10	8	3 blastocysts	yes
Old patient group
Patient006	45	M	A	/	1575	12	9	6	No embryo transfer	NA
Patient001	42	M	Ant	/	1800	8	6	3	2 x 4AB grade blastocyst	yes
Patient005	38	M	Ant	/	3300	6	2	1	2B grade blastocyst	yes
Patient008	41	M	Ant	/	1050	11	9	2	2A grade blastocyst	no
