# Supplementary material for: Granulosa cell transcription is similarly impacted by superovulation and aging and predicts early embryonic trajectories
Source: Nat Commun. 2025 Apr 17;16:3658. doi: 10.1038/s41467-025-58451-9 (PMC12006393; doi:10.1038/s41467-025-58451-9)
Supplement: Supplementary file 15 — Source Data [file 41467_2025_58451_MOESM15_ESM.xlsx]

## Sheet: description
sheet	description	statistical test	pvalue correction
Fig1c	UMAP coodinates for each cell with cell, age, and treatment groups used in the legend
Fig1d	Log2 fold change values between oocytes and granulosa cells with age-treatment groups
Fig2a_MA	Mean expression level and log2 fold change between young superovulated and natural oocytes (from DESeq2), spots are colored if padj<0.05	Wald test	Benjamini-Hochberg
Fig2a_ORA	Adjusted p-values for selected overrepresented pathways in oocytes, and proportion of differentially expressed genes in the pathway that are upregulated	hypergeometric	Benjamini-Hochberg
Fig2b_MA	Mean expression level and log2 fold change between young superovulated and natural granulosa cells (from DESeq2), spots are colored if padj<0.05	Wald test	Benjamini-Hochberg
Fig2b_ORA	Adjusted p-values for selected overrepresented pathways in granulosa cells, and proportion of differentially expressed genes in the pathway that are upregulated	hypergeometric	Benjamini-Hochberg
Fig2d	Log2 fold change expression values between young natural and superovulated oocytes, and group information used in the legend
Fig2e	Normalised counts (SCTransform function in Seurat) and group information	two-tailed Wilcoxon	none
Fig2f	Normalised counts (SCTransform function in Seurat) and group information	two-tailed Wilcoxon	none
Fig3a_SFig2a	Ligand-receptor interaction scores per cell pair (labeled by oocyte) for each possible direction (OC-OC, OC-GC, GC-OC, GC-GC), with group and cluster information used for the legend, all are shown in SFig2a, only those with padj<0.05 are in Fig3a	Kruskal-Wallis	Holm
Fig3b	PCA coordinates (PC1 and PC2) for each cell pair (labeled by oocyte) and cluster information used for coloring
Fig3c	Link between each transcription factor and pathway category as in Fig2b
Fig3d	z-score of transcription factor activity based on target genes expression in granulosa cells
Fig3e_SFig2d	Pathway activity score in each cell, and group information used
Fig4b	PCA coordinates (PC1 and PC2) for each sample used in the reference trajectory, developmental stage, and study of origin
Fig4c	Normalised expression (relative to 90th percentile across all stages), and developmental stage information
Fig4d_SFig3e	Pseudotime value, developmental stage, and class information of mouse embryos obtained after IVF
Fig4e_SFig3f	Relative expression of classifier genes in granulosa cells (assessed by qPCR, 2^(-delta Ct)), and classifier result for superovulated ones	two-tailed Wilcoxon	none
Fig5b_SFig4a	DESeq2 results for young superovulated vs natural (ovulation columns) or natural old vs young (aging columns) oocytes, shared genes are in the main figure	Wald test	Benjamini-Hochberg
Fig5c_SFig4a	DESeq2 results for young superovulated vs natural (ovulation columns) or natural old vs young (aging columns) granulosa cells, shared genes are in the main figure	Wald test	Benjamini-Hochberg
Fig5d	Differential Shannon's Entropy results for young superovulated vs natural (SYvNY) or natural old vs young (NOvNY) oocytes (padj < 0.1 were used in the histogram)	permutation	Benjamini-Hochberg
Fig5e	PCA coordinates based on cell-cell communication profiles, and group information used in the legend
Fig5f	PCA coordinates based on transcription factor activity profiles, and group information used in the legend
Fig5g	fgsea results (normalized enrichment scores and adjusted p-values) of old vs young superovulated granulosa cells in human and mouse	adaptive multi-level split Monte-Carlo scheme	Benjamini-Hochberg
Fig5ijk	PCA computed using young oocytes and significant differentially expressed genes after superovulation, old oocytes were projected onto it
SFig1b	z-score of normalized expression of top 100 most variable genes in oocytes
SFig1c	z-score of normalized expression of top 100 most variable genes in granulosa cells
SFig1d	Log2 fold change expression values between young natural and superovulated oocytes for genes selected from Lee et al, 2024, and group information used in the legend
SFig1e	Log2 fold change expression values between natural and superovulated oocytes for all young oocytes, and group information used in the legend
SFig1f	Esr2 normalized expression levels assessed by HCR fluorescence
SFig2b	z-score of transcription factor activity based on target genes expression in oocytes
SFig2e	Adjusted p-values for selected overrepresented pathways in SN v S granulosa cells, and proportion of differentially expressed genes in the pathway that are upregulated	hypergeometric	Benjamini-Hochberg
SFig3c	Number of embryos in each class that reached morula or arrested development
SFig4c	Normalised counts (SCTransform function in Seurat) and group information
SFig4d	Differential Shannon's Entropy results for young superovulated vs natural oocytes in Smart-seq2 (smart) or totalRNA (tot) data (padj < 0.1 were used in the histogram)	permutation	Benjamini-Hochberg
SFig4e	Differential Shannon's Entropy results for young superovulated vs natural (SYvNY) or natural old vs young (NOvNY) granulosa cells (padj < 0.1 were used in the histogram)	permutation	Benjamini-Hochberg
SFig4f	fgsea results (normalized enrichment scores and adjusted p-values) of old vs young superovulated oocytes in human and mouse (human samples used are from Ntostis et al)	adaptive multi-level split Monte-Carlo scheme	Benjamini-Hochberg
SFig4g	DESeq2 results for old superovulated vs natural oocytes	Wald test	Benjamini-Hochberg
SFig4h	DESeq2 results for old superovulated vs natural granulosa cells	Wald test	Benjamini-Hochberg
SFig4i	Log2 fold change expression values between young and old oocytes, and group information used in the legend
SFig4j_cGMP	Normalised counts (SCTransform function in Seurat) and group information
SFig4j_SAC	Normalised counts (SCTransform function in Seurat) and group information
SFig4klm	PCA computed using young granulosa cells and significant differentially expressed genes after superovulation, old granulosa were projected onto it

## Sheet: Fig1c
	UMAP_1	UMAP_2	cell	ovulation	age
NO12MGC01	-5.28592	11.5126	GC	N	O
NO12MGC02	-7.05695	12.8493	GC	N	O
NO12MGC04	-5.13025	10.5417	GC	N	O
NO12MGC05	-7.28488	12.1024	GC	N	O
NO12MGC06	-4.89196	10.6992	GC	N	O
NO12MGC07	-4.87008	11.5507	GC	N	O
NO12MGC08	-4.64621	10.6174	GC	N	O
NO12MGC09	-6.59943	12.2275	GC	N	O
NO12MGC10	-5.89187	12.2783	GC	N	O
NO12MGC11	-6.88158	12.3911	GC	N	O
NO12MGC12	-6.84439	11.6632	GC	N	O
NO12MGC14	-6.70769	11.6524	GC	N	O
NO12MGC15	-5.93112	12.204	GC	N	O
NO12MGC16	-5.52179	10.8548	GC	N	O
NO12MGC17	-6.68774	12.2907	GC	N	O
NO12MGC18	-6.21828	11.6161	GC	N	O
NO12MGC19	-6.99566	12.2752	GC	N	O
NO12MGC21	-7.03118	11.91	GC	N	O
NO12MGC22	-7.04624	12.2462	GC	N	O
NO12MGC24	-7.41942	12.2375	GC	N	O
NO12MGC27	-6.41125	12.1789	GC	N	O
NO12MOC01	5.81686	-10.1712	OC	N	O
NO12MOC08	4.93252	-9.97955	OC	N	O
NO12MOC09	3.6385	-10.0566	OC	N	O
NO12MOC10	4.13391	-10.9376	OC	N	O
NO12MOC11	6.61086	-11.459	OC	N	O
NO12MOC12	4.0892	-9.23531	OC	N	O
NO12MOC13	4.11488	-10.0027	OC	N	O
NO12MOC14	4.56566	-9.38815	OC	N	O
NO12MOC15	6.58407	-10.3269	OC	N	O
NO12MOC16	4.12259	-9.2399	OC	N	O
NO12MOC17	5.33122	-9.99785	OC	N	O
NO12MOC18	3.52864	-9.69103	OC	N	O
NO12MOC19	3.8362	-9.35398	OC	N	O
NO12MOC20	6.38839	-10.5662	OC	N	O
NO12MOC21	6.8322	-10.9657	OC	N	O
NO12MOC23	4.24408	-9.43049	OC	N	O
NO12MOC24	6.32762	-10.8535	OC	N	O
NO12MOC26	3.82681	-9.87933	OC	N	O
NO12MOC27	4.46192	-9.80547	OC	N	O
NO3MGC02	-6.66539	11.078	GC	N	Y
NO3MGC03	-5.97818	11.3778	GC	N	Y
NO3MGC04	-6.04937	11.67	GC	N	Y
NO3MGC08	-5.54987	9.94578	GC	N	Y
NO3MGC10	-5.83591	9.55605	GC	N	Y
NO3MGC12	-6.6701	10.9202	GC	N	Y
NO3MGC13	-5.41374	10.1307	GC	N	Y
NO3MGC14	-6.07805	9.96386	GC	N	Y
NO3MGC15	-6.19979	10.6257	GC	N	Y
NO3MGC17	-6.12992	9.6553	GC	N	Y
NO3MGC18	-5.86793	9.70612	GC	N	Y
NO3MGC19	-5.82987	10.4538	GC	N	Y
NO3MGC21	-6.26148	10.3057	GC	N	Y
NO3MOC02	5.7926	-12.1045	OC	N	Y
NO3MOC03	5.63016	-12.0231	OC	N	Y
NO3MOC04	2.8824	-10.7595	OC	N	Y
NO3MOC08	3.45471	-10.4214	OC	N	Y
NO3MOC10	5.12623	-11.4865	OC	N	Y
NO3MOC12	3.52588	-10.9261	OC	N	Y
NO3MOC13	3.84715	-10.6143	OC	N	Y
NO3MOC14	2.42249	-10.7394	OC	N	Y
NO3MOC15	2.56827	-10.7164	OC	N	Y
NO3MOC17	2.55644	-10.9332	OC	N	Y
NO3MOC18	2.30989	-10.6636	OC	N	Y
NO3MOC19	2.5242	-10.5886	OC	N	Y
NO3MOC21	2.71537	-10.3968	OC	N	Y
SO12MGC02	-4.83115	11.4224	GC	S	O
SO12MGC03	-5.42256	11.7757	GC	S	O
SO12MGC04	-5.6639	11.4308	GC	S	O
SO12MGC05	-5.45418	11.9975	GC	S	O
SO12MGC06	-4.15	11.779	GC	S	O
SO12MGC08	-4.53378	12.3119	GC	S	O
SO12MGC09	-4.42286	12.1029	GC	S	O
SO12MGC14	-5.38039	12.0866	GC	S	O
SO12MGC15	-4.79562	11.5031	GC	S	O
SO12MGC16	-4.16369	11.1883	GC	S	O
SO12MGC17	-6.44849	10.8612	GC	S	O
SO12MGC18	-4.30366	11.8873	GC	S	O
SO12MGC19	-4.74747	11.7544	GC	S	O
SO12MGC20	-5.08499	11.9204	GC	S	O
SO12MGC22	-4.84337	11.6664	GC	S	O
SO12MGC26	-4.66777	11.1093	GC	S	O
SO12MGC27	-6.91778	11.5379	GC	S	O
SO12MGC29	-4.35374	11.3381	GC	S	O
SO12MGC30	-6.76775	11.2193	GC	S	O
SO12MOC02	3.87852	-9.68654	OC	S	O
SO12MOC03	6.30248	-11.1232	OC	S	O
SO12MOC04	3.32379	-9.63642	OC	S	O
SO12MOC05	6.22984	-11.1569	OC	S	O
SO12MOC06	5.74796	-11.479	OC	S	O
SO12MOC08	5.8706	-11.7794	OC	S	O
SO12MOC09	6.23699	-10.6133	OC	S	O
SO12MOC14	4.29352	-10.1885	OC	S	O
SO12MOC16	6.90904	-10.8537	OC	S	O
SO12MOC17	4.48497	-10.5633	OC	S	O
SO12MOC18	4.69303	-10.8525	OC	S	O
SO12MOC19	4.88159	-11.0931	OC	S	O
SO12MOC20	4.65818	-10.5212	OC	S	O
SO12MOC22	4.67212	-10.3777	OC	S	O
SO12MOC24	4.58541	-9.64842	OC	S	O
SO12MOC25	5.02406	-10.9579	OC	S	O
SO12MOC26	4.22162	-10.3123	OC	S	O
SO12MOC27	6.06643	-11.8845	OC	S	O
SO12MOC28	4.77311	-10.2341	OC	S	O
SO12MOC29	3.59311	-9.52525	OC	S	O
SO12MOC30	3.689	-9.24634	OC	S	O
SO3MGC02	-5.81985	12.6758	GC	S	Y
SO3MGC04	-5.96345	12.5015	GC	S	Y
SO3MGC05	-6.51125	11.8399	GC	S	Y
SO3MGC06	-6.97486	12.8864	GC	S	Y
SO3MGC07	-6.59804	13.0452	GC	S	Y
SO3MGC09	-5.58784	9.75763	GC	S	Y
SO3MGC10	-5.0275	11.2141	GC	S	Y
SO3MGC12	-5.03234	12.3586	GC	S	Y
SO3MGC13	-5.23454	11.9756	GC	S	Y
SO3MGC14	-6.71375	12.8362	GC	S	Y
SO3MGC15	-5.28598	13.0088	GC	S	Y
SO3MGC16	-4.86744	11.1236	GC	S	Y
SO3MGC17	-6.01243	13.5965	GC	S	Y
SO3MGC19	-5.80586	13.3797	GC	S	Y
SO3MGC20	-4.93412	12.901	GC	S	Y
SO3MGC21	-5.38725	13.3602	GC	S	Y
SO3MGC22	-4.81868	12.6934	GC	S	Y
SO3MGC23	-5.61303	13.2716	GC	S	Y
SO3MGC24	-5.96292	13.0848	GC	S	Y
SO3MGC25	-5.38497	13.5586	GC	S	Y
SO3MGC26	-5.51054	13.2999	GC	S	Y
SO3MGC27	-6.16044	13.36	GC	S	Y
SO3MGC28	-5.89589	12.8166	GC	S	Y
SO3MGC29	-5.28987	13.0512	GC	S	Y
SO3MGC30	-5.60503	12.5444	GC	S	Y
SO3MGC31	-5.25161	12.5848	GC	S	Y
SO3MGC32	-5.08275	12.9059	GC	S	Y
SO3MGC33	-6.24592	13.2886	GC	S	Y
SO3MOC01	6.74061	-12.9108	OC	S	Y
SO3MOC02	7.38349	-12.9157	OC	S	Y
SO3MOC04	7.80211	-12.2544	OC	S	Y
SO3MOC05	7.20174	-12.4803	OC	S	Y
SO3MOC06	7.9193	-12.3669	OC	S	Y
SO3MOC07	7.63212	-12.2288	OC	S	Y
SO3MOC09	6.93362	-12.2966	OC	S	Y
SO3MOC10	7.52262	-12.1436	OC	S	Y
SO3MOC13	7.54511	-12.829	OC	S	Y
SO3MOC14	7.79174	-13.1044	OC	S	Y
SO3MOC15	7.04588	-13.1415	OC	S	Y
SO3MOC16	6.85026	-12.5038	OC	S	Y
SO3MOC17	7.57564	-12.614	OC	S	Y
SO3MOC18	6.89602	-12.8274	OC	S	Y
SO3MOC19	6.32897	-12.4149	OC	S	Y
SO3MOC20	6.73834	-12.7338	OC	S	Y
SO3MOC21	6.67403	-12.3745	OC	S	Y
SO3MOC22	7.30947	-12.8787	OC	S	Y
SO3MOC23	7.94705	-12.8828	OC	S	Y
SO3MOC24	7.0932	-12.3913	OC	S	Y
SO3MOC25	7.55843	-13.3753	OC	S	Y
SO3MOC26	7.83594	-12.9499	OC	S	Y
SO3MOC27	7.6945	-13.1011	OC	S	Y
SO3MOC28	6.19186	-12.2186	OC	S	Y
SO3MOC29	7.47677	-13.4376	OC	S	Y
SO3MOC30	7.73744	-12.6115	OC	S	Y
SO3MOC31	7.15645	-11.947	OC	S	Y
SO3MOC32	6.4332	-12.4176	OC	S	Y
SO3MOC33	7.22511	-12.0599	OC	S	Y
NO12MOC02_rep	4.01029	-11.1179	OC	N	O
NO12MOC04_rep	6.32897	-10.7292	OC	N	O
NO12MOC05_rep	4.06013	-10.7491	OC	N	O
NO12MOC06_rep	5.98849	-11.0266	OC	N	O
NO12MOC07_rep	5.81663	-11.0719	OC	N	O
NO12MOC22_rep	5.10329	-10.0997	OC	N	O
NO12MOC25	5.48758	-10.4202	OC	N	O
NO3MGC07	-5.72725	10.8771	GC	N	Y
NO3MGC09	-5.63657	10.2136	GC	N	Y
NO3MGC11	-5.99934	9.6662	GC	N	Y
NO3MGC16	-6.03169	10.2509	GC	N	Y
NO3MOC06	5.58292	-10.9213	OC	N	Y
SO12MOC15_rep	3.32512	-10.2542	OC	S	O
SO12MGC23	-6.35932	12.3148	GC	S	O
SO12MGC25_rep	-5.41643	11.3474	GC	S	O
SO12MOC07	4.46623	-11.1853	OC	S	O
SO12MOC12	5.66775	-10.6534	OC	S	O
SO3MGC01_rep	-6.44184	12.5215	GC	S	Y
SO3MGC18_rep	-6.16618	13.1678	GC	S	Y
NO3MGC01_rep	-5.68175	11.4702	GC	N	Y
NO3MOC20_rep	2.97887	-10.0633	OC	N	Y
SO12MGC01_rep	-4.14569	11.7643	GC	S	O
SO12MGC13_rep	-6.11326	11.4423	GC	S	O
SO12MOC10_rep	5.63029	-11.5027	OC	S	O
SO12MOC21_rep	3.8604	-10.6177	OC	S	O
SO3MGC08_rep	-6.03541	12.0289	GC	S	Y
SO3MOC03_rep	7.07638	-11.7646	OC	S	Y
SO3MOC11_rep	6.66787	-12.1305	OC	S	Y

## Sheet: Fig1d
	NO3MOC02	NO3MOC03	NO3MOC04	NO3MOC08	NO3MOC10	NO3MOC12	NO3MOC13	NO3MOC14	NO3MOC15	NO3MOC17	NO3MOC18	NO3MOC19	NO3MOC21	NO3MOC06	NO3MOC20_rep	SO3MOC01	SO3MOC02	SO3MOC04	SO3MOC05	SO3MOC06	SO3MOC07	SO3MOC09	SO3MOC10	SO3MOC13	SO3MOC14	SO3MOC15	SO3MOC16	SO3MOC17	SO3MOC18	SO3MOC19	SO3MOC20	SO3MOC21	SO3MOC22	SO3MOC23	SO3MOC24	SO3MOC25	SO3MOC26	SO3MOC27	SO3MOC28	SO3MOC29	SO3MOC30	SO3MOC31	SO3MOC32	SO3MOC33	SO3MOC03_rep	SO3MOC11_rep	NO12MOC01	NO12MOC08	NO12MOC09
Gdnf	-6.53538	-6.53538	-6.53538	-6.53538	-6.53538	-6.53538	-6.53538	-6.53538	-6.53538	-6.53538	-6.53538	-6.53538	-6.53538	-6.53538	-6.53538	-6.53538	-6.53538	-6.53538	-6.53538	-6.53538	-6.53538	-6.53538	-6.53538	-6.53538	-6.53538	-6.53538	-6.53538	-6.53538	-6.53538	-6.53538	-6.53538	-6.53538	-6.53538	-6.53538	-6.53538	-6.53538	-6.53538	-3.49214	-6.53538	-3.49214	-6.53538	-6.53538	-6.53538	-6.53538	-6.53538	-6.53538	-6.53538	-6.53538	-6.53538
Bves	-6.497	-6.497	-6.497	-6.497	-6.497	-6.497	-6.497	-6.497	-6.497	-6.497	-6.497	-6.497	-6.497	-6.497	-6.497	-6.497	-6.497	-6.497	-6.497	-6.497	-6.497	-6.497	-6.497	-6.497	-6.497	-6.497	-6.497	-6.497	-6.497	-6.497	-6.497	-6.497	-6.497	-6.497	-6.497	-6.497	-6.497	-6.497	-6.497	-6.497	-6.497	-6.497	-6.497	-6.497	-6.497	-6.497	-6.497	-6.497	-6.497
Cebpa	-6.57786	-6.57786	-6.57786	-6.57786	-6.57786	-6.57786	-6.57786	-6.57786	-6.57786	-6.57786	-6.57786	-6.57786	-6.57786	-6.57786	-6.57786	-6.57786	-6.57786	-6.57786	-6.57786	-6.57786	-6.57786	-6.57786	-6.57786	-6.57786	-6.57786	-6.57786	-6.57786	-6.57786	-6.57786	-6.57786	-6.57786	-6.57786	-6.57786	-4.12598	-6.57786	-6.57786	-6.57786	-4.12598	-6.57786	-6.57786	-6.57786	-6.57786	-6.57786	-6.57786	-6.57786	-6.57786	-6.57786	-6.57786	-6.57786
Mogs	-6.58163	-6.58163	-6.58163	-6.58163	-6.58163	-6.58163	-6.58163	-6.58163	-6.58163	-6.58163	-6.58163	-6.58163	-6.58163	-6.58163	-6.58163	-6.58163	-6.58163	-6.58163	-6.58163	-6.58163	-6.58163	-6.58163	-6.58163	-6.58163	-6.58163	-6.58163	-6.58163	-6.58163	-6.58163	-6.58163	-6.58163	-6.58163	-6.58163	-4.19712	-6.58163	-6.58163	-6.58163	-4.19712	-6.58163	-6.58163	-6.58163	-6.58163	-6.58163	-6.58163	-6.58163	-6.58163	-6.58163	-6.58163	-6.58163
Grem2	-6.57491	-6.57491	-6.57491	-6.57491	-6.57491	-6.57491	-6.57491	-6.57491	-6.57491	-6.57491	-6.57491	-6.57491	-6.57491	-6.57491	-6.57491	-6.57491	-6.57491	-6.57491	-6.57491	-6.57491	-6.57491	-6.57491	-6.57491	-6.57491	-6.57491	-6.57491	-6.57491	-6.57491	-6.57491	-6.57491	-6.57491	-6.57491	-6.57491	-4.07245	-6.57491	-6.57491	-6.57491	-4.07245	-6.57491	-6.57491	-6.57491	-6.57491	-6.57491	-6.57491	-6.57491	-6.57491	-6.57491	-6.57491	-6.57491
Lhcgr	-6.50213	-6.50213	-6.50213	-6.50213	-6.50213	-6.50213	-6.50213	-6.50213	-6.50213	-6.50213	-6.50213	-3.12962	-3.12962	-3.12962	-6.50213	-6.50213	-6.50213	-6.50213	-6.50213	-6.50213	-6.50213	-6.50213	-6.50213	-6.50213	-6.50213	-6.50213	-6.50213	-6.50213	-6.50213	-6.50213	-6.50213	-6.50213	-6.50213	-6.50213	-6.50213	-6.50213	-6.50213	-6.50213	-6.50213	-3.12962	-6.50213	-6.50213	-6.50213	-6.50213	-6.50213	-6.50213	-6.50213	-6.50213	-6.50213
Cyp11a1	-6.64361	-6.64361	-6.64361	-4.7558	-6.64361	-6.5945	-6.64361	-6.64361	-6.45647	-6.64361	-6.64361	-6.54701	-6.64361	-6.57056	-6.64361	-6.64361	-6.64361	-6.50103	-6.5945	-6.64361	-6.64361	-6.5945	-6.54701	-6.41325	-6.50103	-6.5945	-6.57056	-6.64361	-6.61884	-6.61884	-6.5945	-6.47858	-6.5945	-6.5945	-6.61884	-6.5945	-6.5945	-6.50103	-6.54701	-6.47858	-5.92942	-6.45647	-6.64361	-6.64361	-6.64361	-6.61884	-6.64361	-3.40619	-6.64361
Star	-6.64164	-6.43587	-6.64164	-6.64164	-6.43587	-6.43587	-6.25582	-6.64164	-6.64164	-6.64164	-6.64164	-6.64164	-6.64164	-6.25582	-6.64164	-6.09577	-6.64164	-6.43587	-6.64164	-6.64164	-6.43587	-6.64164	-6.43587	-6.64164	-6.25582	-6.64164	-6.43587	-6.64164	-6.64164	-5.30079	-4.73113	-6.09577	-6.25582	-5.70068	-5.48692	-5.95171	-5.82074	-6.25582	-6.25582	-5.95171	-4.41537	-6.43587	-6.43587	-5.82074	-6.64164	-6.43587	-6.43587	-3.55219	-6.43587
Amh	-6.30384	-6.30384	-6.30384	-6.30384	-6.30384	-6.30384	-6.30384	-6.30384	-6.30384	-6.30384	-6.30384	-6.30384	-6.30384	-6.30384	-6.30384	-6.30384	-6.30384	-6.30384	-6.30384	-6.30384	-6.30384	-6.30384	-6.30384	-6.30384	-6.30384	-6.30384	-6.30384	-6.30384	-6.30384	0.684605	-6.30384	-6.30384	-6.30384	-6.30384	-6.30384	-6.30384	-6.30384	-6.30384	-6.30384	-6.30384	-6.30384	-6.30384	-6.30384	-6.30384	-6.30384	-6.30384	-6.30384	-6.30384	-6.30384
Trpv3	7.06978	5.90049	6.29254	6.22219	5.48583	5.60119	6.29254	6.98735	5.98789	3.90391	4.90163	6.35961	6.29254	5.36044	6.22219	4.90163	6.35961	5.60119	4.70931	5.70801	5.70801	5.70801	5.70801	5.48583	5.36044	1.91753	5.60119	6.14824	5.36044	5.0713	5.98789	3.4904	5.48583	3.4904	5.90049	5.48583	4.48736	5.60119	4.90163	3.90391	5.60119	6.85413	5.2231	6.35961	5.0713	6.22219	5.60119	5.98789	4.48736
Defb8	5.25623	5.89295	6.47749	5.9924	5.9924	6.47749	5.25623	6.78545	5.78614	6.83987	6.33319	6.78545	6.78545	6.54457	5.78614	5.40803	5.25623	5.54538	5.54538	4.40981	5.67077	5.9924	4.89422	4.67226	5.08655	5.89295	6.25524	4.40981	4.89422	5.89295	4.40981	3.67522	5.67077	3.67522	4.67226	6.08544	5.40803	5.78614	4.89422	4.89422	5.25623	5.89295	5.08655	4.67226	4.89422	4.89422	6.17284	6.08544	5.40803
Olfr214	6.41867	5.54488	7.00335	6.54413	5.76706	6.20729	6.65955	7.20682	6.12934	5.95954	6.35159	6.76641	5.41949	5.28215	6.04694	5.54488	6.48276	5.28215	6.35159	4.28396	4.96068	5.41949	5.28215	4.28396	4.28396	5.13035	2.96745	5.76706	5.41949	4.54639	4.76835	4.54639	5.54488	4.76835	5.66024	4.76835	4.76835	5.66024	5.95954	4.96068	4.76835	5.41949	5.13035	5.41949	5.66024	5.54488	5.86651	5.95954	5.66024
Olfr1104	3.09321	5.25623	7.12926	4.67226	6.25524	6.25524	5.9924	4.67226	7.25475	6.33319	5.67077	6.60866	4.67226	6.83987	6.25524	5.25623	6.33319	5.08655	5.54538	5.40803	5.89295	5.08655	5.78614	6.33319	6.60866	5.40803	5.78614	4.67226	4.67226	5.08655	5.9924	5.40803	5.25623	6.99181	4.89422	5.9924	4.08878	6.08544	5.08655	6.17284	5.25623	4.40981	4.89422	5.9924	5.25623	5.78614	6.72889	6.60866	6.60866
Tmc5	7.24657	7.13115	6.4535	7.19002	6.71635	6.4535	6.54654	6.7943	5.8691	6.35405	6.54654	4.5497	4.87079	6.35405	6.71635	5.13326	6.00645	5.5476	5.5476	6.4535	5.71729	6.00645	5.8691	5.71729	4.87079	6.86826	4.5497	4.87079	5.8691	6.93861	6.13185	6.63394	4.87079	4.87079	5.13326	5.13326	4.87079	5.5476	6.93861	6.24722	5.71729	6.13185	5.8691	6.4535	5.8691	6.13185	4.87079	4.5497	6.24722
Dazl	7.13616	7.35318	5.92846	7.10917	7.76773	7.48245	7.5902	6.91966	6.73993	8.00815	7.84042	7.58002	7.77736	7.91399	7.64007	6.46987	7.22833	7.3159	7.32906	7.54097	6.91966	7.08389	6.82465	6.31033	7.19894	7.16055	7.40291	7.36235	6.61965	6.78973	7.03197	6.84573	7.2873	7.19689	7.17519	7.78625	7.09494	6.92462	7.075	7.50167	7.39935	7.06717	7.41882	7.29594	7.36144	7.29402	7.64984	7.69483	8.22375
Gdf9	7.8262	8.17008	8.61613	9.38554	8.56624	8.54044	8.90105	9.3011	8.76587	9.16865	8.99559	8.88436	9.13887	8.02114	9.28694	9.79961	9.63665	9.40149	8.93865	9.25725	9.41693	9.0269	9.46874	9.57934	9.39496	9.71275	9.89024	9.37286	8.95028	8.59369	9.28294	9.11403	9.23621	9.46791	9.11562	9.73326	9.51223	9.65325	8.83166	9.58011	9.19169	9.01019	8.79327	9.09804	9.043	8.64302	9.12394	8.82082	9.28447
Sycp3	2.9704	5.00354	6.21539	5.40069	4.03907	4.64622	4.69058	5.52839	4.69058	5.00354	5.52839	5.50374	4.77541	5.37373	4.73362	2.23562	1.97368	2.64929	3.10761	3.10761	2.45723	0.661535	1.24107	3.10761	3.96876	2.81876	4.03907	3.55427	3.55427	2.81876	2.45723	2.23562	1.65339	3.73459	2.81876	3.96876	-0.322303	2.81876	4.40129	3.55427	3.55427	4.40129	3.34816	2.9704	4.45372	2.81876	4.29036	5.00354	5.26057
Nobox	7.98407	7.62745	6.90292	7.95467	7.17833	7.64596	6.92907	6.53977	6.25282	5.57904	5.93784	6.61149	5.21816	7.72271	6.11534	7.24923	7.19279	7.18196	6.97999	7.42183	7.19997	7.5649	7.46418	6.94624	7.0571	7.63806	7.672	7.23533	7.08451	7.41568	7.46418	7.46418	7.71772	7.39707	7.24923	6.87629	7.46418	7.0571	7.2423	7.02109	7.39707	7.06891	7.20711	7.5897	7.35268	7.95042	7.44013	7.3623	6.60069
condition	NY	NY	NY	NY	NY	NY	NY	NY	NY	NY	NY	NY	NY	NY	NY	SY	SY	SY	SY	SY	SY	SY	SY	SY	SY	SY	SY	SY	SY	SY	SY	SY	SY	SY	SY	SY	SY	SY	SY	SY	SY	SY	SY	SY	SY	SY	NO	NO	NO
[truncated: 142 more columns]

## Sheet: Fig2a_MA
name	baseMean	log2FoldChange	padj
ENSMUSG00000000001	1581.78	0.29559	0.355163
ENSMUSG00000000028	1093.74	-0.328185	0.514792
ENSMUSG00000000037	2308.92	-0.425646	0.122664
ENSMUSG00000000049	0.187001	-0.796411	NA
ENSMUSG00000000056	289.427	0.635513	0.0150895
ENSMUSG00000000058	1.97171	2.04361	0.423597
ENSMUSG00000000078	24.6023	1.59078	0.0162149
ENSMUSG00000000085	555.043	-0.0414501	0.885603
ENSMUSG00000000088	332.726	-1.70888	2.85096e-13
ENSMUSG00000000094	1357.72	0.539486	0.00705481
ENSMUSG00000000120	0.780485	1.02044	NA
ENSMUSG00000000125	2.04302	0.532397	0.820959
ENSMUSG00000000126	2.14979	-1.07652	0.66396
ENSMUSG00000000127	392.122	-1.04586	1.43647e-06
ENSMUSG00000000131	139.638	-0.0784285	0.862762
ENSMUSG00000000134	1213.7	0.579496	0.00199289
ENSMUSG00000000142	1076.98	1.25991	9.34846e-10
ENSMUSG00000000148	34.6427	1.60892	0.000272854
ENSMUSG00000000149	274.64	0.230802	0.627561
ENSMUSG00000000154	1.18914	2.34303	NA
ENSMUSG00000000157	2.39724	1.66924	0.42515
ENSMUSG00000000159	0.390202	1.37343	NA
ENSMUSG00000000167	1.00187	1.95577	NA
ENSMUSG00000000168	428.784	-0.161086	0.606088
ENSMUSG00000000171	499.129	0.466134	0.350157
ENSMUSG00000000183	4.44285	1.76307	0.192583
ENSMUSG00000000184	6.33854	1.14083	0.551996
ENSMUSG00000000194	56.4692	0.656628	0.332222
ENSMUSG00000000197	11.7734	-0.488176	0.573022
ENSMUSG00000000202	8.12701	0.817513	0.445591
ENSMUSG00000000204	0.121653	-0.0267715	NA
ENSMUSG00000000214	1105.65	0.10739	0.800459
ENSMUSG00000000215	5.00118	-2.41545	0.0458324
ENSMUSG00000000223	0.189084	-1.75807	NA
ENSMUSG00000000247	17.1517	-0.817692	0.328675
ENSMUSG00000000248	2.3435	-0.189434	0.944514
ENSMUSG00000000253	113.204	-0.368536	0.293102
ENSMUSG00000000263	2.57745	-0.479728	0.840318
ENSMUSG00000000266	0.104516	-0.796352	NA
ENSMUSG00000000275	1.57315	-1.78634	NA
ENSMUSG00000000276	111.97	0.231556	0.606713
ENSMUSG00000000278	1048.38	-0.81856	2.65719e-05
ENSMUSG00000000282	13.8247	0.758623	0.345455
ENSMUSG00000000290	8.40731	0.618779	0.560417
ENSMUSG00000000295	15.3236	-0.998397	0.169178
ENSMUSG00000000296	66.1042	-1.82083	9.67591e-06
ENSMUSG00000000301	43.627	-1.49274	3.49389e-05
ENSMUSG00000000303	1724.72	0.745763	5.46311e-05
ENSMUSG00000000305	174.288	0.4904	0.0780501
ENSMUSG00000000317	0.491816	0.783549	NA
ENSMUSG00000000318	85.8557	0.0821499	0.913416
ENSMUSG00000000320	67.2246	-0.0974766	0.838388
ENSMUSG00000000326	33.9058	-0.381696	0.535757
ENSMUSG00000000339	135.937	0.387832	0.268226
ENSMUSG00000000340	74.7692	0.861339	0.011283
ENSMUSG00000000346	4529.48	-0.745132	0.0261356
ENSMUSG00000000355	10.2058	-1.40111	0.157424
ENSMUSG00000000365	1835.2	-0.225657	0.540028
ENSMUSG00000000374	284.606	0.29699	0.260265
ENSMUSG00000000378	9.70241	-0.197896	0.880845
ENSMUSG00000000384	91.2586	-0.356216	0.37053
ENSMUSG00000000385	2.97401	0.779633	0.722555
ENSMUSG00000000386	11.5914	-0.215962	0.831547
ENSMUSG00000000392	0.111616	0.674053	NA
ENSMUSG00000000399	32.1658	0.156931	0.876324
ENSMUSG00000000402	174.174	-0.820904	0.00236037
ENSMUSG00000000409	0.30058	0.859181	NA
ENSMUSG00000000411	0.154454	-0.796339	NA
ENSMUSG00000000416	76.8524	-0.0906404	0.868188
ENSMUSG00000000420	208.474	-0.0443949	0.93085
ENSMUSG00000000439	590.014	0.496081	0.00314797
ENSMUSG00000000440	392.204	-0.72616	0.00975549
ENSMUSG00000000441	1523.87	0.785365	0.00166513
ENSMUSG00000000486	5.14771	-0.4552	0.774079
ENSMUSG00000000489	106.724	0.540306	0.110984
ENSMUSG00000000530	0.780439	2.01606	NA
ENSMUSG00000000531	1.20539	0.419788	NA
ENSMUSG00000000532	139.008	0.858308	0.00390061
ENSMUSG00000000538	631.132	0.525515	0.0185637
ENSMUSG00000000544	62.5753	0.901103	0.0426399
ENSMUSG00000000552	136.426	1.04487	0.00766505
ENSMUSG00000000555	10.7595	1.70768	0.0967866
ENSMUSG00000000561	1.20939	2.94056	NA
ENSMUSG00000000562	0.229115	-0.0295666	NA
ENSMUSG00000000563	238.129	-0.330077	0.222169
ENSMUSG00000000567	0.122517	0.338944	NA
ENSMUSG00000000568	52.4299	0.0585705	0.936603
ENSMUSG00000000579	0.298887	0.976398	NA
ENSMUSG00000000581	27.0348	-1.99377	0.000267068
ENSMUSG00000000594	44.9254	0.327478	0.889969
ENSMUSG00000000600	69.9393	0.976367	0.00491517
ENSMUSG00000000605	32.434	0.603023	0.349587
ENSMUSG00000000627	0.284299	1.73244	NA
ENSMUSG00000000628	15.8043	0.0775069	0.938107
ENSMUSG00000000631	339.12	0.931073	0.0095692
ENSMUSG00000000632	4.85334	2.51803	0.124063
ENSMUSG00000000682	14.7678	-0.638792	NA
ENSMUSG00000000686	0.230881	1.43197	NA
ENSMUSG00000000690	0.196756	-0.0267715	NA
ENSMUSG00000000693	0.350475	1.23696	NA
ENSMUSG00000000701	1257.23	-0.968718	0.0036107
ENSMUSG00000000706	1.8161	2.25351	0.386044
ENSMUSG00000000708	0.583264	1.86242	NA
ENSMUSG00000000711	39.7636	0.935481	0.0267085
ENSMUSG00000000730	1002.03	-0.134737	0.684365
ENSMUSG00000000731	34.5352	1.02981	0.0521036
ENSMUSG00000000732	868.647	0.44893	0.0346262
ENSMUSG00000000738	4.82071	0.0161062	0.992628
ENSMUSG00000000739	7.50704	-0.24956	0.840564
ENSMUSG00000000740	372.126	0.259308	0.618412
ENSMUSG00000000743	166.111	0.648101	0.0754011
ENSMUSG00000000751	1195.74	0.376459	0.114115
ENSMUSG00000000759	43.0596	0.890642	0.0533913
ENSMUSG00000000766	8.55555	0.204977	0.880364
ENSMUSG00000000776	117.079	0.440418	0.282828
ENSMUSG00000000782	575.673	0.0176774	0.964533
ENSMUSG00000000787	3448.87	0.373852	0.0849109
ENSMUSG00000000791	0.553042	-0.0382936	NA
ENSMUSG00000000792	6.57639	1.19557	0.343133
ENSMUSG00000000794	8.7051	-1.38236	0.117237
ENSMUSG00000000804	154.279	0.218905	0.606148
ENSMUSG00000000805	1.65725	0.771199	NA
ENSMUSG00000000811	304.16	0.0943916	0.896669
ENSMUSG00000000823	115.825	0.477467	0.192648
ENSMUSG00000000826	257.291	1.35949	9.66413e-06
ENSMUSG00000000827	3961.33	-0.656929	0.0363587
ENSMUSG00000000838	22.7695	0.426344	0.638191
ENSMUSG00000000861	0.407851	1.01565	NA
ENSMUSG00000000869	0.328923	1.57519	NA
ENSMUSG00000000876	101.006	-0.162027	0.643254
ENSMUSG00000000881	1.383	-1.13264	NA
ENSMUSG00000000884	458.193	0.0869559	0.857916
ENSMUSG00000000889	25.6576	0.959804	0.171201
ENSMUSG00000000901	4.00139	4.6601	0.0170323
ENSMUSG00000000902	453.037	-0.260033	0.277864
ENSMUSG00000000903	0.158378	-0.103831	NA
ENSMUSG00000000915	367.49	0.543049	0.155316
ENSMUSG00000000916	33.771	0.782906	0.0973054
ENSMUSG00000000934	1.42497	1.63526	NA
ENSMUSG00000000938	4.15032	0.512711	0.760449
ENSMUSG00000000948	0.928328	-0.527361	NA
ENSMUSG00000000957	0.637112	2.3197	NA
ENSMUSG00000000958	7.86489	-0.612769	0.613298
ENSMUSG00000000959	159.1	0.378629	0.263663
ENSMUSG00000000976	831.054	0.795378	0.000162865
ENSMUSG00000000982	16.8401	-2.64858	2.82416e-05
ENSMUSG00000001016	472.812	0.339999	0.147114
ENSMUSG00000001017	104.337	0.148693	0.748878
ENSMUSG00000001018	436.061	-0.594322	0.0856487
ENSMUSG00000001025	14.8938	0.212148	0.906305
ENSMUSG00000001027	0.0982721	0.530417	NA
ENSMUSG00000001034	23.5333	1.17398	0.0508278
ENSMUSG00000001036	5773.08	0.906072	3.80993e-06
ENSMUSG00000001039	1129.21	-1.33285	0.000103607
ENSMUSG00000001052	266.362	-0.0830231	0.818354
ENSMUSG00000001053	0.0744108	0.338929	NA
ENSMUSG00000001054	53.0378	-0.0156119	0.982577
ENSMUSG00000001056	53.0224	0.229515	0.793085
ENSMUSG00000001062	44.1612	0.385054	0.519984
ENSMUSG00000001065	211.196	1.75596	3.72855e-07
ENSMUSG00000001082	588.142	0.0390954	0.945535
ENSMUSG00000001089	1233.61	0.100213	0.707909
ENSMUSG00000001098	285.227	0.653941	0.0176177
ENSMUSG00000001100	98.0663	0.799639	0.0306939
ENSMUSG00000001103	814.785	0.0505443	0.885448
ENSMUSG00000001105	238.407	-1.65384	2.40948e-07
ENSMUSG00000001119	0.826524	2.75001	NA
ENSMUSG00000001120	359.279	0.235228	0.586811
ENSMUSG00000001123	19.3479	-1.05694	0.074911
ENSMUSG00000001127	118.368	-0.357911	0.3328
ENSMUSG00000001131	20.0075	1.55736	0.502184
ENSMUSG00000001134	22.1998	0.282329	0.738881
ENSMUSG00000001138	2.41933	2.03785	0.349345
ENSMUSG00000001143	149.172	0.543263	0.142118
ENSMUSG00000001150	826.574	0.414352	0.0884366
ENSMUSG00000001151	2895.95	1.14313	4.60775e-06
ENSMUSG00000001156	1937.12	0.507285	0.0079396
ENSMUSG00000001157	160.66	-0.842704	0.0164905
ENSMUSG00000001158	1888.61	-1.42433	6.67633e-07
ENSMUSG00000001166	4547.26	0.309766	0.389222
ENSMUSG00000001168	2950.35	-0.195661	0.49458
ENSMUSG00000001173	132.811	0.0524012	0.924911
ENSMUSG00000001175	13088.9	-1.74625	6.88013e-08
ENSMUSG00000001211	54.8436	0.93383	0.118629
ENSMUSG00000001227	0.258634	-2.7499	NA
ENSMUSG00000001228	4423.46	1.41094	2.23415e-08
ENSMUSG00000001229	55.9719	1.31776	0.000108009
ENSMUSG00000001240	2.31076	1.0245	0.645746
ENSMUSG00000001247	274.681	0.670271	0.0618566
ENSMUSG00000001248	1.46095	3.4775	NA
ENSMUSG00000001249	0.580865	0.420406	NA
ENSMUSG00000001260	0.595518	-3.71204	NA
ENSMUSG00000001270	182.81	0.318294	0.596377
ENSMUSG00000001280	137.053	0.860559	0.00647039
ENSMUSG00000001285	5.39662	1.52174	0.297243
ENSMUSG00000001288	4.33321	0.980334	0.621239
ENSMUSG00000001289	361.618	-0.681538	0.0420473
ENSMUSG00000001300	373.83	-0.173073	0.692211
ENSMUSG00000001305	62.3516	-0.904507	0.00814373
ENSMUSG00000001313	0.399003	-0.0299436	NA
ENSMUSG00000001323	16.6597	-0.581667	0.465234
ENSMUSG00000001333	0.680866	0.230071	NA
ENSMUSG00000001334	4.71609	0.183536	0.920288
ENSMUSG00000001348	34.8089	0.00497127	0.994629
ENSMUSG00000001349	333.683	-0.531773	0.0476939
ENSMUSG00000001366	576.898	-0.69406	0.0846734
ENSMUSG00000001376	985.726	0.0197401	0.958764
ENSMUSG00000001380	215.177	0.544627	0.0792285
ENSMUSG00000001383	533.411	-0.858298	0.0019816
ENSMUSG00000001403	539.566	-0.140788	0.775829
ENSMUSG00000001415	36.8118	0.0649102	0.947404
ENSMUSG00000001416	768.073	-0.54149	0.169626
ENSMUSG00000001418	17.3444	2.07471	0.00186751
ENSMUSG00000001419	78.5771	0.873492	0.0194028
ENSMUSG00000001420	11.0205	-0.491609	0.597571
ENSMUSG00000001424	844.382	-0.0640244	0.86538
ENSMUSG00000001435	1.13503	3.17161	NA
ENSMUSG00000001436	190.94	0.682269	0.105426
ENSMUSG00000001440	457.581	1.15964	0.00317429
ENSMUSG00000001441	18.9125	0.109281	0.907402
ENSMUSG00000001445	458.112	-0.163368	0.675139
ENSMUSG00000001467	53.3017	0.52248	0.249095
ENSMUSG00000001472	1390.07	0.158089	0.644841
ENSMUSG00000001473	2567.89	-0.181078	0.571886
ENSMUSG00000001482	42.0287	0.424386	0.445377
ENSMUSG00000001493	1.97168	0.472092	0.843947
ENSMUSG00000001494	4.03712	-1.18613	0.480094
ENSMUSG00000001497	2.07629	-0.0520005	0.98383
ENSMUSG00000001506	0.0744108	0.338929	NA
ENSMUSG00000001507	1.24763	1.57126	NA
ENSMUSG00000001508	17.3683	0.0980719	0.918411
ENSMUSG00000001517	116.611	0.699617	0.150005
ENSMUSG00000001518	18.8066	0.229952	0.776628
ENSMUSG00000001521	793.782	0.864293	0.00250133
ENSMUSG00000001524	20.6241	1.42091	0.079694
ENSMUSG00000001525	549.631	0.333651	0.169651
ENSMUSG00000001542	55.4699	0.418727	0.511018
ENSMUSG00000001552	841.238	0.714807	0.054918
ENSMUSG00000001555	5.16254	4.40572	0.0111813
ENSMUSG00000001558	0.16412	0.981777	NA
ENSMUSG00000001569	85.0986	0.810181	0.0270572
ENSMUSG00000001576	365.001	-0.388119	0.166518
ENSMUSG00000001583	0.24967	-1.7581	NA
ENSMUSG00000001588	2.57369	1.19393	0.489438
ENSMUSG00000001604	385.29	0.152108	0.784172
ENSMUSG00000001627	1634.75	-0.526002	0.0727779
ENSMUSG00000001630	186.357	-0.460162	0.169626
ENSMUSG00000001632	54.6763	-0.0465404	0.945072
ENSMUSG00000001642	1765.4	-0.462157	0.0201408
ENSMUSG00000001655	2.59669	-1.09052	0.552911
ENSMUSG00000001657	0.122287	-0.796352	NA
ENSMUSG00000001661	0.650328	-1.96853	NA
ENSMUSG00000001665	2.47617	-1.55774	0.383992
ENSMUSG00000001666	4.79191	0.391689	0.794647
ENSMUSG00000001670	5.01559	2.02783	0.23494
ENSMUSG00000001672	5.18956	0.535596	0.682082
ENSMUSG00000001674	561.314	-0.357271	0.138131
ENSMUSG00000001687	336.663	0.0675805	0.822633
ENSMUSG00000001700	4.12262	0.978074	0.577105
ENSMUSG00000001707	434.656	-0.941876	0.00425127
ENSMUSG00000001729	231.373	0.216454	0.526391
ENSMUSG00000001739	342.638	-0.18954	0.568938
ENSMUSG00000001741	0.16412	0.981777	NA
ENSMUSG00000001750	2.0119	2.58663	0.226363
ENSMUSG00000001751	19.952	-0.0418624	0.972878
ENSMUSG00000001755	79.2352	0.670442	0.0729022
ENSMUSG00000001761	1.91568	2.82594	0.249421
ENSMUSG00000001763	42.9984	0.560614	0.316672
ENSMUSG00000001767	4932.01	-0.042129	0.903309
ENSMUSG00000001768	111.673	0.819502	0.0123305
ENSMUSG00000001773	2.63637	-1.33268	0.563109
ENSMUSG00000001774	500.567	-0.229866	0.42496
ENSMUSG00000001783	256.445	0.616418	0.0555774
ENSMUSG00000001785	15.0531	-0.0905763	0.930521
ENSMUSG00000001786	267.45	0.123236	0.68991
ENSMUSG00000001794	23.8148	1.50948	0.0399415
ENSMUSG00000001815	0.338576	0.413962	NA
ENSMUSG00000001819	5.11094	-0.44179	0.763411
ENSMUSG00000001823	0.18272	0.714622	NA
ENSMUSG00000001827	0.381294	0.563183	NA
ENSMUSG00000001829	299.982	0.845903	0.00509596
ENSMUSG00000001833	935.912	0.229855	0.51906
ENSMUSG00000001844	45.5414	-0.360142	0.48233
ENSMUSG00000001847	370.464	-1.14407	1.83357e-06
ENSMUSG00000001855	5396.08	-0.0684043	0.782257
ENSMUSG00000001864	2.42503	3.17826	0.146986
ENSMUSG00000001870	8.63434	1.5191	0.319731
ENSMUSG00000001891	73.3025	-1.00192	0.0218979
ENSMUSG00000001909	93.9922	0.275018	0.553683
ENSMUSG00000001910	70.5667	1.50881	0.00233262
ENSMUSG00000001911	78.9419	-0.403455	0.367901
ENSMUSG00000001918	0.276719	0.690742	NA
ENSMUSG00000001924	2123.41	1.17032	1.12526e-06
ENSMUSG00000001930	6.49577	0.766644	0.540614
ENSMUSG00000001942	337.123	0.97982	0.000552466
ENSMUSG00000001948	16.2136	0.480522	0.599492
ENSMUSG00000001962	521.435	0.136247	0.763164
ENSMUSG00000001964	113.595	0.419697	0.302269
ENSMUSG00000001983	9.1049	-0.511651	0.634576
ENSMUSG00000001986	0.173407	-0.796408	NA
ENSMUSG00000001995	291.457	0.39646	0.188396
ENSMUSG00000001998	59.7032	0.353675	0.538926
ENSMUSG00000001999	703.085	-1.27254	0.000380482
ENSMUSG00000002006	0.48444	0.940452	NA
ENSMUSG00000002007	6.33475	-0.494694	0.70209
ENSMUSG00000002010	44.6498	0.101049	0.878762
ENSMUSG00000002012	0.119942	-0.796352	NA
ENSMUSG00000002014	15.1405	0.206178	0.852642
ENSMUSG00000002015	845.252	-1.3737	4.35025e-11
ENSMUSG00000002017	220.34	0.144627	0.801435
ENSMUSG00000002020	53.8079	-0.0633174	0.939468
ENSMUSG00000002028	3.07083	2.72172	0.200627
ENSMUSG00000002031	240.168	-0.253246	0.545745
ENSMUSG00000002043	77.5541	-1.17331	0.0377656
ENSMUSG00000002052	808.676	0.558368	0.128724
ENSMUSG00000002055	437.252	0.243955	0.421608
ENSMUSG00000002057	3.82393	-0.573584	0.736943
ENSMUSG00000002058	0.869382	2.32472	NA
ENSMUSG00000002059	7.26835	-1.56727	0.308191
ENSMUSG00000002064	987.201	-0.705331	0.0382906
ENSMUSG00000002068	8.52575	-0.556035	0.603041
ENSMUSG00000002076	1512.45	-0.853504	0.0529692
ENSMUSG00000002102	185.906	-0.0934601	0.814195
ENSMUSG00000002103	41.1686	-0.140996	0.824198
ENSMUSG00000002104	15.2341	-0.10331	0.932158
ENSMUSG00000002105	5.56228	0.888169	0.470364
ENSMUSG00000002107	643.914	-0.192131	0.539738
ENSMUSG00000002108	1.21132	-2.44731	NA
ENSMUSG00000002109	673.261	-0.475251	0.142834
ENSMUSG00000002111	0.227092	-0.0267513	NA
ENSMUSG00000002129	1266.38	-0.0963303	0.685006
ENSMUSG00000002147	857.255	0.60522	0.0676559
ENSMUSG00000002190	10.3608	1.25633	0.245894
ENSMUSG00000002204	0.245543	-0.0270463	NA
ENSMUSG00000002205	105.514	-0.486588	0.317474
ENSMUSG00000002210	30.5768	0.126433	0.856818
ENSMUSG00000002221	203.086	0.680616	0.0119539
ENSMUSG00000002222	407.507	0.0847786	0.814811
ENSMUSG00000002227	37.3515	0.830664	0.114132
ENSMUSG00000002228	0.95122	-2.60693	NA
ENSMUSG00000002233	2.50364	0.261823	0.903704
ENSMUSG00000002240	2.22032	0.27228	0.913193
ENSMUSG00000002249	12.4433	-0.165951	0.900603
ENSMUSG00000002250	119.905	0.766204	0.142623
ENSMUSG00000002257	25.2458	0.282396	0.73473
ENSMUSG00000002265	97.109	0.686418	0.0689854
ENSMUSG00000002266	23.8465	0.150388	0.841022
ENSMUSG00000002279	12.9633	0.996533	0.191837
ENSMUSG00000002280	36.5612	0.877833	0.154842
ENSMUSG00000002289	3.99631	4.39072	0.0228285
ENSMUSG00000002297	1469.6	-0.12617	0.751806
ENSMUSG00000002307	417.031	1.64561	7.18668e-09
ENSMUSG00000002308	273.639	0.148236	0.665023
ENSMUSG00000002319	27.9075	1.51086	0.00455633
ENSMUSG00000002320	24.2372	0.993433	0.162265
ENSMUSG00000002325	2.01855	-1.00017	0.666219
ENSMUSG00000002326	1.94967	-0.634034	0.809042
ENSMUSG00000002329	5.94334	0.382446	0.760086
ENSMUSG00000002332	1469.24	-0.563061	0.136812
ENSMUSG00000002341	0.205543	0.562769	NA
ENSMUSG00000002342	15.767	1.34601	0.0494037
ENSMUSG00000002345	69.6057	0.0281442	0.958951
ENSMUSG00000002346	0.287679	-0.0312152	NA
ENSMUSG00000002365	1171.58	0.0884074	0.759533
ENSMUSG00000002372	1247.42	1.73488	7.81448e-14
ENSMUSG00000002379	50.3729	-0.0746718	0.943284
ENSMUSG00000002384	0.992954	-0.0251102	NA
ENSMUSG00000002395	26.1399	0.0587954	0.948621
ENSMUSG00000002396	1.78666	2.57637	0.259787
ENSMUSG00000002409	63.0673	0.136922	0.843947
ENSMUSG00000002413	37.136	0.219146	0.708118
ENSMUSG00000002416	25.0708	-0.894386	0.0992811
ENSMUSG00000002428	221.6	-0.0536104	0.924157
ENSMUSG00000002455	2086.65	0.679001	0.00124249
ENSMUSG00000002458	107.282	-0.494568	0.213415
ENSMUSG00000002459	0.601278	0.552604	NA
ENSMUSG00000002475	219.765	0.623316	0.07334
ENSMUSG00000002477	1485.45	-1.47781	3.24499e-09
ENSMUSG00000002486	54.457	0.0929558	0.88474
ENSMUSG00000002489	3454.8	0.816961	0.00431685
ENSMUSG00000002496	246.091	-0.393018	0.295744
ENSMUSG00000002504	9.79414	-0.312461	0.776836
ENSMUSG00000002524	483.975	0.999962	0.0174583
ENSMUSG00000002546	517.543	1.10937	1.59749e-05
ENSMUSG00000002550	2.50387	4.47828	0.0494972
ENSMUSG00000002565	156.113	0.275673	0.471922
ENSMUSG00000002578	726.165	0.727688	0.0017273
ENSMUSG00000002580	4.35525	-0.972106	0.485324
ENSMUSG00000002588	2.38035	0.638995	0.766895
ENSMUSG00000002602	3.71612	4.90215	0.00557776
ENSMUSG00000002603	0.187483	-0.103292	NA
ENSMUSG00000002608	276.742	0.559672	0.0384163
ENSMUSG00000002617	79.7965	0.371678	0.331657
ENSMUSG00000002625	176.425	0.783256	0.0819531
ENSMUSG00000002633	1.21143	1.52945	NA
ENSMUSG00000002635	1604.47	-0.558028	0.0869975
ENSMUSG00000002658	604.006	0.701673	0.0144798
ENSMUSG00000002660	14.9435	0.411275	0.640453
ENSMUSG00000002661	103.451	-0.363547	0.350126
ENSMUSG00000002668	16.8184	1.15218	0.0901607
ENSMUSG00000002679	716.013	-1.21742	4.07746e-06
ENSMUSG00000002688	86.3209	-0.253566	0.489365
ENSMUSG00000002699	309.622	-1.44927	0.00109396
ENSMUSG00000002718	486.648	0.199692	0.480548
ENSMUSG00000002728	289.937	-0.862102	0.000334687
ENSMUSG00000002731	5.5943	0.240546	0.882717
ENSMUSG00000002732	1.02434	2.6847	NA
ENSMUSG00000002733	253.703	-0.505452	0.231116
ENSMUSG00000002741	61.3669	0.300545	0.50304
ENSMUSG00000002748	666.414	0.868361	0.00434672
ENSMUSG00000002763	2.10305	2.85556	0.183146
ENSMUSG00000002767	291.465	-0.237632	0.4425
ENSMUSG00000002768	1100.81	-0.540502	0.0611331
ENSMUSG00000002769	30.1708	-1.3085	0.0415701
ENSMUSG00000002771	0.401244	0.0308761	NA
ENSMUSG00000002778	423.003	0.243075	0.363238
ENSMUSG00000002781	55.0934	0.428211	0.537916
ENSMUSG00000002797	2445.02	-1.27088	5.06021e-07
ENSMUSG00000002799	442.665	0.565361	0.111055
ENSMUSG00000002804	131.893	-1.07631	0.000731191
ENSMUSG00000002808	3.08334	0.534538	0.818082
ENSMUSG00000002812	457.914	0.687037	0.0244552
ENSMUSG00000002814	495.543	0.847365	1.04978e-06
ENSMUSG00000002820	1.40846	2.62051	NA
ENSMUSG00000002825	12.1746	-0.699763	0.396334
ENSMUSG00000002833	55.4761	0.343047	0.528289
ENSMUSG00000002835	247.083	0.190717	0.737516
ENSMUSG00000002844	249.669	0.730232	0.0717251
ENSMUSG00000002845	1039.11	0.10622	0.803103
ENSMUSG00000002846	16.2774	0.532661	0.529973
ENSMUSG00000002847	131.419	-0.679626	0.114911
ENSMUSG00000002870	2060.1	1.19746	0.000563059
ENSMUSG00000002871	2525.23	-0.0330077	0.953363
ENSMUSG00000002881	123.225	-0.241268	0.6128
ENSMUSG00000002885	0.83141	2.16145	NA
ENSMUSG00000002897	108.444	-0.312985	0.594008
ENSMUSG00000002900	7775.27	0.624941	0.000185375
ENSMUSG00000002908	2.65309	-0.96893	0.670672
ENSMUSG00000002910	290.503	-0.180432	0.721081
ENSMUSG00000002944	1468.76	-1.10031	4.8162e-05
ENSMUSG00000002948	6.60998	1.06448	0.293956
ENSMUSG00000002949	173.867	-0.155161	0.724247
ENSMUSG00000002957	14.1232	0.5002	0.513767
ENSMUSG00000002963	5.88808	-0.722132	0.602327
ENSMUSG00000002968	579.474	0.887075	0.00365823
ENSMUSG00000002980	0.756879	-1.71109	NA
ENSMUSG00000002981	198.403	0.257279	0.653738
ENSMUSG00000002983	26.4717	0.200913	0.795235
ENSMUSG00000002984	21.0319	-0.028513	0.980559
ENSMUSG00000002985	52.679	-0.0969024	0.894038
ENSMUSG00000002996	652.927	-0.447438	0.0722065
ENSMUSG00000002997	516.659	-0.454335	0.328626
ENSMUSG00000003031	158.106	0.906925	0.0267026
ENSMUSG00000003032	17.5369	-0.00234245	0.997291
ENSMUSG00000003033	837.003	0.157437	0.554815
ENSMUSG00000003037	446.081	-0.310106	0.264868
ENSMUSG00000003038	56.7717	-1.37444	0.00345499
ENSMUSG00000003039	248.111	0.644243	0.0145854
ENSMUSG00000003051	219.139	-0.362789	0.463613
ENSMUSG00000003053	43.2599	-0.0568104	0.927084
ENSMUSG00000003062	1687.26	-1.47939	3.40321e-07
ENSMUSG00000003068	49.1277	-0.273728	0.532486
ENSMUSG00000003070	20.0204	-0.898342	0.247666
ENSMUSG00000003072	39.2976	0.42868	0.489004
ENSMUSG00000003099	127.281	0.808117	0.00746666
ENSMUSG00000003119	535.497	0.935544	0.0272764
ENSMUSG00000003123	58.9111	0.119062	0.807265
ENSMUSG00000003131	239.187	0.0388096	0.925023
ENSMUSG00000003134	1270.8	0.746041	0.0050155
ENSMUSG00000003135	194.295	-0.248507	0.467899
ENSMUSG00000003153	1.36275	0.962128	NA
ENSMUSG00000003154	65.5127	0.839389	0.0614192
ENSMUSG00000003161	100.92	-0.475922	0.339697
ENSMUSG00000003166	303.196	1.03191	0.00256758
ENSMUSG00000003184	17.7281	1.48227	0.0282193
ENSMUSG00000003190	4.7252	0.281854	0.885603
ENSMUSG00000003198	51.3635	0.323031	0.449265
ENSMUSG00000003199	6.68679	-1.32541	0.155332
ENSMUSG00000003200	191.234	0.95381	0.00504019
ENSMUSG00000003206	4.07023	-1.25374	0.308965
ENSMUSG00000003208	71.7412	0.999046	0.0270641
ENSMUSG00000003226	183.955	-0.278275	0.446732
ENSMUSG00000003227	49.2512	1.02238	0.0204856
ENSMUSG00000003228	62.9311	0.165466	0.716396
ENSMUSG00000003233	114.462	1.38744	0.00324839
ENSMUSG00000003234	1208.29	0.250535	0.493583
ENSMUSG00000003235	12.3604	-0.180394	0.87907
ENSMUSG00000003269	87.9096	0.283006	0.677179
ENSMUSG00000003271	1.18587	3.03503	NA
ENSMUSG00000003273	2.69824	2.02645	0.295118
ENSMUSG00000003279	49.9619	-0.362986	0.459623
ENSMUSG00000003282	470.75	0.250794	0.436316
ENSMUSG00000003283	4.34123	-0.61317	0.708118
ENSMUSG00000003299	224.419	0.0971715	0.785091
ENSMUSG00000003308	83.5152	1.7411	6.41678e-06
ENSMUSG00000003309	979.425	0.0985597	0.748144
ENSMUSG00000003316	101.913	0.559718	0.0841749
ENSMUSG00000003344	193.148	-0.121345	0.75055
ENSMUSG00000003345	68.0363	0.36228	0.414561
ENSMUSG00000003346	14.0903	-1.10104	0.116045
ENSMUSG00000003348	134.969	0.453011	0.24274
ENSMUSG00000003352	12.0586	0.329518	0.777089
ENSMUSG00000003354	21.9616	-0.763232	0.265069
ENSMUSG00000003355	0.734393	1.84279	NA
ENSMUSG00000003360	46.0377	0.879555	0.287235
ENSMUSG00000003363	309.567	0.740553	0.0377516
ENSMUSG00000003378	3.50479	-1.56673	0.405225
ENSMUSG00000003379	0.3172	-0.0266856	NA
ENSMUSG00000003380	204.468	-0.911252	0.00301449
ENSMUSG00000003382	3.8324	0.301421	0.877318
ENSMUSG00000003402	79.0482	-0.302692	0.521836
ENSMUSG00000003410	202.364	0.957954	0.0406224
ENSMUSG00000003411	429.898	-0.56856	0.0786625
ENSMUSG00000003418	102.626	-0.507226	0.239106
ENSMUSG00000003420	2.7064	-1.0398	0.539713
ENSMUSG00000003421	784.745	-0.124687	0.717807
ENSMUSG00000003423	24.0722	-0.370665	0.661945
ENSMUSG00000003429	81.7775	-0.630528	0.138921
ENSMUSG00000003435	869.039	0.251562	0.37825
ENSMUSG00000003436	24.257	-1.65458	0.00624785
ENSMUSG00000003437	1335.36	-1.13878	0.000287955
ENSMUSG00000003438	233.334	0.534081	0.138665
ENSMUSG00000003444	3.0246	0.329069	0.875827
ENSMUSG00000003452	5.15099	0.457777	0.771394
ENSMUSG00000003458	825.383	0.303875	0.426207
ENSMUSG00000003464	369.781	-0.0484394	0.898605
ENSMUSG00000003469	0.899635	2.83955	NA
ENSMUSG00000003484	0.304373	1.14802	NA
ENSMUSG00000003500	10.2203	0.0956841	0.940151
ENSMUSG00000003518	0.424886	1.66956	NA
ENSMUSG00000003526	114.536	0.779526	0.0371623
ENSMUSG00000003527	242.244	0.0787572	0.874522
ENSMUSG00000003528	487.519	-0.707998	0.10469
ENSMUSG00000003531	53.5115	0.646152	0.315671
ENSMUSG00000003534	348.198	0.428136	0.392791
ENSMUSG00000003541	11.5593	0.797683	0.634576
ENSMUSG00000003545	17.9116	0.313146	0.68433
ENSMUSG00000003546	50.0021	0.622431	0.20403
ENSMUSG00000003549	12.4984	0.345993	0.779746
ENSMUSG00000003555	0.230476	-1.75813	NA
ENSMUSG00000003559	6.23544	-0.135768	0.934241
ENSMUSG00000003573	0.245151	1.21627	NA
ENSMUSG00000003575	223.081	0.678929	0.00252749
ENSMUSG00000003581	42.0092	1.17474	0.0244999
ENSMUSG00000003585	8.13848	0.552606	0.63523
ENSMUSG00000003604	409.349	-0.285381	0.55646
ENSMUSG00000003617	0.230826	0.714638	NA
ENSMUSG00000003623	41.5633	0.944131	0.0468166
ENSMUSG00000003644	55.011	0.606921	0.133851
ENSMUSG00000003657	0.740276	1.89438	NA
ENSMUSG00000003660	524.928	0.517786	0.110408
ENSMUSG00000003662	140.91	0.170726	0.694428
ENSMUSG00000003680	204.079	-0.259449	0.455581
ENSMUSG00000003721	29.456	0.470684	0.485324
ENSMUSG00000003731	244.931	0.329121	0.394507
ENSMUSG00000003746	127.259	-0.269852	0.392622
ENSMUSG00000003762	12.517	-0.241602	0.80356
ENSMUSG00000003778	378.46	0.201344	0.609434
ENSMUSG00000003779	1252.58	0.765748	0.00987522
ENSMUSG00000003808	408.762	0.274578	0.516954
ENSMUSG00000003809	38.3865	1.43321	0.0107895
ENSMUSG00000003810	189.264	0.455377	0.247255
ENSMUSG00000003812	0.24369	0.339281	NA
ENSMUSG00000003813	26.5043	0.550203	0.367229
ENSMUSG00000003814	1030.3	0.571376	0.160351
ENSMUSG00000003824	1508.79	-0.397901	0.117461
ENSMUSG00000003847	8.37468	3.34401	0.00470563
ENSMUSG00000003848	34.0936	-0.0324297	0.958301
ENSMUSG00000003849	180.984	-0.956815	0.00554263
ENSMUSG00000003865	469.956	1.17819	1.80258e-08
ENSMUSG00000003868	356.14	-0.0238876	0.954369
ENSMUSG00000003872	2.28066	0.053418	0.980696
ENSMUSG00000003873	26.0146	0.708987	0.263095
ENSMUSG00000003882	1.14079	-0.153298	NA
ENSMUSG00000003923	68.7518	0.389005	0.536475
ENSMUSG00000003929	167.447	-0.423226	0.148845
ENSMUSG00000003948	15.5126	-0.0613685	0.951038
ENSMUSG00000003949	0.402855	0.278807	NA
ENSMUSG00000003955	71.3598	-0.705303	0.250474
ENSMUSG00000003970	77.9371	0.501722	0.365474
ENSMUSG00000003974	4.18901	1.38967	0.288795
ENSMUSG00000003992	1184.88	-1.00505	0.00468118
ENSMUSG00000004018	53.5501	-0.379789	0.434688
ENSMUSG00000004031	10.0058	0.969482	0.334767
ENSMUSG00000004032	866.362	-1.22536	0.0173601
ENSMUSG00000004035	1.90524	-0.910831	0.669346
ENSMUSG00000004040	1207.97	1.14811	7.527e-09
ENSMUSG00000004043	129.174	-0.0925819	0.862762
ENSMUSG00000004044	4.28163	0.787683	0.624332
ENSMUSG00000004054	120.128	1.32425	9.39084e-05
ENSMUSG00000004056	89.0394	0.905764	0.0136845
ENSMUSG00000004069	263.779	0.729486	0.0287871
ENSMUSG00000004070	107.521	-0.226221	0.576281
ENSMUSG00000004071	613.555	0.685566	0.00794284
ENSMUSG00000004085	118.256	-0.0659577	0.885686
ENSMUSG00000004096	1288.88	-1.48592	5.53465e-08
ENSMUSG00000004099	6653.11	-0.0224838	0.954246
ENSMUSG00000004100	980.562	0.0798478	0.845289
ENSMUSG00000004105	571.515	0.41206	0.325547
ENSMUSG00000004110	21.0456	0.450065	0.526003
ENSMUSG00000004113	8.01207	0.964488	0.339697
ENSMUSG00000004127	14.238	-0.618276	0.478613
ENSMUSG00000004151	304.553	-0.811134	0.00600791
ENSMUSG00000004187	0.845716	1.72092	NA
ENSMUSG00000004207	313.835	0.911116	5.33795e-06
ENSMUSG00000004221	3.0598	0.969949	0.555408
ENSMUSG00000004231	261.014	-0.522729	0.0476134
ENSMUSG00000004233	64.7888	-0.075805	0.904844
ENSMUSG00000004263	0.545253	-0.176198	NA
ENSMUSG00000004264	405.395	-0.137732	0.717807
ENSMUSG00000004266	127.112	0.627422	0.293266
ENSMUSG00000004268	108.751	-0.674427	0.0499258
ENSMUSG00000004270	11.9584	0.752504	0.524386
ENSMUSG00000004285	96.0137	-0.605506	0.172358
ENSMUSG00000004296	2.4286	-1.50459	0.417675
ENSMUSG00000004317	576.53	0.207388	0.533933
ENSMUSG00000004319	361.063	0.706104	0.000153967
ENSMUSG00000004328	85.2531	0.644675	0.15318
ENSMUSG00000004341	255.177	-1.02527	0.00645775
ENSMUSG00000004344	0.144034	0.530433	NA
ENSMUSG00000004347	136.864	-0.171834	0.661909
ENSMUSG00000004356	956.418	0.0248676	0.956744
ENSMUSG00000004359	3.53656	-1.8607	0.201516
ENSMUSG00000004360	0.106348	-0.796352	NA
ENSMUSG00000004364	111.882	0.296659	0.52705
ENSMUSG00000004371	1.08124	0.848155	NA
ENSMUSG00000004383	16.829	0.083379	0.921688
ENSMUSG00000004393	496.956	-0.725287	0.00623004
ENSMUSG00000004394	25.5951	-0.203194	0.799523
ENSMUSG00000004415	0.434428	-0.425401	NA
ENSMUSG00000004446	8.76372	-0.102964	0.94437
ENSMUSG00000004451	2.14859	0.341279	0.895395
ENSMUSG00000004455	17.6726	-0.74324	0.220162
ENSMUSG00000004460	380.03	0.127198	0.768563
ENSMUSG00000004462	665.102	0.105181	0.823457
ENSMUSG00000004473	0.473723	0.0581512	NA
ENSMUSG00000004508	293.096	0.322942	0.165869
ENSMUSG00000004530	87.4336	-0.0207601	0.978206
ENSMUSG00000004535	4396.17	0.218716	0.392739
ENSMUSG00000004540	194.3	-0.511166	0.0826259
ENSMUSG00000004552	0.178697	-0.796378	NA
ENSMUSG00000004558	1.94975	3.29913	0.108436
ENSMUSG00000004561	279.236	-0.418382	0.282828
ENSMUSG00000004562	3.70191	-2.85356	0.0768462
ENSMUSG00000004565	79.7715	0.638419	0.156574
ENSMUSG00000004567	725.247	-1.06832	0.0541559
ENSMUSG00000004568	156.964	0.257708	0.617489
ENSMUSG00000004591	384.655	0.0732422	0.87393
ENSMUSG00000004610	7.30731	0.759235	0.466469
ENSMUSG00000004626	61.9024	0.156298	0.748242
ENSMUSG00000004631	1.10538	1.90916	NA
ENSMUSG00000004633	523.207	0.157757	0.668756
ENSMUSG00000004637	164.979	-0.388464	0.167322
ENSMUSG00000004642	24901.7	-1.18327	0.000758474
ENSMUSG00000004651	1.61002	-1.20606	NA
ENSMUSG00000004655	4.46513	3.94809	0.0305192
ENSMUSG00000004661	205.435	1.16508	1.12526e-06
ENSMUSG00000004665	1.84562	3.9965	0.0635875
ENSMUSG00000004667	107.675	0.234981	0.527067
ENSMUSG00000004668	322.827	0.281505	0.267285
ENSMUSG00000004677	180.255	0.805986	0.00468879
ENSMUSG00000004698	57.1119	0.146006	0.756109
ENSMUSG00000004709	28.3655	0.567572	0.377926
ENSMUSG00000004730	0.721595	-0.796279	NA
ENSMUSG00000004748	0.40904	-0.398464	NA
ENSMUSG00000004768	175.409	0.753677	0.0154396
ENSMUSG00000004771	2823.25	-0.30092	0.281905
ENSMUSG00000004788	214.174	-0.294892	0.223678
ENSMUSG00000004789	440.436	0.336733	0.237411
ENSMUSG00000004791	0.263544	0.838363	NA
ENSMUSG00000004798	37.0874	0.418584	0.466955
ENSMUSG00000004815	0.441218	-3.05537	NA
ENSMUSG00000004843	431.291	-0.705043	0.0403169
ENSMUSG00000004846	8.16595	3.17384	0.0156569
ENSMUSG00000004849	87.8393	0.609851	0.157778
ENSMUSG00000004864	4.78092	0.842371	0.554383
ENSMUSG00000004865	6053.81	-0.530898	0.015242
ENSMUSG00000004872	12.0457	-0.724804	0.444524
ENSMUSG00000004880	2273.94	0.701223	0.0227417
ENSMUSG00000004885	991.948	-1.21192	0.000728033
ENSMUSG00000004891	3.70216	3.95274	0.0312182
ENSMUSG00000004892	0.168337	-0.0267224	NA
ENSMUSG00000004895	20.6033	0.925621	0.157076
ENSMUSG00000004896	27.0279	-0.572515	0.410143
ENSMUSG00000004897	298.169	-0.59159	0.128663
ENSMUSG00000004902	0.303296	-0.0313045	NA
ENSMUSG00000004929	272.338	0.803984	0.0292903
ENSMUSG00000004931	28.8547	0.540578	0.36305
ENSMUSG00000004933	0.257139	-0.796352	NA
ENSMUSG00000004934	2045.57	0.435946	0.189848
ENSMUSG00000004936	4403.92	0.385315	0.399294
ENSMUSG00000004937	207.598	0.540549	0.166579
ENSMUSG00000004945	173.256	-0.490298	0.234633
ENSMUSG00000004947	6345.36	0.881773	0.000652167
ENSMUSG00000004948	1536.39	0.0679763	0.913416
ENSMUSG00000004951	17.2608	-2.05356	0.0406473
ENSMUSG00000004952	3871.77	-0.430446	0.146855
ENSMUSG00000004961	39.5648	0.282011	0.595014
ENSMUSG00000004980	2027.9	-0.0886536	0.730894
ENSMUSG00000004988	3.85155	-2.07888	0.112216
ENSMUSG00000004994	305.287	0.413742	0.433928
ENSMUSG00000004996	41.5454	-1.95387	0.0179408
ENSMUSG00000005034	21.1162	0.385365	0.589499
ENSMUSG00000005043	2.99679	-3.13736	0.0366315
ENSMUSG00000005045	101.491	0.87341	0.0217753
ENSMUSG00000005054	18.0833	-0.509605	0.534077
ENSMUSG00000005057	0.623659	-0.00248673	NA
ENSMUSG00000005069	108.035	1.03699	0.0104738
ENSMUSG00000005078	1217.72	-1.44798	0.000100798
ENSMUSG00000005087	0.901365	2.88643	NA
ENSMUSG00000005089	0.266129	0.562856	NA
ENSMUSG00000005102	452.901	-0.048307	0.904148
ENSMUSG00000005103	552.215	-0.451638	0.255204
ENSMUSG00000005107	36.1835	-0.112101	0.85952
ENSMUSG00000005124	19.0547	0.34037	0.665055
ENSMUSG00000005125	2.96093	-0.0213534	0.992628
ENSMUSG00000005131	379.341	-0.384776	0.102038
ENSMUSG00000005142	17.8165	1.58257	0.0373381
ENSMUSG00000005148	0.0977918	-0.103808	NA
ENSMUSG00000005150	26.7967	0.128528	0.865292
ENSMUSG00000005161	2423.9	-0.589622	0.00197847
ENSMUSG00000005198	165.512	1.34551	3.28107e-06
ENSMUSG00000005202	0.16412	0.981777	NA
ENSMUSG00000005204	158.146	-0.130113	0.760042
ENSMUSG00000005220	5.99844	-0.0390925	0.979734
ENSMUSG00000005225	713.376	0.0585029	0.89434
ENSMUSG00000005232	3.30403	2.31721	0.232666
ENSMUSG00000005233	597.731	-0.989871	4.28876e-05
ENSMUSG00000005237	19.8536	1.01619	0.144885
ENSMUSG00000005251	3.49061	4.82882	0.0146448
ENSMUSG00000005262	86.9552	-0.468802	0.254248
ENSMUSG00000005267	0.183104	0.338919	NA
ENSMUSG00000005268	620.462	-0.168139	0.532473
ENSMUSG00000005299	255.58	1.35044	0.00304531
ENSMUSG00000005312	1350.46	0.404701	0.222919
ENSMUSG00000005354	1012.65	-0.0105686	0.977895
ENSMUSG00000005360	1.85733	-0.0861294	0.974039
ENSMUSG00000005362	463.399	-0.567389	0.0200321
ENSMUSG00000005364	2.59264	-0.237895	0.918136
ENSMUSG00000005370	1392.85	0.610644	0.0169858
ENSMUSG00000005371	994.532	-0.42711	0.174618
ENSMUSG00000005373	303.792	0.537475	0.0366469
ENSMUSG00000005374	20.1393	-0.764683	0.260447
ENSMUSG00000005378	124.465	0.357528	0.498595
ENSMUSG00000005397	12.004	0.246346	0.784172
ENSMUSG00000005410	472.383	0.956794	0.016027
ENSMUSG00000005413	7.16394	0.498267	0.759992
ENSMUSG00000005417	337.5	0.587993	0.0446067
ENSMUSG00000005442	241.548	1.24795	0.00259301
ENSMUSG00000005447	14.0285	0.732503	0.316645
ENSMUSG00000005465	1.3646	-1.03542	NA
ENSMUSG00000005469	84.5797	0.0798516	0.910255
ENSMUSG00000005470	4189.4	-0.940797	0.010896
ENSMUSG00000005474	0.121653	-0.0267715	NA
ENSMUSG00000005481	1069.96	-0.379225	0.370988
ENSMUSG00000005483	1159.32	0.0233803	0.932733
ENSMUSG00000005493	781.791	0.346026	0.351402
ENSMUSG00000005501	18.0095	0.651044	0.381325
ENSMUSG00000005503	30.9839	0.118119	0.866304
ENSMUSG00000005505	141.925	-0.0496841	0.902669
ENSMUSG00000005506	469.657	0.463278	0.225573
ENSMUSG00000005510	92.6925	-0.742817	0.0286145
ENSMUSG00000005514	433.847	1.14122	0.000120568
ENSMUSG00000005533	61.2528	0.790467	0.0873217
ENSMUSG00000005534	45.8611	0.481454	0.391994
ENSMUSG00000005540	0.91307	-0.0326271	NA
ENSMUSG00000005553	7.37565	-0.445092	0.749739
ENSMUSG00000005566	441.188	-0.186472	0.681326
ENSMUSG00000005575	5.87938	0.846939	0.465322
ENSMUSG00000005580	79.8926	0.422311	0.300618
ENSMUSG00000005583	0.619698	1.35712	NA
ENSMUSG00000005609	350.999	0.925211	0.000412912
ENSMUSG00000005610	2134.32	0.3181	0.260446
ENSMUSG00000005611	74.0232	0.533134	0.233473
ENSMUSG00000005615	989.874	0.538882	0.0600964
ENSMUSG00000005621	2364.59	0.41661	0.0509671
ENSMUSG00000005625	2481.05	0.41289	0.109632
ENSMUSG00000005628	16.9704	-0.0359663	0.96845
ENSMUSG00000005656	649.414	-0.68956	0.0196362
ENSMUSG00000005667	4163.98	-0.0579654	0.896669
ENSMUSG00000005672	5486.54	-0.151304	0.674921
ENSMUSG00000005674	0.488375	0.772315	NA
ENSMUSG00000005682	1577.5	0.102991	0.720638
ENSMUSG00000005683	4484.83	0.508892	0.00726128
ENSMUSG00000005686	656.108	0.636011	0.00741988
ENSMUSG00000005687	764.552	-1.72256	5.47079e-07
ENSMUSG00000005698	373.606	0.473288	0.0462042
ENSMUSG00000005699	47.6994	0.0598314	0.922382
ENSMUSG00000005705	0.178564	-1.75811	NA
ENSMUSG00000005718	29.3215	0.232789	0.735511
ENSMUSG00000005732	34.0449	-0.0812984	0.915675
ENSMUSG00000005763	7.66189	-0.96233	0.381373
ENSMUSG00000005774	227.255	0.15314	0.798889
ENSMUSG00000005779	77.5544	-0.0134043	0.980559
ENSMUSG00000005800	0.463819	0.789658	NA
ENSMUSG00000005802	132.375	-0.403981	0.39889
ENSMUSG00000005803	3.85222	1.34354	0.50008
ENSMUSG00000005804	7.56775	0.324229	0.785325
ENSMUSG00000005813	106.161	-0.121824	0.765751
ENSMUSG00000005823	226.097	1.18526	0.000334553
ENSMUSG00000005836	12.5869	-0.660027	0.407842
ENSMUSG00000005846	10442.2	-1.00731	0.000271276
ENSMUSG00000005864	19.2517	0.961005	0.123259
ENSMUSG00000005871	747.57	0.269245	0.522224
ENSMUSG00000005873	285.54	0.116863	0.700483
ENSMUSG00000005881	213.404	0.510926	0.21975
ENSMUSG00000005882	475.015	0.0237805	0.934448
ENSMUSG00000005886	950.967	0.372387	0.222303
ENSMUSG00000005892	2.71409	-0.0980391	0.964993
ENSMUSG00000005893	8.59284	0.720921	0.501219
ENSMUSG00000005897	186.925	0.125664	0.807774
ENSMUSG00000005899	354.715	0.425317	0.0999994
ENSMUSG00000005907	604.395	0.218106	0.346704
ENSMUSG00000005917	232.678	0.714401	0.0529563
ENSMUSG00000005936	275.593	0.861649	5.04477e-06
ENSMUSG00000005947	3.25165	-0.236257	0.90771
ENSMUSG00000005949	195.483	0.208117	0.555081
ENSMUSG00000005950	0.158582	-0.796373	NA
ENSMUSG00000005951	1.55734	2.79209	NA
ENSMUSG00000005968	35.2909	0.899368	0.0811561
ENSMUSG00000005973	2.66077	2.74599	0.304178
ENSMUSG00000005980	0.135247	-0.0267715	NA
ENSMUSG00000005981	335.072	-0.417767	0.185957
ENSMUSG00000005982	235.79	1.17464	0.000315555
ENSMUSG00000005983	0.268954	1.22945	NA
ENSMUSG00000005986	8.6128	1.29481	0.154674
ENSMUSG00000006005	1038.46	0.0322225	0.930779
ENSMUSG00000006010	276.297	-0.885575	0.000159541
ENSMUSG00000006014	226.069	-0.882655	4.06705e-05
ENSMUSG00000006019	46.3964	0.320351	0.518256
ENSMUSG00000006021	7.85502	1.52966	0.16501
ENSMUSG00000006024	131.652	-0.220461	0.57362
ENSMUSG00000006050	72.0277	-0.703599	0.0567479
ENSMUSG00000006057	37.8216	-0.159773	0.852642
ENSMUSG00000006058	1.80889	3.36704	0.153935
ENSMUSG00000006095	72.4141	0.591373	0.19233
ENSMUSG00000006127	88.0017	-0.360371	0.587254
ENSMUSG00000006134	321.945	0.668342	0.00406845
ENSMUSG00000006143	29.6396	0.624832	0.345025
ENSMUSG00000006154	3.38086	0.821391	0.645472
ENSMUSG00000006169	144.222	0.48203	0.187622
ENSMUSG00000006179	0.274935	-0.98964	NA
ENSMUSG00000006191	152.743	-0.513504	0.0353909
ENSMUSG00000006204	0.622518	1.39155	NA
ENSMUSG00000006205	83.0101	0.253069	0.709981
ENSMUSG00000006215	96.2703	1.10524	0.02893
ENSMUSG00000006219	0.257284	0.346641	NA
ENSMUSG00000006235	0.120172	0.338944	NA
ENSMUSG00000006241	0.0938679	-0.796312	NA
ENSMUSG00000006262	324.839	0.535281	0.160544
ENSMUSG00000006273	2056.73	0.0778638	0.893954
ENSMUSG00000006276	873.495	0.504808	0.160544
ENSMUSG00000006281	110.832	-0.322033	0.440461
ENSMUSG00000006288	43.7361	1.76247	0.00283317
ENSMUSG00000006289	5.50213	2.20123	0.135013
ENSMUSG00000006299	453.241	0.144308	0.799665
ENSMUSG00000006301	1380.7	0.509369	0.0105146
ENSMUSG00000006304	2065.03	-0.539588	0.0761745
ENSMUSG00000006307	345.471	0.360484	0.241724
ENSMUSG00000006310	60.0477	0.117617	0.844252
ENSMUSG00000006313	8.7403	-1.04289	0.333095
ENSMUSG00000006315	21.251	-0.119212	0.901046
ENSMUSG00000006333	257.338	-0.404371	0.376905
ENSMUSG00000006335	147.896	-0.0594575	0.915771
ENSMUSG00000006342	0.594695	2.17177	NA
ENSMUSG00000006344	0.574005	-0.0440404	NA
ENSMUSG00000006345	32.5241	-0.0811316	0.913416
ENSMUSG00000006356	57.8716	-0.404802	0.434878
ENSMUSG00000006360	1.50544	1.2145	NA
ENSMUSG00000006362	255.566	0.455848	0.281344
ENSMUSG00000006369	12.1507	1.48433	0.126174
ENSMUSG00000006373	578.143	-0.0992909	0.800374
ENSMUSG00000006378	3.12248	4.442	0.0150871
ENSMUSG00000006386	72.2618	0.506759	0.277085
ENSMUSG00000006390	339.043	0.571263	0.0153106
ENSMUSG00000006392	378.216	-0.17274	0.494298
ENSMUSG00000006395	0.450317	-0.0965889	NA
ENSMUSG00000006398	1368.74	0.556429	0.275725
ENSMUSG00000006403	171.067	1.13782	0.000450556
ENSMUSG00000006412	305.203	-1.09669	0.00365275
ENSMUSG00000006418	11025.6	0.16489	0.731557
ENSMUSG00000006423	128.518	0.582858	0.0293593
ENSMUSG00000006435	0.672972	0.997209	NA
ENSMUSG00000006442	23.6146	-0.204459	0.871934
ENSMUSG00000006445	4.47535	1.31448	0.347445
ENSMUSG00000006456	324.13	0.954197	0.00802163
ENSMUSG00000006457	159.434	-0.08269	0.878241
ENSMUSG00000006462	0.295924	0.349405	NA
ENSMUSG00000006463	1107.34	0.705945	0.0193803
ENSMUSG00000006464	1.89234	1.3491	0.606544
ENSMUSG00000006471	7.17305	1.11249	0.305665
ENSMUSG00000006476	1.32911	2.24102	NA
ENSMUSG00000006494	174.499	-0.189221	0.790504
ENSMUSG00000006498	1602.47	0.960321	0.0002729
ENSMUSG00000006517	31.4251	1.5202	0.0080102
ENSMUSG00000006519	1.16222	1.76336	NA
ENSMUSG00000006522	4.35734	2.93977	0.14315
ENSMUSG00000006526	1.31523	1.82926	NA
ENSMUSG00000006527	5605.49	0.506404	0.0164245
ENSMUSG00000006567	2.57772	-0.0286699	0.98914
ENSMUSG00000006575	0.291003	-1.065	NA
ENSMUSG00000006576	1.31592	2.33812	NA
ENSMUSG00000006585	1397.11	0.625511	0.00435003
ENSMUSG00000006586	651.509	-0.185806	0.460202
ENSMUSG00000006587	138.514	0.113405	0.807922
ENSMUSG00000006589	20.7317	0.415671	0.678914
ENSMUSG00000006599	1118.32	0.440595	0.0147633
ENSMUSG00000006611	0.490303	2.43075	NA
ENSMUSG00000006641	29.0116	0.379811	0.622618
ENSMUSG00000006651	0.328618	1.00613	NA
ENSMUSG00000006673	273.208	-0.0214576	0.966989
ENSMUSG00000006675	0.433093	-3.06145	NA
ENSMUSG00000006676	2133.98	1.08348	4.28575e-06
ENSMUSG00000006678	1091.69	-0.607225	0.0115231
ENSMUSG00000006699	2596.51	-0.445629	0.128015
ENSMUSG00000006705	30.6404	0.0483157	0.951038
ENSMUSG00000006711	6.94749	0.686924	0.581929
ENSMUSG00000006715	2032.06	-1.86825	6.59974e-11
ENSMUSG00000006717	30.3316	0.0423011	0.9705
ENSMUSG00000006720	192.461	0.717623	0.102832
ENSMUSG00000006724	1.21129	2.23375	NA
ENSMUSG00000006728	21.7784	0.943172	0.160544
ENSMUSG00000006731	0.245151	1.21627	NA
ENSMUSG00000006732	141.209	-0.800606	0.0204856
ENSMUSG00000006736	124.685	0.0665258	0.864853
ENSMUSG00000006740	369.801	0.715951	0.000165875
ENSMUSG00000006763	11.2756	-0.0559197	0.960898
ENSMUSG00000006764	207.323	-0.364916	0.340877
ENSMUSG00000006777	0.533637	1.82091	NA
ENSMUSG00000006782	4.95699	0.411033	0.804922
ENSMUSG00000006784	0.822545	1.52597	NA
ENSMUSG00000006800	220.121	0.606174	0.0474772
ENSMUSG00000006818	470.354	-0.993431	0.00107834
ENSMUSG00000006850	345.877	0.050122	0.911307
ENSMUSG00000006906	480.744	-0.481677	0.0529876
ENSMUSG00000006920	794.476	0.30953	0.118854
ENSMUSG00000006930	2.67936	0.869631	0.734504
ENSMUSG00000006931	0.411062	1.23979	NA
ENSMUSG00000006932	784.618	-0.0944579	0.825879
ENSMUSG00000006941	772.029	-0.257993	0.530157
ENSMUSG00000006958	0.367727	2.00227	NA
ENSMUSG00000006998	1530.4	0.334687	0.239537
ENSMUSG00000007021	244.044	0.768089	0.0240549
ENSMUSG00000007029	8.11282	0.883012	0.458822
ENSMUSG00000007030	3.1122	0.187283	0.928149
ENSMUSG00000007033	0.121653	-0.0267715	NA
ENSMUSG00000007034	113.669	-0.20193	0.666981
ENSMUSG00000007035	13.4237	-0.35236	0.719283
ENSMUSG00000007036	1523.42	0.517598	0.291484
ENSMUSG00000007038	5.21455	0.988947	0.450374
ENSMUSG00000007039	0.888715	0.976895	NA
ENSMUSG00000007041	12.9411	0.859798	0.749863
ENSMUSG00000007050	187.146	-1.38341	8.93516e-06
ENSMUSG00000007080	183.669	0.251706	0.455022
ENSMUSG00000007122	0.122287	-0.796352	NA
ENSMUSG00000007207	22.8734	0.407396	0.570491
ENSMUSG00000007216	20.5882	1.19711	0.0399415
ENSMUSG00000007279	1.28937	-1.73114	NA
ENSMUSG00000007338	49.7108	-1.14919	0.0282567
ENSMUSG00000007379	4.43061	-0.19334	0.90622
ENSMUSG00000007411	29.2054	0.289476	0.68397
ENSMUSG00000007415	48.6562	-0.987139	0.033296
ENSMUSG00000007457	69.8838	0.276765	0.617222
ENSMUSG00000007458	158.527	0.0346886	0.938539
ENSMUSG00000007476	575.083	-1.18021	0.0319392
ENSMUSG00000007480	3.01419	1.89593	0.383992
ENSMUSG00000007564	2497.04	0.282279	0.481734
ENSMUSG00000007570	5.58914	2.00798	0.132332
ENSMUSG00000007589	1683.87	0.0577127	0.894175
ENSMUSG00000007591	0.158378	-0.103831	NA
ENSMUSG00000007603	64.2716	0.693769	0.184669
ENSMUSG00000007610	7.59549	1.20544	0.253598
ENSMUSG00000007613	82.3885	0.578216	0.181227
ENSMUSG00000007617	37.2513	-0.244946	0.752208
ENSMUSG00000007646	277.773	-0.113009	0.68433
ENSMUSG00000007653	1.82825	2.04213	0.412828
ENSMUSG00000007655	6.72224	0.740026	0.734077
ENSMUSG00000007656	1107.96	-0.709616	0.0162071
ENSMUSG00000007659	872.222	0.618787	0.00695191
ENSMUSG00000007670	140.951	0.322857	0.409317
ENSMUSG00000007682	4.7663	2.82303	0.100541
ENSMUSG00000007721	134.523	-0.590609	0.105426
ENSMUSG00000007739	241.085	0.323786	0.314596
ENSMUSG00000007777	118.352	-0.65635	0.184117
ENSMUSG00000007783	6.54595	-0.0602186	0.96845
ENSMUSG00000007805	2.08165	-2.72481	0.120934
ENSMUSG00000007812	4595.64	-0.245865	0.413983
ENSMUSG00000007815	300.148	-0.167233	0.646228
ENSMUSG00000007817	213.055	0.763801	0.0467423
ENSMUSG00000007827	614.477	0.684743	0.0244382
ENSMUSG00000007833	6.29702	1.22491	0.295118
ENSMUSG00000007836	43.7614	-1.23761	0.00312401
ENSMUSG00000007837	8.08045	1.11118	0.296598
ENSMUSG00000007850	547.516	0.208846	0.435074
ENSMUSG00000007867	1830.39	-1.59493	9.01223e-08
ENSMUSG00000007872	34.9149	-0.658839	0.417915
ENSMUSG00000007880	1987.82	0.577703	0.00969058
ENSMUSG00000007888	2.98296	-1.26914	0.40103
ENSMUSG00000007891	145.5	0.766697	0.031488
ENSMUSG00000007892	76.4571	0.405688	0.651923
ENSMUSG00000007907	1.42924	0.784564	NA
ENSMUSG00000007908	660.951	0.0855952	0.762829
ENSMUSG00000007950	0.39732	-0.241965	NA
ENSMUSG00000007987	172.906	1.0484	0.00318129
ENSMUSG00000007989	354.664	0.451806	0.0142736
ENSMUSG00000008035	10.6706	0.392792	0.706411
ENSMUSG00000008036	157.008	-0.449845	0.117567
ENSMUSG00000008090	0.274627	0.348358	NA
ENSMUSG00000008129	343.784	0.902392	0.00589167
ENSMUSG00000008136	5.23582	-1.34663	0.365655
ENSMUSG00000008140	11.1534	1.26	0.117963
ENSMUSG00000008153	1.36782	3.21983	NA
ENSMUSG00000008167	14.942	1.1196	0.17047
ENSMUSG00000008200	1387.51	-0.421078	0.286501
ENSMUSG00000008206	2.59197	1.74443	0.449711
ENSMUSG00000008226	104.736	0.174352	0.670786
ENSMUSG00000008301	271.766	-0.163154	0.555316
ENSMUSG00000008305	29.525	0.681572	0.243572
ENSMUSG00000008318	9.71777	1.65674	0.160351
ENSMUSG00000008333	2741.41	-1.74453	1.00513e-08
ENSMUSG00000008348	121.427	0.913314	0.129762
ENSMUSG00000008373	147.639	0.163955	0.736649
ENSMUSG00000008384	9.40083	0.694258	0.571988
ENSMUSG00000008393	769.863	1.24607	1.77242e-05
ENSMUSG00000008398	31.8352	-0.13941	0.826197
ENSMUSG00000008429	546.925	-0.49011	0.0363203
ENSMUSG00000008435	45.8564	-0.440807	0.624282
ENSMUSG00000008438	0.516678	-0.0400908	NA
ENSMUSG00000008450	189.756	-1.31885	7.96451e-07
ENSMUSG00000008475	129.166	0.255344	0.49327
ENSMUSG00000008489	1945.4	0.328381	0.105426
ENSMUSG00000008496	204.951	0.540993	0.12489
ENSMUSG00000008540	51.1099	0.235753	0.898605
ENSMUSG00000008575	19.0102	-1.12386	0.114627
ENSMUSG00000008590	1.3589	-1.87389	NA
ENSMUSG00000008601	8.33552	0.00648031	0.995709
ENSMUSG00000008604	39.2255	0.923745	0.0772389
ENSMUSG00000008658	25.6384	0.221623	0.751409
ENSMUSG00000008668	28.7028	0.70346	0.389688
ENSMUSG00000008682	218.197	-0.235294	0.526333
ENSMUSG00000008683	699.425	-1.60636	1.58135e-07
ENSMUSG00000008690	171.56	-0.0390399	0.923398
ENSMUSG00000008730	9.48009	1.52183	0.100518
ENSMUSG00000008734	1.69492	2.05981	0.450781
ENSMUSG00000008763	103.555	0.678255	0.068398
ENSMUSG00000008789	49.6772	-0.673219	0.203813
ENSMUSG00000008822	8.56495	0.226115	0.854469
ENSMUSG00000008845	1.16365	3.15238	NA
ENSMUSG00000008855	1.28388	3.61619	NA
ENSMUSG00000008859	138.963	-1.81225	1.27082e-05
ENSMUSG00000008892	430.973	-0.863472	0.0041892
ENSMUSG00000008958	1887.24	-0.784193	0.0557529
ENSMUSG00000008976	4.02044	0.307036	0.875379
ENSMUSG00000008999	2.12364	-0.0334573	0.988957
ENSMUSG00000009013	324.448	-0.193225	0.756746
ENSMUSG00000009030	128.238	0.327228	0.335469
ENSMUSG00000009035	316.885	0.756932	0.0161119
ENSMUSG00000009070	1.29291	-2.17884	NA
ENSMUSG00000009073	422.919	0.908188	2.09381e-05
ENSMUSG00000009076	13.8159	-0.482862	0.660569
ENSMUSG00000009079	552.855	0.560664	0.0102691
ENSMUSG00000009090	1379.19	-0.24024	0.316417
ENSMUSG00000009092	196.812	0.465888	0.262856
ENSMUSG00000009093	0.899917	-1.11057	NA
ENSMUSG00000009108	51.6998	-0.429621	0.307603
ENSMUSG00000009112	517.681	1.0149	4.97805e-05
ENSMUSG00000009114	0.178986	-0.0267715	NA
ENSMUSG00000009207	30.0933	0.145664	0.815849
ENSMUSG00000009216	1.33593	1.6682	NA
ENSMUSG00000009246	0.208767	-2.47484	NA
ENSMUSG00000009248	0.491609	1.69242	NA
ENSMUSG00000009291	1369.19	0.37916	0.413149
ENSMUSG00000009292	0.185391	-0.796298	NA
ENSMUSG00000009293	801.898	1.32808	0.000688453
ENSMUSG00000009350	11.6049	1.27184	0.169856
ENSMUSG00000009378	58.4902	0.0461256	0.9508
ENSMUSG00000009406	42.4146	1.27786	0.00285232
ENSMUSG00000009418	258.475	0.849197	0.105449
ENSMUSG00000009470	2943.55	0.396409	0.152404
ENSMUSG00000009535	1519.14	-0.696108	0.0274159
ENSMUSG00000009545	403.841	-0.0243308	0.960668
ENSMUSG00000009549	1626.72	-1.50976	5.3819e-10
ENSMUSG00000009555	17.1067	0.405974	0.611958
ENSMUSG00000009563	274.534	0.0144203	0.9804
ENSMUSG00000009566	4403.43	1.00025	0.00686674
ENSMUSG00000009569	866.746	0.00882384	0.974933
ENSMUSG00000009575	344.513	0.0738247	0.856781
ENSMUSG00000009585	1.58059	3.30551	NA
ENSMUSG00000009621	36.0713	0.76079	0.0995978
ENSMUSG00000009628	950.238	-0.305859	0.42981
ENSMUSG00000009630	0.901747	1.34694	NA
ENSMUSG00000009640	164.046	-0.33864	0.472836
ENSMUSG00000009646	44.1136	-0.912727	0.0318723
ENSMUSG00000009647	3120.73	-0.208508	0.682653
ENSMUSG00000009654	1.98365	2.8296	0.257221
ENSMUSG00000009670	447.773	-2.12734	4.32001e-09
ENSMUSG00000009681	125.655	0.985979	0.0370082
ENSMUSG00000009687	0.298388	-1.06387	NA
ENSMUSG00000009733	156.656	0.491902	0.0619384
ENSMUSG00000009734	25.0502	0.0129042	0.988587
ENSMUSG00000009741	371.916	0.276269	0.31116
ENSMUSG00000009772	0.185566	-0.103838	NA
ENSMUSG00000009828	168.381	-0.274631	0.448606
ENSMUSG00000009863	31.599	-0.0800992	0.907392
ENSMUSG00000009876	5.29617	0.418745	0.782257
ENSMUSG00000009894	235.909	0.196369	0.659622
ENSMUSG00000009905	132.121	0.248317	0.543412
ENSMUSG00000009907	217.141	0.299237	0.301692
ENSMUSG00000009927	23.7615	0.770813	0.340782
ENSMUSG00000009941	0.453811	-0.796384	NA
ENSMUSG00000009995	1274.46	-0.178247	0.722859
ENSMUSG00000010021	1.23676	2.6352	NA
ENSMUSG00000010025	138.458	-0.0492126	0.923085
ENSMUSG00000010044	19.6796	0.304527	0.699896
ENSMUSG00000010045	5.37595	2.39578	0.0915706
ENSMUSG00000010047	138.673	0.344877	0.533221
ENSMUSG00000010048	5.44307	2.63967	0.0426399
ENSMUSG00000010054	2.34721	-0.640783	0.799144
ENSMUSG00000010057	514.383	-0.0351806	0.925159
ENSMUSG00000010066	2.8322	4.43466	0.381197
ENSMUSG00000010067	235.719	0.334007	0.362834
ENSMUSG00000010080	0.202308	-0.103133	NA
ENSMUSG00000010095	3622.09	-0.35669	0.424323
ENSMUSG00000010097	826.932	0.354419	0.165988
ENSMUSG00000010110	1132.58	0.400348	0.379918
ENSMUSG00000010122	11.4376	1.15119	0.311533
ENSMUSG00000010142	0.945301	2.79908	NA
ENSMUSG00000010154	53.0216	0.958058	0.0910106
ENSMUSG00000010175	1.98687	3.54131	0.080995
ENSMUSG00000010277	268.227	0.587819	0.0963268
ENSMUSG00000010290	379.151	0.170213	0.589233
ENSMUSG00000010307	6.4934	3.98311	0.0261338
ENSMUSG00000010342	332.597	-0.955377	0.00499853
ENSMUSG00000010358	0.767775	1.51753	NA
ENSMUSG00000010362	7.77206	-1.28249	0.15877
ENSMUSG00000010376	159.908	-0.797997	0.091475
ENSMUSG00000010392	67.7577	-0.059945	0.918842
ENSMUSG00000010406	3.4615	-0.393701	0.816319
ENSMUSG00000010453	213.997	0.778639	0.00486862
ENSMUSG00000010461	52.961	0.572918	0.159025
ENSMUSG00000010476	3.23386	-2.02405	0.145497
ENSMUSG00000010492	3.90344	-0.500608	0.781036
ENSMUSG00000010505	264.996	0.565571	0.130456
ENSMUSG00000010517	47.7823	-0.518908	0.208778
ENSMUSG00000010538	3.59822	-0.870914	0.589823
ENSMUSG00000010554	243.195	0.784577	0.0171804
ENSMUSG00000010592	12379.3	-0.606363	0.0200321
ENSMUSG00000010607	186.744	-0.656417	0.0216773
ENSMUSG00000010608	1655.98	-0.280903	0.256559
ENSMUSG00000010609	2158.7	-0.232273	0.650684
ENSMUSG00000010651	1.49988	0.802818	NA
ENSMUSG00000010660	1.08187	2.59769	NA
ENSMUSG00000010663	2.30246	4.10019	0.0496307
ENSMUSG00000010721	1525.04	-0.909905	0.00728874
ENSMUSG00000010751	0.251015	-0.102496	NA
ENSMUSG00000010755	533.179	0.236771	0.40507
ENSMUSG00000010760	80.8001	-1.92075	1.88322e-05
ENSMUSG00000010796	1177.6	-0.60547	0.00874451
ENSMUSG00000010797	1.457	2.77283	NA
ENSMUSG00000010803	0.531675	-2.07848	NA
ENSMUSG00000010825	3.30737	-0.409452	0.827258
ENSMUSG00000010830	3.83727	0.974915	0.554163
ENSMUSG00000010911	575.746	-1.50248	9.01223e-08
ENSMUSG00000010914	2170.72	-0.419641	0.0194776
ENSMUSG00000010936	122.544	0.0822749	0.896669
ENSMUSG00000011008	0.488745	-1.00178	NA
ENSMUSG00000011096	56.0652	0.995426	0.0166892
ENSMUSG00000011114	165.062	-0.31449	0.469184
ENSMUSG00000011148	6.53616	0.527755	0.722507
ENSMUSG00000011154	0.520812	2.29002	NA
ENSMUSG00000011158	16.1276	-0.270167	0.774079
ENSMUSG00000011171	4.17714	1.33191	0.419684
ENSMUSG00000011179	105.795	-0.48863	0.319581
ENSMUSG00000011254	64.8507	-0.441336	0.222624
ENSMUSG00000011256	1.15773	-2.65353	NA
ENSMUSG00000011257	1305.18	0.106168	0.761424
ENSMUSG00000011263	0.176352	-0.796379	NA
ENSMUSG00000011267	557.351	0.421764	0.163895
ENSMUSG00000011305	0.257284	0.346641	NA
ENSMUSG00000011306	126.311	-0.360227	0.325547
ENSMUSG00000011382	2.82965	0.429923	0.838428
ENSMUSG00000011427	65.8704	0.140639	0.869468
ENSMUSG00000011463	115.194	-1.37789	0.0028066
ENSMUSG00000011589	362.947	0.430756	0.392047
ENSMUSG00000011632	61.8385	-0.446356	0.401521
ENSMUSG00000011658	1.17761	1.98713	NA
ENSMUSG00000011751	0.265351	-0.79629	NA
ENSMUSG00000011752	21.9046	0.322637	0.694669
ENSMUSG00000011831	704.075	-0.325023	0.1497
ENSMUSG00000011832	25.0172	0.213638	0.783185
ENSMUSG00000011837	12.0554	-0.620039	0.488259
ENSMUSG00000011877	86.8821	1.38096	0.00556005
ENSMUSG00000011884	157.952	-0.497674	0.137521
ENSMUSG00000011958	200.812	0.557441	0.0750486
ENSMUSG00000011960	438.51	-0.125097	0.824237
ENSMUSG00000012042	0.412434	0.413165	NA
ENSMUSG00000012076	199.936	0.0114819	0.980559
ENSMUSG00000012114	2668.22	0.482423	0.0332279
ENSMUSG00000012117	311.366	0.244106	0.537201
ENSMUSG00000012126	2.2596	1.88556	0.405156
ENSMUSG00000012282	2.2559	0.722262	0.751122
ENSMUSG00000012296	585.067	0.579617	0.126174
ENSMUSG00000012350	3188.99	0.0419646	0.934815
ENSMUSG00000012396	0.515507	-3.61841	NA
ENSMUSG00000012405	315.923	-0.422361	0.252641
ENSMUSG00000012422	33.0124	-0.0281615	0.974504
ENSMUSG00000012428	154.504	-0.36833	0.469464
ENSMUSG00000012429	1.29437	-1.83765	NA
ENSMUSG00000012443	552.195	0.606967	0.0014385
ENSMUSG00000012483	1061.46	-1.86973	2.03099e-10
ENSMUSG00000012519	5.63749	0.530913	0.706475
ENSMUSG00000012535	83.4075	-0.557296	0.160225
ENSMUSG00000012609	711.371	0.0431223	0.891822
ENSMUSG00000012640	34.8812	-0.192704	0.784735
ENSMUSG00000012705	0.52056	-1.9149	NA
ENSMUSG00000012777	9.35882	1.00111	0.315618
ENSMUSG00000012819	25.4998	0.296967	0.665612
ENSMUSG00000012848	173.947	-0.185709	0.724752
ENSMUSG00000012889	0.154682	0.530391	NA
ENSMUSG00000013033	3.42264	1.70623	0.344411
ENSMUSG00000013076	96.0422	0.0103839	0.983931
ENSMUSG00000013089	15.9554	1.0573	0.13534
ENSMUSG00000013150	5.98256	1.73316	0.152404
ENSMUSG00000013155	13.8501	0.0586122	0.965341
ENSMUSG00000013158	3.22616	-1.00411	0.535127
ENSMUSG00000013160	557.464	0.245616	0.489682
ENSMUSG00000013236	139	0.03309	0.950897
ENSMUSG00000013275	189.67	1.19538	0.000637558
ENSMUSG00000013367	0.199716	-0.988479	NA
ENSMUSG00000013415	2.84482	2.34857	0.31073
ENSMUSG00000013418	14.5546	2.20943	0.00173333
ENSMUSG00000013419	0.541515	-0.796358	NA
ENSMUSG00000013465	75.984	1.54202	0.000296254
ENSMUSG00000013483	1.77255	2.37705	0.328884
ENSMUSG00000013495	671.761	-0.175804	0.543124
ENSMUSG00000013523	116.317	0.0476223	0.914087
ENSMUSG00000013539	57.1654	0.182731	0.700774
ENSMUSG00000013584	573.553	-0.0549497	0.885448
ENSMUSG00000013593	132.051	0.716117	0.0656614
ENSMUSG00000013611	1.57923	2.42825	NA
ENSMUSG00000013622	35.3574	-0.8411	0.0826259
ENSMUSG00000013629	17.4573	1.05624	0.192476
ENSMUSG00000013646	3.67982	3.15242	0.112795
ENSMUSG00000013653	0.446007	-1.7333	NA
ENSMUSG00000013662	4459.96	-0.524194	0.174676
ENSMUSG00000013663	113.342	-0.632762	0.118684
ENSMUSG00000013698	0.965234	2.24269	NA
ENSMUSG00000013701	333.237	-1.24652	0.000287955
ENSMUSG00000013736	1633.35	-0.406048	0.166495
ENSMUSG00000013766	8.10312	-0.220044	0.847081
ENSMUSG00000013787	1.24909	1.35256	NA
ENSMUSG00000013822	567.505	-0.521335	0.162659
ENSMUSG00000013833	36.656	1.67833	0.00799618
ENSMUSG00000013846	3.06884	3.36957	0.0785568
ENSMUSG00000013858	15.4373	0.148604	0.892275
ENSMUSG00000013878	314.817	0.590467	0.0204723
ENSMUSG00000013921	8.71078	2.273	0.0332866
ENSMUSG00000013928	2.23482	1.0373	0.665132
ENSMUSG00000013936	0.306764	-0.796359	NA
ENSMUSG00000013973	293.584	0.16578	0.607635
ENSMUSG00000013974	7.73424	-0.551053	0.631217
ENSMUSG00000013997	34.1792	-0.0268039	0.967978
ENSMUSG00000014030	96.1037	1.04898	0.0152155
ENSMUSG00000014039	3.63594	1.89977	0.317474
ENSMUSG00000014074	1568.32	0.399956	0.287539
ENSMUSG00000014075	62.085	-0.75439	0.133234
ENSMUSG00000014077	663.748	0.572858	0.0472028
ENSMUSG00000014158	23.4865	0.738786	0.283132
ENSMUSG00000014164	23.447	0.84657	0.133953
ENSMUSG00000014177	1615.14	-0.144635	0.743351
ENSMUSG00000014195	891.504	-0.181529	0.625405
ENSMUSG00000014198	0.273947	1.35906	NA
ENSMUSG00000014226	26.323	-0.701334	0.299728
ENSMUSG00000014232	34.6201	0.164182	0.835529
ENSMUSG00000014243	98.305	-0.75801	0.112687
ENSMUSG00000014245	18.303	0.0430591	0.959208
ENSMUSG00000014294	25.692	-0.536194	0.470014
ENSMUSG00000014301	128.385	-0.780395	0.119685
ENSMUSG00000014303	0.324462	-1.06237	NA
ENSMUSG00000014313	177.766	-0.265311	0.733648
ENSMUSG00000014329	104.023	0.444178	0.248427
ENSMUSG00000014349	41.372	0.00804184	0.991623
ENSMUSG00000014353	1067.56	1.06587	9.77752e-07
ENSMUSG00000014355	715.709	0.0390396	0.904844
ENSMUSG00000014361	214.274	0.0174595	0.975031
ENSMUSG00000014402	685.521	-0.696684	0.000775524
ENSMUSG00000014418	192.045	-0.202382	0.506286
ENSMUSG00000014426	455.603	0.237676	0.538806
ENSMUSG00000014444	52.0187	0.602068	0.140269
ENSMUSG00000014453	0.425774	-0.0312574	NA
ENSMUSG00000014470	90.6856	0.415091	0.315943
ENSMUSG00000014496	234.157	-0.167061	0.675216
ENSMUSG00000014498	54.0305	1.27885	0.020554
ENSMUSG00000014503	19407.9	-0.3735	0.123017
ENSMUSG00000014504	424.207	-0.667039	0.00252749
ENSMUSG00000014529	0.467265	1.06644	NA
ENSMUSG00000014547	103.201	0.494577	0.260763
ENSMUSG00000014550	248.04	0.789685	0.000429154
ENSMUSG00000014551	307.712	-0.348485	0.210312
ENSMUSG00000014554	1003.89	-1.13719	0.00271594
ENSMUSG00000014592	478.723	0.39487	0.0973819
ENSMUSG00000014599	447.406	1.09621	1.86129e-05
ENSMUSG00000014601	931.682	0.532652	0.15138
ENSMUSG00000014602	1.69741	1.25657	0.720158
ENSMUSG00000014606	139.721	0.107418	0.859909
ENSMUSG00000014609	0.313151	-3.05283	NA
ENSMUSG00000014633	320.759	-0.894701	0.00062585
ENSMUSG00000014668	689.43	0.506157	0.00341506
ENSMUSG00000014725	21.8436	-0.971467	0.19866
ENSMUSG00000014747	0.346342	0.873926	NA
ENSMUSG00000014748	65.3631	-0.248842	0.60763
ENSMUSG00000014763	308.315	-0.163705	0.629306
ENSMUSG00000014767	1156.68	-0.517419	0.00291798
ENSMUSG00000014769	125.052	0.0934125	0.851013
ENSMUSG00000014773	3.87821	1.77113	0.389364
ENSMUSG00000014776	2.54344	-0.336559	0.867297
ENSMUSG00000014778	3.98721	1.4316	0.351264
ENSMUSG00000014782	13.2699	0.457643	0.67704
ENSMUSG00000014786	3.95687	0.656794	0.701256
ENSMUSG00000014791	0.523987	-1.06087	NA
ENSMUSG00000014813	0.158582	-0.796373	NA
ENSMUSG00000014837	5.68302	1.77337	0.163268
ENSMUSG00000014846	29.1097	-0.152761	0.847808
ENSMUSG00000014850	908.713	0.0607861	0.8507
ENSMUSG00000014852	0.716104	-1.75813	NA
ENSMUSG00000014856	3.4549	0.573857	0.792679
ENSMUSG00000014859	284.396	-0.199382	0.65962
ENSMUSG00000014867	8642.98	0.480092	0.0537079
ENSMUSG00000014873	16.3417	0.762839	0.37912
ENSMUSG00000014905	30.9027	-0.870918	0.0617983
ENSMUSG00000014907	11.6672	-0.616168	0.56185
ENSMUSG00000014932	388.305	-0.0500048	0.886614
ENSMUSG00000014956	258.699	-0.957451	0.00759975
ENSMUSG00000014959	1402.51	-0.682272	0.00510163
ENSMUSG00000014980	5.34839	-0.467774	0.739009
ENSMUSG00000015002	253.942	0.405842	0.113565
ENSMUSG00000015013	21.2671	-0.410357	0.669142
ENSMUSG00000015016	42.4447	0.689244	0.15835
ENSMUSG00000015023	1497.95	-0.649773	0.000333999
ENSMUSG00000015027	14.7799	-0.0225065	0.983015
ENSMUSG00000015053	0.666468	0.621802	NA
ENSMUSG00000015083	13.3264	-0.0293713	0.976786
ENSMUSG00000015085	16.8209	1.09757	0.136812
ENSMUSG00000015087	56.5787	0.303712	0.651238
ENSMUSG00000015090	15.0195	-1.11033	0.1775
ENSMUSG00000015092	30.4605	0.290248	0.721821
ENSMUSG00000015093	1.24891	-0.32093	NA
ENSMUSG00000015094	15.089	0.613213	0.427675
ENSMUSG00000015095	204.549	0.597111	0.03266
ENSMUSG00000015112	409.767	0.175721	0.661945
ENSMUSG00000015120	1037.51	-1.37708	3.24825e-07
ENSMUSG00000015126	41.3703	0.632602	0.250511
ENSMUSG00000015127	4.04636	1.00591	0.53394
ENSMUSG00000015133	5.2461	1.81792	0.250178
ENSMUSG00000015134	1.75237	-0.130876	0.970234
ENSMUSG00000015143	408.497	0.168135	0.577864
ENSMUSG00000015149	46.5718	0.659115	0.269916
ENSMUSG00000015165	60.8663	-0.0638636	0.922726
ENSMUSG00000015176	1815.24	0.385568	0.148459
ENSMUSG00000015189	0.96559	1.93814	NA
ENSMUSG00000015202	38.5684	1.03148	0.0267167
ENSMUSG00000015214	0.548212	1.58924	NA
ENSMUSG00000015217	319.088	-0.598349	0.0819589
ENSMUSG00000015222	70.1282	-0.130904	0.806486
ENSMUSG00000015224	1.34938	-0.00663421	NA
ENSMUSG00000015243	3.68123	1.29365	0.532263
ENSMUSG00000015247	2.67037	-0.265941	0.906305
ENSMUSG00000015289	16.1139	-0.596412	0.506141
ENSMUSG00000015290	36.8902	0.266741	0.724451
ENSMUSG00000015291	105.564	0.70638	0.012574
ENSMUSG00000015305	425.915	0.695356	0.00387339
ENSMUSG00000015312	9.41336	0.482322	0.653987
ENSMUSG00000015316	197.564	0.351186	0.255622
ENSMUSG00000015335	69.5755	0.779847	0.0571303
ENSMUSG00000015340	3.10022	0.166317	0.937769
ENSMUSG00000015341	809.123	0.230106	0.633907
ENSMUSG00000015342	9.94667	-0.0957311	0.939326
ENSMUSG00000015354	102.292	-0.935084	0.00402651
ENSMUSG00000015355	17.1184	-1.84997	0.0405404
ENSMUSG00000015357	288.374	0.235978	0.606893
ENSMUSG00000015363	1.29699	2.97096	NA
ENSMUSG00000015365	66.3153	-0.0425464	0.936431
ENSMUSG00000015377	1.82597	1.7552	0.420277
ENSMUSG00000015396	2.63818	-0.804795	0.800821
ENSMUSG00000015401	87.9432	-1.72173	0.000709083
ENSMUSG00000015405	12.0114	1.18356	0.271747
ENSMUSG00000015437	0.165272	-0.103765	NA
ENSMUSG00000015451	0.159781	0.562751	NA
ENSMUSG00000015461	222.966	1.64767	1.62242e-07
ENSMUSG00000015467	0.168337	-0.0267224	NA
ENSMUSG00000015468	0.232338	-0.0296433	NA
ENSMUSG00000015474	475.26	0.0127448	0.982219
ENSMUSG00000015478	185.945	-0.308413	0.540815
ENSMUSG00000015488	120.132	1.55438	1.75952e-06
ENSMUSG00000015501	78.49	0.596888	0.275725
ENSMUSG00000015522	352.741	0.551228	0.053572
ENSMUSG00000015533	6.21084	5.90388	0.00255506
ENSMUSG00000015536	276.783	-0.203213	0.599711
ENSMUSG00000015542	21.5342	0.973562	0.197922
ENSMUSG00000015568	1038.73	-1.46957	5.38792e-08
ENSMUSG00000015575	461.559	-1.23116	0.000398359
ENSMUSG00000015597	243.41	0.33905	0.296181
ENSMUSG00000015599	6.90211	2.02914	0.1298
ENSMUSG00000015605	54.489	1.27149	0.0187677
ENSMUSG00000015619	499.196	-0.90838	0.00498469
ENSMUSG00000015647	357.359	0.658239	0.145911
ENSMUSG00000015652	3.89092	-0.502248	0.774084
ENSMUSG00000015653	1070.62	0.415345	0.0983599
ENSMUSG00000015656	896.714	-0.155218	0.680515
ENSMUSG00000015659	85.8046	-0.0735554	0.890507
ENSMUSG00000015665	0.849187	1.92325	NA
ENSMUSG00000015668	481.394	0.620354	0.107893
ENSMUSG00000015671	3834.94	-1.19933	0.000494832
ENSMUSG00000015672	693.991	-0.611149	0.0142833
ENSMUSG00000015697	1935.44	0.35113	0.0912489
ENSMUSG00000015702	1.43356	2.17849	NA
ENSMUSG00000015709	2.07942	-1.9733	0.439455
ENSMUSG00000015711	806.742	0.534789	0.0020908
ENSMUSG00000015714	607.54	0.192492	0.751506
ENSMUSG00000015721	7782.15	-0.278291	0.428566
ENSMUSG00000015733	1434.7	-0.842289	0.0194956
ENSMUSG00000015745	6.0948	0.924766	0.435736
ENSMUSG00000015747	78.6421	-0.319198	0.498332
ENSMUSG00000015748	436.725	-0.110861	0.725653
ENSMUSG00000015749	123.335	0.685552	0.0145003
ENSMUSG00000015750	232.768	0.574414	0.0301178
ENSMUSG00000015755	279.498	0.302023	0.413149
ENSMUSG00000015757	1248.43	-0.0763465	0.833465
ENSMUSG00000015759	860.761	-0.493012	0.0106615
ENSMUSG00000015766	2276.2	0.194057	0.331992
ENSMUSG00000015776	2056	-0.461694	0.231824
ENSMUSG00000015787	1.06915	-2.51406	NA
ENSMUSG00000015790	108.333	0.163259	0.762869
ENSMUSG00000015804	2937.41	-0.550481	0.0262558
ENSMUSG00000015806	242.489	-0.184248	0.574078
ENSMUSG00000015812	419.209	-1.74509	9.93557e-11
ENSMUSG00000015829	0.309723	-1.49329	NA
ENSMUSG00000015837	188.264	0.654534	0.0251035
ENSMUSG00000015839	315.471	-0.361577	0.26188
ENSMUSG00000015846	27.9921	1.0659	0.142269
ENSMUSG00000015850	0.191233	0.824416	NA
ENSMUSG00000015854	0.122133	0.714648	NA
ENSMUSG00000015869	246.253	-0.294296	0.444305
ENSMUSG00000015879	1.95649	-1.59472	0.466469
ENSMUSG00000015880	5610.9	0.314616	0.306107
ENSMUSG00000015882	42.8998	0.850263	0.161786
ENSMUSG00000015889	5.33153	0.685031	0.624156
ENSMUSG00000015890	2.19736	-2.70385	0.132544
ENSMUSG00000015932	252.812	-0.481972	0.175483
ENSMUSG00000015937	35.0185	-1.03331	0.0570039
ENSMUSG00000015942	0.689017	1.87907	NA
ENSMUSG00000015943	8.81578	0.45874	0.675139
ENSMUSG00000015944	61.2599	0.978087	0.0821006
ENSMUSG00000015947	4.56136	-2.28948	0.0477316
ENSMUSG00000015961	3678.42	-0.0258322	0.954369
ENSMUSG00000015966	117.102	0.823167	0.0118271
ENSMUSG00000015968	121.112	0.827779	0.00374066
ENSMUSG00000015970	564.942	0.409768	0.211428
ENSMUSG00000015971	952.702	0.738146	0.000352518
ENSMUSG00000015980	33.8335	0.119307	0.84548
ENSMUSG00000015981	269.807	-0.0447659	0.930151
ENSMUSG00000015994	436.66	-0.154754	0.777825
ENSMUSG00000016018	439.736	-0.0235229	0.947834
ENSMUSG00000016024	19.6166	-0.287908	0.682625
ENSMUSG00000016028	369.278	0.601417	0.0492985
ENSMUSG00000016128	1685.7	0.820216	1.26779e-05
ENSMUSG00000016150	2.29692	1.2424	0.560128
ENSMUSG00000016179	14.9315	-1.14993	0.131082
ENSMUSG00000016181	269.61	0.271211	0.507313
ENSMUSG00000016194	7.49316	-2.47426	0.00680886
ENSMUSG00000016200	26.3772	0.181141	0.78178
ENSMUSG00000016206	0.470648	1.69181	NA
ENSMUSG00000016239	207.975	-0.134637	0.719788
ENSMUSG00000016252	48.8613	0.367819	0.654316
ENSMUSG00000016253	289.682	0.531553	0.104176
ENSMUSG00000016256	6.54292	4.33817	0.0242162
ENSMUSG00000016257	336.752	-0.3434	0.398877
ENSMUSG00000016283	1.11802	-4.77888	NA
ENSMUSG00000016308	589.536	-0.0571881	0.895326
ENSMUSG00000016319	934.806	-0.947281	0.00255506
ENSMUSG00000016327	0.530218	-0.100598	NA
ENSMUSG00000016344	53.6822	-0.847557	0.0555774
ENSMUSG00000016346	0.669773	2.84347	NA
ENSMUSG00000016382	55.0051	-0.478429	0.481418
ENSMUSG00000016386	12.1067	-1.27784	0.125006
ENSMUSG00000016409	220.977	-0.396598	0.224627
ENSMUSG00000016427	114.329	-0.173859	0.825963
ENSMUSG00000016477	1.66298	3.03219	NA
ENSMUSG00000016481	144.225	-0.268995	0.427566
ENSMUSG00000016487	165.255	-0.0202517	0.958396
ENSMUSG00000016493	0.130591	-0.796396	NA
ENSMUSG00000016495	9.40624	-2.39843	0.0081699
ENSMUSG00000016496	0.818565	-0.990311	NA
ENSMUSG00000016498	1.2961	-1.80734	NA
ENSMUSG00000016503	23.5747	-0.74221	0.288339
ENSMUSG00000016510	297.809	-0.863013	0.041844
ENSMUSG00000016520	1208.56	0.128438	0.66806
ENSMUSG00000016524	1.76623	-4.76188	0.0261356
ENSMUSG00000016526	10.205	-0.801266	0.320777
ENSMUSG00000016528	7.47829	0.340796	0.878593
ENSMUSG00000016529	0.260333	0.981806	NA
ENSMUSG00000016534	123.022	0.374429	0.290781
ENSMUSG00000016541	27.9342	0.589439	0.546165
ENSMUSG00000016552	576.796	0.576203	0.00154114
ENSMUSG00000016554	162.257	-0.261321	0.526886
ENSMUSG00000016559	12934.6	-1.31034	2.09902e-05
ENSMUSG00000016619	1011.67	0.779313	0.00988513
ENSMUSG00000016624	4.03452	-1.41025	0.221703
ENSMUSG00000016626	25648.5	0.592959	0.000122865
ENSMUSG00000016637	4.04564	0.124243	0.947727
ENSMUSG00000016664	3339.47	0.74651	0.00716548
ENSMUSG00000016756	13.5403	0.661815	0.416305
ENSMUSG00000016757	12.4373	0.7316	0.415266
ENSMUSG00000016758	89.9282	-0.807784	0.0129884
ENSMUSG00000016763	0.97456	1.85661	NA
ENSMUSG00000016831	58.2897	0.340356	0.462971
ENSMUSG00000016833	9.2177	-0.860842	0.488789
ENSMUSG00000016918	6.92971	-0.168104	0.912412
ENSMUSG00000016921	54.6767	-1.40889	0.0215428
ENSMUSG00000016933	41.3777	0.117526	0.854849
ENSMUSG00000016940	3.67143	1.27673	0.480301
ENSMUSG00000016942	0.437691	-1.73367	NA
ENSMUSG00000016946	121.938	-0.446935	0.250445
ENSMUSG00000016982	0.541411	1.92565	NA
ENSMUSG00000016984	84.6117	-0.464821	0.296459
ENSMUSG00000017009	18.6112	0.274654	0.928044
ENSMUSG00000017057	3.35007	4.57182	0.0239642
ENSMUSG00000017119	1402.73	-0.131022	0.641278
ENSMUSG00000017132	175.486	-1.5438	7.3954e-05
ENSMUSG00000017144	19.2049	0.00146133	0.998263
ENSMUSG00000017146	879.713	0.200479	0.479372
ENSMUSG00000017165	0.502803	-0.825298	NA
ENSMUSG00000017167	488.052	1.13551	0.00324335
ENSMUSG00000017176	3.56293	-0.0268568	0.989998
ENSMUSG00000017188	40.5377	-1.37796	0.00785578
ENSMUSG00000017195	11.212	-0.0548294	0.970764
ENSMUSG00000017210	255.168	0.523697	0.0366823
ENSMUSG00000017221	919.877	1.51206	1.22006e-06
ENSMUSG00000017264	935.188	0.36225	0.231696
ENSMUSG00000017286	424.347	-1.42176	1.34596e-06
ENSMUSG00000017288	116.205	0.877975	0.00335958
ENSMUSG00000017291	1003.65	0.294633	0.217722
ENSMUSG00000017299	1.47685	0.674546	NA
ENSMUSG00000017307	31.9036	-0.163623	0.790148
ENSMUSG00000017309	1.16998	2.19563	NA
ENSMUSG00000017314	1.03645	2.33767	NA
ENSMUSG00000017344	2.11378	-1.13518	0.649172
ENSMUSG00000017376	145.527	0.69948	0.0620516
ENSMUSG00000017386	84.6617	0.115098	0.853309
ENSMUSG00000017390	1.00452	2.31025	NA
ENSMUSG00000017404	92.9296	0.569132	0.475677
ENSMUSG00000017405	33.2131	1.6006	0.00549986
ENSMUSG00000017412	18.0704	0.903623	0.211946
ENSMUSG00000017417	0.0744108	0.338929	NA
ENSMUSG00000017418	89.7962	-0.217722	0.594003
ENSMUSG00000017421	1401	-0.560723	0.0445781
ENSMUSG00000017428	1733.55	-0.252629	0.501219
ENSMUSG00000017446	0.293037	-1.7581	NA
ENSMUSG00000017453	1.40597	-1.09097	NA
ENSMUSG00000017466	1.54589	-1.56642	NA
ENSMUSG00000017478	291.871	1.29306	5.12747e-06
ENSMUSG00000017485	175.107	-1.53695	0.000165875
ENSMUSG00000017491	10.8192	0.288083	0.795507
ENSMUSG00000017493	7.95568	-2.37505	0.119827
ENSMUSG00000017499	684.982	0.48442	0.0565966
ENSMUSG00000017548	1206.29	0.285278	0.528934
ENSMUSG00000017550	346.662	0.782148	0.00123742
ENSMUSG00000017561	381.666	0.994131	4.92966e-05
ENSMUSG00000017588	3.31076	-2.82708	0.0369903
ENSMUSG00000017607	1.60466	1.94828	NA
ENSMUSG00000017615	555.581	0.623588	0.148956
ENSMUSG00000017631	692.859	0.244471	0.44837
ENSMUSG00000017639	245.274	0.919995	0.000108582
ENSMUSG00000017652	0.673584	-0.088945	NA
ENSMUSG00000017664	197.132	1.20176	0.00181244
ENSMUSG00000017667	149.482	0.278533	0.433456
ENSMUSG00000017670	26.7891	0.302958	0.679991
ENSMUSG00000017677	162.868	0.0767737	0.903697
ENSMUSG00000017679	143.935	0.00273303	0.995387
ENSMUSG00000017686	1845.25	0.221704	0.573853
ENSMUSG00000017688	1.25915	-0.249602	NA
ENSMUSG00000017692	0.387564	-0.998575	NA
ENSMUSG00000017697	180.098	-0.188655	0.71828
ENSMUSG00000017707	174.097	-0.327061	0.283469
ENSMUSG00000017715	217.578	0.524388	0.33954
ENSMUSG00000017716	1614.95	-0.542679	0.0990466
ENSMUSG00000017718	41.8959	0.353471	0.563916
ENSMUSG00000017721	55.7644	0.248093	0.654435
ENSMUSG00000017724	0.869031	1.76613	NA
ENSMUSG00000017734	1.26254	-3.47136	NA
ENSMUSG00000017737	5.41955	2.16234	0.178894
ENSMUSG00000017740	123.926	0.890168	0.000797566
ENSMUSG00000017747	187.438	0.877381	0.0314598
ENSMUSG00000017754	0.564483	2.4183	NA
ENSMUSG00000017756	483.89	0.0608801	0.875122
ENSMUSG00000017760	18.531	0.476498	0.565275
ENSMUSG00000017764	373.163	0.690511	0.0139946
ENSMUSG00000017765	2.69826	1.99322	0.297623
ENSMUSG00000017774	907.729	1.09701	8.89784e-07
ENSMUSG00000017776	545.924	0.137148	0.718793
ENSMUSG00000017778	15.2438	0.994315	0.362057
ENSMUSG00000017781	75.0175	0.384952	0.492071
ENSMUSG00000017801	857.061	-0.281938	0.307576
ENSMUSG00000017802	186.09	2.35104	1.27221e-13
ENSMUSG00000017830	1.31806	2.20803	NA
ENSMUSG00000017831	17.0231	-0.885482	0.195299
ENSMUSG00000017837	90.2141	0.458688	0.221294
ENSMUSG00000017843	448.056	-0.0361026	0.914297
ENSMUSG00000017858	130.254	-0.171821	0.66396
ENSMUSG00000017861	308.28	0.872777	0.0912646
ENSMUSG00000017897	0.794788	1.7428	NA
ENSMUSG00000017929	137.031	0.223204	0.625189
ENSMUSG00000017943	2.79981	0.989752	0.623503
ENSMUSG00000017950	3.2629	0.0623584	0.974217
ENSMUSG00000017969	85.9834	-0.0760399	0.904844
ENSMUSG00000017978	15.4215	-0.555715	0.446955
ENSMUSG00000017999	267.444	1.51203	2.72719e-09
ENSMUSG00000018001	211.778	0.0666427	0.83799
ENSMUSG00000018012	122.587	0.0891695	0.875827
ENSMUSG00000018040	49.1576	0.988937	0.037383
ENSMUSG00000018042	293.893	0.364833	0.267137
ENSMUSG00000018068	73.3509	0.66085	0.0528252
ENSMUSG00000018076	309.512	1.10976	0.00339729
ENSMUSG00000018102	249.662	-0.626274	0.18971
ENSMUSG00000018126	56.2303	-0.41439	0.32545
ENSMUSG00000018143	8.21961	1.13752	0.311131
ENSMUSG00000018160	756.857	0.569469	0.00202239
ENSMUSG00000018166	14.1939	1.09624	0.119827
ENSMUSG00000018167	6.99494	1.29376	0.214294
ENSMUSG00000018168	2.76564	0.303396	0.904736
ENSMUSG00000018169	38.3396	0.908571	0.136812
ENSMUSG00000018171	183.84	-0.459859	0.173012
ENSMUSG00000018189	270.127	0.348548	0.225484
ENSMUSG00000018196	5.86619	0.493009	0.75491
ENSMUSG00000018199	56.8749	-0.402509	0.350091
ENSMUSG00000018209	137.323	0.40988	0.187455
ENSMUSG00000018211	2.06555	-1.37101	0.459831
ENSMUSG00000018217	2.58202	1.09727	0.617489
ENSMUSG00000018238	68326.4	0.212952	0.665612
ENSMUSG00000018239	3770.41	-1.15353	6.26147e-05
ENSMUSG00000018259	100.535	-1.41085	0.0122283
ENSMUSG00000018263	10.8079	1.73895	0.0811865
ENSMUSG00000018286	949.209	-0.954191	0.000928704
ENSMUSG00000018287	1052.28	-0.738904	0.00649053
ENSMUSG00000018293	1143.02	-0.502256	0.171179
ENSMUSG00000018322	1475.55	-0.510696	0.222919
ENSMUSG00000018326	1216.8	-0.33881	0.410829
ENSMUSG00000018334	79.7455	0.123064	0.774623
ENSMUSG00000018339	1222.71	-0.277893	0.46702
ENSMUSG00000018340	452.444	0.174798	0.675139
ENSMUSG00000018341	27.8956	0.0290722	0.974541
ENSMUSG00000018347	623.308	0.677653	0.00394785
ENSMUSG00000018362	1867.63	-0.716996	0.0111899
ENSMUSG00000018363	563.458	0.11011	0.755043
ENSMUSG00000018372	815.645	0.611133	0.000786519
ENSMUSG00000018377	553.974	0.523398	0.0274409
ENSMUSG00000018378	21.06	0.888123	0.155536
ENSMUSG00000018379	37.4096	-0.357634	0.564345
ENSMUSG00000018395	803.467	0.34742	0.154284
ENSMUSG00000018398	0.771983	-1.06911	NA
ENSMUSG00000018401	648.311	0.756713	1.79301e-05
ENSMUSG00000018405	3.67792	0.678449	0.666944
ENSMUSG00000018411	6.85166	1.19148	0.386675
ENSMUSG00000018412	487.879	0.547299	0.0180902
ENSMUSG00000018415	454.939	-0.734185	0.0252064
ENSMUSG00000018417	501.734	0.236015	0.419433
ENSMUSG00000018425	283.22	0.265273	0.394038
ENSMUSG00000018427	1539.66	0.102344	0.637028
ENSMUSG00000018428	824.414	1.30802	1.93077e-06
ENSMUSG00000018433	17.9563	-0.30194	0.756952
ENSMUSG00000018442	201.038	0.616152	0.0293776
ENSMUSG00000018446	76.9886	-4.30986	0.00108923
ENSMUSG00000018449	38.6709	-1.04434	0.0295413
ENSMUSG00000018451	0.120172	0.338944	NA
ENSMUSG00000018459	1.62408	-1.52598	NA
ENSMUSG00000018470	0.679845	1.6327	NA
ENSMUSG00000018474	19.6862	0.931776	0.171326
ENSMUSG00000018476	1368.37	-0.333245	0.398383
ENSMUSG00000018479	1.17433	-2.52172	NA
ENSMUSG00000018481	294.163	0.122636	0.730549
ENSMUSG00000018500	22.6635	-0.0103131	0.990112
ENSMUSG00000018501	624.131	0.16881	0.427778
ENSMUSG00000018507	13.1496	-1.05678	0.162752
ENSMUSG00000018509	142.416	-1.54992	4.63187e-07
ENSMUSG00000018537	1.63158	0.675282	NA
ENSMUSG00000018541	162.794	0.0596836	0.886614
ENSMUSG00000018547	9.6501	0.780033	0.473656
ENSMUSG00000018548	351.512	0.187249	0.526382
ENSMUSG00000018554	49.559	0.504664	0.516954
ENSMUSG00000018559	6.74752	0.490362	0.686701
ENSMUSG00000018565	597.608	-0.491005	0.0229872
ENSMUSG00000018566	0.157279	-0.0267074	NA
ENSMUSG00000018567	23.5491	0.428148	0.56475
ENSMUSG00000018569	10.745	0.417306	0.682653
ENSMUSG00000018570	0.779348	2.85893	NA
ENSMUSG00000018572	102.574	0.626497	0.0607491
ENSMUSG00000018574	12.5613	0.334427	0.747706
ENSMUSG00000018581	244.665	-0.487263	0.145179
ENSMUSG00000018583	423.563	0.66416	0.13791
ENSMUSG00000018585	66.4725	-0.909262	0.136247
ENSMUSG00000018593	25.3341	0.420271	0.72461
ENSMUSG00000018595	8.40555	0.582934	0.577805
ENSMUSG00000018599	1.03181	-2.19456	NA
ENSMUSG00000018604	30.3452	1.13836	0.0365822
ENSMUSG00000018634	1.0959	0.565293	NA
ENSMUSG00000018648	5034.97	-0.818475	0.0316622
ENSMUSG00000018651	936.607	-0.415322	0.317313
ENSMUSG00000018654	2.94179	0.954899	0.654897
ENSMUSG00000018659	42.014	0.928234	0.152337
ENSMUSG00000018661	69.827	-0.606226	0.253271
ENSMUSG00000018666	998.421	-0.283319	0.256888
ENSMUSG00000018669	15.0872	1.15431	0.127122
ENSMUSG00000018672	15.6018	-0.771851	0.266699
ENSMUSG00000018677	464.817	-0.191161	0.715677
ENSMUSG00000018678	118.48	0.522801	0.0808044
ENSMUSG00000018697	63.7526	0.5821	0.142848
ENSMUSG00000018707	63.3903	0.817726	0.137521
ENSMUSG00000018727	3199.05	-0.262768	0.428676
ENSMUSG00000018733	268.041	-0.0671842	0.87568
ENSMUSG00000018736	1684.21	0.813068	6.07885e-05
ENSMUSG00000018740	121.634	0.492085	0.259518
ENSMUSG00000018750	2.29736	2.87759	0.213415
ENSMUSG00000018761	3.74447	2.6923	0.168753
ENSMUSG00000018765	37.5711	0.765163	0.328716
ENSMUSG00000018770	27.2432	-0.510605	0.318847
ENSMUSG00000018774	18.1884	-0.844242	0.202132
ENSMUSG00000018796	563.453	0.757681	0.00085777
ENSMUSG00000018800	29.2841	0.174393	0.833728
ENSMUSG00000018809	190.869	0.668886	0.0199727
ENSMUSG00000018819	494.432	-0.269243	0.349345
ENSMUSG00000018820	6.50213	3.12799	0.0142937
ENSMUSG00000018821	73.9789	1.17242	0.0127531
ENSMUSG00000018830	894.24	0.833022	0.0015114
ENSMUSG00000018841	264.89	1.15314	6.34954e-05
ENSMUSG00000018846	33.935	0.0532039	0.942596
ENSMUSG00000018848	593.467	0.118466	0.79118
ENSMUSG00000018849	46.5229	1.30827	0.000515078
ENSMUSG00000018858	62.8048	-0.156379	0.775623
ENSMUSG00000018861	7.22725	2.36649	0.0545599
ENSMUSG00000018865	56.5133	0.758006	0.169301
ENSMUSG00000018868	19.2124	0.357553	0.673546
ENSMUSG00000018882	756.822	-0.812729	0.00324335
ENSMUSG00000018893	5.55231	-0.955466	0.415583
ENSMUSG00000018899	403.344	0.58207	0.259641
ENSMUSG00000018900	111.236	0.64817	0.0347041
ENSMUSG00000018906	12.0393	0.828549	0.328675
ENSMUSG00000018909	1.3787	3.49524	NA
ENSMUSG00000018920	0.328927	-1.93619	NA
ENSMUSG00000018921	508.413	0.4873	0.0116706
ENSMUSG00000018923	750.636	-1.31923	2.26194e-06
ENSMUSG00000018924	0.25665	0.838122	NA
ENSMUSG00000018927	3.96769	-1.22946	0.382269
ENSMUSG00000018930	13.5799	-0.0502324	0.962745
ENSMUSG00000018931	3721.26	0.805229	3.9597e-05
ENSMUSG00000018932	13.4279	1.5619	0.0358513
ENSMUSG00000018965	42.8103	0.0192185	0.980559
ENSMUSG00000018973	0.824502	-0.396904	NA
ENSMUSG00000018974	720.838	1.14371	0.00443935
ENSMUSG00000018983	270.423	0.529759	0.144766
ENSMUSG00000018986	0.347323	1.1661	NA
ENSMUSG00000018995	9.53445	0.24796	0.827553
ENSMUSG00000018999	607.198	0.035462	0.919394
ENSMUSG00000019039	30.2753	0.562471	0.397495
ENSMUSG00000019054	73.3175	-0.465932	0.24274
ENSMUSG00000019055	103.349	-0.400734	0.356824
ENSMUSG00000019066	2747.24	0.590289	0.056725
ENSMUSG00000019080	2.11275	-0.84703	0.673702
ENSMUSG00000019082	147.413	0.657445	0.0219464
ENSMUSG00000019087	336.602	0.87764	0.000700086
ENSMUSG00000019088	1.34859	0.63992	NA
ENSMUSG00000019102	4.5552	0.221517	0.896783
ENSMUSG00000019124	0.974997	0.157113	NA
ENSMUSG00000019132	37.4371	-0.394371	0.467149
ENSMUSG00000019139	66.4265	1.21012	0.00820973
ENSMUSG00000019143	0.592993	1.81386	NA
ENSMUSG00000019158	0.379918	1.15369	NA
ENSMUSG00000019173	200.985	1.21299	0.0117592
ENSMUSG00000019178	2.16589	-0.351086	0.890947
ENSMUSG00000019179	110.277	-0.573919	0.203145
ENSMUSG00000019188	1151.92	-0.157571	0.677564
ENSMUSG00000019189	54.0209	0.710654	0.0846514
ENSMUSG00000019210	259.837	-0.793073	0.0435874
ENSMUSG00000019214	46.231	1.25522	0.0425641
ENSMUSG00000019230	0.519059	-0.0317131	NA
ENSMUSG00000019232	1.75386	0.258613	0.913416
ENSMUSG00000019254	0.0962127	-0.796311	NA
ENSMUSG00000019256	113.241	0.102612	0.800204
ENSMUSG00000019261	99.0636	1.73045	1.44902e-05
ENSMUSG00000019295	6.2605	0.71166	0.503893
ENSMUSG00000019297	20.0677	-0.0544139	0.967748
ENSMUSG00000019301	2.62309	4.30675	0.0398636
ENSMUSG00000019302	97.2023	0.54739	0.202779
ENSMUSG00000019303	38.732	0.060724	0.947834
ENSMUSG00000019312	13.1361	-1.39134	0.206597
ENSMUSG00000019320	35.9077	-0.178567	0.755778
ENSMUSG00000019338	299.176	1.17879	1.80788e-07
ENSMUSG00000019362	153.795	-0.835775	0.00786447
ENSMUSG00000019368	1.91363	2.50262	0.269561
ENSMUSG00000019370	27.9848	-0.0855845	0.940189
ENSMUSG00000019373	756.058	0.162613	0.553608
ENSMUSG00000019428	77.6163	1.60716	0.00841516
ENSMUSG00000019429	5.79741	0.451385	0.760154
ENSMUSG00000019432	89.0248	1.16725	0.0924631
ENSMUSG00000019433	3.20615	4.41471	0.0117863
ENSMUSG00000019437	58.7467	0.589207	0.28443
ENSMUSG00000019461	9.6906	1.19148	0.218773
ENSMUSG00000019467	1.69151	-0.253161	0.945598
ENSMUSG00000019470	46.4316	0.292812	0.615295
ENSMUSG00000019471	135.555	0.0683242	0.881969
ENSMUSG00000019478	214.645	-0.673365	0.0309802
ENSMUSG00000019487	24.1694	-0.0214279	0.977442
ENSMUSG00000019494	127.827	0.0166439	0.981254
ENSMUSG00000019505	1936.51	-1.12098	8.02232e-06
ENSMUSG00000019518	2.71999	1.31239	0.589499
ENSMUSG00000019528	12704.5	-0.14848	0.500785
ENSMUSG00000019539	4.2536	1.26334	0.520304
ENSMUSG00000019558	0.40829	1.7882	NA
ENSMUSG00000019564	34.6726	1.15324	0.0720375
ENSMUSG00000019577	0.399064	0.56352	NA
ENSMUSG00000019578	16.4418	0.28785	0.782982
ENSMUSG00000019579	60.9848	1.18723	0.00547101
ENSMUSG00000019590	36.5671	1.30591	0.00274439
ENSMUSG00000019647	76.4954	1.6817	7.49246e-08
ENSMUSG00000019659	41.6567	-0.0558051	0.926911
ENSMUSG00000019689	191.428	-1.70818	1.69375e-08
ENSMUSG00000019699	299.654	0.183473	0.49458
ENSMUSG00000019710	363.435	-1.15048	0.000995307
ENSMUSG00000019715	2913.63	1.02111	4.79339e-05
ENSMUSG00000019718	4.44214	-0.327668	0.821882
ENSMUSG00000019726	560.571	0.0508962	0.905821
ENSMUSG00000019731	0.819375	2.77127	NA
ENSMUSG00000019732	710.433	-0.965989	0.0314892
ENSMUSG00000019734	77.3806	-0.052544	0.927642
ENSMUSG00000019738	39.8713	-0.968208	0.0453891
ENSMUSG00000019761	57.8697	-1.93198	8.72378e-06
ENSMUSG00000019762	2.08657	-1.68048	0.29522
ENSMUSG00000019763	26.8427	-0.00317868	0.996585
ENSMUSG00000019767	75.9509	-0.94999	0.00414691
ENSMUSG00000019768	461.566	0.158768	0.571105
ENSMUSG00000019772	2.67742	-0.573918	0.783015
ENSMUSG00000019773	1410.34	0.595319	0.060674
ENSMUSG00000019774	1.73482	-1.05833	0.657483
ENSMUSG00000019775	2977.68	-0.797641	0.00192222
ENSMUSG00000019777	87.0756	-0.584615	0.119733
ENSMUSG00000019779	81.5057	-0.415933	0.327507
ENSMUSG00000019782	103.832	-1.11428	0.00405831
ENSMUSG00000019785	707.93	0.0962551	0.806035
ENSMUSG00000019787	0.80453	0.696701	NA
ENSMUSG00000019789	21.1926	0.420852	0.556627
ENSMUSG00000019790	320.836	-0.155388	0.652003
ENSMUSG00000019791	7.22884	-0.693816	0.60485
ENSMUSG00000019792	1582.3	-1.32516	2.47629e-05
ENSMUSG00000019794	652.747	-0.716937	0.000280335
ENSMUSG00000019795	287.22	-0.19636	0.444927
ENSMUSG00000019796	121.538	0.0902506	0.86842
ENSMUSG00000019797	29.9544	-0.508439	0.393934
ENSMUSG00000019802	53.6177	0.794459	0.095326
ENSMUSG00000019803	1011.8	0.321953	0.517377
ENSMUSG00000019804	322.942	-0.0123363	0.97744
ENSMUSG00000019806	298.604	-0.409889	0.31401
ENSMUSG00000019808	1.49208	-1.01937	NA
ENSMUSG00000019809	566.589	-0.809791	0.0780501
ENSMUSG00000019810	0.65414	0.376994	NA
ENSMUSG00000019813	1883.04	-0.38584	0.280693
ENSMUSG00000019814	540.39	0.233721	0.504607
ENSMUSG00000019817	58.7914	0.141523	0.777183
ENSMUSG00000019818	4754.41	-0.493147	0.18931
ENSMUSG00000019820	125.695	0.611286	0.0436711
ENSMUSG00000019822	8.46225	0.879651	0.4637
ENSMUSG00000019823	1.06695	1.83107	NA
ENSMUSG00000019826	184.83	0.637367	0.0487602
ENSMUSG00000019828	62.1466	0.202926	0.693917
ENSMUSG00000019831	185.914	-0.357373	0.289593
ENSMUSG00000019832	1353.5	-0.458162	0.0558503
ENSMUSG00000019834	3.31297	0.480638	0.802508
ENSMUSG00000019837	58.9245	0.735769	0.0438675
ENSMUSG00000019838	301.656	0.158411	0.719554
ENSMUSG00000019841	419.349	0.1027	0.831739
ENSMUSG00000019842	19.3677	1.45026	0.0375138
ENSMUSG00000019843	496.981	0.0482321	0.902767
ENSMUSG00000019845	578.135	-0.324924	0.426573
ENSMUSG00000019846	260.338	-0.528197	0.0237331
ENSMUSG00000019848	11.9211	-0.193515	0.874769
ENSMUSG00000019849	2508.29	0.124959	0.750459
ENSMUSG00000019850	1.72851	-0.639281	0.784112
ENSMUSG00000019851	23.5771	-0.895485	0.241347
ENSMUSG00000019852	341.247	0.205355	0.506058
ENSMUSG00000019853	2.10414	-2.96669	0.208098
ENSMUSG00000019854	295.15	-0.727126	0.0135147
ENSMUSG00000019856	225.092	-0.127391	0.812475
ENSMUSG00000019857	204.952	-2.68	1.50225e-11
ENSMUSG00000019861	22.5496	-0.510684	0.495523
ENSMUSG00000019863	3.69508	0.899027	0.521433
ENSMUSG00000019864	110.258	0.426946	0.185538
ENSMUSG00000019865	7.44427	-1.15315	0.281915
ENSMUSG00000019866	346.909	-0.221936	0.612996
ENSMUSG00000019868	2843.3	-1.40184	4.82482e-05
ENSMUSG00000019872	1.96012	1.9189	0.467149
ENSMUSG00000019873	13.0611	0.847092	0.315035
ENSMUSG00000019874	5.22321	0.174619	0.922656
ENSMUSG00000019876	134.191	-0.464638	0.197931
ENSMUSG00000019877	753.401	0.0498234	0.92096
ENSMUSG00000019878	18.2157	-1.05879	0.0786781
ENSMUSG00000019880	0.397471	-2.67535	NA
ENSMUSG00000019883	67.1824	-0.446463	0.27686
ENSMUSG00000019888	122.525	-0.643846	0.0980403
ENSMUSG00000019889	20.6945	-0.5476	0.420277
ENSMUSG00000019890	4.38418	-1.84435	0.218773
ENSMUSG00000019891	202.279	-0.39753	0.213629
ENSMUSG00000019892	100.643	-0.0196912	0.976091
ENSMUSG00000019893	3.04466	-0.594359	0.704435
ENSMUSG00000019894	848.681	0.344806	0.448702
ENSMUSG00000019897	363.957	-0.361173	0.256358
ENSMUSG00000019899	716.383	-0.171109	0.427155
ENSMUSG00000019900	1.71426	0.153902	0.964567
ENSMUSG00000019907	4248.54	0.235894	0.395272
ENSMUSG00000019909	5.40805	-0.0375864	0.980559
ENSMUSG00000019913	12.8178	0.588325	0.633936
ENSMUSG00000019916	1209.22	-0.0061183	0.986838
ENSMUSG00000019917	11.9972	-0.41389	0.652146
ENSMUSG00000019920	508.934	-0.235481	0.456523
ENSMUSG00000019923	230.01	-0.498378	0.135453
ENSMUSG00000019927	123.781	-1.53609	0.000165621
ENSMUSG00000019929	29.3432	-2.05695	0.000107696
ENSMUSG00000019932	17.7554	-1.92668	0.00265628
ENSMUSG00000019933	0.813065	-1.04899	NA
ENSMUSG00000019935	12.0532	0.820263	0.342656
ENSMUSG00000019942	94.8776	-0.559377	0.43057
ENSMUSG00000019943	1425.27	0.281783	0.299944
ENSMUSG00000019944	330.946	1.23156	1.62242e-07
ENSMUSG00000019945	0.185797	0.674027	NA
ENSMUSG00000019947	4887.98	0.331115	0.0701684
ENSMUSG00000019948	110.628	-1.54092	7.21604e-06
ENSMUSG00000019951	372.419	-0.418542	0.0678246
ENSMUSG00000019952	452.15	0.530967	0.036881
ENSMUSG00000019960	19.3823	2.212	0.00290321
ENSMUSG00000019961	99.3925	-0.479042	0.22334
ENSMUSG00000019966	75.9031	-0.32126	0.491388
ENSMUSG00000019969	1228.93	-0.049469	0.923779
ENSMUSG00000019970	141.887	-0.257773	0.481504
ENSMUSG00000019971	156.808	0.22481	0.575321
ENSMUSG00000019975	9.22538	0.868761	0.366321
ENSMUSG00000019977	182.491	-0.392367	0.276827
ENSMUSG00000019978	1520.86	0.339345	0.108439
ENSMUSG00000019979	100.117	-1.20313	0.00280489
ENSMUSG00000019984	776.304	-0.236644	0.483613
ENSMUSG00000019986	14.0728	-0.0990123	0.920839
ENSMUSG00000019987	0.338365	-2.8637	NA
ENSMUSG00000019988	2348	0.124741	0.615367
ENSMUSG00000019989	18.1641	0.551757	0.541977
ENSMUSG00000019990	14.171	-0.687032	0.434666
ENSMUSG00000019992	539.924	-0.092837	0.8429
ENSMUSG00000019996	266.413	0.866749	0.00198096
ENSMUSG00000019998	492.792	-0.465888	0.311438
ENSMUSG00000020000	3.21025	-0.59042	0.764644
ENSMUSG00000020003	388.014	-0.811213	0.0368883
ENSMUSG00000020009	1.57475	2.74925	NA
ENSMUSG00000020014	1.05276	0.139257	NA
ENSMUSG00000020015	292.781	0.0667612	0.862762
ENSMUSG00000020017	0.234415	-0.796331	NA
ENSMUSG00000020018	87.6466	-1.83192	5.13724e-06
ENSMUSG00000020019	7.15522	-0.631805	0.598533
ENSMUSG00000020020	4.68399	1.20907	0.495365
ENSMUSG00000020021	4936.34	-0.34786	0.185179
ENSMUSG00000020022	10.0542	-0.00580087	0.995823
ENSMUSG00000020023	1571.51	0.494599	0.00474626
ENSMUSG00000020024	343.972	-0.18356	0.540803
ENSMUSG00000020027	7.61495	0.493384	0.765454
ENSMUSG00000020029	42.7297	-0.316365	0.504607
ENSMUSG00000020032	0.249432	1.23883	NA
ENSMUSG00000020034	9.61725	-0.434567	0.717615
ENSMUSG00000020037	81.5103	0.297622	0.58068
ENSMUSG00000020038	542.781	-0.809438	0.0393178
ENSMUSG00000020042	3.3509	-0.978629	0.561501
ENSMUSG00000020044	1.43892	1.32863	NA
ENSMUSG00000020048	1745.33	-0.191737	0.357337
ENSMUSG00000020051	25.7482	-1.12875	0.0281985
ENSMUSG00000020053	6.22915	1.51843	0.231418
ENSMUSG00000020056	16.6879	-0.895748	0.209178
ENSMUSG00000020057	1.05075	2.31137	NA
ENSMUSG00000020059	234.105	-2.15876	1.95051e-13
ENSMUSG00000020061	0.757806	1.74343	NA
ENSMUSG00000020062	22.117	0.418504	0.59158
ENSMUSG00000020063	74.7266	-0.808232	0.0377516
ENSMUSG00000020064	36.6411	-1.40838	0.00669474
ENSMUSG00000020067	18.8943	-0.197453	0.784521
ENSMUSG00000020069	274.072	0.478374	0.0600964
ENSMUSG00000020070	56.1281	0.285497	0.532861
ENSMUSG00000020072	38.808	0.412045	0.479292
ENSMUSG00000020074	2333.3	-0.0723877	0.800965
ENSMUSG00000020075	100.018	-0.571161	0.121204
ENSMUSG00000020076	168.401	0.472126	0.270269
ENSMUSG00000020077	1095.57	-1.13059	8.61985e-05
ENSMUSG00000020078	1812.03	-0.347307	0.105904
ENSMUSG00000020079	895.563	0.290137	0.357566
ENSMUSG00000020080	0.318981	0.275488	NA
ENSMUSG00000020081	0.337364	0.562903	NA
ENSMUSG00000020083	708.737	0.211957	0.638191
ENSMUSG00000020085	7.63231	0.353766	0.819606
[truncated: 20,182 more rows]

## Sheet: Fig2a_ORA
pathway	p_value_adj_final	prop_upreg
HALLMARK_APOPTOSIS	0.00776258	0.558824
GO_DNA_INTEGRITY_CHECKPOINT	0.00260255	0.560976
GO_CELLULAR_RESPONSE_TO_STEROID_HORMONE_STIMULUS	0.000702074	0.673077
GO_C21_STEROID_HORMONE_BIOSYNTHETIC_PROCESS	0.026499	0.25
GO_GONADOTROPIN_SECRETION	0.00751323	0.8
GO_REGULATION_OF_MAPK_CASCADE	0.00246535	0.638889
KEGG_OXIDATIVE_PHOSPHORYLATION	0.00135929	0.147059
REACTOME_CELL_CYCLE_CHECKPOINTS	3.82597e-05	0.388889
KEGG_OOCYTE_MEIOSIS	0.0139273	0.481481
GO_ATTACHMENT_OF_SPINDLE_MICROTUBULES_TO_KINETOCHORE	0.00452207	0.357143

## Sheet: Fig2b_MA
name	baseMean	log2FoldChange	padj
ENSMUSG00000000001	1514.32	0.530663	0.0970136
ENSMUSG00000000028	100.142	0.886905	0.186639
ENSMUSG00000000037	24.8969	1.86091	0.314578
ENSMUSG00000000049	3.068	1.32611	0.55744
ENSMUSG00000000056	258.707	0.41719	0.41394
ENSMUSG00000000058	548.369	-0.539936	0.130208
ENSMUSG00000000078	3574.15	0.729237	0.0268008
ENSMUSG00000000085	168.819	0.155286	0.730324
ENSMUSG00000000088	438.504	-1.47758	3.58351e-05
ENSMUSG00000000093	1.01106	1.57882	NA
ENSMUSG00000000094	5.76668	3.62311	0.0476892
ENSMUSG00000000125	0.435994	2.04496	NA
ENSMUSG00000000126	1.45005	2.35404	NA
ENSMUSG00000000127	239.888	0.723896	0.0739568
ENSMUSG00000000131	256.785	0.193915	0.603132
ENSMUSG00000000134	477.676	0.606844	0.00704376
ENSMUSG00000000142	49.4522	1.05982	0.147172
ENSMUSG00000000148	233.085	0.750076	0.00696958
ENSMUSG00000000149	293.711	0.292469	0.555258
ENSMUSG00000000159	0.118399	-0.489021	NA
ENSMUSG00000000167	8.98577	-0.273418	0.830985
ENSMUSG00000000168	605.054	0.0219759	0.949279
ENSMUSG00000000171	1357.36	-0.446989	0.200205
ENSMUSG00000000184	848.921	-0.212804	0.5085
ENSMUSG00000000194	342.093	0.216953	0.435476
ENSMUSG00000000197	0.582805	2.4663	NA
ENSMUSG00000000202	0.331858	0.286871	NA
ENSMUSG00000000204	53.1746	0.208749	0.786803
ENSMUSG00000000214	11.8618	3.20446	0.240867
ENSMUSG00000000223	0.207162	-1.45076	NA
ENSMUSG00000000244	0.855164	3.2034	NA
ENSMUSG00000000247	0.57472	0.39437	NA
ENSMUSG00000000253	97.8681	-0.512969	0.296757
ENSMUSG00000000263	1.33852	-3.241	NA
ENSMUSG00000000266	69.9948	-0.113926	0.853049
ENSMUSG00000000275	309.982	-0.400312	0.244479
ENSMUSG00000000276	64.6742	0.303358	0.606766
ENSMUSG00000000278	2275.18	0.10877	0.72296
ENSMUSG00000000282	69.9874	0.354866	0.47378
ENSMUSG00000000290	9.21412	0.39231	0.859711
ENSMUSG00000000295	440.614	-0.907015	0.00683776
ENSMUSG00000000296	3757.66	-0.961135	0.00468171
ENSMUSG00000000301	41.7305	-0.689645	0.216646
ENSMUSG00000000303	16.4915	1.77723	0.217687
ENSMUSG00000000305	3.4045	2.69531	0.18749
ENSMUSG00000000317	16.6027	0.765637	0.460661
ENSMUSG00000000318	136.559	-0.312081	0.555424
ENSMUSG00000000320	5.80017	1.6954	0.242861
ENSMUSG00000000326	817.822	-0.536606	0.0231867
ENSMUSG00000000339	425.781	-0.282909	0.381698
ENSMUSG00000000340	255.822	0.192829	0.55849
ENSMUSG00000000346	4561.91	-0.644639	0.0442885
ENSMUSG00000000355	435.598	-1.07743	1.09171e-05
ENSMUSG00000000359	55.5008	-0.245628	0.702089
ENSMUSG00000000365	29.2971	1.24441	0.0669855
ENSMUSG00000000374	83.5843	0.398078	0.428093
ENSMUSG00000000378	371.867	-0.217508	0.478
ENSMUSG00000000384	279.954	0.483661	0.164416
ENSMUSG00000000385	0.603999	0.438755	NA
ENSMUSG00000000386	0.477165	2.1463	NA
ENSMUSG00000000392	0.875789	-0.915209	NA
ENSMUSG00000000394	2.97257	-1.87978	0.410661
ENSMUSG00000000399	1011.29	-0.776817	0.000178314
ENSMUSG00000000402	3.8011	1.35148	0.437901
ENSMUSG00000000409	118.252	0.0939163	0.853685
ENSMUSG00000000411	0.307158	-0.319477	NA
ENSMUSG00000000416	7.54329	1.78346	0.194296
ENSMUSG00000000420	184.7	0.379083	0.287171
ENSMUSG00000000439	400.963	0.069794	0.86322
ENSMUSG00000000440	440.221	-0.37363	0.284543
ENSMUSG00000000441	541.569	-0.155721	0.767213
ENSMUSG00000000486	23.0122	-0.554132	0.445702
ENSMUSG00000000489	36.8872	0.829821	0.267863
ENSMUSG00000000530	17.3496	-0.454838	0.636158
ENSMUSG00000000531	5.16296	-0.814786	0.641477
ENSMUSG00000000532	38.3751	0.613008	0.388019
ENSMUSG00000000538	235.733	0.563033	0.0876359
ENSMUSG00000000544	4.25452	1.41275	0.359737
ENSMUSG00000000552	7.76842	1.50706	0.220829
ENSMUSG00000000555	1697.75	0.804303	0.0163838
ENSMUSG00000000561	212.67	-0.198628	0.57993
ENSMUSG00000000563	2619.85	-0.771693	0.000480805
ENSMUSG00000000567	19.6707	0.16477	0.874098
ENSMUSG00000000568	131.086	0.55728	0.198051
ENSMUSG00000000579	23.1212	-0.498525	0.467612
ENSMUSG00000000581	1201.88	-1.11274	1.02727e-06
ENSMUSG00000000594	22352.2	-0.607569	0.200478
ENSMUSG00000000600	503.737	0.133676	0.624947
ENSMUSG00000000605	682.996	0.546954	0.0256872
ENSMUSG00000000627	15.7648	0.534186	0.625465
ENSMUSG00000000628	543.794	-0.209934	0.619685
ENSMUSG00000000631	81.8171	0.788794	0.0772337
ENSMUSG00000000632	4.95029	-1.45593	0.368967
ENSMUSG00000000673	0.366218	0.200201	NA
ENSMUSG00000000682	2693.82	-2.19351	1.01869e-06
ENSMUSG00000000686	2.27228	-0.610084	NA
ENSMUSG00000000690	0.386631	-0.677941	NA
ENSMUSG00000000693	291.393	0.753859	0.100242
ENSMUSG00000000701	5.62491	3.63697	0.0371521
ENSMUSG00000000706	6.54233	-0.411544	0.813239
ENSMUSG00000000708	281.505	-0.0135597	0.98299
ENSMUSG00000000711	362.698	0.441569	0.141577
ENSMUSG00000000724	1.55749	-0.924777	NA
ENSMUSG00000000730	6.82842	2.20618	0.152494
ENSMUSG00000000731	10.2253	0.0889785	0.944076
ENSMUSG00000000732	35.3251	1.3601	0.0797813
ENSMUSG00000000738	136.208	0.118492	0.874408
ENSMUSG00000000739	9.75934	-0.590963	0.624947
ENSMUSG00000000740	5180.11	-1.11469	5.89074e-05
ENSMUSG00000000743	962.01	0.488221	0.0460959
ENSMUSG00000000751	234.616	0.602082	0.0368716
ENSMUSG00000000753	5.63737	-0.608549	0.712601
ENSMUSG00000000759	254.116	0.411298	0.129819
ENSMUSG00000000776	378.857	0.462113	0.0986067
ENSMUSG00000000782	477.49	0.0657287	0.885599
ENSMUSG00000000787	5510.29	0.299749	0.207463
ENSMUSG00000000791	3.36481	-0.111521	0.963147
ENSMUSG00000000792	1.27247	0.458641	NA
ENSMUSG00000000794	1.86257	-1.59318	NA
ENSMUSG00000000804	295.933	0.292593	0.533432
ENSMUSG00000000805	0.25281	-0.488961	NA
ENSMUSG00000000811	54.1563	-0.304925	0.498182
ENSMUSG00000000823	86.0459	0.614547	0.133846
ENSMUSG00000000826	728.948	0.501563	0.0157481
ENSMUSG00000000827	1352.9	-0.377587	0.178464
ENSMUSG00000000838	223.624	0.294588	0.503322
ENSMUSG00000000861	142.46	0.0516629	0.923377
ENSMUSG00000000869	3.04058	0.0962557	0.966479
ENSMUSG00000000876	195.229	-0.545265	0.0643221
ENSMUSG00000000881	27.3869	0.151596	0.857145
ENSMUSG00000000884	64.0567	0.427301	0.388631
ENSMUSG00000000889	0.333991	2.16623	NA
ENSMUSG00000000901	2652.04	-0.336042	0.310528
ENSMUSG00000000902	1420.88	-0.275892	0.230283
ENSMUSG00000000903	21.8731	-0.302337	0.72376
ENSMUSG00000000915	214.586	0.126215	0.852951
ENSMUSG00000000916	218.937	-0.323226	0.271439
ENSMUSG00000000934	136.985	0.055217	0.904111
ENSMUSG00000000948	5.44162	-1.46932	0.341614
ENSMUSG00000000957	457.564	0.751064	0.0941244
ENSMUSG00000000958	59.0492	-0.199887	0.773029
ENSMUSG00000000959	878.354	-0.429561	0.0944107
ENSMUSG00000000976	272.691	0.150519	0.700023
ENSMUSG00000000982	7.10164	2.57872	0.31501
ENSMUSG00000001016	843.033	-0.304999	0.281481
ENSMUSG00000001017	836.168	-0.0741749	0.791362
ENSMUSG00000001018	1761.91	-0.719026	0.0145727
ENSMUSG00000001020	32.1329	-1.615	0.00448034
ENSMUSG00000001021	10.9586	-1.23505	0.156903
ENSMUSG00000001025	4022.38	-1.8879	8.94477e-07
ENSMUSG00000001027	0.714365	1.57712	NA
ENSMUSG00000001029	6.14214	-0.210637	0.906074
ENSMUSG00000001034	177.652	0.541967	0.240325
ENSMUSG00000001036	200.118	0.846801	0.00559043
ENSMUSG00000001039	103.444	-0.334726	0.496234
ENSMUSG00000001052	245.63	0.380253	0.289131
ENSMUSG00000001053	48.1686	1.26726	0.0498887
ENSMUSG00000001054	956.212	-0.429549	0.0225646
ENSMUSG00000001056	726.343	-1.04841	0.00011395
ENSMUSG00000001062	102.395	0.36055	0.238029
ENSMUSG00000001065	107.131	0.947348	0.0223369
ENSMUSG00000001082	560.667	-0.138627	0.625465
ENSMUSG00000001089	622.457	0.447221	0.0972093
ENSMUSG00000001098	289.042	0.675413	0.086992
ENSMUSG00000001100	932.489	-0.305486	0.120366
ENSMUSG00000001103	6.40656	3.61974	0.0542047
ENSMUSG00000001105	578.51	-0.782565	0.00169398
ENSMUSG00000001119	357.113	-0.675356	0.514335
ENSMUSG00000001120	6.66896	3.06269	0.0271311
ENSMUSG00000001123	48.1213	0.0859155	0.932064
ENSMUSG00000001127	1310.22	-0.0200421	0.940023
ENSMUSG00000001128	72.4905	-0.231538	0.787845
ENSMUSG00000001131	10063.1	-1.04222	0.000935317
ENSMUSG00000001134	89.1109	-1.15419	0.00123807
ENSMUSG00000001138	96.9194	0.127957	0.839788
ENSMUSG00000001143	403.537	0.529127	0.109963
ENSMUSG00000001150	180.702	0.415752	0.216935
ENSMUSG00000001151	217.583	1.22734	0.000418675
ENSMUSG00000001156	170.153	0.412002	0.244517
ENSMUSG00000001157	85.9156	-0.154689	0.75779
ENSMUSG00000001158	831.611	-0.900576	5.09148e-05
ENSMUSG00000001166	24.0581	2.14744	0.0894951
ENSMUSG00000001168	23.6994	3.48546	0.239349
ENSMUSG00000001173	159.4	0.111268	0.825811
ENSMUSG00000001175	7986.87	-0.814825	0.0010433
ENSMUSG00000001211	304.44	-0.198592	0.622759
ENSMUSG00000001227	1.58901	-0.473651	NA
ENSMUSG00000001228	68.8245	1.4316	0.0282331
ENSMUSG00000001229	173.741	0.703758	0.0432969
ENSMUSG00000001240	500.539	-1.24418	0.000214465
ENSMUSG00000001247	105.936	-0.600326	0.209901
ENSMUSG00000001248	460.589	0.0106954	0.989679
ENSMUSG00000001249	2.18613	-1.40793	NA
ENSMUSG00000001270	311.021	0.11925	0.726155
ENSMUSG00000001280	307.816	-0.0122993	0.983271
ENSMUSG00000001281	5.70793	-3.77987	0.0336102
ENSMUSG00000001285	484.199	-0.513651	0.0522749
ENSMUSG00000001288	123.81	0.610334	0.127692
ENSMUSG00000001289	1193.51	-1.17994	8.59966e-06
ENSMUSG00000001300	55.8522	1.15765	0.0666852
ENSMUSG00000001305	353.002	-0.656148	0.0299713
ENSMUSG00000001313	37.5	-0.173961	0.772404
ENSMUSG00000001323	132.172	-0.259688	0.563857
ENSMUSG00000001333	2.00075	1.70293	NA
ENSMUSG00000001334	11.0007	0.80351	0.541291
ENSMUSG00000001348	35.7872	-0.69247	0.415567
ENSMUSG00000001349	5.0908	3.25915	0.0654942
ENSMUSG00000001366	356.132	-0.780981	0.00766417
ENSMUSG00000001376	198.213	0.450981	0.109201
ENSMUSG00000001380	733.731	-0.0913992	0.727739
ENSMUSG00000001383	464.042	-0.433751	0.0637984
ENSMUSG00000001403	660.64	-0.545717	0.312115
ENSMUSG00000001415	177.129	0.266284	0.529239
ENSMUSG00000001416	2905.39	0.0640686	0.872137
ENSMUSG00000001418	1979.59	-0.352541	0.211453
ENSMUSG00000001419	343.545	0.209171	0.524078
ENSMUSG00000001420	4.39523	0.0809402	0.967592
ENSMUSG00000001424	1062.81	0.922415	0.000513232
ENSMUSG00000001435	1046.49	0.106669	0.838366
ENSMUSG00000001436	159.473	-0.410954	0.21773
ENSMUSG00000001440	466.184	0.799302	0.00700886
ENSMUSG00000001441	705.266	0.0561029	0.90377
ENSMUSG00000001445	474.737	-0.430234	0.157147
ENSMUSG00000001467	1258.64	0.61315	0.258226
ENSMUSG00000001472	2443.49	0.360568	0.0772337
ENSMUSG00000001473	1669.02	0.058097	0.885846
ENSMUSG00000001482	97.7028	0.324789	0.488021
ENSMUSG00000001497	0.969332	0.430801	NA
ENSMUSG00000001506	3.68788	1.10177	0.542628
ENSMUSG00000001507	51.3072	1.10396	0.0393089
ENSMUSG00000001508	0.912877	-0.190666	NA
ENSMUSG00000001517	25.5825	0.0848273	0.927845
ENSMUSG00000001518	131.238	0.0982935	0.806632
ENSMUSG00000001520	25.5671	-0.0931337	0.944887
ENSMUSG00000001521	99.9266	0.393253	0.210827
ENSMUSG00000001524	306.638	-0.457319	0.126404
ENSMUSG00000001525	8937.89	-0.0190756	0.972072
ENSMUSG00000001542	246.994	-0.152804	0.681624
ENSMUSG00000001552	1196.91	0.290383	0.439477
ENSMUSG00000001555	1700.68	0.681045	0.0107641
ENSMUSG00000001558	8.02047	-1.03319	0.371512
ENSMUSG00000001569	344.418	0.754483	0.00185657
ENSMUSG00000001576	830.103	-0.584201	0.00699015
ENSMUSG00000001583	0.638148	2.22627	NA
ENSMUSG00000001588	1.03003	-1.23507	NA
ENSMUSG00000001604	7.88162	1.62913	0.337335
ENSMUSG00000001622	1.37434	-1.86453	NA
ENSMUSG00000001627	705.228	-0.16376	0.731136
ENSMUSG00000001630	122.958	0.159147	0.740853
ENSMUSG00000001632	164.545	0.6921	0.0299237
ENSMUSG00000001642	658.746	-0.493684	0.0454428
ENSMUSG00000001657	73.0695	0.346554	0.502584
ENSMUSG00000001661	38.4998	-0.0348316	0.964076
ENSMUSG00000001663	8.04684	0.306147	0.871827
ENSMUSG00000001665	5.58876	-0.479318	0.755229
ENSMUSG00000001666	62.721	-1.12126	0.00572278
ENSMUSG00000001672	0.204374	1.13891	NA
ENSMUSG00000001674	269.715	-0.342003	0.29913
ENSMUSG00000001687	394.965	-0.263893	0.498808
ENSMUSG00000001700	449.253	-1.19981	1.09732e-05
ENSMUSG00000001707	594.685	-0.834609	0.0032832
ENSMUSG00000001729	257.328	0.707152	0.0670677
ENSMUSG00000001739	4.37066	3.12609	0.113345
ENSMUSG00000001741	1.26724	0.0263868	NA
ENSMUSG00000001750	319.459	-0.0663838	0.878922
ENSMUSG00000001751	246.122	-0.382005	0.500854
ENSMUSG00000001755	402.588	0.022918	0.946464
ENSMUSG00000001761	122.944	0.684063	0.0557203
ENSMUSG00000001763	1.45246	2.31034	NA
ENSMUSG00000001767	268.384	0.424128	0.127958
ENSMUSG00000001768	124.532	0.619761	0.167255
ENSMUSG00000001774	662.135	-0.295161	0.384369
ENSMUSG00000001783	949.388	0.142387	0.606613
ENSMUSG00000001785	337.845	-0.375543	0.189987
ENSMUSG00000001786	198.132	-0.025002	0.963598
ENSMUSG00000001794	743.084	-0.180541	0.664844
ENSMUSG00000001802	5.30048	0.00185374	0.998982
ENSMUSG00000001823	0.708666	-1.88205	NA
ENSMUSG00000001827	88.3605	-0.949952	0.0167307
ENSMUSG00000001829	379.9	0.2168	0.347304
ENSMUSG00000001833	2115.45	0.0560868	0.894898
ENSMUSG00000001844	316.349	-0.485387	0.151023
ENSMUSG00000001847	295.935	-0.0746747	0.853228
ENSMUSG00000001855	475.131	0.209339	0.69563
ENSMUSG00000001864	588.28	-0.677866	0.0227714
ENSMUSG00000001870	6920.39	0.412358	0.219609
ENSMUSG00000001891	750.973	-0.367124	0.228508
ENSMUSG00000001909	660.805	0.00251304	0.995204
ENSMUSG00000001910	101.349	0.383163	0.333928
ENSMUSG00000001911	39.6358	0.625479	0.363631
ENSMUSG00000001918	85.775	-1.13941	0.0391178
ENSMUSG00000001924	1665.43	0.51425	0.0176448
ENSMUSG00000001930	0.813129	-1.22687	NA
ENSMUSG00000001942	300.523	-0.208351	0.507665
ENSMUSG00000001946	1.2493	0.0956257	NA
ENSMUSG00000001948	13.2565	-0.744589	0.427893
ENSMUSG00000001962	437.253	-0.172352	0.604634
ENSMUSG00000001964	294.113	-0.249606	0.544672
ENSMUSG00000001983	55.1302	-0.505814	0.329164
ENSMUSG00000001986	2.20651	-0.199692	NA
ENSMUSG00000001988	0.685813	-3.47196	NA
ENSMUSG00000001995	34.4905	1.46503	0.0187839
ENSMUSG00000001998	140.297	-0.153312	0.742656
ENSMUSG00000001999	209.671	-0.810756	0.0127639
ENSMUSG00000002006	3.31643	0.644915	0.731313
ENSMUSG00000002007	3.23662	0.299078	0.904253
ENSMUSG00000002010	1537.47	-0.716317	0.00648199
ENSMUSG00000002012	21.1472	0.416184	0.698212
ENSMUSG00000002014	1281.35	-0.989391	0.000114976
ENSMUSG00000002015	2325.14	-0.833997	2.99332e-05
ENSMUSG00000002017	202.552	0.766721	0.0709828
ENSMUSG00000002020	2.75323	4.56122	0.0446561
ENSMUSG00000002028	531.741	0.445763	0.197726
ENSMUSG00000002031	531.85	-0.504288	0.0868666
ENSMUSG00000002032	17.6133	-0.725195	0.398685
ENSMUSG00000002043	706.536	-0.711202	0.117503
ENSMUSG00000002052	452.676	0.445674	0.074113
ENSMUSG00000002055	95.2027	0.638573	0.187634
ENSMUSG00000002058	90.6228	-1.07961	0.0242373
ENSMUSG00000002059	1341.25	-0.825989	0.000157163
ENSMUSG00000002064	1412.05	-0.619768	0.0339861
ENSMUSG00000002068	13.8728	-0.998158	0.226807
ENSMUSG00000002076	13.6846	1.82576	0.214213
ENSMUSG00000002083	18.7387	0.046609	0.966479
ENSMUSG00000002100	1.15448	-2.42163	NA
ENSMUSG00000002102	2488.02	-0.190967	0.38916
ENSMUSG00000002103	620.27	-0.206815	0.494719
ENSMUSG00000002104	2.96649	-0.735715	0.709139
ENSMUSG00000002105	290.768	0.126405	0.724205
ENSMUSG00000002107	51.4587	0.19866	0.725527
ENSMUSG00000002108	42.8418	-0.911477	0.103526
ENSMUSG00000002109	62.3705	-0.00731834	0.993708
ENSMUSG00000002111	3.69598	-1.9067	0.3239
ENSMUSG00000002129	411.693	0.460631	0.0894622
ENSMUSG00000002147	678.729	0.817733	0.000874955
ENSMUSG00000002190	0.397193	2.15831	NA
ENSMUSG00000002204	0.731879	-2.78602	NA
ENSMUSG00000002205	751.631	-0.34328	0.276513
ENSMUSG00000002210	128.304	0.578003	0.0747848
ENSMUSG00000002221	140.679	0.278616	0.55744
ENSMUSG00000002222	299.944	0.838968	0.000434229
ENSMUSG00000002227	148.85	0.239565	0.533813
ENSMUSG00000002228	2.29473	-0.917375	0.717617
ENSMUSG00000002233	653.157	-0.682928	0.0120921
ENSMUSG00000002249	23.8402	0.882665	0.29257
ENSMUSG00000002250	29.8474	0.700303	0.214521
ENSMUSG00000002257	20.5771	0.889044	0.294679
ENSMUSG00000002265	93.7777	0.762577	0.032451
ENSMUSG00000002266	1.27105	0.00605468	NA
ENSMUSG00000002274	2.19965	1.43776	NA
ENSMUSG00000002279	512.499	-0.308722	0.271416
ENSMUSG00000002280	322.778	0.124041	0.709569
ENSMUSG00000002289	3019.66	-0.178406	0.616989
ENSMUSG00000002297	113.513	0.744988	0.0503307
ENSMUSG00000002307	382.756	0.631343	0.0348534
ENSMUSG00000002308	660.544	-0.464569	0.0937086
ENSMUSG00000002319	253.112	0.445206	0.230187
ENSMUSG00000002320	443.715	0.329703	0.302164
ENSMUSG00000002324	1.6868	2.23798	NA
ENSMUSG00000002325	432.106	-0.868444	0.00463479
ENSMUSG00000002326	140.774	-0.551532	0.153387
ENSMUSG00000002329	317.303	-0.469289	0.0599743
ENSMUSG00000002332	478.468	-0.124162	0.755853
ENSMUSG00000002341	0.264466	-1.45078	NA
ENSMUSG00000002342	447.548	0.447188	0.0579173
ENSMUSG00000002343	66.6969	0.884063	0.122757
ENSMUSG00000002345	272.875	-0.641738	0.068904
ENSMUSG00000002346	40.5263	0.563225	0.260168
ENSMUSG00000002365	181.074	0.13479	0.791667
ENSMUSG00000002372	519.68	0.650467	0.00365954
ENSMUSG00000002379	459.932	-1.30601	3.6073e-06
ENSMUSG00000002384	1.09381	0.967085	NA
ENSMUSG00000002393	19.9146	-0.284577	0.742845
ENSMUSG00000002395	874.202	-0.78244	0.0246252
ENSMUSG00000002396	33.5038	-0.635218	0.265653
ENSMUSG00000002409	67.4593	0.152852	0.825006
ENSMUSG00000002413	204.607	0.183972	0.613281
ENSMUSG00000002416	153.989	-1.13518	0.00169002
ENSMUSG00000002428	192.126	0.47275	0.0945549
ENSMUSG00000002455	644.543	0.840407	9.88158e-06
ENSMUSG00000002458	348.527	-0.232163	0.556992
ENSMUSG00000002459	0.144383	-0.489064	NA
ENSMUSG00000002475	31.5843	0.368015	0.628133
ENSMUSG00000002477	426.27	-1.0443	0.00207121
ENSMUSG00000002486	53.6041	0.734522	0.189987
ENSMUSG00000002489	68.2327	1.37529	0.0294831
ENSMUSG00000002496	759.856	0.0944315	0.787903
ENSMUSG00000002504	15.4485	-0.125013	0.923533
ENSMUSG00000002524	1470.49	0.234695	0.309899
ENSMUSG00000002546	308.486	0.827736	0.0238349
ENSMUSG00000002550	690.918	-0.0522794	0.918436
ENSMUSG00000002565	8.95792	1.72348	0.122785
ENSMUSG00000002578	11.5142	1.64616	0.0749606
ENSMUSG00000002580	334.953	-1.22275	5.79155e-06
ENSMUSG00000002588	1.54776	1.94173	NA
ENSMUSG00000002602	2108.32	0.220084	0.55506
ENSMUSG00000002603	96.3797	-0.153696	0.856404
ENSMUSG00000002608	431.45	0.389351	0.109601
ENSMUSG00000002617	61.7675	0.287389	0.6264
ENSMUSG00000002625	595.789	0.578682	0.0297625
ENSMUSG00000002635	380.326	-0.303733	0.270907
ENSMUSG00000002658	742.406	0.110765	0.654273
ENSMUSG00000002660	991.818	-0.603421	0.0288094
ENSMUSG00000002661	270.869	-0.754378	0.00565773
ENSMUSG00000002664	2.4924	2.35045	0.344834
ENSMUSG00000002668	1.12921	2.4473	NA
ENSMUSG00000002679	401.012	-0.772308	0.0172736
ENSMUSG00000002688	14.378	0.442521	0.615747
ENSMUSG00000002699	8.60417	3.14063	0.0476391
ENSMUSG00000002718	438.678	0.324965	0.327703
ENSMUSG00000002728	539.894	-0.588556	0.0218508
ENSMUSG00000002731	375.425	-0.94756	0.000422715
ENSMUSG00000002732	130.033	-0.762439	0.0328446
ENSMUSG00000002733	111.746	-0.473291	0.183131
ENSMUSG00000002741	331.201	0.0140521	0.978916
ENSMUSG00000002748	329.375	1.1542	0.00230612
ENSMUSG00000002763	182.613	0.347313	0.592382
ENSMUSG00000002767	758.47	-0.257466	0.406185
ENSMUSG00000002768	1084.65	-0.606164	0.0243113
ENSMUSG00000002769	4.41081	0.585898	0.712292
ENSMUSG00000002771	1.97507	-1.40901	NA
ENSMUSG00000002778	1080.17	-0.519001	0.0709828
ENSMUSG00000002781	27.8988	0.484556	0.517844
ENSMUSG00000002791	4.51305	0.570679	0.797645
ENSMUSG00000002797	108.231	-0.0737125	0.916099
ENSMUSG00000002799	8.64913	2.92576	0.0112325
ENSMUSG00000002803	65.7469	-1.5677	0.00896109
ENSMUSG00000002804	205.853	-0.997894	0.00157413
ENSMUSG00000002808	2212.23	-0.16881	0.626788
ENSMUSG00000002812	586.905	0.580442	0.0222406
ENSMUSG00000002814	89.6363	1.09444	0.00925929
ENSMUSG00000002820	296.655	0.12997	0.710504
ENSMUSG00000002825	505.916	-0.402086	0.230706
ENSMUSG00000002831	26.5715	0.0461019	0.967294
ENSMUSG00000002833	299.223	0.570842	0.082635
ENSMUSG00000002835	26.9124	1.6023	0.0539172
ENSMUSG00000002844	669.538	0.212261	0.418125
ENSMUSG00000002845	805.086	0.267259	0.336446
ENSMUSG00000002846	260.049	-0.338365	0.297723
ENSMUSG00000002847	2027.4	-0.13233	0.620358
ENSMUSG00000002870	92.0413	1.35268	0.00453721
ENSMUSG00000002871	486.934	-0.352349	0.154392
ENSMUSG00000002881	774.213	0.482199	0.198199
ENSMUSG00000002885	347.491	-0.0519707	0.887903
ENSMUSG00000002897	235.688	-0.252312	0.582628
ENSMUSG00000002900	704.478	0.670565	0.111372
ENSMUSG00000002908	5.85813	1.01098	0.41125
ENSMUSG00000002910	28.4979	0.668642	0.263695
ENSMUSG00000002944	485.422	0.349867	0.713519
ENSMUSG00000002948	91.6038	0.15009	0.748265
ENSMUSG00000002949	801.095	-0.106192	0.740725
ENSMUSG00000002957	427.965	-0.194018	0.566069
ENSMUSG00000002963	363.321	-0.0572598	0.87093
ENSMUSG00000002968	330.032	-0.00113224	0.99764
ENSMUSG00000002980	143.969	-0.540562	0.293993
ENSMUSG00000002981	675.928	-0.110709	0.74287
ENSMUSG00000002983	137.77	-0.46249	0.375507
ENSMUSG00000002984	309.123	-1.86749	0.000175194
ENSMUSG00000002985	1337.76	-1.26784	0.335588
ENSMUSG00000002996	2142.41	-0.149464	0.756989
ENSMUSG00000002997	322.593	0.327961	0.341614
ENSMUSG00000003031	1607.9	0.267079	0.486752
ENSMUSG00000003032	111.688	0.321703	0.482083
ENSMUSG00000003033	1268.24	-0.193861	0.552874
ENSMUSG00000003037	1209.23	-0.128161	0.657666
ENSMUSG00000003038	1247.62	-0.351669	0.31724
ENSMUSG00000003039	1589.33	-0.558161	0.00951512
ENSMUSG00000003051	42.9088	0.748868	0.179247
ENSMUSG00000003053	0.645051	3.11622	NA
ENSMUSG00000003062	1475.04	-0.729894	0.00178125
ENSMUSG00000003068	192.017	0.414838	0.499641
ENSMUSG00000003070	16.1566	-0.2613	0.814426
ENSMUSG00000003072	2113.03	-0.681004	0.00434082
ENSMUSG00000003099	326.408	0.384015	0.135465
ENSMUSG00000003119	212.86	0.790219	0.021581
ENSMUSG00000003123	112.772	0.192232	0.613179
ENSMUSG00000003131	1139.13	-0.131256	0.609442
ENSMUSG00000003134	248.582	-0.00964602	0.987097
ENSMUSG00000003135	82.4545	-0.0432686	0.9403
ENSMUSG00000003153	13.0216	0.355568	0.783457
ENSMUSG00000003154	128.783	0.116665	0.819803
ENSMUSG00000003161	1886.83	-0.699835	0.0103723
ENSMUSG00000003166	396.458	0.619225	0.0532629
ENSMUSG00000003184	654.469	0.0645447	0.815564
ENSMUSG00000003190	61.1814	-0.721387	0.0918012
ENSMUSG00000003198	101.234	-0.255699	0.645832
ENSMUSG00000003199	120.331	-0.0917117	0.894475
ENSMUSG00000003200	644.532	0.117835	0.660922
ENSMUSG00000003206	0.405329	-1.45073	NA
ENSMUSG00000003208	100.127	-0.00604992	0.991752
ENSMUSG00000003226	588.498	0.525402	0.121051
ENSMUSG00000003227	1.56016	1.51302	NA
ENSMUSG00000003228	21.6221	1.13376	0.123702
ENSMUSG00000003233	207.924	-0.220125	0.542648
ENSMUSG00000003234	569.944	0.308806	0.277111
ENSMUSG00000003235	178.744	-0.49425	0.152583
ENSMUSG00000003269	444.342	-0.844653	0.0154087
ENSMUSG00000003271	11.7325	-1.3366	0.161874
ENSMUSG00000003273	3.36881	-1.26816	0.588631
ENSMUSG00000003279	31.9519	-0.184939	0.797083
ENSMUSG00000003282	8.53979	1.5805	0.195951
ENSMUSG00000003283	81.1984	0.127569	0.890171
ENSMUSG00000003299	718.4	-0.478997	0.0995944
ENSMUSG00000003308	243.262	0.711658	0.0498887
ENSMUSG00000003309	6.88348	3.33292	0.0193358
ENSMUSG00000003316	1203.77	0.732347	0.0583467
ENSMUSG00000003341	0.636162	-1.97733	NA
ENSMUSG00000003344	144.998	0.136966	0.84502
ENSMUSG00000003345	190.094	0.150842	0.749045
ENSMUSG00000003346	136.308	-0.589156	0.276757
ENSMUSG00000003348	731.084	0.666536	0.00908912
ENSMUSG00000003352	66.8201	0.887001	0.088651
ENSMUSG00000003354	4.32315	-1.08839	0.585163
ENSMUSG00000003355	228.278	-0.178623	0.737831
ENSMUSG00000003360	120.502	0.38682	0.400018
ENSMUSG00000003363	2664.89	-0.0131585	0.972072
ENSMUSG00000003378	47.1838	-0.0169565	0.98487
ENSMUSG00000003379	2.44938	-2.12494	0.373375
ENSMUSG00000003380	1766.37	-0.999911	0.000185473
ENSMUSG00000003382	105.465	0.260239	0.482089
ENSMUSG00000003402	905.872	0.406564	0.126759
ENSMUSG00000003410	4.2172	2.42234	0.120273
ENSMUSG00000003411	12.2729	0.879533	0.471178
ENSMUSG00000003418	3.12521	3.71387	0.173806
ENSMUSG00000003420	266.95	0.00874673	0.987302
ENSMUSG00000003421	616.536	-0.184395	0.431685
ENSMUSG00000003423	378.684	-0.68199	0.0081809
ENSMUSG00000003429	2702.27	-1.11313	7.89959e-05
ENSMUSG00000003435	1264.12	0.529187	0.0771593
ENSMUSG00000003436	32.4333	-1.10332	0.0239297
ENSMUSG00000003437	857.854	-0.138436	0.71784
ENSMUSG00000003438	882.957	-0.596532	0.00751773
ENSMUSG00000003444	169.273	-1.01947	0.00161811
ENSMUSG00000003452	751.653	0.63328	0.00627471
ENSMUSG00000003458	2296.14	0.1973	0.59536
ENSMUSG00000003464	1131.1	0.0685995	0.856404
ENSMUSG00000003469	1.80648	0.464717	NA
ENSMUSG00000003484	23.8161	-0.00583336	0.996324
ENSMUSG00000003500	404.954	0.149308	0.617975
ENSMUSG00000003518	290.781	0.348644	0.429033
ENSMUSG00000003526	56.3136	0.889291	0.0400994
ENSMUSG00000003527	252.6	0.0978143	0.794657
ENSMUSG00000003528	1084.71	-1.1836	0.000466009
ENSMUSG00000003531	366.954	-0.673488	0.0243147
ENSMUSG00000003534	457.328	0.551608	0.0360805
ENSMUSG00000003541	8151.54	-0.716212	0.019335
ENSMUSG00000003545	421.594	0.149996	0.890469
ENSMUSG00000003546	408.716	0.987867	0.000190143
ENSMUSG00000003549	471.462	-0.654561	0.0135537
ENSMUSG00000003555	0.944094	-0.94291	NA
ENSMUSG00000003559	548.595	-0.265417	0.369354
ENSMUSG00000003573	57.1587	-0.449139	0.405465
ENSMUSG00000003575	202.913	0.562455	0.11476
ENSMUSG00000003581	70.3534	0.336599	0.539448
ENSMUSG00000003585	9.33648	-0.652383	0.667128
ENSMUSG00000003604	29.718	0.209456	0.838204
ENSMUSG00000003617	2.01401	2.09521	NA
ENSMUSG00000003623	966.112	-0.384354	0.239791
ENSMUSG00000003644	181.393	0.362763	0.368435
ENSMUSG00000003660	608.109	0.432712	0.144755
ENSMUSG00000003662	593.761	-0.406244	0.148208
ENSMUSG00000003665	20.4419	1.12406	0.198806
ENSMUSG00000003680	157.907	-0.304401	0.513252
ENSMUSG00000003721	859.309	-0.160758	0.601926
ENSMUSG00000003731	328.708	-0.00603626	0.989435
ENSMUSG00000003746	46.3907	0.274796	0.642618
ENSMUSG00000003752	32.5272	0.989141	0.0673356
ENSMUSG00000003762	197.507	-0.316678	0.285977
ENSMUSG00000003778	768.022	0.464334	0.0687866
ENSMUSG00000003779	139.272	0.485621	0.50713
ENSMUSG00000003808	555.923	0.260772	0.410061
ENSMUSG00000003809	326.781	0.24122	0.375552
ENSMUSG00000003810	148.006	0.775267	0.0620834
ENSMUSG00000003812	136.934	-0.145821	0.755789
ENSMUSG00000003813	445.058	-0.0297659	0.936555
ENSMUSG00000003814	4764.97	0.694634	0.06953
ENSMUSG00000003824	169.862	-0.708505	0.044597
ENSMUSG00000003847	977.292	0.0161393	0.977614
ENSMUSG00000003848	610.961	-0.396607	0.147821
ENSMUSG00000003849	38.2407	0.230633	0.791546
ENSMUSG00000003863	50.5512	-0.728996	0.100522
ENSMUSG00000003865	675.926	0.506929	0.0522749
ENSMUSG00000003868	1446.37	-0.166845	0.637976
ENSMUSG00000003872	223.102	-0.453692	0.291715
ENSMUSG00000003873	665.39	-0.39145	0.152396
ENSMUSG00000003882	0.520492	1.02814	NA
ENSMUSG00000003923	373.055	-0.384573	0.211035
ENSMUSG00000003929	97.4636	0.165076	0.756444
ENSMUSG00000003934	4.56952	0.633861	0.745325
ENSMUSG00000003948	24.6768	-0.452067	0.563626
ENSMUSG00000003955	1263.84	-1.43885	8.79341e-06
ENSMUSG00000003970	6240.89	-0.738642	0.00231243
ENSMUSG00000003992	288.71	0.0727341	0.876078
ENSMUSG00000004018	93.517	-0.769901	0.0552627
ENSMUSG00000004031	19.7401	0.990841	0.32148
ENSMUSG00000004032	377.549	-0.802357	0.000706464
ENSMUSG00000004035	55.9501	-1.13282	0.0280799
ENSMUSG00000004040	1238.58	0.682033	0.0017905
ENSMUSG00000004043	603.384	0.535832	0.152197
ENSMUSG00000004044	717.449	0.267065	0.476143
ENSMUSG00000004054	199.616	0.540585	0.131761
ENSMUSG00000004056	431.178	0.537739	0.00507956
ENSMUSG00000004069	626.472	0.0658981	0.830985
ENSMUSG00000004070	568.934	-0.745893	0.00112091
ENSMUSG00000004071	879.087	0.593911	0.051495
ENSMUSG00000004085	199.941	0.465396	0.196897
ENSMUSG00000004096	1315.58	-0.919622	0.000122432
ENSMUSG00000004099	290.754	1.22171	0.0336655
ENSMUSG00000004100	374.541	0.248643	0.380589
ENSMUSG00000004105	47.97	0.932669	0.126991
ENSMUSG00000004110	0.998457	-0.212993	NA
ENSMUSG00000004113	0.578707	1.29958	NA
ENSMUSG00000004127	79.0201	-0.307852	0.521389
ENSMUSG00000004151	22.8826	0.796031	0.257807
ENSMUSG00000004187	18.1157	0.65874	0.453169
ENSMUSG00000004207	25278.4	0.199946	0.641185
ENSMUSG00000004221	295.465	-0.0181812	0.963822
ENSMUSG00000004231	6.03325	2.96737	0.188257
ENSMUSG00000004233	146.001	0.190612	0.606698
ENSMUSG00000004263	6.12943	-0.32554	0.838204
ENSMUSG00000004264	1439.24	-0.4165	0.101574
ENSMUSG00000004266	16.1506	0.97802	0.411732
ENSMUSG00000004267	25.345	0.00689114	0.994705
ENSMUSG00000004268	1188.89	-0.773678	0.00215839
ENSMUSG00000004270	3068.9	-0.254674	0.536115
ENSMUSG00000004285	1325.94	-1.10653	1.51284e-05
ENSMUSG00000004296	9.59292	-0.90776	0.552949
ENSMUSG00000004317	507.733	0.665897	0.0368087
ENSMUSG00000004319	733.391	0.380801	0.0869684
ENSMUSG00000004328	2.7164	2.8537	0.21981
ENSMUSG00000004341	5.49002	2.949	0.190789
ENSMUSG00000004344	0.151966	-1.45073	NA
ENSMUSG00000004347	6.99968	2.61169	0.0752624
ENSMUSG00000004356	193.927	0.177924	0.719927
ENSMUSG00000004359	1.01439	-1.4508	NA
ENSMUSG00000004360	0.46512	1.51155	NA
ENSMUSG00000004364	456.673	0.25099	0.55455
ENSMUSG00000004371	2.65011	0.949009	0.697938
ENSMUSG00000004383	79.7095	0.201866	0.743347
ENSMUSG00000004393	630.766	-0.0506197	0.902369
ENSMUSG00000004394	1773.64	-0.245121	0.398106
ENSMUSG00000004446	90.7489	0.06391	0.915353
ENSMUSG00000004451	383.027	0.181559	0.590238
ENSMUSG00000004455	160.764	-0.211014	0.656838
ENSMUSG00000004460	786.068	0.722919	0.063786
ENSMUSG00000004462	189.509	0.500095	0.192723
ENSMUSG00000004473	0.53416	-0.895715	NA
ENSMUSG00000004500	38.7029	1.34529	0.0158434
ENSMUSG00000004508	195.527	0.648265	0.210302
ENSMUSG00000004530	1062.96	0.597907	0.0547299
ENSMUSG00000004535	2479.74	0.770695	0.00696958
ENSMUSG00000004540	3.03768	2.3112	0.216945
ENSMUSG00000004552	8.18226	-0.489035	0.92844
ENSMUSG00000004558	1658.16	-0.219403	0.4842
ENSMUSG00000004561	194.736	-0.250705	0.518716
ENSMUSG00000004562	133.983	0.415371	0.257349
ENSMUSG00000004565	210.954	0.433813	0.357709
ENSMUSG00000004567	459.008	-1.28452	0.000225594
ENSMUSG00000004568	191.504	0.52707	0.162466
ENSMUSG00000004591	462.403	0.483081	0.205677
ENSMUSG00000004609	4.12044	-2.26086	0.209735
ENSMUSG00000004610	304.036	-0.600255	0.0277948
ENSMUSG00000004626	1310.08	0.0183646	0.965566
ENSMUSG00000004631	198.14	0.182762	0.88431
ENSMUSG00000004633	11.0423	1.23863	0.189987
ENSMUSG00000004637	164.441	0.0456084	0.916936
ENSMUSG00000004642	937.093	-0.491846	0.261856
ENSMUSG00000004651	0.248545	1.51166	NA
ENSMUSG00000004655	9.00106	-0.770452	0.645493
ENSMUSG00000004661	42.0242	0.859161	0.135128
ENSMUSG00000004665	538.993	-0.955071	0.00669513
ENSMUSG00000004667	1668.79	-0.75543	0.00680611
ENSMUSG00000004668	5.75963	2.42881	0.158021
ENSMUSG00000004677	244.485	0.703487	0.0346849
ENSMUSG00000004698	4.32449	2.48645	0.198384
ENSMUSG00000004707	2.55386	-2.15344	0.514277
ENSMUSG00000004709	11.925	-1.66676	0.128071
ENSMUSG00000004730	9.56062	-0.379318	0.877558
ENSMUSG00000004748	75.9959	-0.246998	0.568088
ENSMUSG00000004768	53.5206	0.347912	0.5379
ENSMUSG00000004771	1806.1	-0.957116	2.45009e-05
ENSMUSG00000004788	480.68	-0.147867	0.619879
ENSMUSG00000004789	688.83	0.363888	0.128932
ENSMUSG00000004791	0.646979	-3.14837	NA
ENSMUSG00000004798	218.27	-0.0572835	0.899865
ENSMUSG00000004815	29.3759	0.925948	0.161874
ENSMUSG00000004842	0.538945	-0.118152	NA
ENSMUSG00000004843	613.04	-0.475932	0.0568365
ENSMUSG00000004846	865.957	0.540618	0.0493018
ENSMUSG00000004849	808.659	-0.157193	0.564927
ENSMUSG00000004864	23.4271	0.274799	0.824243
ENSMUSG00000004865	700.975	0.0235663	0.951952
ENSMUSG00000004872	0.501253	1.35911	NA
ENSMUSG00000004880	165.521	0.603752	0.211569
ENSMUSG00000004885	460.426	-0.577078	0.185831
ENSMUSG00000004891	0.5567	0.28374	NA
ENSMUSG00000004892	0.732627	2.17568	NA
ENSMUSG00000004895	94.5507	0.348383	0.384675
ENSMUSG00000004896	134.052	0.210732	0.537195
ENSMUSG00000004897	623.302	-0.244068	0.421775
ENSMUSG00000004902	19.8111	-0.790493	0.364889
ENSMUSG00000004929	248.687	0.72531	0.039986
ENSMUSG00000004931	442.309	0.456359	0.0707953
ENSMUSG00000004933	8.47235	1.92231	0.0985438
ENSMUSG00000004934	640.33	0.354929	0.118622
ENSMUSG00000004936	1261.65	0.0375339	0.918736
ENSMUSG00000004937	1383	0.134748	0.633848
ENSMUSG00000004945	452.535	-0.687563	0.0109213
ENSMUSG00000004947	186.663	0.842489	0.0817621
ENSMUSG00000004948	7.86496	3.62416	0.0564297
ENSMUSG00000004951	25.2509	-2.65077	0.0014244
ENSMUSG00000004952	38.3867	1.938	0.0097753
ENSMUSG00000004961	17.37	0.0589645	0.960278
ENSMUSG00000004980	4698.96	0.0718842	0.880211
ENSMUSG00000004988	25.1378	0.445883	0.555424
ENSMUSG00000004994	279.203	0.0518468	0.911812
ENSMUSG00000004996	239.548	-2.27801	0.001987
ENSMUSG00000005034	300.56	0.00497211	0.991531
ENSMUSG00000005043	21.4928	-1.92433	0.0138105
ENSMUSG00000005045	2.10615	2.7966	NA
ENSMUSG00000005054	1940.76	-1.34798	0.000135541
ENSMUSG00000005057	103.579	-0.101984	0.878396
ENSMUSG00000005069	931.441	0.629389	0.00720979
ENSMUSG00000005078	1262.78	-0.552694	0.0180872
ENSMUSG00000005087	246.557	-0.0451138	0.923892
ENSMUSG00000005089	0.329493	-2.77919	NA
ENSMUSG00000005102	118.791	-0.0882348	0.843552
ENSMUSG00000005103	3447.41	0.140214	0.716981
ENSMUSG00000005107	3.87345	1.9264	0.24745
ENSMUSG00000005124	159.28	1.32438	0.000728506
ENSMUSG00000005125	971.491	0.386136	0.408128
ENSMUSG00000005131	32.1125	-0.106759	0.900315
ENSMUSG00000005142	1432.68	0.135962	0.607126
ENSMUSG00000005148	7.55549	-0.753905	0.476791
ENSMUSG00000005150	418.81	-0.329873	0.198237
ENSMUSG00000005161	6096.6	-0.683886	0.00696958
ENSMUSG00000005198	988.069	0.287183	0.465395
ENSMUSG00000005202	1.67009	-5.01657	NA
ENSMUSG00000005204	294.461	0.521365	0.0345295
ENSMUSG00000005220	5.42521	0.499275	0.780005
ENSMUSG00000005225	143.546	0.518075	0.103117
ENSMUSG00000005232	0.189607	-0.488968	NA
ENSMUSG00000005233	237.968	-0.374634	0.374017
ENSMUSG00000005237	2.2289	0.766514	NA
ENSMUSG00000005251	1.01652	0.844637	NA
ENSMUSG00000005262	995.021	-0.526415	0.0441533
ENSMUSG00000005267	96.7292	0.770161	0.191802
ENSMUSG00000005268	710.166	-0.772834	0.296785
ENSMUSG00000005299	189.684	-0.131331	0.783757
ENSMUSG00000005312	339.033	0.365264	0.293294
ENSMUSG00000005320	4.31053	0.27604	0.904647
ENSMUSG00000005354	1374.86	-0.483725	0.0856748
ENSMUSG00000005355	0.843437	0.964721	NA
ENSMUSG00000005360	5.43641	0.0957087	0.967877
ENSMUSG00000005362	614.59	-0.231304	0.518995
ENSMUSG00000005370	172.275	0.646523	0.0449586
ENSMUSG00000005371	458.35	0.20872	0.465395
ENSMUSG00000005373	19.4531	0.116032	0.922343
ENSMUSG00000005374	224.714	0.304317	0.404191
ENSMUSG00000005378	561.726	-0.312986	0.199127
ENSMUSG00000005397	202.567	0.463265	0.636362
ENSMUSG00000005410	127.261	0.995802	0.0628494
ENSMUSG00000005413	509.54	-0.959845	0.00652447
ENSMUSG00000005417	906.948	0.446424	0.262668
ENSMUSG00000005442	173.419	0.29154	0.503761
ENSMUSG00000005447	1224.56	-1.07131	6.51637e-06
ENSMUSG00000005465	4.1872	0.311869	0.89832
ENSMUSG00000005469	122.34	-0.256013	0.594788
ENSMUSG00000005470	130.849	0.48395	0.515402
ENSMUSG00000005474	0.535838	-1.9018	NA
ENSMUSG00000005481	983.032	0.119779	0.825058
ENSMUSG00000005483	1138.37	-0.11198	0.910558
ENSMUSG00000005493	8.24395	1.6079	0.373583
ENSMUSG00000005501	289.144	-0.0251564	0.957957
ENSMUSG00000005503	0.80248	3.43497	NA
ENSMUSG00000005505	70.6226	-0.108837	0.855879
ENSMUSG00000005506	430.257	0.387746	0.190648
ENSMUSG00000005510	1073.25	-0.898917	0.000138122
ENSMUSG00000005514	880.811	0.760387	0.0137806
ENSMUSG00000005533	1096.71	0.28636	0.463612
ENSMUSG00000005534	758.621	0.594379	0.0665398
ENSMUSG00000005540	0.746087	-1.4508	NA
ENSMUSG00000005553	24.7993	0.286594	0.713491
ENSMUSG00000005566	604.618	0.229356	0.572309
ENSMUSG00000005575	151.328	-0.783134	0.0225798
ENSMUSG00000005580	95.3016	0.939785	0.0393089
ENSMUSG00000005583	37.3603	-0.0717982	0.931362
ENSMUSG00000005609	396.364	0.654573	0.00252386
ENSMUSG00000005610	3712.05	0.351741	0.123089
ENSMUSG00000005611	9.43867	0.427786	0.822255
ENSMUSG00000005615	3623.78	0.436394	0.136497
ENSMUSG00000005621	197.873	0.827091	0.0168551
ENSMUSG00000005625	3651.64	-0.269028	0.232469
ENSMUSG00000005628	3.27426	2.7867	0.255983
ENSMUSG00000005656	1295.07	-0.482063	0.157757
ENSMUSG00000005667	571.455	0.537176	0.253694
ENSMUSG00000005672	96.2027	0.0353644	0.963598
ENSMUSG00000005674	61.3088	-0.177978	0.724027
ENSMUSG00000005681	1.23035	-0.703033	NA
ENSMUSG00000005682	288.57	0.30517	0.541558
ENSMUSG00000005683	1425.52	0.366361	0.258821
ENSMUSG00000005686	14.4368	2.06146	0.0728079
ENSMUSG00000005687	859.66	-0.66894	0.000124097
ENSMUSG00000005698	224.713	0.315078	0.47428
ENSMUSG00000005699	80.3215	-0.427138	0.338756
ENSMUSG00000005705	2.29681	-1.0456	0.650592
ENSMUSG00000005716	6.53778	-2.46404	0.0671204
ENSMUSG00000005718	29.3537	-0.507682	0.500089
ENSMUSG00000005732	716.46	-0.952173	1.01869e-06
ENSMUSG00000005763	4.27534	0.425558	0.811688
ENSMUSG00000005774	25.8138	0.373538	0.582671
ENSMUSG00000005779	2323.76	-0.645054	0.0110988
ENSMUSG00000005802	248.945	0.0775537	0.865387
ENSMUSG00000005803	179.689	-0.690378	0.073084
ENSMUSG00000005804	214.099	-0.529468	0.134858
ENSMUSG00000005813	726.773	0.0973087	0.787903
ENSMUSG00000005823	993.436	0.0874043	0.79228
ENSMUSG00000005836	199.391	-0.356437	0.449137
ENSMUSG00000005846	1537.68	-0.381401	0.210742
ENSMUSG00000005864	0.333991	2.16623	NA
ENSMUSG00000005871	364.402	0.407324	0.296432
ENSMUSG00000005873	1174.52	-0.607473	0.0167318
ENSMUSG00000005881	2349.09	-0.280387	0.240549
ENSMUSG00000005882	373.601	0.127276	0.621913
ENSMUSG00000005886	267.186	0.178243	0.681361
ENSMUSG00000005893	172.621	0.688815	0.0236746
ENSMUSG00000005897	112.22	0.00447042	0.994705
ENSMUSG00000005899	195.874	0.351149	0.322868
ENSMUSG00000005907	116.961	0.105324	0.835491
ENSMUSG00000005917	4.22015	3.40825	0.14128
ENSMUSG00000005936	403.108	0.675737	0.0244407
ENSMUSG00000005947	0.629668	-1.45079	NA
ENSMUSG00000005949	179.876	0.0987159	0.848541
ENSMUSG00000005950	1.40331	2.83929	NA
ENSMUSG00000005951	10.835	0.873903	0.385475
ENSMUSG00000005958	1.49995	-2.06387	NA
ENSMUSG00000005968	235.21	0.336398	0.321045
ENSMUSG00000005973	559.52	-0.596946	0.124215
ENSMUSG00000005980	6.635	3.13358	0.0661738
ENSMUSG00000005981	1169.93	0.018381	0.96599
ENSMUSG00000005982	219.707	-0.372984	0.279852
ENSMUSG00000005983	26.4489	-0.110897	0.904253
ENSMUSG00000005986	16.1539	-0.959454	0.46207
ENSMUSG00000006005	1870.36	0.143253	0.661508
ENSMUSG00000006010	634.253	-0.384782	0.205392
ENSMUSG00000006014	510.972	-0.306582	0.745622
ENSMUSG00000006019	85.2906	0.632106	0.122896
ENSMUSG00000006021	155.157	-0.278203	0.502489
ENSMUSG00000006024	2268.81	-0.217868	0.493498
ENSMUSG00000006050	1549.54	-0.885306	3.07978e-05
ENSMUSG00000006057	834.271	-1.07215	0.000666138
ENSMUSG00000006058	124.974	-0.0831287	0.881049
ENSMUSG00000006095	1141.42	-0.685382	0.00357726
ENSMUSG00000006127	689.129	-0.0835407	0.817114
ENSMUSG00000006134	341.032	0.48581	0.062067
ENSMUSG00000006143	0.458263	2.61622	NA
ENSMUSG00000006154	33.1458	-0.424163	0.67731
ENSMUSG00000006169	319.126	0.617879	0.0987075
ENSMUSG00000006179	3.68635	0.230563	0.916099
ENSMUSG00000006191	248.885	-0.308074	0.251609
ENSMUSG00000006204	0.706823	-0.0446811	NA
ENSMUSG00000006205	1073.34	0.266395	0.59902
ENSMUSG00000006215	205.191	0.769095	0.0209014
ENSMUSG00000006218	0.880992	-3.26385	NA
ENSMUSG00000006219	115.75	-0.337746	0.444492
ENSMUSG00000006235	28.9348	0.272488	0.790005
ENSMUSG00000006241	32.1985	0.240876	0.786567
ENSMUSG00000006262	242.111	0.235579	0.528663
ENSMUSG00000006273	1251.09	-0.0855404	0.844218
ENSMUSG00000006276	271.79	0.707895	0.0167896
ENSMUSG00000006281	347.482	-0.108125	0.783757
ENSMUSG00000006288	1017.38	0.00604693	0.988108
ENSMUSG00000006289	538.362	-0.668806	0.00891027
ENSMUSG00000006299	1858.18	0.120626	0.640548
ENSMUSG00000006301	834.073	0.00801478	0.986123
ENSMUSG00000006304	3580.84	-0.567673	0.0286577
ENSMUSG00000006307	156.044	0.121819	0.789728
ENSMUSG00000006310	1.92597	3.87348	NA
ENSMUSG00000006313	4.55638	0.313054	0.88353
ENSMUSG00000006315	1417.11	-1.07542	1.08882e-05
ENSMUSG00000006333	5125.23	-0.832009	0.0011919
ENSMUSG00000006335	155.293	-0.652802	0.0562177
ENSMUSG00000006342	2.58124	0.145359	0.961395
ENSMUSG00000006344	2.23387	0.267948	NA
ENSMUSG00000006345	1.4615	2.56964	NA
ENSMUSG00000006356	159.039	-0.478274	0.377205
ENSMUSG00000006360	307.093	-1.43521	1.05309e-07
ENSMUSG00000006362	38.0909	-0.548246	0.342662
ENSMUSG00000006369	1581.12	-0.397631	0.363059
ENSMUSG00000006373	1822.17	-0.350497	0.25066
ENSMUSG00000006378	8.81236	0.0948305	0.940125
ENSMUSG00000006386	2.14245	3.4038	NA
ENSMUSG00000006390	1182.73	-0.450194	0.135215
ENSMUSG00000006392	677.921	-0.590629	0.00969431
ENSMUSG00000006395	106.532	-0.872042	0.132628
ENSMUSG00000006398	280.433	0.431892	0.41194
ENSMUSG00000006403	133.428	1.3499	0.00174319
ENSMUSG00000006411	1.89648	1.4544	NA
ENSMUSG00000006412	379.241	-0.484049	0.104484
ENSMUSG00000006418	959.136	0.219386	0.589243
ENSMUSG00000006423	155.698	0.513461	0.0866727
ENSMUSG00000006435	2.48723	-1.6432	0.511256
ENSMUSG00000006442	82.604	-0.623342	0.230124
ENSMUSG00000006445	19.3267	2.22035	0.0143791
ENSMUSG00000006456	216.345	0.311224	0.466404
ENSMUSG00000006457	5.44146	1.14118	0.455204
ENSMUSG00000006462	5.64484	-0.504386	0.740524
ENSMUSG00000006463	108.217	0.141046	0.71812
ENSMUSG00000006464	35.7887	0.341355	0.566218
ENSMUSG00000006471	52.9826	0.601532	0.230316
ENSMUSG00000006476	154.697	0.362338	0.411853
ENSMUSG00000006494	376.798	-0.545279	0.173401
ENSMUSG00000006498	1556.67	0.406685	0.103304
ENSMUSG00000006517	276.07	0.776964	0.0653956
ENSMUSG00000006519	269.51	-1.05194	0.000726911
ENSMUSG00000006522	0.102319	-0.488982	NA
ENSMUSG00000006526	38.7868	-0.38337	0.606554
ENSMUSG00000006527	173.917	0.850243	0.0330897
ENSMUSG00000006529	0.339116	-0.489009	NA
ENSMUSG00000006538	6.41431	0.320206	0.863952
ENSMUSG00000006567	10.6922	0.0517645	0.970311
ENSMUSG00000006575	8.57031	-0.423985	0.796476
ENSMUSG00000006576	253.681	0.191121	0.748469
ENSMUSG00000006585	144.196	0.379448	0.468474
ENSMUSG00000006586	8.4907	2.77757	0.131911
ENSMUSG00000006587	10.0868	1.18267	0.253614
ENSMUSG00000006589	801.59	-0.86939	0.00254975
ENSMUSG00000006599	374.87	0.123545	0.75251
ENSMUSG00000006611	46.7017	0.39758	0.545129
ENSMUSG00000006638	2.97456	-0.00762905	0.996946
ENSMUSG00000006641	35.3418	0.544739	0.499867
ENSMUSG00000006649	0.526942	-2.23079	NA
ENSMUSG00000006651	18.8075	-0.604157	0.525573
ENSMUSG00000006673	804.609	0.113306	0.693349
ENSMUSG00000006675	50.6124	0.218966	0.749205
ENSMUSG00000006676	555.237	0.68565	0.0298416
ENSMUSG00000006678	139.438	0.334886	0.400323
ENSMUSG00000006699	6138.03	-0.646053	0.047279
ENSMUSG00000006705	168.358	0.692674	0.0198732
ENSMUSG00000006711	0.28508	-0.76139	NA
ENSMUSG00000006715	409.686	-0.512689	0.111955
ENSMUSG00000006717	365.454	-1.17118	0.000396217
ENSMUSG00000006720	58.1196	0.165025	0.771613
ENSMUSG00000006724	1.98482	0.815846	NA
ENSMUSG00000006728	2898.04	-0.552671	0.0762581
ENSMUSG00000006731	28.4396	-0.662724	0.375111
ENSMUSG00000006732	263.695	0.0685019	0.894985
ENSMUSG00000006736	1698.48	-0.555513	0.0688242
ENSMUSG00000006740	1643.74	0.330427	0.163279
ENSMUSG00000006763	223.955	-0.523543	0.0850885
ENSMUSG00000006764	3.29465	3.39576	0.0829063
ENSMUSG00000006777	178.446	0.471997	0.719215
ENSMUSG00000006782	223.005	0.0369143	0.945198
ENSMUSG00000006784	11.7435	-1.54702	0.107783
ENSMUSG00000006800	2808.98	0.62074	0.0500108
ENSMUSG00000006818	885.633	-0.885994	0.00633632
ENSMUSG00000006850	86.8109	0.133852	0.796612
ENSMUSG00000006906	659.153	-0.305647	0.401381
ENSMUSG00000006920	763.263	0.676011	0.00146799
ENSMUSG00000006930	46.355	0.362039	0.512448
ENSMUSG00000006931	365.732	-1.51391	5.78079e-07
ENSMUSG00000006932	903.382	0.217364	0.537306
ENSMUSG00000006941	251.962	-0.730148	0.0127745
ENSMUSG00000006958	55.8189	0.898531	0.116138
ENSMUSG00000006998	3065.86	0.491796	0.0961732
ENSMUSG00000007021	6.1819	3.43541	0.0422146
ENSMUSG00000007029	269.881	0.71662	0.0164992
ENSMUSG00000007030	0.969033	2.28189	NA
ENSMUSG00000007033	0.249775	0.340076	NA
ENSMUSG00000007034	4.7067	2.95243	0.190707
ENSMUSG00000007035	23.417	0.330204	0.72164
ENSMUSG00000007036	575.313	0.225916	0.517844
ENSMUSG00000007038	454.08	-0.0341555	0.930339
ENSMUSG00000007039	266.668	-0.598135	0.138127
ENSMUSG00000007041	4000.82	-0.199713	0.466527
ENSMUSG00000007050	139.145	-1.74289	7.31057e-09
ENSMUSG00000007080	27.1093	0.479571	0.4551
ENSMUSG00000007122	3.63026	-0.357593	0.884825
ENSMUSG00000007207	77.7868	-0.162999	0.722587
ENSMUSG00000007216	81.0667	0.557325	0.224863
ENSMUSG00000007279	3.25496	-0.358213	0.895445
ENSMUSG00000007338	344.762	-0.455097	0.162102
ENSMUSG00000007379	81.1933	0.289684	0.446867
ENSMUSG00000007411	336.377	0.531019	0.0874143
ENSMUSG00000007415	370.99	-0.441959	0.145075
ENSMUSG00000007457	1.2652	4.08434	NA
ENSMUSG00000007458	2163.03	-0.06745	0.833751
ENSMUSG00000007476	420.117	-0.598657	0.160007
ENSMUSG00000007480	7.25815	0.686336	0.615422
ENSMUSG00000007564	1562.72	0.178667	0.577069
ENSMUSG00000007570	37.0466	0.298841	0.672994
ENSMUSG00000007589	317.161	0.470312	0.282076
ENSMUSG00000007591	3.09696	0.541927	0.832916
ENSMUSG00000007594	0.230437	0.639827	NA
ENSMUSG00000007603	360.181	0.336748	0.233281
ENSMUSG00000007610	75.5313	0.333883	0.591929
ENSMUSG00000007613	3687.87	0.422975	0.146994
ENSMUSG00000007617	159.193	0.327593	0.345856
ENSMUSG00000007646	49.4642	-0.121517	0.863473
ENSMUSG00000007653	17.2418	0.800748	0.353986
ENSMUSG00000007655	3760.96	-0.788956	0.00911442
ENSMUSG00000007656	906.923	-0.869765	8.68528e-05
ENSMUSG00000007659	199.919	0.349282	0.448295
ENSMUSG00000007670	110.119	0.420306	0.407423
ENSMUSG00000007682	0.361985	0.284248	NA
ENSMUSG00000007721	512.679	-0.662934	0.0112191
ENSMUSG00000007739	3649.67	-0.159305	0.699975
ENSMUSG00000007777	574.307	-1.18354	1.16127e-05
ENSMUSG00000007783	140.567	0.166587	0.734266
ENSMUSG00000007805	3.83191	-1.72074	0.262879
ENSMUSG00000007812	1126.94	0.349988	0.359519
ENSMUSG00000007815	1525.67	-0.487663	0.0626728
ENSMUSG00000007817	1555.7	0.169135	0.672994
ENSMUSG00000007827	169.631	0.471614	0.191776
ENSMUSG00000007833	167.332	0.4151	0.314859
ENSMUSG00000007836	216.183	-0.636203	0.0595005
ENSMUSG00000007837	130.81	-0.624223	0.0756253
ENSMUSG00000007850	1436.77	0.291951	0.191346
ENSMUSG00000007867	699.816	-0.615772	0.0171201
ENSMUSG00000007872	3274.92	-0.904677	0.017125
ENSMUSG00000007880	607.282	0.33211	0.419789
ENSMUSG00000007888	0.250598	1.13896	NA
ENSMUSG00000007891	1854.07	0.328899	0.186225
ENSMUSG00000007892	1985.53	-1.38355	6.13074e-06
ENSMUSG00000007908	339.718	-0.0420916	0.936555
ENSMUSG00000007950	93.302	-0.0763708	0.881049
ENSMUSG00000007987	282.762	-0.834133	0.00330689
ENSMUSG00000007989	254.178	-0.0646039	0.8788
ENSMUSG00000008035	304.229	0.662374	0.0495474
ENSMUSG00000008036	696.712	-1.12774	1.22023e-06
ENSMUSG00000008090	102.172	0.198994	0.729718
ENSMUSG00000008129	44.6832	1.28407	0.0384223
ENSMUSG00000008136	232.433	-0.850701	0.00563685
ENSMUSG00000008140	184.914	-0.60181	0.0708493
ENSMUSG00000008153	262.275	0.301047	0.464083
ENSMUSG00000008167	293.054	-0.0858676	0.844847
ENSMUSG00000008200	293.88	0.275647	0.444863
ENSMUSG00000008206	70.5271	-0.177913	0.746014
ENSMUSG00000008226	109.546	0.290381	0.449376
ENSMUSG00000008301	546.306	-0.360487	0.182383
ENSMUSG00000008305	205.069	-0.0869999	0.875391
ENSMUSG00000008307	8.40306	-0.545723	0.749996
ENSMUSG00000008318	10.2766	0.384306	0.789908
ENSMUSG00000008333	981.622	-1.00291	1.39728e-05
ENSMUSG00000008348	4199.73	0.428294	0.296778
ENSMUSG00000008373	342.615	0.164731	0.508364
ENSMUSG00000008384	818.058	-0.292992	0.347398
ENSMUSG00000008393	682.803	0.612705	0.0182006
ENSMUSG00000008398	50.5681	0.00827397	0.992784
ENSMUSG00000008429	177.753	-0.0630801	0.895574
ENSMUSG00000008435	249.342	0.0111769	0.980035
ENSMUSG00000008438	1.30439	3.56065	NA
ENSMUSG00000008450	254.534	-0.950647	0.000549866
ENSMUSG00000008475	3169.24	-0.505632	0.138082
ENSMUSG00000008489	18.7362	1.80315	0.15554
ENSMUSG00000008496	7.84595	0.748279	0.641185
ENSMUSG00000008540	31034.5	-1.00898	8.88667e-05
ENSMUSG00000008575	26.3788	0.126252	0.93887
ENSMUSG00000008590	0.161552	-0.489039	NA
ENSMUSG00000008601	1.7256	-0.913471	NA
ENSMUSG00000008604	366.243	0.447928	0.151501
ENSMUSG00000008658	5.7324	0.0298587	0.986618
ENSMUSG00000008668	3598.67	-1.31671	9.88158e-06
ENSMUSG00000008682	7615.95	-1.10336	1.50217e-05
ENSMUSG00000008683	1619.15	-1.29786	9.0166e-05
ENSMUSG00000008690	1231.5	0.000867616	0.99764
ENSMUSG00000008730	1539.53	0.29401	0.428962
ENSMUSG00000008734	316.076	-0.424033	0.257107
ENSMUSG00000008763	469.019	0.130636	0.720157
ENSMUSG00000008789	0.731105	3.29848	NA
ENSMUSG00000008822	157.62	-1.13116	0.000333329
ENSMUSG00000008845	0.189607	-0.488968	NA
ENSMUSG00000008855	180.121	0.810073	0.0120579
ENSMUSG00000008859	196.038	-0.741182	0.017303
ENSMUSG00000008892	1099.67	-0.765413	0.00175309
ENSMUSG00000008958	833.801	-0.280592	0.342142
ENSMUSG00000008976	417.768	0.130989	0.674285
ENSMUSG00000008999	0.356671	-1.45078	NA
ENSMUSG00000009013	2742.82	-1.4463	7.59962e-08
ENSMUSG00000009030	323.672	0.123067	0.738738
ENSMUSG00000009035	196.219	0.316773	0.367297
ENSMUSG00000009070	0.677211	-0.299364	NA
ENSMUSG00000009073	177.24	0.530789	0.19016
ENSMUSG00000009076	252.708	-0.944571	0.000810022
ENSMUSG00000009079	2130.75	0.696747	0.00116849
ENSMUSG00000009090	580.446	0.604975	0.0431845
ENSMUSG00000009092	309.663	-0.057667	0.918858
ENSMUSG00000009093	0.139923	-1.45073	NA
ENSMUSG00000009108	27.7736	0.17019	0.861108
ENSMUSG00000009112	547.516	0.48428	0.046014
ENSMUSG00000009114	0.129625	0.200097	NA
ENSMUSG00000009145	6.45025	1.32428	0.359758
ENSMUSG00000009207	98.1633	0.145115	0.760051
ENSMUSG00000009246	1.65437	3.58239	NA
ENSMUSG00000009248	0.299183	0.201446	NA
ENSMUSG00000009281	6.72531	-0.399744	0.760921
ENSMUSG00000009291	2160.89	0.0726407	0.867364
ENSMUSG00000009292	0.199579	-0.489078	NA
ENSMUSG00000009293	597.805	0.873431	0.00288802
ENSMUSG00000009350	0.161882	0.866206	NA
ENSMUSG00000009376	9.03964	0.873258	0.606323
ENSMUSG00000009378	1.65685	2.72944	NA
ENSMUSG00000009394	2.16582	-1.29452	NA
ENSMUSG00000009406	98.2799	-0.0314173	0.958156
ENSMUSG00000009418	486.245	0.486973	0.222148
ENSMUSG00000009470	714.999	0.296411	0.425845
ENSMUSG00000009535	1036.4	-0.128382	0.743347
ENSMUSG00000009545	5.56786	2.52208	0.165305
ENSMUSG00000009549	1066.68	-0.917294	0.000185017
ENSMUSG00000009555	173.39	0.00454269	0.995106
ENSMUSG00000009563	542.547	-0.357879	0.209901
ENSMUSG00000009566	102.373	0.802474	0.205497
ENSMUSG00000009569	274.676	0.44011	0.175986
ENSMUSG00000009575	924.667	0.174983	0.577471
ENSMUSG00000009585	213.185	-0.21335	0.590577
ENSMUSG00000009614	48.5359	0.535793	0.436988
ENSMUSG00000009621	36.5898	-0.0563358	0.95525
ENSMUSG00000009628	472.745	-0.0250718	0.954572
ENSMUSG00000009630	340.744	-0.399265	0.287253
ENSMUSG00000009633	1.91377	-1.73306	NA
ENSMUSG00000009640	469.902	-0.164171	0.52809
ENSMUSG00000009646	1.46516	3.65604	NA
ENSMUSG00000009647	84.2827	-0.0948982	0.861317
ENSMUSG00000009654	118.852	0.607239	0.415567
ENSMUSG00000009670	6.32313	3.3883	0.113788
ENSMUSG00000009681	233.314	0.234837	0.565226
ENSMUSG00000009687	10.6376	-1.59339	0.267429
ENSMUSG00000009731	6.30393	-0.388264	0.837331
ENSMUSG00000009733	132.055	1.25866	6.67182e-06
ENSMUSG00000009734	0.711073	2.59885	NA
ENSMUSG00000009739	40.7502	0.170653	0.814286
ENSMUSG00000009741	178.74	0.198296	0.663651
ENSMUSG00000009772	11.6486	-1.55454	0.455987
ENSMUSG00000009828	193.747	0.0992112	0.80908
ENSMUSG00000009863	1635.47	-0.818425	0.00314873
ENSMUSG00000009876	149.883	-1.36979	0.000144697
ENSMUSG00000009894	549.189	-0.0257258	0.946168
ENSMUSG00000009905	517.544	0.0353283	0.925463
ENSMUSG00000009907	970.927	-0.0990277	0.709192
ENSMUSG00000009927	1379.78	-1.26789	0.000658403
ENSMUSG00000009941	50.044	-0.393285	0.59454
ENSMUSG00000009995	515.631	0.0527155	0.872031
ENSMUSG00000010021	1.28807	1.07348	NA
ENSMUSG00000010025	291.592	0.111424	0.756531
ENSMUSG00000010044	1.01398	2.02254	NA
ENSMUSG00000010045	413.316	0.0588233	0.863872
ENSMUSG00000010047	676.238	-0.320463	0.28106
ENSMUSG00000010048	81.5932	0.823257	0.0751441
ENSMUSG00000010051	20.7695	-0.0996144	0.910994
ENSMUSG00000010054	99.5099	-1.9551	1.9625e-07
ENSMUSG00000010057	359.338	-0.415198	0.207924
ENSMUSG00000010064	35.8055	-1.02744	0.177007
ENSMUSG00000010066	0.585034	-0.489051	NA
ENSMUSG00000010067	253.46	0.557747	0.188257
ENSMUSG00000010080	10.2124	-0.695932	0.626788
ENSMUSG00000010095	6562.53	0.0978548	0.835492
ENSMUSG00000010097	1310.83	0.0576296	0.89832
ENSMUSG00000010110	1745.57	0.0892459	0.809724
ENSMUSG00000010122	0.286155	1.91356	NA
ENSMUSG00000010142	9.0884	0.449258	0.801478
ENSMUSG00000010154	2.55779	0.98642	0.646227
ENSMUSG00000010175	10.7165	0.636705	0.577106
ENSMUSG00000010277	724.659	0.128147	0.687288
ENSMUSG00000010290	300.83	0.396944	0.178199
ENSMUSG00000010307	4955.55	-0.27455	0.200331
ENSMUSG00000010311	0.861984	-2.86838	NA
ENSMUSG00000010342	17.3375	1.22938	0.183018
ENSMUSG00000010358	356.191	-0.863272	0.00152204
ENSMUSG00000010362	178.541	-0.716949	0.111241
ENSMUSG00000010376	1224.19	-1.29859	1.45899e-06
ENSMUSG00000010392	336.511	-0.0504203	0.885599
ENSMUSG00000010406	388.5	-1.20825	0.000568801
ENSMUSG00000010453	404.742	0.775056	0.0112191
ENSMUSG00000010461	15.2633	0.840944	0.324553
ENSMUSG00000010476	0.317572	1.27482	NA
ENSMUSG00000010492	3.37269	0.42947	0.827471
ENSMUSG00000010505	4.09267	1.654	0.304031
ENSMUSG00000010517	120.188	0.017205	0.979807
ENSMUSG00000010538	14.3098	-0.882992	0.27354
ENSMUSG00000010554	262.957	0.636386	0.0509709
ENSMUSG00000010592	58.7626	3.51558	0.167453
ENSMUSG00000010601	0.521505	-2.43077	NA
ENSMUSG00000010607	483.017	-1.15614	1.27003e-05
ENSMUSG00000010608	1270.6	0.333047	0.127905
ENSMUSG00000010609	470.909	-0.165614	0.693681
ENSMUSG00000010651	0.727997	1.24821	NA
ENSMUSG00000010660	640.46	-0.259297	0.322352
ENSMUSG00000010663	863.425	0.0818024	0.838204
ENSMUSG00000010721	101.742	-0.235453	0.581069
ENSMUSG00000010751	80.6245	-0.878322	0.0261514
ENSMUSG00000010755	840.36	0.752618	0.00261952
ENSMUSG00000010760	1.39647	3.76148	NA
ENSMUSG00000010796	6.12517	3.56217	0.0705999
ENSMUSG00000010797	32.0484	-0.398597	0.709569
ENSMUSG00000010803	3.96309	0.0554834	0.980911
ENSMUSG00000010830	461.769	-0.293278	0.493498
ENSMUSG00000010911	193.462	-0.372905	0.350822
ENSMUSG00000010914	428.718	0.0554268	0.915001
ENSMUSG00000010936	102.567	0.315341	0.588
ENSMUSG00000011008	0.39147	1.49492	NA
ENSMUSG00000011096	325.285	-0.181852	0.618047
ENSMUSG00000011114	1879.11	-0.44235	0.0966325
ENSMUSG00000011118	1.38714	-1.07297	NA
ENSMUSG00000011148	31.349	0.859497	0.20342
ENSMUSG00000011154	0.209446	-1.50307	NA
ENSMUSG00000011158	100.682	-0.123866	0.819384
ENSMUSG00000011171	1.832	-0.0598282	NA
ENSMUSG00000011179	722.791	0.0291681	0.961585
ENSMUSG00000011254	111.231	-0.584827	0.085959
ENSMUSG00000011256	0.778298	0.0127873	NA
ENSMUSG00000011257	200.616	0.4787	0.219673
ENSMUSG00000011263	5.61269	-1.80802	0.135227
ENSMUSG00000011267	9.97141	1.56602	0.195784
ENSMUSG00000011305	153.628	-1.24988	0.00112267
ENSMUSG00000011306	377.583	0.363094	0.224928
ENSMUSG00000011350	0.46795	-0.489028	NA
ENSMUSG00000011382	78.2673	-0.145366	0.758189
ENSMUSG00000011427	118.976	0.924187	0.00330855
ENSMUSG00000011463	1.70527	4.43882	NA
ENSMUSG00000011589	7.36417	2.39585	0.0793253
ENSMUSG00000011632	1.04285	3.70402	NA
ENSMUSG00000011658	40.4239	0.449353	0.480016
ENSMUSG00000011751	0.139923	-1.45073	NA
ENSMUSG00000011752	920.191	-0.72761	0.00386613
ENSMUSG00000011831	283.507	0.338296	0.263654
ENSMUSG00000011832	91.28	0.364815	0.424788
ENSMUSG00000011837	424.503	-0.258015	0.351992
ENSMUSG00000011877	137.901	0.274704	0.573807
ENSMUSG00000011884	282.317	-0.471426	0.180095
ENSMUSG00000011958	1223.42	-0.150567	0.643705
ENSMUSG00000011960	932.682	0.291211	0.360436
ENSMUSG00000012076	210.016	0.559827	0.123496
ENSMUSG00000012114	499.783	0.445201	0.055987
ENSMUSG00000012117	388.429	0.0858273	0.756164
ENSMUSG00000012123	6.45829	-0.47794	0.761301
ENSMUSG00000012126	267.65	-0.593848	0.24745
ENSMUSG00000012187	0.282229	-2.19224	NA
ENSMUSG00000012282	0.454168	-0.48901	NA
ENSMUSG00000012296	197.353	0.358508	0.292012
ENSMUSG00000012350	42.1204	3.57512	0.160578
ENSMUSG00000012396	4.54752	-1.18778	0.449137
ENSMUSG00000012405	2766.08	-1.00058	7.36503e-05
ENSMUSG00000012422	953.031	-0.619402	0.00165356
ENSMUSG00000012428	3.42028	3.18736	0.170986
ENSMUSG00000012429	82.4268	-0.466074	0.225326
ENSMUSG00000012443	141.002	1.04639	0.0487854
ENSMUSG00000012483	224.565	-1.0571	0.00773479
ENSMUSG00000012519	100.262	-0.004953	0.994632
ENSMUSG00000012535	546.634	0.694641	0.00857326
ENSMUSG00000012609	144.18	0.656186	0.0709076
ENSMUSG00000012640	110.622	0.868674	0.00355002
ENSMUSG00000012705	5.17852	0.694191	0.712808
ENSMUSG00000012777	1.25215	0.240975	NA
ENSMUSG00000012819	10.7878	0.695539	0.54783
ENSMUSG00000012848	12342.8	-0.956647	0.000693859
ENSMUSG00000012889	53.2724	0.5693	0.380291
ENSMUSG00000013033	68.9997	0.573778	0.288274
ENSMUSG00000013076	444.998	0.432677	0.15305
ENSMUSG00000013083	40.9084	-1.58682	0.000175194
ENSMUSG00000013089	102.689	0.631425	0.141264
ENSMUSG00000013150	71.0543	0.543819	0.204317
ENSMUSG00000013155	32.0837	-0.385006	0.597467
ENSMUSG00000013160	1322.95	-0.116012	0.72411
ENSMUSG00000013236	522.743	0.42156	0.165492
ENSMUSG00000013275	334.154	0.332665	0.393505
ENSMUSG00000013338	8.24624	-0.149886	0.950896
ENSMUSG00000013367	0.549992	1.7021	NA
ENSMUSG00000013415	2.79145	0.00236189	0.999095
ENSMUSG00000013418	0.630372	3.08286	NA
ENSMUSG00000013419	32.5641	0.712232	0.339064
ENSMUSG00000013465	535.863	0.372749	0.239626
ENSMUSG00000013483	0.222431	0.639787	NA
ENSMUSG00000013495	472.092	-0.429105	0.195982
ENSMUSG00000013523	3.2979	3.60086	0.0796466
ENSMUSG00000013539	224.635	-0.11628	0.780094
ENSMUSG00000013562	0.957904	1.4746	NA
ENSMUSG00000013584	10.282	2.37975	0.107677
ENSMUSG00000013593	3346.95	-0.0618878	0.828253
ENSMUSG00000013611	4.39457	0.604473	0.76364
ENSMUSG00000013622	1129.18	-0.961879	0.000154507
ENSMUSG00000013629	116.471	1.16901	0.0484568
ENSMUSG00000013646	183.481	0.393577	0.234435
ENSMUSG00000013653	0.853405	1.17892	NA
ENSMUSG00000013662	541.281	0.147333	0.7145
ENSMUSG00000013663	261.002	-0.228105	0.572124
ENSMUSG00000013698	433.723	-0.206578	0.637007
ENSMUSG00000013701	212.533	-0.769448	0.00261246
ENSMUSG00000013707	5.59516	-2.88801	0.165551
ENSMUSG00000013736	545.956	0.13201	0.772754
ENSMUSG00000013766	8.28432	1.24342	0.423092
ENSMUSG00000013787	258.509	0.204985	0.751733
ENSMUSG00000013822	501.198	-0.840218	0.00175388
ENSMUSG00000013833	120.303	0.00566478	0.991884
ENSMUSG00000013846	1323.07	0.019181	0.966594
ENSMUSG00000013858	63.6437	0.531336	0.447328
ENSMUSG00000013878	84.338	0.61379	0.0878443
ENSMUSG00000013921	1.88591	0.73304	NA
ENSMUSG00000013928	1.08072	-0.795352	NA
ENSMUSG00000013973	81.0828	0.232061	0.666566
ENSMUSG00000013974	1.55947	1.90277	NA
ENSMUSG00000013997	423.551	-0.658817	0.0180143
ENSMUSG00000014030	2.3485	2.12655	0.327655
ENSMUSG00000014039	83.4512	0.127635	0.864576
ENSMUSG00000014074	184.029	0.259796	0.539391
ENSMUSG00000014075	136.621	-1.08779	0.0014306
ENSMUSG00000014077	874.51	-0.115748	0.720196
ENSMUSG00000014158	14.7901	0.48468	0.642614
ENSMUSG00000014164	11.2974	0.969524	0.344763
ENSMUSG00000014177	1104.45	-0.0369487	0.929374
ENSMUSG00000014195	948.643	0.368833	0.116493
ENSMUSG00000014198	0.539319	-1.45081	NA
ENSMUSG00000014226	897.68	-0.733686	0.011737
ENSMUSG00000014232	81.554	0.165488	0.709569
ENSMUSG00000014243	150.381	-0.736801	0.0168795
ENSMUSG00000014245	101.801	-0.311887	0.403973
ENSMUSG00000014294	881.072	-1.14715	5.02528e-05
ENSMUSG00000014301	111.361	-0.704724	0.0364618
ENSMUSG00000014303	93.7949	-0.00882208	0.989759
ENSMUSG00000014313	1038.87	-1.44728	4.26645e-05
ENSMUSG00000014329	26.7031	0.911276	0.116256
ENSMUSG00000014349	321.029	0.269537	0.443059
ENSMUSG00000014353	1164.62	0.632633	0.0137802
ENSMUSG00000014355	606.16	0.301554	0.293462
ENSMUSG00000014361	121.924	0.325666	0.531282
ENSMUSG00000014402	1149.84	-0.673005	0.0237309
ENSMUSG00000014418	111.109	0.251082	0.613179
ENSMUSG00000014426	136.202	0.559967	0.140912
ENSMUSG00000014444	33.6608	2.0076	0.00627471
ENSMUSG00000014453	0.359639	-0.0953298	NA
ENSMUSG00000014470	72.7476	-0.295869	0.550736
ENSMUSG00000014496	171.185	0.309052	0.361038
ENSMUSG00000014498	158.415	0.238514	0.706262
ENSMUSG00000014503	187.31	1.61237	NA
ENSMUSG00000014504	1017.93	-0.746735	0.0109808
ENSMUSG00000014529	0.575367	-2.20608	NA
ENSMUSG00000014547	172.704	0.405185	0.248417
ENSMUSG00000014550	195.411	1.02942	0.000263135
ENSMUSG00000014551	202.366	-0.39054	0.173932
ENSMUSG00000014554	333.268	-0.655284	0.00704932
ENSMUSG00000014592	288.481	-0.145562	0.69448
ENSMUSG00000014599	13.9292	1.5901	0.130208
ENSMUSG00000014601	286.693	0.249954	0.485255
ENSMUSG00000014602	43.3581	0.123938	0.922698
ENSMUSG00000014606	1173.59	-0.420971	0.148149
ENSMUSG00000014609	0.748344	1.09259	NA
ENSMUSG00000014633	178.352	-1.26894	5.78079e-07
ENSMUSG00000014668	248.601	0.413439	0.140251
ENSMUSG00000014725	0.333991	2.16623	NA
ENSMUSG00000014747	0.791915	-0.684118	NA
ENSMUSG00000014748	741.454	-0.355485	0.101574
ENSMUSG00000014763	410.17	0.175618	0.630469
ENSMUSG00000014767	499.446	-0.160146	0.657013
ENSMUSG00000014769	3319.76	-0.950018	7.23834e-05
ENSMUSG00000014773	0.554089	-1.27249	NA
ENSMUSG00000014776	10.8428	-0.240561	0.840046
ENSMUSG00000014778	57.8989	-0.244918	0.740512
ENSMUSG00000014782	61.901	-0.0962143	0.911812
ENSMUSG00000014786	2.91688	-0.692463	0.749996
ENSMUSG00000014791	60.5577	0.552869	0.385044
ENSMUSG00000014813	17.4228	-0.192727	0.889871
ENSMUSG00000014837	12.3284	-0.753609	0.439761
ENSMUSG00000014846	47.9204	0.804554	0.381584
ENSMUSG00000014850	152.458	0.257903	0.499573
ENSMUSG00000014852	0.670698	-2.78106	NA
ENSMUSG00000014856	547.173	-0.949204	9.57683e-06
ENSMUSG00000014859	98.8008	0.472458	0.229472
ENSMUSG00000014867	3351.08	0.331955	0.331649
ENSMUSG00000014873	208.371	-0.522064	0.13909
ENSMUSG00000014905	865.496	-0.118817	0.828628
ENSMUSG00000014907	39.1415	-0.249883	0.729174
ENSMUSG00000014932	247.488	0.282338	0.38548
ENSMUSG00000014956	1267.86	0.030537	0.933295
ENSMUSG00000014959	1078.58	-0.0338198	0.942338
ENSMUSG00000014980	145.191	-0.467441	0.152041
ENSMUSG00000015001	1.37801	-3.57257	NA
ENSMUSG00000015002	533.297	0.282172	0.24745
ENSMUSG00000015013	681.069	-1.16847	0.000295408
ENSMUSG00000015016	93.0877	0.251303	0.538156
ENSMUSG00000015023	133.231	0.0143015	0.981629
ENSMUSG00000015027	105.347	0.366366	0.366197
ENSMUSG00000015083	17.3963	0.39968	0.719693
ENSMUSG00000015085	0.643539	1.1778	NA
ENSMUSG00000015087	233.353	-0.202868	0.733898
ENSMUSG00000015090	3.69403	-1.29461	0.429537
ENSMUSG00000015092	1200.06	-0.922643	0.000239906
ENSMUSG00000015093	1.02508	0.358466	NA
ENSMUSG00000015094	314.818	-0.449992	0.229979
ENSMUSG00000015095	652	0.183605	0.599939
ENSMUSG00000015112	246.597	0.0592271	0.891327
ENSMUSG00000015120	789.261	-0.368988	0.109033
ENSMUSG00000015126	231.281	-0.254317	0.366954
ENSMUSG00000015127	36.9153	0.452879	0.516635
ENSMUSG00000015133	160.249	0.681795	0.0919373
ENSMUSG00000015134	292.992	0.535815	0.574112
ENSMUSG00000015143	484.379	0.567473	0.206449
ENSMUSG00000015149	566.284	-0.486085	0.118804
ENSMUSG00000015165	521.568	-0.0358474	0.954227
ENSMUSG00000015176	387.76	0.573445	0.0608989
ENSMUSG00000015189	188.451	0.159798	0.815112
ENSMUSG00000015202	22.3747	0.317542	0.667979
ENSMUSG00000015214	109.648	-0.0670875	0.915171
ENSMUSG00000015217	289.715	-0.459451	0.16193
ENSMUSG00000015222	5.11664	1.67168	0.291294
ENSMUSG00000015224	21.3206	-0.622577	0.405704
ENSMUSG00000015243	1174.74	0.272932	0.530949
ENSMUSG00000015247	901.925	-0.926787	0.00126192
ENSMUSG00000015289	295.199	-1.17809	7.44024e-06
ENSMUSG00000015290	829.76	-0.322667	0.276877
ENSMUSG00000015291	1522.36	0.0760108	0.819589
ENSMUSG00000015305	184.52	0.0918775	0.894475
ENSMUSG00000015312	430.681	-0.877776	0.126759
ENSMUSG00000015314	0.445405	-0.488946	NA
ENSMUSG00000015316	4.30894	3.38809	0.147019
ENSMUSG00000015335	625.623	-0.603506	0.000868269
ENSMUSG00000015337	1.1712	-1.47337	NA
ENSMUSG00000015340	5.65768	-3.12876	0.168444
ENSMUSG00000015341	618.836	-0.121216	0.773283
ENSMUSG00000015342	7.92003	1.02911	0.376446
ENSMUSG00000015354	58.3587	-0.715522	0.178778
ENSMUSG00000015355	2.64806	-0.852396	0.717617
ENSMUSG00000015357	774.084	0.141732	0.658878
ENSMUSG00000015363	310.855	0.427231	0.107736
ENSMUSG00000015365	1.57533	3.92817	NA
ENSMUSG00000015377	48.0902	0.0385316	0.961946
ENSMUSG00000015396	1064.54	-1.63137	0.21453
ENSMUSG00000015401	5.39246	0.783779	0.631481
ENSMUSG00000015405	0.333991	2.16623	NA
ENSMUSG00000015437	8.23461	-1.24	0.335373
ENSMUSG00000015451	1.90877	-1.62982	NA
ENSMUSG00000015452	4.10778	-0.109395	0.958852
ENSMUSG00000015461	315.346	0.91686	0.0131725
ENSMUSG00000015467	2.45967	0.741526	0.745622
ENSMUSG00000015468	3.28176	-1.9599	0.372959
ENSMUSG00000015474	121.162	-0.260569	0.397498
ENSMUSG00000015476	0.215543	-0.761647	NA
ENSMUSG00000015478	407.094	-0.469612	0.0993877
ENSMUSG00000015488	320.545	0.472373	0.11476
ENSMUSG00000015501	160.717	0.701731	0.129007
ENSMUSG00000015522	323.56	0.217258	0.567542
ENSMUSG00000015533	1034.96	1.37881	0.000564954
ENSMUSG00000015536	950.516	-0.389531	0.287258
ENSMUSG00000015542	218.984	0.0370699	0.938647
ENSMUSG00000015568	923.725	-0.135533	0.71143
ENSMUSG00000015575	1853.1	-1.13804	3.59806e-06
ENSMUSG00000015597	228.401	0.363199	0.37717
ENSMUSG00000015599	0.357625	-0.489076	NA
ENSMUSG00000015605	83.3954	0.61228	0.0869731
ENSMUSG00000015619	11.5222	2.93083	0.04316
ENSMUSG00000015647	28.1825	0.936569	0.160007
ENSMUSG00000015652	219.662	-0.537103	0.315202
ENSMUSG00000015653	529.934	0.487956	0.186225
ENSMUSG00000015656	6933.63	-0.264635	0.54445
ENSMUSG00000015659	26.392	0.750176	0.278628
ENSMUSG00000015668	678.163	-0.482436	0.067965
ENSMUSG00000015671	2559.74	-0.858381	0.00201758
ENSMUSG00000015672	517.48	-0.661546	0.0458087
ENSMUSG00000015697	397.349	0.387906	0.144674
ENSMUSG00000015702	48.1273	0.28943	0.589243
ENSMUSG00000015709	29.6528	-0.61015	0.376462
ENSMUSG00000015711	472.525	0.214059	0.483423
ENSMUSG00000015714	3019.23	-0.510338	0.132303
ENSMUSG00000015721	25.3293	4.2774	0.190991
ENSMUSG00000015733	2929.13	-0.563561	0.100016
ENSMUSG00000015745	63.0407	-0.3635	0.533189
ENSMUSG00000015747	275.344	0.0489826	0.898986
ENSMUSG00000015748	237.795	0.309927	0.398078
ENSMUSG00000015749	696.339	0.280014	0.459138
ENSMUSG00000015750	323.948	0.11968	0.744726
ENSMUSG00000015755	454.161	0.543489	0.135452
ENSMUSG00000015757	324.871	0.350584	0.175151
ENSMUSG00000015759	866.271	-0.624089	0.0397609
ENSMUSG00000015766	227.411	0.560013	0.177379
ENSMUSG00000015776	277.402	0.786333	0.0458087
ENSMUSG00000015790	420.042	-0.525632	0.0228892
ENSMUSG00000015804	1296.79	-0.866756	2.12258e-05
ENSMUSG00000015806	457.864	-0.474892	0.0463454
ENSMUSG00000015812	7.70073	1.79488	0.130675
ENSMUSG00000015829	5.22833	-0.518766	0.754975
ENSMUSG00000015837	5409.89	0.21191	0.408873
ENSMUSG00000015839	3073.45	-0.392003	0.231515
ENSMUSG00000015846	37.0124	0.836135	0.23706
ENSMUSG00000015850	33.388	0.0335018	0.976969
ENSMUSG00000015852	5.0495	-1.45071	0.798
ENSMUSG00000015854	2.27095	2.99645	NA
ENSMUSG00000015869	717.566	-1.65477	0.00010117
ENSMUSG00000015879	0.843636	0.708847	NA
ENSMUSG00000015880	137.203	1.026	0.0138449
ENSMUSG00000015882	262.101	0.3177	0.350861
ENSMUSG00000015889	853.031	-0.536503	0.0216298
ENSMUSG00000015890	1.42238	1.95772	NA
ENSMUSG00000015932	1563.91	-0.738526	0.0294831
ENSMUSG00000015937	370.96	-0.219876	0.587921
ENSMUSG00000015942	45.643	0.634958	0.257361
ENSMUSG00000015943	217.128	-1.19402	1.29604e-05
ENSMUSG00000015944	54.3676	-0.0289337	0.968823
ENSMUSG00000015947	3.12027	-3.17542	0.246839
ENSMUSG00000015950	14.0996	-0.17531	0.871941
ENSMUSG00000015957	6.85785	-1.11717	0.32303
ENSMUSG00000015961	627.173	0.284859	0.42265
ENSMUSG00000015962	0.916178	2.22854	NA
ENSMUSG00000015966	6.80517	0.350506	0.866592
ENSMUSG00000015968	5.99625	2.23001	0.0751086
ENSMUSG00000015970	7.89568	4.01024	0.0257373
ENSMUSG00000015971	515.881	0.072951	0.79327
ENSMUSG00000015980	11.861	-0.729794	0.430093
ENSMUSG00000015981	3.69495	2.94238	0.107705
ENSMUSG00000015994	364.712	-0.575	0.0136338
ENSMUSG00000016018	544.564	0.297811	0.330342
ENSMUSG00000016024	0.519603	2.4698	NA
ENSMUSG00000016028	63.8568	0.543879	0.540158
ENSMUSG00000016087	4.45797	-0.807163	0.731637
ENSMUSG00000016128	120.369	0.906189	0.0462727
ENSMUSG00000016179	2.41967	2.16577	0.766304
ENSMUSG00000016181	107.69	0.121496	0.815765
ENSMUSG00000016194	18.3492	-1.40287	0.0689883
ENSMUSG00000016200	123.722	0.391907	0.476929
ENSMUSG00000016206	268.544	-0.0863948	0.859333
ENSMUSG00000016239	19.0983	0.275506	0.814426
ENSMUSG00000016252	446.028	-1.31646	4.76458e-05
ENSMUSG00000016253	294.579	0.214409	0.511177
ENSMUSG00000016256	2660.14	0.00811588	0.9854
ENSMUSG00000016257	657.446	-0.482336	0.0651969
ENSMUSG00000016262	18.4546	-0.237328	0.804618
ENSMUSG00000016283	0.353622	0.200176	NA
ENSMUSG00000016308	751.646	-0.704919	0.021994
ENSMUSG00000016319	4059.5	-0.496532	0.196151
ENSMUSG00000016327	0.574419	-0.118712	NA
ENSMUSG00000016344	387.507	-1.09972	9.08026e-05
ENSMUSG00000016346	0.404875	-0.706658	NA
ENSMUSG00000016356	10.4302	0.747946	0.475302
ENSMUSG00000016382	1058.63	0.345354	0.469883
ENSMUSG00000016386	79.3782	-1.37066	0.000348865
ENSMUSG00000016409	241.806	0.230714	0.386865
ENSMUSG00000016427	866.236	-1.23614	9.34195e-05
ENSMUSG00000016458	3.33193	2.75632	0.2029
ENSMUSG00000016477	81.3389	0.246501	0.618062
ENSMUSG00000016481	515.5	-0.366523	0.169755
ENSMUSG00000016487	545.052	0.477331	0.0579173
ENSMUSG00000016493	13.6522	0.933072	0.294153
ENSMUSG00000016494	7.2936	-0.696683	0.637007
ENSMUSG00000016495	266.424	-0.727997	0.00221492
ENSMUSG00000016496	2.89104	-0.511665	0.840046
ENSMUSG00000016498	0.189582	0.639864	NA
ENSMUSG00000016503	63.9968	-2.13116	4.78082e-05
ENSMUSG00000016510	166.738	0.222822	0.688383
ENSMUSG00000016520	156.099	0.805714	0.022918
ENSMUSG00000016524	0.126405	-0.488978	NA
ENSMUSG00000016526	44.8391	-1.02671	0.0616727
ENSMUSG00000016528	226.126	0.06153	0.923892
ENSMUSG00000016529	0.633736	2.08148	NA
ENSMUSG00000016534	2851.77	-0.211637	0.395497
ENSMUSG00000016541	7945.72	-0.716238	0.0211011
ENSMUSG00000016552	16.0535	1.79452	0.021994
ENSMUSG00000016554	735.783	-0.0692434	0.844681
ENSMUSG00000016559	9405.67	-0.453835	0.0410393
ENSMUSG00000016619	428.921	0.162452	0.527632
ENSMUSG00000016624	0.171837	-2.1922	NA
ENSMUSG00000016626	44.2835	2.97651	0.21821
ENSMUSG00000016637	167.117	-0.810156	0.0104984
ENSMUSG00000016664	338.096	0.976343	0.00190242
ENSMUSG00000016756	0.448353	2.14771	NA
ENSMUSG00000016757	260.331	0.332609	0.345907
ENSMUSG00000016758	5.71473	0.168148	0.918749
ENSMUSG00000016763	12.9731	0.180351	0.877208
ENSMUSG00000016831	775.649	0.429629	0.0421813
ENSMUSG00000016833	328.569	-1.41308	1.08805e-06
ENSMUSG00000016918	2.3284	0.0411097	0.992259
ENSMUSG00000016921	518.823	-1.62069	1.84399e-05
ENSMUSG00000016933	260.045	0.581888	0.163571
ENSMUSG00000016940	43.4393	0.661156	0.277867
ENSMUSG00000016942	24.2684	-0.81019	0.228508
ENSMUSG00000016946	111.622	-0.793797	0.015032
ENSMUSG00000016984	23.8261	-0.315733	0.73104
ENSMUSG00000016995	0.530853	2.50528	NA
ENSMUSG00000017002	1.61543	1.43861	NA
ENSMUSG00000017007	3.79283	-0.111758	0.970311
ENSMUSG00000017009	6527.56	-0.525646	0.526993
ENSMUSG00000017057	244.882	0.25677	0.699273
ENSMUSG00000017119	1353.69	0.162311	0.588302
ENSMUSG00000017132	96.1334	0.567952	0.0872653
ENSMUSG00000017144	320.138	0.157825	0.689685
ENSMUSG00000017146	80.4602	1.14327	0.00669668
ENSMUSG00000017167	21.3528	0.997683	0.105631
ENSMUSG00000017176	646.692	-0.556561	0.0235845
ENSMUSG00000017188	996.982	-1.13888	5.59112e-07
ENSMUSG00000017195	6.01661	-1.32486	0.285698
ENSMUSG00000017210	297.052	0.59927	0.0609826
ENSMUSG00000017221	725.593	0.160059	0.698251
ENSMUSG00000017264	678.405	0.160834	0.60404
ENSMUSG00000017286	1088.37	-0.62059	0.0156085
ENSMUSG00000017288	253.963	-0.171616	0.585281
ENSMUSG00000017291	1574.47	-0.126997	0.72063
ENSMUSG00000017299	43.8969	-0.294775	0.687313
ENSMUSG00000017307	85.2027	-0.228228	0.562425
ENSMUSG00000017309	1.1345	3.24449	NA
ENSMUSG00000017314	15.6177	0.185993	0.869123
ENSMUSG00000017344	0.236008	-1.45076	NA
ENSMUSG00000017376	138.587	0.343376	0.438913
ENSMUSG00000017386	63.6991	-0.0719443	0.916085
ENSMUSG00000017390	309.986	-0.277595	0.404917
ENSMUSG00000017400	34.2312	0.509616	0.50212
ENSMUSG00000017404	2464.57	-1.10696	5.34784e-05
ENSMUSG00000017405	118.879	0.573586	0.133965
ENSMUSG00000017412	1.81155	3.89849	NA
ENSMUSG00000017417	40.07	-0.841049	0.255627
ENSMUSG00000017418	868.762	0.00454351	0.993727
ENSMUSG00000017421	2343.56	-0.365609	0.357763
ENSMUSG00000017428	1543.84	-0.0712961	0.863558
ENSMUSG00000017446	5.68603	0.548092	0.796612
ENSMUSG00000017453	8.59732	1.02417	0.510801
ENSMUSG00000017466	48.8031	-0.675169	0.272353
ENSMUSG00000017478	144.102	0.718413	0.051933
ENSMUSG00000017485	437.934	0.363439	0.309946
ENSMUSG00000017491	1.23832	1.44479	NA
ENSMUSG00000017493	776.757	-0.380993	0.364889
ENSMUSG00000017499	28.5855	1.18994	0.209416
ENSMUSG00000017548	283.178	0.490827	0.179657
ENSMUSG00000017550	56.847	0.969796	0.0527062
ENSMUSG00000017561	291.621	0.0283917	0.95462
ENSMUSG00000017588	0.0752197	0.639837	NA
ENSMUSG00000017607	517.685	-0.108857	0.881699
ENSMUSG00000017615	745.378	0.574731	0.0717133
ENSMUSG00000017631	188.078	0.411657	0.2269
ENSMUSG00000017639	9.35567	2.07966	0.0532672
ENSMUSG00000017652	0.785118	-0.489091	NA
ENSMUSG00000017664	377.262	0.462181	0.123496
ENSMUSG00000017667	126.087	0.538324	0.215718
ENSMUSG00000017670	253.414	0.524742	0.126183
ENSMUSG00000017677	838.592	0.392316	0.245145
ENSMUSG00000017679	182.129	0.266256	0.427947
ENSMUSG00000017686	496.774	-0.178849	0.655798
ENSMUSG00000017692	0.414572	0.0657513	NA
ENSMUSG00000017697	38.843	0.173552	0.847745
ENSMUSG00000017707	1867.21	-0.243364	0.546535
ENSMUSG00000017713	32.5433	-0.0891579	0.924096
ENSMUSG00000017715	169.443	-0.403826	0.350266
ENSMUSG00000017716	172.075	-0.144506	0.80144
ENSMUSG00000017718	34.9291	-0.23741	0.75143
ENSMUSG00000017721	372.744	0.0647766	0.908074
ENSMUSG00000017723	0.714495	-3.47673	NA
ENSMUSG00000017724	11.2434	-0.258807	0.852363
ENSMUSG00000017734	2.66639	-1.67768	0.418015
ENSMUSG00000017737	2.74141	-0.489138	0.954349
ENSMUSG00000017740	4.62516	2.26125	0.157387
ENSMUSG00000017747	152.628	1.02617	0.00181424
ENSMUSG00000017754	21.6942	-1.09146	0.242677
ENSMUSG00000017756	314.138	0.169876	0.628133
ENSMUSG00000017760	2473.06	-0.391946	0.198491
ENSMUSG00000017764	140.364	0.310093	0.52666
ENSMUSG00000017765	246.381	0.485003	0.16383
ENSMUSG00000017774	500.335	0.707319	0.00937021
ENSMUSG00000017776	584.844	0.406641	0.147087
ENSMUSG00000017778	742.729	-1.27762	0.000129444
ENSMUSG00000017781	256.648	-0.340731	0.443372
ENSMUSG00000017801	598.426	-0.34873	0.196649
ENSMUSG00000017802	140.156	0.183354	0.729022
ENSMUSG00000017817	1.67044	3.35689	NA
ENSMUSG00000017830	21.5552	-0.291643	0.776586
ENSMUSG00000017831	242.825	-0.610426	0.0579173
ENSMUSG00000017832	0.798664	-0.690939	NA
ENSMUSG00000017837	834.562	-0.0754242	0.861041
ENSMUSG00000017843	757.386	0.0112501	0.979149
ENSMUSG00000017858	345.019	-0.587769	0.0141332
ENSMUSG00000017861	11.6473	1.14558	0.329522
ENSMUSG00000017897	45.1332	-0.434546	0.506787
ENSMUSG00000017929	83.5256	0.133029	0.847336
ENSMUSG00000017943	0.176322	0.639852	NA
ENSMUSG00000017969	161.413	-0.301504	0.522707
ENSMUSG00000017978	3.90286	0.69241	0.729718
ENSMUSG00000017999	319.18	0.870242	0.00180463
ENSMUSG00000018001	235.108	0.405872	0.259339
ENSMUSG00000018008	8.04668	-0.788613	0.656231
ENSMUSG00000018012	8.58312	1.08386	0.335354
ENSMUSG00000018040	407.508	0.192204	0.499573
ENSMUSG00000018042	2090.03	0.196014	0.52307
ENSMUSG00000018068	149.721	0.365643	0.306495
ENSMUSG00000018076	251.952	0.337205	0.501429
ENSMUSG00000018102	444.617	-1.44383	2.834e-05
ENSMUSG00000018126	1.14768	3.87182	NA
ENSMUSG00000018143	173.665	0.744354	0.0299347
ENSMUSG00000018160	462.378	0.0453387	0.890499
ENSMUSG00000018166	34.7989	0.397268	0.592694
ENSMUSG00000018167	370.005	0.308866	0.264859
ENSMUSG00000018168	0.318641	-2.76494	NA
ENSMUSG00000018169	0.673358	2.8915	NA
ENSMUSG00000018171	3540.37	-0.721356	0.0214217
ENSMUSG00000018189	773.549	-0.282705	0.366678
ENSMUSG00000018196	257.687	-0.91613	3.74763e-05
ENSMUSG00000018199	581.785	0.277788	0.388163
ENSMUSG00000018209	340.013	0.11922	0.650714
ENSMUSG00000018211	0.442417	-0.488946	NA
ENSMUSG00000018217	92.8458	-0.317303	0.645195
ENSMUSG00000018238	122.656	1.50723	0.423045
ENSMUSG00000018239	267.199	-0.600237	0.221514
ENSMUSG00000018259	1.10819	3.51156	NA
ENSMUSG00000018263	0.247937	1.71464	NA
ENSMUSG00000018286	3692.97	-0.730237	0.0016864
ENSMUSG00000018287	1161.35	-0.586233	0.00074266
ENSMUSG00000018293	6723.78	-0.999307	2.33734e-05
ENSMUSG00000018322	411.807	-0.349417	0.240583
ENSMUSG00000018326	1792.24	-0.257842	0.206923
ENSMUSG00000018334	34.3494	0.484226	0.409867
ENSMUSG00000018339	4647.19	-0.652302	0.0270737
ENSMUSG00000018340	1377.48	0.313876	0.303876
ENSMUSG00000018341	1.20772	2.56287	NA
ENSMUSG00000018347	135.605	0.942003	0.00558796
ENSMUSG00000018362	391.477	-0.228652	0.679037
ENSMUSG00000018363	238.419	0.581781	0.111372
ENSMUSG00000018372	132.838	0.251518	0.477583
ENSMUSG00000018377	780.712	0.368548	0.197397
ENSMUSG00000018378	50.4048	0.454312	0.498592
ENSMUSG00000018379	472.581	-0.0557102	0.875156
ENSMUSG00000018381	1.13803	-1.45078	NA
ENSMUSG00000018387	52.3558	1.00136	0.0464468
ENSMUSG00000018395	423.361	0.861114	3.71504e-05
ENSMUSG00000018398	57.9606	0.0307327	0.970311
ENSMUSG00000018401	146.532	0.734596	0.0182006
ENSMUSG00000018405	169.834	0.457043	0.203224
ENSMUSG00000018411	13.13	1.2282	0.319909
ENSMUSG00000018412	563.001	0.237306	0.330718
ENSMUSG00000018415	266.959	-0.241003	0.576763
ENSMUSG00000018417	659.624	0.430964	0.0562751
ENSMUSG00000018425	1120.67	-6.04765e-05	0.999754
ENSMUSG00000018427	547.221	0.370178	0.220731
ENSMUSG00000018428	139.695	0.684678	0.0892227
ENSMUSG00000018433	344.45	-0.36055	0.225119
ENSMUSG00000018442	1095.58	-0.467837	0.0170873
ENSMUSG00000018446	274.649	-2.82631	2.73152e-10
ENSMUSG00000018449	603.482	-0.789863	0.0103069
ENSMUSG00000018451	48.1482	-0.146562	0.843913
ENSMUSG00000018459	0.959078	-2.20268	NA
ENSMUSG00000018470	274.385	-0.461908	0.247641
ENSMUSG00000018474	236.056	0.567345	0.240583
ENSMUSG00000018476	426.255	-0.270593	0.477682
ENSMUSG00000018479	2.43521	-1.75082	0.46207
ENSMUSG00000018481	818.678	0.321099	0.140224
ENSMUSG00000018500	38.2766	-1.21998	0.440314
ENSMUSG00000018501	1148.81	0.22942	0.503322
ENSMUSG00000018507	75.238	0.98156	0.0155708
ENSMUSG00000018509	36.041	-0.559005	0.289093
ENSMUSG00000018537	123.198	-0.149955	0.73964
ENSMUSG00000018541	244.351	0.307045	0.275589
ENSMUSG00000018543	3.35501	2.17501	0.277581
ENSMUSG00000018547	18.971	-0.225835	0.84374
ENSMUSG00000018548	149.967	0.208221	0.611867
ENSMUSG00000018554	0.736561	2.88944	NA
ENSMUSG00000018559	96.605	-0.209056	0.719546
ENSMUSG00000018565	1365.07	-0.645084	0.0256695
ENSMUSG00000018566	2.5656	0.50589	0.833772
ENSMUSG00000018567	2504.34	-0.978328	9.12599e-06
ENSMUSG00000018569	1.20684	2.84905	NA
ENSMUSG00000018570	34.3881	-0.271631	0.692194
ENSMUSG00000018572	471.64	0.429106	0.11752
ENSMUSG00000018574	928.874	0.223244	0.390554
ENSMUSG00000018581	4.02278	2.9452	0.129379
ENSMUSG00000018583	1190.27	-0.0787548	0.840172
ENSMUSG00000018585	513.403	-1.52344	1.34745e-06
ENSMUSG00000018593	10217.2	-0.546866	0.0267447
ENSMUSG00000018595	0.845375	1.90635	NA
ENSMUSG00000018599	65.7765	1.18595	0.00751959
ENSMUSG00000018604	1.10745	2.41435	NA
ENSMUSG00000018648	41.8396	1.28687	0.533478
ENSMUSG00000018651	161.291	0.158739	0.681624
ENSMUSG00000018654	0.990267	-1.55548	NA
ENSMUSG00000018659	598.986	-0.636559	0.00720979
ENSMUSG00000018661	141.298	-0.5773	0.222812
ENSMUSG00000018666	794.278	-0.311671	0.139789
ENSMUSG00000018669	937.855	0.0471103	0.922343
ENSMUSG00000018672	162.318	-1.31122	0.00181061
ENSMUSG00000018677	2243.84	-0.987688	0.000891694
ENSMUSG00000018678	65.2309	0.445163	0.318158
ENSMUSG00000018697	266.442	0.132825	0.749962
ENSMUSG00000018707	944.684	0.604575	0.0950061
ENSMUSG00000018727	16.5597	3.45691	0.0146874
ENSMUSG00000018733	137.361	-0.223325	0.634794
ENSMUSG00000018736	1598.27	0.31891	0.27249
ENSMUSG00000018740	7.0782	0.253212	0.868876
ENSMUSG00000018750	163.747	-0.206303	0.690977
ENSMUSG00000018761	678.485	-0.588722	0.0190245
ENSMUSG00000018765	109.181	0.485465	0.277758
ENSMUSG00000018770	1709.8	-1.19581	1.4514e-05
ENSMUSG00000018774	141.45	-0.637601	0.199457
ENSMUSG00000018796	158.01	0.478683	0.315271
ENSMUSG00000018800	95.1621	-0.107329	0.867344
ENSMUSG00000018809	48.4635	0.330392	0.668227
ENSMUSG00000018819	14.5642	0.766493	0.489341
ENSMUSG00000018820	585.076	0.919552	1.47696e-05
ENSMUSG00000018821	1403.45	-0.438027	0.140251
ENSMUSG00000018822	0.382372	-0.764523	NA
ENSMUSG00000018830	5.85455	3.25235	0.0244869
ENSMUSG00000018841	185.819	0.0396633	0.922343
ENSMUSG00000018844	0.870636	-0.204311	NA
ENSMUSG00000018845	0.820136	0.805152	NA
ENSMUSG00000018846	396.266	-0.0405208	0.929131
ENSMUSG00000018848	919.094	-0.218134	0.514385
ENSMUSG00000018849	12.0413	0.43151	0.709139
ENSMUSG00000018858	432.46	-0.842003	0.00471437
ENSMUSG00000018861	2063	0.475018	0.0960719
ENSMUSG00000018865	2.10308	2.10027	NA
ENSMUSG00000018868	0.333991	2.16623	NA
ENSMUSG00000018882	1092.51	-0.388761	0.0270203
ENSMUSG00000018893	0.348277	-2.21167	NA
ENSMUSG00000018899	420.494	-0.817013	0.364346
ENSMUSG00000018900	113.678	0.302039	0.364446
ENSMUSG00000018906	844.272	0.179179	0.678794
ENSMUSG00000018909	172.319	0.996169	0.00505058
ENSMUSG00000018919	0.61285	-1.45079	NA
ENSMUSG00000018920	36.7088	-0.208822	0.809209
ENSMUSG00000018921	153.138	0.302461	0.496666
ENSMUSG00000018923	181.703	-0.535409	0.160613
ENSMUSG00000018924	8.59834	-0.180388	0.922717
ENSMUSG00000018925	0.501506	-0.680471	NA
ENSMUSG00000018927	29.6819	-1.59788	0.483084
ENSMUSG00000018930	4.99785	2.06698	0.51436
ENSMUSG00000018931	338.358	-0.0931866	0.859539
ENSMUSG00000018932	788.857	-0.304401	0.280449
ENSMUSG00000018965	772.835	-0.387467	0.212034
ENSMUSG00000018974	100.522	0.546001	0.242329
ENSMUSG00000018983	121.704	0.622482	0.134235
ENSMUSG00000018986	44.5313	0.303371	0.59902
ENSMUSG00000018995	156.844	-0.287991	0.437761
ENSMUSG00000018999	244.683	0.60018	0.0732734
ENSMUSG00000019027	11.3103	0.438925	0.684725
ENSMUSG00000019039	347.3	-0.347986	0.267107
ENSMUSG00000019054	1044.92	-0.933347	3.12362e-06
ENSMUSG00000019055	754.204	0.712639	0.02721
ENSMUSG00000019066	336.06	0.457288	0.100954
ENSMUSG00000019080	105.731	-0.691708	0.0539459
ENSMUSG00000019082	163.289	0.0451652	0.91796
ENSMUSG00000019087	3728.97	-0.184957	0.558307
ENSMUSG00000019088	233.513	-0.699874	0.0460675
ENSMUSG00000019102	0.883765	0.709329	NA
ENSMUSG00000019122	14.2241	-4.05386	0.204368
ENSMUSG00000019124	7.50265	-0.223025	0.918813
ENSMUSG00000019132	2113.77	0.0514809	0.918311
ENSMUSG00000019139	2441.46	-0.00897115	0.977856
ENSMUSG00000019143	238.966	-0.0678686	0.866302
ENSMUSG00000019158	67.6478	-0.641921	0.22732
ENSMUSG00000019173	508.791	-0.145612	0.642084
ENSMUSG00000019178	3.02567	-1.12954	0.59481
ENSMUSG00000019179	3764.5	-0.405188	0.188337
ENSMUSG00000019188	1812.7	-1.36609	7.3486e-05
ENSMUSG00000019189	408.576	0.214959	0.655798
ENSMUSG00000019194	3.74703	-2.13223	0.233464
ENSMUSG00000019210	3111.28	-0.934686	0.000684107
ENSMUSG00000019214	34.0472	1.1692	0.0489927
ENSMUSG00000019230	1.04403	-0.738853	NA
ENSMUSG00000019232	0.304915	-2.22473	NA
ENSMUSG00000019235	8.87318	0.942622	0.433376
ENSMUSG00000019254	79.2686	0.348232	0.59902
ENSMUSG00000019256	76.3454	0.631119	0.124221
ENSMUSG00000019261	216.38	0.831471	0.00471437
ENSMUSG00000019295	373.825	0.117192	0.807846
ENSMUSG00000019297	112.922	-0.784538	0.0507128
ENSMUSG00000019301	732.999	-0.57458	0.138057
ENSMUSG00000019302	237.993	0.299146	0.437237
ENSMUSG00000019303	42.7152	-0.179006	0.777154
ENSMUSG00000019312	1.01564	2.60258	NA
ENSMUSG00000019320	3.94512	1.55622	0.357702
ENSMUSG00000019338	161.117	0.732475	0.0683429
ENSMUSG00000019359	1.76067	-0.44034	NA
ENSMUSG00000019362	1316.54	-1.03297	2.23924e-05
ENSMUSG00000019370	417.848	-0.854925	0.00412035
ENSMUSG00000019373	897.468	-0.559629	0.14595
ENSMUSG00000019428	1063.3	0.34948	0.0765571
ENSMUSG00000019432	1595.85	-0.400136	0.0964014
ENSMUSG00000019433	821.511	-0.191443	0.448946
ENSMUSG00000019437	514.182	-0.952614	8.75331e-06
ENSMUSG00000019461	603.259	-0.459906	0.0710298
ENSMUSG00000019464	2.34266	-0.532941	0.821527
ENSMUSG00000019467	72.5544	0.600753	0.301209
ENSMUSG00000019470	547.679	0.503836	0.0315941
ENSMUSG00000019471	731.283	0.0660279	0.852951
ENSMUSG00000019478	135.127	-0.388417	0.441488
ENSMUSG00000019487	318.309	0.554799	0.0470142
ENSMUSG00000019494	2526.35	-0.518135	0.0430768
ENSMUSG00000019505	8908.73	-0.0579321	0.894985
ENSMUSG00000019518	126.506	-0.156861	0.73611
ENSMUSG00000019528	390.22	-0.302508	0.540093
ENSMUSG00000019539	2036.61	0.0569316	0.89832
ENSMUSG00000019558	104.885	0.503781	0.331966
ENSMUSG00000019564	47.7054	0.9326	0.0698076
ENSMUSG00000019577	106.75	0.0808596	0.925523
ENSMUSG00000019578	163.21	-0.317324	0.381306
ENSMUSG00000019579	1381.58	-0.0902859	0.823788
ENSMUSG00000019590	496.47	0.0329945	0.925081
ENSMUSG00000019647	3.93723	2.70998	0.159186
ENSMUSG00000019659	394.682	-0.383838	0.267607
ENSMUSG00000019689	292.685	-1.40367	7.25348e-06
ENSMUSG00000019699	161.509	0.348877	0.424788
ENSMUSG00000019710	521.44	-0.595748	0.0504951
ENSMUSG00000019715	343.516	0.861863	0.00281298
ENSMUSG00000019718	74.3402	-0.301597	0.527104
ENSMUSG00000019726	225.93	0.788335	0.0899569
ENSMUSG00000019731	106.999	0.540523	0.217793
ENSMUSG00000019732	23.9054	0.194545	0.809272
ENSMUSG00000019734	53.6881	0.0745271	0.906823
ENSMUSG00000019737	1.25779	-0.901553	NA
ENSMUSG00000019738	282.652	-1.19562	0.000352162
ENSMUSG00000019761	42.5329	-1.35675	0.00180592
ENSMUSG00000019763	131.896	0.0404076	0.9342
ENSMUSG00000019767	3.78632	0.615547	0.767508
ENSMUSG00000019768	96.0036	0.272729	0.610105
ENSMUSG00000019773	80.2389	0.739826	0.273655
ENSMUSG00000019774	29.0012	-0.396746	0.606698
ENSMUSG00000019775	49.0404	0.134309	0.906823
ENSMUSG00000019777	229.151	-0.206887	0.684703
ENSMUSG00000019779	271.199	0.472122	0.0991787
ENSMUSG00000019782	179.681	-1.68109	1.22397e-09
ENSMUSG00000019785	6.15495	3.49374	0.0804829
ENSMUSG00000019787	0.412838	-0.430622	NA
ENSMUSG00000019789	130.302	0.123924	0.782429
ENSMUSG00000019790	114.37	0.439743	0.296757
ENSMUSG00000019791	164.554	-0.972658	0.0112296
ENSMUSG00000019792	338.22	-0.453501	0.302846
ENSMUSG00000019794	664.81	-0.263754	0.5064
ENSMUSG00000019795	986.737	-0.502213	0.0642007
ENSMUSG00000019796	12.9488	0.141408	0.899325
ENSMUSG00000019797	286.139	-0.927726	0.00108358
ENSMUSG00000019802	291.027	0.424277	0.239791
ENSMUSG00000019803	7.05241	3.5179	0.0859843
ENSMUSG00000019804	1788.84	-1.01915	9.81627e-05
ENSMUSG00000019806	277.712	-0.199033	0.683967
ENSMUSG00000019808	39.2906	-0.37751	0.613179
ENSMUSG00000019809	238.624	-0.471457	0.21442
ENSMUSG00000019810	178.352	-0.187999	0.70023
ENSMUSG00000019813	113.031	-0.112795	0.841741
ENSMUSG00000019814	427.038	-0.188956	0.4913
ENSMUSG00000019817	125.201	0.347396	0.421775
ENSMUSG00000019818	2462.81	-0.204227	0.527696
ENSMUSG00000019820	541.955	0.860649	0.0218667
ENSMUSG00000019822	537.553	-0.812676	0.0024417
ENSMUSG00000019823	321.555	0.793679	0.00906294
ENSMUSG00000019826	242.399	0.635764	0.036445
ENSMUSG00000019828	1.43849	3.97045	NA
ENSMUSG00000019831	58.1082	0.300854	0.594562
ENSMUSG00000019832	158.52	-0.138526	0.864468
ENSMUSG00000019837	539	-0.788383	6.38097e-05
ENSMUSG00000019838	202.99	0.503118	0.127926
ENSMUSG00000019841	347.285	0.637971	0.010417
ENSMUSG00000019842	247.377	-0.166536	0.66733
ENSMUSG00000019843	108.425	0.617153	0.191186
ENSMUSG00000019845	51.7551	0.349777	0.571139
ENSMUSG00000019846	30.3174	0.360475	0.648714
ENSMUSG00000019848	38.9304	-1.20453	0.0587259
ENSMUSG00000019849	719.505	-0.202649	0.410394
ENSMUSG00000019850	62.692	-2.01366	0.158929
ENSMUSG00000019851	18.7499	-0.896127	0.500564
ENSMUSG00000019852	12.6458	0.819012	0.428947
ENSMUSG00000019853	229.332	-1.21024	0.000724992
ENSMUSG00000019854	131.203	0.137824	0.742845
ENSMUSG00000019856	7.79241	3.2194	0.0196698
ENSMUSG00000019857	42.1016	-0.608496	0.174056
ENSMUSG00000019861	99.0806	0.237007	0.713265
ENSMUSG00000019863	47.0624	-0.648225	0.206175
ENSMUSG00000019864	64.1389	0.759479	0.133458
ENSMUSG00000019865	0.50359	0.651255	NA
ENSMUSG00000019866	5.3907	2.18319	0.162302
ENSMUSG00000019868	689.913	-0.526422	0.0796162
ENSMUSG00000019872	409.865	-0.56654	0.0490145
ENSMUSG00000019873	1221.86	-0.347246	0.282752
ENSMUSG00000019874	258.328	-0.793405	0.113432
ENSMUSG00000019876	5.36245	3.52622	0.0493018
ENSMUSG00000019877	3357.72	-0.0490225	0.915847
ENSMUSG00000019878	166.646	-0.558233	0.0807584
ENSMUSG00000019880	1.27514	0.675553	NA
ENSMUSG00000019883	46.261	-0.23947	0.720723
ENSMUSG00000019888	2.63159	3.77558	0.14128
ENSMUSG00000019889	307.67	0.572894	0.231282
ENSMUSG00000019890	2100.96	-1.72764	4.78082e-05
ENSMUSG00000019891	51.1762	0.833991	0.131911
ENSMUSG00000019892	8.15934	1.03823	0.391474
ENSMUSG00000019893	0.811619	-3.37009	NA
ENSMUSG00000019894	124.9	0.611839	0.121566
ENSMUSG00000019897	462.38	-0.53497	0.00868799
ENSMUSG00000019899	5.80614	1.8558	0.214521
ENSMUSG00000019907	781.144	0.756402	0.00196036
ENSMUSG00000019913	0.308303	0.286842	NA
ENSMUSG00000019916	1852.19	0.475387	0.117843
ENSMUSG00000019917	529.674	-0.624984	0.112983
ENSMUSG00000019920	1500.1	-0.0780947	0.836136
ENSMUSG00000019923	2227.87	-0.608389	0.0246252
ENSMUSG00000019927	265.239	-1.70062	1.48342e-11
ENSMUSG00000019929	7.51675	-1.45354	0.15831
ENSMUSG00000019932	0.333991	2.16623	NA
ENSMUSG00000019933	1.86405	-0.783282	NA
ENSMUSG00000019935	0.397193	2.15831	NA
ENSMUSG00000019942	656.103	-0.662732	0.125383
ENSMUSG00000019943	449.506	0.66859	0.00123807
ENSMUSG00000019944	106.872	0.949823	0.0243783
ENSMUSG00000019945	8.71413	-0.825705	0.609554
ENSMUSG00000019947	826.808	0.644205	0.0136501
ENSMUSG00000019948	372.323	-0.848505	0.0209014
ENSMUSG00000019951	965.086	0.366138	0.172067
ENSMUSG00000019952	105.776	0.532588	0.227369
ENSMUSG00000019960	2233.54	-0.1359	0.78696
ENSMUSG00000019961	306.959	0.0141712	0.9764
ENSMUSG00000019966	106.971	0.978181	0.0665263
ENSMUSG00000019969	700.487	0.0347152	0.94076
[truncated: 23,202 more rows]

## Sheet: Fig2b_ORA
pathway	p_value_adj_final	prop_upreg
GO_REGULATION_OF_CELL_CYCLE_G2_M_PHASE_TRANSITION	1.73906e-06	0.425926
GO_REGULATION_OF_CELL_CYCLE_PROCESS	5.17532e-08	0.510791
GO_ANDROGEN_RECEPTOR_SIGNALING_PATHWAY	0.0424191	0.615385
REACTOME_MAPK_FAMILY_SIGNALING_CASCADES	0.0355354	0.333333
HALLMARK_FATTY_ACID_METABOLISM	6.62308e-09	0.1875
REACTOME_ESTROGEN_DEPENDENT_GENE_EXPRESSION	0.00299103	0.384615
REACTOME_PROTEIN_REPAIR	0.0312406	0.25
HALLMARK_DNA_REPAIR	4.77967e-15	0.101695
GO_POSTREPLICATION_REPAIR	0.00348523	0.375
GO_DOUBLE_STRAND_BREAK_REPAIR	0.00213935	0.604167

## Sheet: Fig2d
	NO3MOC20_rep	NO3MOC04	NO3MOC06	NO3MOC17	NO3MOC03	NO3MOC12	NO3MOC10	NO3MOC08	NO3MOC19	NO3MOC13	SO3MOC29	SO3MOC30	SO3MOC31	SO3MOC06	SO3MOC23	SO3MOC11_rep	SO3MOC03_rep	SO3MOC13	SO3MOC04	SO3MOC10	NO3MOC75	NO3MOC78	NO3MOC77	NO3MOC89	NO3MOC72	NO3MOC82	NO3MOC85	NO3MOC79	NO3MOC95	NO3MOC73	SO3MOC47	SO3MOC51	SO3MOC45	SO3MOC48	SO3MOC40	SO3MOC43	SO3MOC53	SO3MOC56	SO3MOC54	SO3MOC46	gene_group
Dazl	0.468588	-1.24149	0.742386	0.836508	0.181842	0.311047	0.59619	-0.0620107	0.408563	0.418742	0.032101	-0.0701631	-0.402145	0.0713827	-0.27251	-0.175435	-0.10806	-1.15829	-0.153569	-0.644478	0.215549	-0.0322155	0.0297642	-0.0745355	-0.0905301	-0.105078	0.0976852	-0.277442	-0.186967	0.212945	-0.0622396	0.283137	0.240454	0.0955808	0.0751167	0.0721695	-0.0736186	0.165002	0.0528639	-0.395955	polyA
Cnot7	0.587767	0.52304	0.211569	0.628859	-0.627439	-0.215542	-0.165241	-0.913962	0.321486	0.160585	0.399045	-0.202673	-0.109343	-0.134918	0.109108	-0.50649	-0.10604	0.175748	-0.316388	-0.492049	-0.0921947	0.0634823	0.0541645	0.0758131	-0.0921947	-0.00845581	0.0226634	-0.0303152	-0.0648658	0.00342718	0.22783	-0.0352048	0.233326	-0.0844942	0.153443	-0.160535	-0.145003	-0.061881	-0.0993852	0.0251859	polyA
Btg4	1.02093	1.63545	0.374084	1.63329	0.041089	1.43629	0.684405	0.808065	1.55817	1.0133	-0.765587	-1.2668	-1.08995	-1.28284	-1.09931	-1.62071	-1.38887	-1.03046	-1.08971	-1.2496	-0.107177	0.187806	0.0630637	-0.0190459	0.00512928	0.0318105	0.0110285	0.0812465	0.0621169	0.0133162	0.157168	-0.0183971	0.0556357	-0.0274382	-0.0261431	-0.265681	-0.232071	-0.033931	-0.0142186	-0.000483149	polyA
Oosp1	1.29285	1.03119	0.875278	1.66679	1.44474	0.935005	1.56745	0.0800679	1.6044	1.03256	-1.29978	-1.18812	-1.18636	-1.10014	-1.74042	-0.875023	-1.03691	-1.38707	-1.10512	-1.18988	0.168556	-0.148791	-0.0517097	-0.131986	-0.200411	-0.226407	-0.132969	-0.195268	-0.190143	-0.135923	0.248699	0.053921	0.208887	0.19754	0.26665	-0.0369729	-0.777453	-0.0748003	-0.0777516	-0.0398477	polyA
Oosp3	1.36833	0.936382	1.45368	1.85283	0.903939	0.715124	1.46518	-0.254597	1.73258	1.2466	-1.48552	-1.2059	-1.28727	-1.10984	-1.94342	-0.866899	-1.14169	-1.327	-1.36785	-1.13848	0.160529	-0.354044	-0.0521005	-0.00939604	-0.250951	-0.243861	0.0262279	-0.219319	0.0780668	-0.0214689	0.174158	0.0430404	-0.19452	0.176822	0.325894	0.0135364	-0.643232	0.0662167	-0.167235	0.0224511	polyA
Tcl1	0.743612	0.490717	-0.24055	1.10861	-0.487119	0.17762	0.00307191	-0.0511495	0.79075	0.749238	-0.314748	-0.527841	-0.770366	-0.440727	-0.66786	-0.810382	-0.732482	-0.321268	-0.315932	-0.382135	0.0616121	0.189542	0.0971858	-0.00795428	-0.238107	0.066748	0.16005	0.0393166	0.123548	-0.0149905	0.184613	0.0301511	-0.0564788	0.121048	-0.0343288	-0.000418871	-0.30737	0.140176	-0.0630266	-0.118211	polyA
Obox5	1.0688	1.27956	0.0136956	1.7864	0.278471	1.15126	1.015	0.490889	1.63817	1.08256	-0.822752	-1.03	-1.28491	-1.09558	-1.36653	-1.12279	-1.03661	-0.999765	-1.03841	-0.835785	0.0448119	0.203529	-0.0289461	0.215044	0.208475	0.000821027	-0.0318597	0.0740135	0.155672	0.204354	0.0553726	-0.184537	0.316823	0.0221856	-0.102302	-0.172354	-0.685339	0.0920279	-0.0907906	-0.186578	polyA
Cpeb4	-1.27867	-0.356669	0.721334	-1.52659	0.663231	-1.6197	-0.941631	-2.06716	-1.6197	-3.20467	-0.114589	0.969475	1.32902	0.856265	0.765117	0.941994	0.563483	0.765117	0.329018	0.969475	-0.0450879	-0.0815299	-0.0223678	-0.0223678	0.0313642	0.0251456	-0.0848889	-0.122364	0.062061	-0.0714995	0.0608467	0.000260555	0.346089	0.0260813	0.0132287	-0.381511	0.1662	-0.187276	-0.0128252	0.154542	polyA
Smc4	-0.699435	-1.10878	0.320387	-1.22095	-0.0695598	-0.120186	0.289834	0.411649	-1.22095	-0.305218	0.551038	0.613509	0.541054	0.371129	0.536036	0.708751	0.913516	0.399035	0.351269	0.313644	0.00802437	-0.106758	-0.0357875	0.0400317	0.0595633	-0.105697	0.00507909	-0.00924181	-0.0773253	0.112064	0.0533192	-0.0183485	0.0753309	0.0294965	0.0965439	-0.265358	0.269222	-0.0889659	0.159718	0.137602	deA
Zp1	-0.883943	-0.108523	0.610821	-0.737948	-0.302733	0.666893	0.143891	0.733135	-0.724465	0.0171899	-0.510459	-0.531347	-0.0939415	0.079432	-0.19031	0.370727	-0.410331	-0.241021	-0.27333	0.112509	-0.0489425	-0.153473	-0.185516	-0.0629721	-0.127031	-0.0787222	0.019229	-0.206126	-0.260773	-0.0898504	-0.150382	-0.146802	-0.0104367	0.351591	0.486792	0.43159	-0.823087	0.0732899	-0.562436	0.0438303	deA
Oosp2	-0.35328	0.040384	0.476795	-0.0792862	1.29622	0.742479	0.63726	0.679351	0.0186889	-0.5883	-0.750854	-0.581977	-0.364386	-0.492542	-1.0775	0.392638	0.079221	-0.942153	-0.633202	-0.253354	-0.0371056	-0.0667307	0.0316072	-0.24491	0.0538029	-0.553355	-0.153072	0.0316072	-0.495804	-0.140416	0.131767	0.368467	0.305415	0.344541	0.320212	0.109224	-1.15154	-0.144751	-0.411855	-0.302032	deA
Tmem63b	-3.47416	-2.05913	-1.3867	-2.53556	-1.53556	-2.30424	-1.08185	-2.25177	-3.05913	-2.8112	2.00231	2.09181	1.72303	2.34941	2.14505	1.83094	2.24598	2.26534	1.83094	2.29391	0.296006	-0.0625679	0.138285	0.309945	-0.0388192	0.164094	-0.129967	-0.0928141	-0.0685666	-0.261212	0.107623	-0.200002	-0.533296	-0.0236215	0.325528	0.0325216	0.107623	-0.212999	0.0103259	0.179008	deA
Taok2	-2.05265	-3.76886	-1.40629	-4.25428	-0.768855	-1.99125	-1.93235	-0.406285	-2.40629	-3.57621	0.443919	1.72632	1.55639	1.51987	2.32193	1.89268	1.86382	1.40439	1.81943	1.78905	-0.0689474	-0.124304	-0.134151	-0.0385737	-0.00882636	0.102289	-0.0736775	-0.0224797	-0.0903562	-0.0808019	0.0219199	0.110186	-0.403776	0.129323	0.0907914	0.141941	0.460095	0.0309935	-0.0696733	0.302295	deA
Tma7	1.55951	1.70153	0.023459	1.34539	0.023459	2.1278	0.160962	3.27139	1.74592	1.28649	-2.37233	-1.63537	-1.63537	-2.9573	-1.9573	-1.63537	-1.78737	-1.63537	-1.63537	-1.9573	0.371969	-1.21299	-1.21299	-0.212994	-0.212994	0.371969	-1.21299	-1.21299	-0.212994	0.371969	-0.941106	0.643856	0.0588937	0.643856	0.0588937	0.0588937	-0.941106	1.38082	0.0588937	0.643856	deA
Rab11fip5	-3.71469	-0.129726	-1.12973	-2.71469	-0.714689	-3.71469	-0.544764	-0.544764	-2.71469	-2.12973	0.828888	0.466318	1.11839	-0.0191088	1.98089	1.90689	0.466318	0.658963	0.658963	0.658963	0.148122	-0.308107	-0.0882301	-0.456206	-0.000323003	-0.0806964	-0.0363023	-0.118764	0.102525	-0.0583286	-0.214125	-0.206087	-0.068584	0.16004	-0.28855	0.0231586	0.122238	-0.158782	0.036769	-0.143352	deA
Isyna1	-3.91617	-2.33121	-0.916168	-1.59424	-1.91617	-0.456737	-1.59424	-0.916168	-1.33121	0.476149	0.937264	0.811733	0.937264	1.15966	2.15966	1.43976	1.3523	1.43976	1.3523	1.3523	-0.334984	-0.334984	0.381223	-0.498483	-0.0548763	0.215213	-0.188143	0.283926	-0.0130562	-0.0979451	0.21841	-0.0516792	-0.67971	0.030783	-0.331787	0.504714	-1.23225	-0.384255	0.32029	-0.61558	deA
Cpeb1	-0.146771	-1.29082	-1.09757	-1.19321	-0.683586	-1.73173	-0.718736	-2.21586	-0.741559	-0.781544	1.09114	0.610351	1.04396	0.930783	1.36219	0.922779	1.0347	0.810142	0.857098	1.23221	-0.322619	-0.773132	-0.493383	-0.0373891	-0.483347	-0.225322	-0.0502951	-0.516223	-0.370372	-0.165927	0.375423	0.162583	0.114755	0.435061	0.544408	0.282877	0.250046	0.21645	0.144833	0.420381	degraded
Nlrp14	-1.39091	-1.60881	0.160419	-1.47931	-0.285797	-1.53795	-0.172521	-2.11212	-1.23891	-0.140046	1.11751	0.783585	0.856021	0.821781	1.30813	0.799913	0.961395	1.00866	0.675647	1.3084	-0.173213	-0.705434	-0.325289	-0.156009	-0.3639	-0.370624	-0.0371353	-0.408947	-0.436901	-0.274312	0.163929	0.125991	-0.148589	0.503668	0.543818	0.507709	0.219798	0.210842	0.149455	0.455325	degraded
Padi6	-0.697496	-0.947388	0.308261	-0.951203	-0.0974446	-0.695575	0.00338721	-0.725976	-0.428705	0.302824	0.0769939	0.415242	0.248052	0.568512	0.452027	0.360839	0.40096	0.303888	0.119577	0.518614	-0.0601809	-0.368084	-0.142975	-0.233409	-0.166505	-0.17925	0.00764364	-0.191547	-0.235144	-0.0839508	0.0522767	0.255466	-0.226115	0.427374	0.253376	0.365096	-0.0578468	0.140839	0.00972586	0.225699	degraded
Zp2	-1.06178	-0.824543	-0.0136322	-0.756925	-0.0423276	-0.674757	0.0632068	-1.06832	-0.0120546	-0.202224	0.0837138	0.252077	0.115466	0.407647	0.48413	0.781218	0.595274	0.0430145	-0.146391	0.555316	-0.181269	-0.635301	-0.713388	-0.314894	-0.614173	-0.406624	-0.242477	-0.636822	-0.568463	-0.451424	0.430992	0.145781	0.181344	0.782768	0.935649	0.724107	-0.155499	0.294304	0.153211	0.467213	degraded
Zp3	-0.445439	-0.473728	-1.013	-0.982193	-0.0497909	-0.177744	-0.632094	0.981802	-0.237122	-0.539483	0.0827777	-0.48089	-0.0757954	-0.323349	-0.465123	-0.0286828	-0.106042	-0.529253	0.0281236	0.109347	-0.206589	-0.587838	-0.70852	-0.462802	-0.538236	-0.414619	-0.332742	-0.651564	-0.59081	-0.596771	0.436345	0.108248	0.394706	0.818168	0.792746	0.897828	-0.67674	0.236352	-0.138392	0.268983	degraded
Zfp839	-1.91617	-1.43074	-1.43074	-4.2381	-0.916168	-2.2381	-1.43074	-1.06817	-1.43074	-1.43074	0.569021	2.35329	1.72102	1.48656	1.3991	0.569021	0.721024	1.72102	0.206451	1.64702	-0.135417	0.0321372	0.11811	-0.0968493	0.0289699	0.141762	0.0665259	0.243641	-0.0968493	0.00337816	-0.0469718	0.129408	-0.638418	-0.289451	-0.0730846	-0.00866788	0.31452	0.0194071	0.00699672	0.260653	degraded
Wdr91	-1.04258	-1.91134	-1.18697	-2.84993	-0.206079	-1.4807	-1.79104	-3.4349	-2.52801	-1.84993	0.723387	1.52635	1.62823	1.27732	2.08766	1.98898	1.14608	1.12299	0.976153	1.64453	-0.105733	-0.119279	-0.313221	-0.0614748	-0.137541	-0.0967719	-0.0312828	-0.350013	-0.217843	-0.0790154	0.0191209	0.00548902	0.0548551	0.197563	0.0236364	0.0983131	-0.017521	0.115336	0.00548902	0.152919	degraded
Rcsd1	-3.99417	-0.994171	-0.824246	-1.67224	-1.40921	-1.40921	-1.99417	-3.99417	-3.99417	-1.99417	1.38904	1.92961	2.25154	2.25154	0.514573	2.17754	2.57347	1.09954	1.38904	2.01707	0.105655	0.180943	-0.147111	0.970725	0.488124	0.342694	-0.00126055	-0.0292749	-0.379772	-0.00126055	-0.127379	-0.183963	-0.335966	0.00507099	0.00507099	-0.827819	-0.127379	-0.0204641	0.030162	0.280705	degraded
condition	NY	NY	NY	NY	NY	NY	NY	NY	NY	NY	SY	SY	SY	SY	SY	SY	SY	SY	SY	SY	NY	NY	NY	NY	NY	NY	NY	NY	NY	NY	SY	SY	SY	SY	SY	SY	SY	SY	SY	SY	NA
technology	SmartSeq2	SmartSeq2	SmartSeq2	SmartSeq2	SmartSeq2	SmartSeq2	SmartSeq2	SmartSeq2	SmartSeq2	SmartSeq2	SmartSeq2	SmartSeq2	SmartSeq2	SmartSeq2	SmartSeq2	SmartSeq2	SmartSeq2	SmartSeq2	SmartSeq2	SmartSeq2	totalRNA	totalRNA	totalRNA	totalRNA	totalRNA	totalRNA	totalRNA	totalRNA	totalRNA	totalRNA	totalRNA	totalRNA	totalRNA	totalRNA	totalRNA	totalRNA	totalRNA	totalRNA	totalRNA	totalRNA	NA

## Sheet: Fig2e
	Mad2l1	Mad2l2	Mad1l1	Bub1	Bub1b	Ttk	group
NO3MOC02	458	59	74	104	1320	349	NY
NO3MOC03	735	33	49	112	1288	377	NY
NO3MOC04	2167	49	49	63	1068	112	NY
NO3MOC08	1435	83	29	60	764	123	NY
NO3MOC10	1071	47	59	87	1083	285	NY
NO3MOC12	1967	69	42	62	894	144	NY
NO3MOC13	1428	80	50	53	1027	287	NY
NO3MOC14	2446	62	45	12	776	80	NY
NO3MOC15	2337	47	21	43	1161	104	NY
NO3MOC17	2230	46	18	33	715	66	NY
NO3MOC18	2075	46	22	25	860	79	NY
NO3MOC19	1690	87	37	44	1008	111	NY
NO3MOC21	1689	79	20	32	1673	83	NY
SO3MOC01	535	73	83	68	1948	267	SY
SO3MOC02	506	32	76	117	2142	324	SY
SO3MOC04	666	45	88	113	2363	283	SY
SO3MOC05	590	49	88	72	2403	311	SY
SO3MOC06	630	46	61	111	1797	288	SY
SO3MOC07	639	38	81	99	2378	343	SY
SO3MOC09	560	55	62	116	1802	357	SY
SO3MOC10	560	23	76	96	2430	282	SY
SO3MOC13	699	34	83	84	2436	257	SY
SO3MOC14	676	30	97	51	2353	199	SY
SO3MOC15	782	50	90	70	1621	309	SY
SO3MOC16	837	48	63	86	1249	237	SY
SO3MOC17	617	50	73	78	2542	337	SY
SO3MOC18	406	45	172	96	2379	203	SY
SO3MOC19	349	49	89	138	1177	260	SY
SO3MOC20	482	32	83	105	2517	228	SY
SO3MOC21	482	39	83	136	2149	349	SY
SO3MOC22	691	34	117	96	2734	410	SY
SO3MOC23	596	37	65	78	3015	262	SY
SO3MOC24	494	44	72	120	2067	318	SY
SO3MOC25	642	28	57	75	2885	222	SY
SO3MOC26	540	50	101	133	2798	345	SY
SO3MOC27	618	40	71	61	2614	210	SY
SO3MOC28	462	44	62	104	1464	273	SY
SO3MOC29	830	38	70	99	2553	274	SY
SO3MOC30	558	41	53	136	2247	349	SY
SO3MOC31	643	43	62	86	1540	300	SY
SO3MOC32	555	28	42	88	1512	216	SY
SO3MOC33	590	46	91	117	1809	347	SY
NO3MOC06	1014	31	48	147	501	416	NY
NO3MOC20_rep	1402	38	36	32	2480	173	NY
SO3MOC03_rep	590	56	82	136	1668	381	SY
SO3MOC11_rep	553	42	96	155	2061	489	SY
median_NY	1689	49	42	53	1027	123	NA
median_SY	590	43	81	99	2247	288	NA
pval	2.76792e-06	0.00923484	8.00512e-07	0.000544687	2.34846e-07	0.0056861	NA

## Sheet: Fig2f
	Areg	Npr2	Esr2	group
NO3MGC02	9	35	29	NY
NO3MGC03	12	31	51	NY
NO3MGC04	20	22	43	NY
NO3MGC08	30	6	17	NY
NO3MGC10	11	24	25	NY
NO3MGC12	5	15	24	NY
NO3MGC13	26	14	47	NY
NO3MGC14	13	29	47	NY
NO3MGC15	10	24	40	NY
NO3MGC17	14	29	32	NY
NO3MGC18	41	29	26	NY
NO3MGC19	1	25	22	NY
NO3MGC21	9	28	29	NY
SO3MGC02	2	39	32	SY
SO3MGC04	2	45	63	SY
SO3MGC05	11	12	89	SY
SO3MGC06	17	56	81	SY
SO3MGC07	2	62	89	SY
SO3MGC09	14	16	4	SY
SO3MGC10	4	22	53	SY
SO3MGC12	19	13	67	SY
SO3MGC13	2	35	42	SY
SO3MGC14	13	60	66	SY
SO3MGC15	2	31	68	SY
SO3MGC16	1	44	115	SY
SO3MGC17	13	48	38	SY
SO3MGC19	2	7	180	SY
SO3MGC20	5	14	40	SY
SO3MGC21	2	26	51	SY
SO3MGC22	4	12	72	SY
SO3MGC23	11	63	71	SY
SO3MGC24	0	52	65	SY
SO3MGC25	5	67	70	SY
SO3MGC26	9	27	96	SY
SO3MGC27	5	63	93	SY
SO3MGC28	12	38	50	SY
SO3MGC29	7	34	59	SY
SO3MGC30	31	38	46	SY
SO3MGC31	10	25	40	SY
SO3MGC32	3	43	76	SY
SO3MGC33	1	37	89	SY
NO3MGC07	7	22	23	NY
NO3MGC09	23	23	17	NY
NO3MGC11	5	22	37	NY
NO3MGC16	19	25	40	NY
SO3MGC01_rep	13	61	48	SY
SO3MGC18_rep	1	23	26	SY
NO3MGC01_rep	8	54	27	NY
SO3MGC08_rep	10	57	55	SY
median_NY	11.5	24.5	29	NA
median_SY	5	38	65	NA
pval	0.0090467	0.0151791	7.3975e-06	NA

[truncated: 34 more sheets: Fig3a_SFig2a, Fig3b, Fig3c, Fig3d, Fig3e_SFig2d, Fig4b, Fig4c, Fig4d_SFig3e, Fig4e_SFig3f, Fig5b_SFig4a, Fig5c_SFig4a, Fig5d, Fig5e, Fig5f, Fig5g, Fig5ijk, SFig1b, SFig1c, SFig1d, SFig1e …]
